# Supplementary material for: The Omics Molecule Extractor: A Web Application for the Selection of Potential Biomarker Panels
Source: J Proteome Res. 2025 Dec 1;25(1):484–90. doi: 10.1021/acs.jproteome.5c00176 (PMC12772118; doi:10.1021/acs.jproteome.5c00176)
Supplement: Supplementary file 1 [file pr5c00176_si_001.zip]

Archive with 1,634 entries (1,010 files):
- supplementary_data/
- supplementary_data/benchmarking_results/
- supplementary_data/benchmarking_results/benchmarking_rf_oplsda/
- supplementary_data/benchmarking_results/benchmarking_rf_oplsda/Blood Protemics/
- supplementary_data/benchmarking_results/benchmarking_rf_oplsda/Blood Protemics/OPLSDA-1000-20-07-Metrics.txt
- supplementary_data/benchmarking_results/benchmarking_rf_oplsda/Blood Protemics/RF-1000-20-07-Metrics.txt
- supplementary_data/benchmarking_results/benchmarking_rf_oplsda/Blood Transcriptomics/
- supplementary_data/benchmarking_results/benchmarking_rf_oplsda/Blood Transcriptomics/OPLSDA-1000-20-07-Metrics.txt
- supplementary_data/benchmarking_results/benchmarking_rf_oplsda/Blood Transcriptomics/RF-1000-20-07-Metrics.txt
- supplementary_data/benchmarking_results/benchmarking_rf_oplsda/Glia Tumor Metabolomics/
- supplementary_data/benchmarking_results/benchmarking_rf_oplsda/Glia Tumor Metabolomics/OPLSDA.txt
- supplementary_data/benchmarking_results/benchmarking_rf_oplsda/Glia Tumor Metabolomics/RF-1000-5-07-Metrics.txt
- supplementary_data/benchmarking_results/benchmarking_rf_oplsda/simpleOPLSDA.R
- supplementary_data/benchmarking_results/benchmarking_rf_oplsda/simpleRF.R
- supplementary_data/benchmarking_results/benchmarking_rf_oplsda/Urine Metabolomics/
- supplementary_data/benchmarking_results/benchmarking_rf_oplsda/Urine Metabolomics/OPLSDA-1000-4-07-Metrics.txt
- supplementary_data/benchmarking_results/benchmarking_rf_oplsda/Urine Metabolomics/RF-1000-4-07-Metrics.txt
- supplementary_data/benchmarking_results/chardin_brain_cv/
- supplementary_data/benchmarking_results/chardin_brain_cv/chardin_brain_formatted.csv
- supplementary_data/benchmarking_results/chardin_brain_cv/classSize.csv
- supplementary_data/benchmarking_results/chardin_brain_cv/classSizeImage.html
- supplementary_data/benchmarking_results/chardin_brain_cv/classSizeImage_files/
- supplementary_data/benchmarking_results/chardin_brain_cv/classSizeImage_files/crosstalk-1.2.1/
- supplementary_data/benchmarking_results/chardin_brain_cv/classSizeImage_files/crosstalk-1.2.1/css/
- supplementary_data/benchmarking_results/chardin_brain_cv/classSizeImage_files/crosstalk-1.2.1/css/crosstalk.min.css
- supplementary_data/benchmarking_results/chardin_brain_cv/classSizeImage_files/crosstalk-1.2.1/js/
- supplementary_data/benchmarking_results/chardin_brain_cv/classSizeImage_files/crosstalk-1.2.1/js/crosstalk.js
- supplementary_data/benchmarking_results/chardin_brain_cv/classSizeImage_files/crosstalk-1.2.1/js/crosstalk.js.map
- supplementary_data/benchmarking_results/chardin_brain_cv/classSizeImage_files/crosstalk-1.2.1/js/crosstalk.min.js
- supplementary_data/benchmarking_results/chardin_brain_cv/classSizeImage_files/crosstalk-1.2.1/js/crosstalk.min.js.map
- supplementary_data/benchmarking_results/chardin_brain_cv/classSizeImage_files/crosstalk-1.2.1/scss/
- supplementary_data/benchmarking_results/chardin_brain_cv/classSizeImage_files/crosstalk-1.2.1/scss/crosstalk.scss
- supplementary_data/benchmarking_results/chardin_brain_cv/classSizeImage_files/htmltools-fill-0.5.8.1/
- supplementary_data/benchmarking_results/chardin_brain_cv/classSizeImage_files/htmltools-fill-0.5.8.1/fill.css
- supplementary_data/benchmarking_results/chardin_brain_cv/classSizeImage_files/htmlwidgets-1.6.4/
- supplementary_data/benchmarking_results/chardin_brain_cv/classSizeImage_files/htmlwidgets-1.6.4/htmlwidgets.js
- supplementary_data/benchmarking_results/chardin_brain_cv/classSizeImage_files/jquery-3.5.1/
- supplementary_data/benchmarking_results/chardin_brain_cv/classSizeImage_files/jquery-3.5.1/jquery-AUTHORS.txt
- supplementary_data/benchmarking_results/chardin_brain_cv/classSizeImage_files/jquery-3.5.1/jquery.js
- supplementary_data/benchmarking_results/chardin_brain_cv/classSizeImage_files/jquery-3.5.1/jquery.min.js
- supplementary_data/benchmarking_results/chardin_brain_cv/classSizeImage_files/jquery-3.5.1/jquery.min.map
- supplementary_data/benchmarking_results/chardin_brain_cv/classSizeImage_files/plotly-binding-4.10.4/
- supplementary_data/benchmarking_results/chardin_brain_cv/classSizeImage_files/plotly-binding-4.10.4/plotly.js
- supplementary_data/benchmarking_results/chardin_brain_cv/classSizeImage_files/plotly-htmlwidgets-css-2.11.1/
- supplementary_data/benchmarking_results/chardin_brain_cv/classSizeImage_files/plotly-htmlwidgets-css-2.11.1/plotly-htmlwidgets.css
- supplementary_data/benchmarking_results/chardin_brain_cv/classSizeImage_files/plotly-main-2.11.1/
- supplementary_data/benchmarking_results/chardin_brain_cv/classSizeImage_files/plotly-main-2.11.1/plotly-latest.min.js
- supplementary_data/benchmarking_results/chardin_brain_cv/classSizeImage_files/typedarray-0.1/
- supplementary_data/benchmarking_results/chardin_brain_cv/classSizeImage_files/typedarray-0.1/typedarray.min.js
- supplementary_data/benchmarking_results/chardin_brain_cv/config.json
- supplementary_data/benchmarking_results/chardin_brain_cv/filterFile.csv
- supplementary_data/benchmarking_results/chardin_brain_cv/filterImage.html
- supplementary_data/benchmarking_results/chardin_brain_cv/filterImage_files/
- supplementary_data/benchmarking_results/chardin_brain_cv/filterImage_files/crosstalk-1.2.1/
- supplementary_data/benchmarking_results/chardin_brain_cv/filterImage_files/crosstalk-1.2.1/css/
- supplementary_data/benchmarking_results/chardin_brain_cv/filterImage_files/crosstalk-1.2.1/css/crosstalk.min.css
- supplementary_data/benchmarking_results/chardin_brain_cv/filterImage_files/crosstalk-1.2.1/js/
- supplementary_data/benchmarking_results/chardin_brain_cv/filterImage_files/crosstalk-1.2.1/js/crosstalk.js
- supplementary_data/benchmarking_results/chardin_brain_cv/filterImage_files/crosstalk-1.2.1/js/crosstalk.js.map
- supplementary_data/benchmarking_results/chardin_brain_cv/filterImage_files/crosstalk-1.2.1/js/crosstalk.min.js
- supplementary_data/benchmarking_results/chardin_brain_cv/filterImage_files/crosstalk-1.2.1/js/crosstalk.min.js.map
- supplementary_data/benchmarking_results/chardin_brain_cv/filterImage_files/crosstalk-1.2.1/scss/
- supplementary_data/benchmarking_results/chardin_brain_cv/filterImage_files/crosstalk-1.2.1/scss/crosstalk.scss
- supplementary_data/benchmarking_results/chardin_brain_cv/filterImage_files/htmltools-fill-0.5.8.1/
- supplementary_data/benchmarking_results/chardin_brain_cv/filterImage_files/htmltools-fill-0.5.8.1/fill.css
- supplementary_data/benchmarking_results/chardin_brain_cv/filterImage_files/htmlwidgets-1.6.4/
- supplementary_data/benchmarking_results/chardin_brain_cv/filterImage_files/htmlwidgets-1.6.4/htmlwidgets.js
- supplementary_data/benchmarking_results/chardin_brain_cv/filterImage_files/jquery-3.5.1/
- supplementary_data/benchmarking_results/chardin_brain_cv/filterImage_files/jquery-3.5.1/jquery-AUTHORS.txt
- supplementary_data/benchmarking_results/chardin_brain_cv/filterImage_files/jquery-3.5.1/jquery.js
- supplementary_data/benchmarking_results/chardin_brain_cv/filterImage_files/jquery-3.5.1/jquery.min.js
- supplementary_data/benchmarking_results/chardin_brain_cv/filterImage_files/jquery-3.5.1/jquery.min.map
- supplementary_data/benchmarking_results/chardin_brain_cv/filterImage_files/plotly-binding-4.10.4/
- supplementary_data/benchmarking_results/chardin_brain_cv/filterImage_files/plotly-binding-4.10.4/plotly.js
- supplementary_data/benchmarking_results/chardin_brain_cv/filterImage_files/plotly-htmlwidgets-css-2.11.1/
- supplementary_data/benchmarking_results/chardin_brain_cv/filterImage_files/plotly-htmlwidgets-css-2.11.1/plotly-htmlwidgets.css
- supplementary_data/benchmarking_results/chardin_brain_cv/filterImage_files/plotly-main-2.11.1/
- supplementary_data/benchmarking_results/chardin_brain_cv/filterImage_files/plotly-main-2.11.1/plotly-latest.min.js
- supplementary_data/benchmarking_results/chardin_brain_cv/filterImage_files/typedarray-0.1/
- supplementary_data/benchmarking_results/chardin_brain_cv/filterImage_files/typedarray-0.1/typedarray.min.js
- supplementary_data/benchmarking_results/chardin_brain_cv/globalPValues.csv
- supplementary_data/benchmarking_results/chardin_brain_cv/README.txt
- supplementary_data/benchmarking_results/chardin_brain_cv/reducedMatrix.csv
- supplementary_data/benchmarking_results/chardin_brain_cv/scatterPlotImage.jpg
- supplementary_data/benchmarking_results/chardin_brain_cv/selectedMolecules.csv
- supplementary_data/benchmarking_results/chardin_brain_cv/sparsity.csv
- supplementary_data/benchmarking_results/chardin_brain_cv/sparsityImage.html
- supplementary_data/benchmarking_results/chardin_brain_cv/sparsityImage_files/
- supplementary_data/benchmarking_results/chardin_brain_cv/sparsityImage_files/crosstalk-1.2.1/
- supplementary_data/benchmarking_results/chardin_brain_cv/sparsityImage_files/crosstalk-1.2.1/css/
- supplementary_data/benchmarking_results/chardin_brain_cv/sparsityImage_files/crosstalk-1.2.1/css/crosstalk.min.css
- supplementary_data/benchmarking_results/chardin_brain_cv/sparsityImage_files/crosstalk-1.2.1/js/
- supplementary_data/benchmarking_results/chardin_brain_cv/sparsityImage_files/crosstalk-1.2.1/js/crosstalk.js
- supplementary_data/benchmarking_results/chardin_brain_cv/sparsityImage_files/crosstalk-1.2.1/js/crosstalk.js.map
- supplementary_data/benchmarking_results/chardin_brain_cv/sparsityImage_files/crosstalk-1.2.1/js/crosstalk.min.js
- supplementary_data/benchmarking_results/chardin_brain_cv/sparsityImage_files/crosstalk-1.2.1/js/crosstalk.min.js.map
- supplementary_data/benchmarking_results/chardin_brain_cv/sparsityImage_files/crosstalk-1.2.1/scss/
- supplementary_data/benchmarking_results/chardin_brain_cv/sparsityImage_files/crosstalk-1.2.1/scss/crosstalk.scss
- supplementary_data/benchmarking_results/chardin_brain_cv/sparsityImage_files/htmltools-fill-0.5.8.1/
- supplementary_data/benchmarking_results/chardin_brain_cv/sparsityImage_files/htmltools-fill-0.5.8.1/fill.css
- supplementary_data/benchmarking_results/chardin_brain_cv/sparsityImage_files/htmlwidgets-1.6.4/
- supplementary_data/benchmarking_results/chardin_brain_cv/sparsityImage_files/htmlwidgets-1.6.4/htmlwidgets.js
- supplementary_data/benchmarking_results/chardin_brain_cv/sparsityImage_files/jquery-3.5.1/
- supplementary_data/benchmarking_results/chardin_brain_cv/sparsityImage_files/jquery-3.5.1/jquery-AUTHORS.txt
- supplementary_data/benchmarking_results/chardin_brain_cv/sparsityImage_files/jquery-3.5.1/jquery.js
- supplementary_data/benchmarking_results/chardin_brain_cv/sparsityImage_files/jquery-3.5.1/jquery.min.js
- supplementary_data/benchmarking_results/chardin_brain_cv/sparsityImage_files/jquery-3.5.1/jquery.min.map
- supplementary_data/benchmarking_results/chardin_brain_cv/sparsityImage_files/plotly-binding-4.10.4/
- supplementary_data/benchmarking_results/chardin_brain_cv/sparsityImage_files/plotly-binding-4.10.4/plotly.js
- supplementary_data/benchmarking_results/chardin_brain_cv/sparsityImage_files/plotly-htmlwidgets-css-2.11.1/
- supplementary_data/benchmarking_results/chardin_brain_cv/sparsityImage_files/plotly-htmlwidgets-css-2.11.1/plotly-htmlwidgets.css
- supplementary_data/benchmarking_results/chardin_brain_cv/sparsityImage_files/plotly-main-2.11.1/
- supplementary_data/benchmarking_results/chardin_brain_cv/sparsityImage_files/plotly-main-2.11.1/plotly-latest.min.js
- supplementary_data/benchmarking_results/chardin_brain_cv/sparsityImage_files/typedarray-0.1/
- supplementary_data/benchmarking_results/chardin_brain_cv/sparsityImage_files/typedarray-0.1/typedarray.min.js
- supplementary_data/benchmarking_results/chardin_brain_cv/volcanoPlot.html
- supplementary_data/benchmarking_results/chardin_brain_cv/volcanoPlotWithSelection.html
- supplementary_data/benchmarking_results/chardin_brain_cv/volcanoPlotWithSelection_files/
- supplementary_data/benchmarking_results/chardin_brain_cv/volcanoPlotWithSelection_files/crosstalk-1.2.1/
- supplementary_data/benchmarking_results/chardin_brain_cv/volcanoPlotWithSelection_files/crosstalk-1.2.1/css/
- supplementary_data/benchmarking_results/chardin_brain_cv/volcanoPlotWithSelection_files/crosstalk-1.2.1/css/crosstalk.min.css
- supplementary_data/benchmarking_results/chardin_brain_cv/volcanoPlotWithSelection_files/crosstalk-1.2.1/js/
- supplementary_data/benchmarking_results/chardin_brain_cv/volcanoPlotWithSelection_files/crosstalk-1.2.1/js/crosstalk.js
- supplementary_data/benchmarking_results/chardin_brain_cv/volcanoPlotWithSelection_files/crosstalk-1.2.1/js/crosstalk.js.map
- supplementary_data/benchmarking_results/chardin_brain_cv/volcanoPlotWithSelection_files/crosstalk-1.2.1/js/crosstalk.min.js
- supplementary_data/benchmarking_results/chardin_brain_cv/volcanoPlotWithSelection_files/crosstalk-1.2.1/js/crosstalk.min.js.map
- supplementary_data/benchmarking_results/chardin_brain_cv/volcanoPlotWithSelection_files/crosstalk-1.2.1/scss/
- supplementary_data/benchmarking_results/chardin_brain_cv/volcanoPlotWithSelection_files/crosstalk-1.2.1/scss/crosstalk.scss
- supplementary_data/benchmarking_results/chardin_brain_cv/volcanoPlotWithSelection_files/htmltools-fill-0.5.8.1/
- supplementary_data/benchmarking_results/chardin_brain_cv/volcanoPlotWithSelection_files/htmltools-fill-0.5.8.1/fill.css
- supplementary_data/benchmarking_results/chardin_brain_cv/volcanoPlotWithSelection_files/htmlwidgets-1.6.4/
- supplementary_data/benchmarking_results/chardin_brain_cv/volcanoPlotWithSelection_files/htmlwidgets-1.6.4/htmlwidgets.js
- supplementary_data/benchmarking_results/chardin_brain_cv/volcanoPlotWithSelection_files/jquery-3.5.1/
- supplementary_data/benchmarking_results/chardin_brain_cv/volcanoPlotWithSelection_files/jquery-3.5.1/jquery-AUTHORS.txt
- supplementary_data/benchmarking_results/chardin_brain_cv/volcanoPlotWithSelection_files/jquery-3.5.1/jquery.js
- supplementary_data/benchmarking_results/chardin_brain_cv/volcanoPlotWithSelection_files/jquery-3.5.1/jquery.min.js
- supplementary_data/benchmarking_results/chardin_brain_cv/volcanoPlotWithSelection_files/jquery-3.5.1/jquery.min.map
- supplementary_data/benchmarking_results/chardin_brain_cv/volcanoPlotWithSelection_files/plotly-binding-4.10.4/
- supplementary_data/benchmarking_results/chardin_brain_cv/volcanoPlotWithSelection_files/plotly-binding-4.10.4/plotly.js
- supplementary_data/benchmarking_results/chardin_brain_cv/volcanoPlotWithSelection_files/plotly-htmlwidgets-css-2.11.1/
- supplementary_data/benchmarking_results/chardin_brain_cv/volcanoPlotWithSelection_files/plotly-htmlwidgets-css-2.11.1/plotly-htmlwidgets.css
- supplementary_data/benchmarking_results/chardin_brain_cv/volcanoPlotWithSelection_files/plotly-main-2.11.1/
- supplementary_data/benchmarking_results/chardin_brain_cv/volcanoPlotWithSelection_files/plotly-main-2.11.1/plotly-latest.min.js
- supplementary_data/benchmarking_results/chardin_brain_cv/volcanoPlotWithSelection_files/typedarray-0.1/
- supplementary_data/benchmarking_results/chardin_brain_cv/volcanoPlotWithSelection_files/typedarray-0.1/typedarray.min.js
- supplementary_data/benchmarking_results/chardin_brain_cv/volcanoPlot_files/
- supplementary_data/benchmarking_results/chardin_brain_cv/volcanoPlot_files/crosstalk-1.2.1/
- supplementary_data/benchmarking_results/chardin_brain_cv/volcanoPlot_files/crosstalk-1.2.1/css/
- supplementary_data/benchmarking_results/chardin_brain_cv/volcanoPlot_files/crosstalk-1.2.1/css/crosstalk.min.css
- supplementary_data/benchmarking_results/chardin_brain_cv/volcanoPlot_files/crosstalk-1.2.1/js/
- supplementary_data/benchmarking_results/chardin_brain_cv/volcanoPlot_files/crosstalk-1.2.1/js/crosstalk.js
- supplementary_data/benchmarking_results/chardin_brain_cv/volcanoPlot_files/crosstalk-1.2.1/js/crosstalk.js.map
- supplementary_data/benchmarking_results/chardin_brain_cv/volcanoPlot_files/crosstalk-1.2.1/js/crosstalk.min.js
- supplementary_data/benchmarking_results/chardin_brain_cv/volcanoPlot_files/crosstalk-1.2.1/js/crosstalk.min.js.map
- supplementary_data/benchmarking_results/chardin_brain_cv/volcanoPlot_files/crosstalk-1.2.1/scss/
- supplementary_data/benchmarking_results/chardin_brain_cv/volcanoPlot_files/crosstalk-1.2.1/scss/crosstalk.scss
- supplementary_data/benchmarking_results/chardin_brain_cv/volcanoPlot_files/htmltools-fill-0.5.8.1/
- supplementary_data/benchmarking_results/chardin_brain_cv/volcanoPlot_files/htmltools-fill-0.5.8.1/fill.css
- supplementary_data/benchmarking_results/chardin_brain_cv/volcanoPlot_files/htmlwidgets-1.6.4/
- supplementary_data/benchmarking_results/chardin_brain_cv/volcanoPlot_files/htmlwidgets-1.6.4/htmlwidgets.js
- supplementary_data/benchmarking_results/chardin_brain_cv/volcanoPlot_files/jquery-3.5.1/
- supplementary_data/benchmarking_results/chardin_brain_cv/volcanoPlot_files/jquery-3.5.1/jquery-AUTHORS.txt
- supplementary_data/benchmarking_results/chardin_brain_cv/volcanoPlot_files/jquery-3.5.1/jquery.js
- supplementary_data/benchmarking_results/chardin_brain_cv/volcanoPlot_files/jquery-3.5.1/jquery.min.js
- supplementary_data/benchmarking_results/chardin_brain_cv/volcanoPlot_files/jquery-3.5.1/jquery.min.map
- supplementary_data/benchmarking_results/chardin_brain_cv/volcanoPlot_files/plotly-binding-4.10.4/
- supplementary_data/benchmarking_results/chardin_brain_cv/volcanoPlot_files/plotly-binding-4.10.4/plotly.js
- supplementary_data/benchmarking_results/chardin_brain_cv/volcanoPlot_files/plotly-htmlwidgets-css-2.11.1/
- supplementary_data/benchmarking_results/chardin_brain_cv/volcanoPlot_files/plotly-htmlwidgets-css-2.11.1/plotly-htmlwidgets.css
- supplementary_data/benchmarking_results/chardin_brain_cv/volcanoPlot_files/plotly-main-2.11.1/
- supplementary_data/benchmarking_results/chardin_brain_cv/volcanoPlot_files/plotly-main-2.11.1/plotly-latest.min.js
- supplementary_data/benchmarking_results/chardin_brain_cv/volcanoPlot_files/typedarray-0.1/
- supplementary_data/benchmarking_results/chardin_brain_cv/volcanoPlot_files/typedarray-0.1/typedarray.min.js
- supplementary_data/benchmarking_results/chardin_brain_cv/wrapperPanelImage.html
- supplementary_data/benchmarking_results/chardin_brain_cv/wrapperPanelImage_files/
- supplementary_data/benchmarking_results/chardin_brain_cv/wrapperPanelImage_files/crosstalk-1.2.1/
- supplementary_data/benchmarking_results/chardin_brain_cv/wrapperPanelImage_files/crosstalk-1.2.1/css/
- supplementary_data/benchmarking_results/chardin_brain_cv/wrapperPanelImage_files/crosstalk-1.2.1/css/crosstalk.min.css
- supplementary_data/benchmarking_results/chardin_brain_cv/wrapperPanelImage_files/crosstalk-1.2.1/js/
- supplementary_data/benchmarking_results/chardin_brain_cv/wrapperPanelImage_files/crosstalk-1.2.1/js/crosstalk.js
- supplementary_data/benchmarking_results/chardin_brain_cv/wrapperPanelImage_files/crosstalk-1.2.1/js/crosstalk.js.map
- supplementary_data/benchmarking_results/chardin_brain_cv/wrapperPanelImage_files/crosstalk-1.2.1/js/crosstalk.min.js
- supplementary_data/benchmarking_results/chardin_brain_cv/wrapperPanelImage_files/crosstalk-1.2.1/js/crosstalk.min.js.map
- supplementary_data/benchmarking_results/chardin_brain_cv/wrapperPanelImage_files/crosstalk-1.2.1/scss/
- supplementary_data/benchmarking_results/chardin_brain_cv/wrapperPanelImage_files/crosstalk-1.2.1/scss/crosstalk.scss
- supplementary_data/benchmarking_results/chardin_brain_cv/wrapperPanelImage_files/htmltools-fill-0.5.8.1/
- supplementary_data/benchmarking_results/chardin_brain_cv/wrapperPanelImage_files/htmltools-fill-0.5.8.1/fill.css
- supplementary_data/benchmarking_results/chardin_brain_cv/wrapperPanelImage_files/htmlwidgets-1.6.4/
- supplementary_data/benchmarking_results/chardin_brain_cv/wrapperPanelImage_files/htmlwidgets-1.6.4/htmlwidgets.js
- supplementary_data/benchmarking_results/chardin_brain_cv/wrapperPanelImage_files/jquery-3.5.1/
- supplementary_data/benchmarking_results/chardin_brain_cv/wrapperPanelImage_files/jquery-3.5.1/jquery-AUTHORS.txt
- supplementary_data/benchmarking_results/chardin_brain_cv/wrapperPanelImage_files/jquery-3.5.1/jquery.js
- supplementary_data/benchmarking_results/chardin_brain_cv/wrapperPanelImage_files/jquery-3.5.1/jquery.min.js
- supplementary_data/benchmarking_results/chardin_brain_cv/wrapperPanelImage_files/jquery-3.5.1/jquery.min.map
- supplementary_data/benchmarking_results/chardin_brain_cv/wrapperPanelImage_files/plotly-binding-4.10.4/
- supplementary_data/benchmarking_results/chardin_brain_cv/wrapperPanelImage_files/plotly-binding-4.10.4/plotly.js
- supplementary_data/benchmarking_results/chardin_brain_cv/wrapperPanelImage_files/plotly-htmlwidgets-css-2.11.1/
- supplementary_data/benchmarking_results/chardin_brain_cv/wrapperPanelImage_files/plotly-htmlwidgets-css-2.11.1/plotly-htmlwidgets.css
- supplementary_data/benchmarking_results/chardin_brain_cv/wrapperPanelImage_files/plotly-main-2.11.1/
- supplementary_data/benchmarking_results/chardin_brain_cv/wrapperPanelImage_files/plotly-main-2.11.1/plotly-latest.min.js
- supplementary_data/benchmarking_results/chardin_brain_cv/wrapperPanelImage_files/typedarray-0.1/
- supplementary_data/benchmarking_results/chardin_brain_cv/wrapperPanelImage_files/typedarray-0.1/typedarray.min.js
- supplementary_data/benchmarking_results/chardin_brain_cv/wrapperResultPanels.csv
- supplementary_data/benchmarking_results/chardin_brain_cv/wrapperResultsSingleMoleculeFiles.csv
- supplementary_data/benchmarking_results/chardin_brain_cv/wrapperSingleMoleculeImage.html
- supplementary_data/benchmarking_results/chardin_brain_cv/wrapperSingleMoleculeImage_files/
- supplementary_data/benchmarking_results/chardin_brain_cv/wrapperSingleMoleculeImage_files/crosstalk-1.2.1/
- supplementary_data/benchmarking_results/chardin_brain_cv/wrapperSingleMoleculeImage_files/crosstalk-1.2.1/css/
- supplementary_data/benchmarking_results/chardin_brain_cv/wrapperSingleMoleculeImage_files/crosstalk-1.2.1/css/crosstalk.min.css
- supplementary_data/benchmarking_results/chardin_brain_cv/wrapperSingleMoleculeImage_files/crosstalk-1.2.1/js/
- supplementary_data/benchmarking_results/chardin_brain_cv/wrapperSingleMoleculeImage_files/crosstalk-1.2.1/js/crosstalk.js
- supplementary_data/benchmarking_results/chardin_brain_cv/wrapperSingleMoleculeImage_files/crosstalk-1.2.1/js/crosstalk.js.map
- supplementary_data/benchmarking_results/chardin_brain_cv/wrapperSingleMoleculeImage_files/crosstalk-1.2.1/js/crosstalk.min.js
- supplementary_data/benchmarking_results/chardin_brain_cv/wrapperSingleMoleculeImage_files/crosstalk-1.2.1/js/crosstalk.min.js.map
- supplementary_data/benchmarking_results/chardin_brain_cv/wrapperSingleMoleculeImage_files/crosstalk-1.2.1/scss/
- supplementary_data/benchmarking_results/chardin_brain_cv/wrapperSingleMoleculeImage_files/crosstalk-1.2.1/scss/crosstalk.scss
- supplementary_data/benchmarking_results/chardin_brain_cv/wrapperSingleMoleculeImage_files/htmltools-fill-0.5.8.1/
- supplementary_data/benchmarking_results/chardin_brain_cv/wrapperSingleMoleculeImage_files/htmltools-fill-0.5.8.1/fill.css
- supplementary_data/benchmarking_results/chardin_brain_cv/wrapperSingleMoleculeImage_files/htmlwidgets-1.6.4/
- supplementary_data/benchmarking_results/chardin_brain_cv/wrapperSingleMoleculeImage_files/htmlwidgets-1.6.4/htmlwidgets.js
- supplementary_data/benchmarking_results/chardin_brain_cv/wrapperSingleMoleculeImage_files/jquery-3.5.1/
- supplementary_data/benchmarking_results/chardin_brain_cv/wrapperSingleMoleculeImage_files/jquery-3.5.1/jquery-AUTHORS.txt
- supplementary_data/benchmarking_results/chardin_brain_cv/wrapperSingleMoleculeImage_files/jquery-3.5.1/jquery.js
- supplementary_data/benchmarking_results/chardin_brain_cv/wrapperSingleMoleculeImage_files/jquery-3.5.1/jquery.min.js
- supplementary_data/benchmarking_results/chardin_brain_cv/wrapperSingleMoleculeImage_files/jquery-3.5.1/jquery.min.map
- supplementary_data/benchmarking_results/chardin_brain_cv/wrapperSingleMoleculeImage_files/plotly-binding-4.10.4/
- supplementary_data/benchmarking_results/chardin_brain_cv/wrapperSingleMoleculeImage_files/plotly-binding-4.10.4/plotly.js
- supplementary_data/benchmarking_results/chardin_brain_cv/wrapperSingleMoleculeImage_files/plotly-htmlwidgets-css-2.11.1/
- supplementary_data/benchmarking_results/chardin_brain_cv/wrapperSingleMoleculeImage_files/plotly-htmlwidgets-css-2.11.1/plotly-htmlwidgets.css
- supplementary_data/benchmarking_results/chardin_brain_cv/wrapperSingleMoleculeImage_files/plotly-main-2.11.1/
- supplementary_data/benchmarking_results/chardin_brain_cv/wrapperSingleMoleculeImage_files/plotly-main-2.11.1/plotly-latest.min.js
- supplementary_data/benchmarking_results/chardin_brain_cv/wrapperSingleMoleculeImage_files/typedarray-0.1/
- supplementary_data/benchmarking_results/chardin_brain_cv/wrapperSingleMoleculeImage_files/typedarray-0.1/typedarray.min.js
- supplementary_data/benchmarking_results/features_and_metrics/
- supplementary_data/benchmarking_results/features_and_metrics/metrics_final.xlsx
- supplementary_data/benchmarking_results/features_and_metrics/selected_features_final.xlsx
- supplementary_data/benchmarking_results/mathe_lung_with_testset/
- supplementary_data/benchmarking_results/mathe_lung_with_testset/classSize.csv
- supplementary_data/benchmarking_results/mathe_lung_with_testset/classSizeImage.html
- supplementary_data/benchmarking_results/mathe_lung_with_testset/classSizeImage_files/
- supplementary_data/benchmarking_results/mathe_lung_with_testset/classSizeImage_files/crosstalk-1.2.1/
- supplementary_data/benchmarking_results/mathe_lung_with_testset/classSizeImage_files/crosstalk-1.2.1/css/
- supplementary_data/benchmarking_results/mathe_lung_with_testset/classSizeImage_files/crosstalk-1.2.1/css/crosstalk.min.css
- supplementary_data/benchmarking_results/mathe_lung_with_testset/classSizeImage_files/crosstalk-1.2.1/js/
- supplementary_data/benchmarking_results/mathe_lung_with_testset/classSizeImage_files/crosstalk-1.2.1/js/crosstalk.js
- supplementary_data/benchmarking_results/mathe_lung_with_testset/classSizeImage_files/crosstalk-1.2.1/js/crosstalk.js.map
- supplementary_data/benchmarking_results/mathe_lung_with_testset/classSizeImage_files/crosstalk-1.2.1/js/crosstalk.min.js
- supplementary_data/benchmarking_results/mathe_lung_with_testset/classSizeImage_files/crosstalk-1.2.1/js/crosstalk.min.js.map
- supplementary_data/benchmarking_results/mathe_lung_with_testset/classSizeImage_files/crosstalk-1.2.1/scss/
- supplementary_data/benchmarking_results/mathe_lung_with_testset/classSizeImage_files/crosstalk-1.2.1/scss/crosstalk.scss
- supplementary_data/benchmarking_results/mathe_lung_with_testset/classSizeImage_files/htmltools-fill-0.5.8.1/
- supplementary_data/benchmarking_results/mathe_lung_with_testset/classSizeImage_files/htmltools-fill-0.5.8.1/fill.css
- supplementary_data/benchmarking_results/mathe_lung_with_testset/classSizeImage_files/htmlwidgets-1.6.4/
- supplementary_data/benchmarking_results/mathe_lung_with_testset/classSizeImage_files/htmlwidgets-1.6.4/htmlwidgets.js
- supplementary_data/benchmarking_results/mathe_lung_with_testset/classSizeImage_files/jquery-3.5.1/
- supplementary_data/benchmarking_results/mathe_lung_with_testset/classSizeImage_files/jquery-3.5.1/jquery-AUTHORS.txt
- supplementary_data/benchmarking_results/mathe_lung_with_testset/classSizeImage_files/jquery-3.5.1/jquery.js
- supplementary_data/benchmarking_results/mathe_lung_with_testset/classSizeImage_files/jquery-3.5.1/jquery.min.js
- supplementary_data/benchmarking_results/mathe_lung_with_testset/classSizeImage_files/jquery-3.5.1/jquery.min.map
- supplementary_data/benchmarking_results/mathe_lung_with_testset/classSizeImage_files/plotly-binding-4.10.4/
- supplementary_data/benchmarking_results/mathe_lung_with_testset/classSizeImage_files/plotly-binding-4.10.4/plotly.js
- supplementary_data/benchmarking_results/mathe_lung_with_testset/classSizeImage_files/plotly-htmlwidgets-css-2.11.1/
- supplementary_data/benchmarking_results/mathe_lung_with_testset/classSizeImage_files/plotly-htmlwidgets-css-2.11.1/plotly-htmlwidgets.css
- supplementary_data/benchmarking_results/mathe_lung_with_testset/classSizeImage_files/plotly-main-2.11.1/
- supplementary_data/benchmarking_results/mathe_lung_with_testset/classSizeImage_files/plotly-main-2.11.1/plotly-latest.min.js
- supplementary_data/benchmarking_results/mathe_lung_with_testset/classSizeImage_files/typedarray-0.1/
- supplementary_data/benchmarking_results/mathe_lung_with_testset/classSizeImage_files/typedarray-0.1/typedarray.min.js
- supplementary_data/benchmarking_results/mathe_lung_with_testset/config.json
- supplementary_data/benchmarking_results/mathe_lung_with_testset/filterFile.csv
- supplementary_data/benchmarking_results/mathe_lung_with_testset/filterImage.html
- supplementary_data/benchmarking_results/mathe_lung_with_testset/filterImage_files/
- supplementary_data/benchmarking_results/mathe_lung_with_testset/filterImage_files/crosstalk-1.2.1/
- supplementary_data/benchmarking_results/mathe_lung_with_testset/filterImage_files/crosstalk-1.2.1/css/
- supplementary_data/benchmarking_results/mathe_lung_with_testset/filterImage_files/crosstalk-1.2.1/css/crosstalk.min.css
- supplementary_data/benchmarking_results/mathe_lung_with_testset/filterImage_files/crosstalk-1.2.1/js/
- supplementary_data/benchmarking_results/mathe_lung_with_testset/filterImage_files/crosstalk-1.2.1/js/crosstalk.js
- supplementary_data/benchmarking_results/mathe_lung_with_testset/filterImage_files/crosstalk-1.2.1/js/crosstalk.js.map
- supplementary_data/benchmarking_results/mathe_lung_with_testset/filterImage_files/crosstalk-1.2.1/js/crosstalk.min.js
- supplementary_data/benchmarking_results/mathe_lung_with_testset/filterImage_files/crosstalk-1.2.1/js/crosstalk.min.js.map
- supplementary_data/benchmarking_results/mathe_lung_with_testset/filterImage_files/crosstalk-1.2.1/scss/
- supplementary_data/benchmarking_results/mathe_lung_with_testset/filterImage_files/crosstalk-1.2.1/scss/crosstalk.scss
- supplementary_data/benchmarking_results/mathe_lung_with_testset/filterImage_files/htmltools-fill-0.5.8.1/
- supplementary_data/benchmarking_results/mathe_lung_with_testset/filterImage_files/htmltools-fill-0.5.8.1/fill.css
- supplementary_data/benchmarking_results/mathe_lung_with_testset/filterImage_files/htmlwidgets-1.6.4/
- supplementary_data/benchmarking_results/mathe_lung_with_testset/filterImage_files/htmlwidgets-1.6.4/htmlwidgets.js
- supplementary_data/benchmarking_results/mathe_lung_with_testset/filterImage_files/jquery-3.5.1/
- supplementary_data/benchmarking_results/mathe_lung_with_testset/filterImage_files/jquery-3.5.1/jquery-AUTHORS.txt
- supplementary_data/benchmarking_results/mathe_lung_with_testset/filterImage_files/jquery-3.5.1/jquery.js
- supplementary_data/benchmarking_results/mathe_lung_with_testset/filterImage_files/jquery-3.5.1/jquery.min.js
- supplementary_data/benchmarking_results/mathe_lung_with_testset/filterImage_files/jquery-3.5.1/jquery.min.map
- supplementary_data/benchmarking_results/mathe_lung_with_testset/filterImage_files/plotly-binding-4.10.4/
- supplementary_data/benchmarking_results/mathe_lung_with_testset/filterImage_files/plotly-binding-4.10.4/plotly.js
- supplementary_data/benchmarking_results/mathe_lung_with_testset/filterImage_files/plotly-htmlwidgets-css-2.11.1/
- supplementary_data/benchmarking_results/mathe_lung_with_testset/filterImage_files/plotly-htmlwidgets-css-2.11.1/plotly-htmlwidgets.css
- supplementary_data/benchmarking_results/mathe_lung_with_testset/filterImage_files/plotly-main-2.11.1/
- supplementary_data/benchmarking_results/mathe_lung_with_testset/filterImage_files/plotly-main-2.11.1/plotly-latest.min.js
- supplementary_data/benchmarking_results/mathe_lung_with_testset/filterImage_files/typedarray-0.1/
- supplementary_data/benchmarking_results/mathe_lung_with_testset/filterImage_files/typedarray-0.1/typedarray.min.js
- supplementary_data/benchmarking_results/mathe_lung_with_testset/globalPValues.csv
- supplementary_data/benchmarking_results/mathe_lung_with_testset/hacImage.html
[truncated: 1,334 more entries]
