# Supplementary material for: The Omics Molecule Extractor: A Web Application for the Selection of Potential Biomarker Panels
Source: J Proteome Res. 2025 Dec 1;25(1):484–90. doi: 10.1021/acs.jproteome.5c00176 (PMC12772118; doi:10.1021/acs.jproteome.5c00176)
Supplement: Supplementary file 1 [file pr5c00176_si_001.zip › supplementary_data/benchmarking_results/benchmarking_rf_oplsda/Blood Transcriptomics/OPLSDA-1000-20-07-Metrics.txt]

  Modell  Metric     Mean     SD
  <chr>   <chr>     <dbl>  <dbl>
1 Full    Accuracy  0.949 0.0561
2 Full    F1        0.942 0.0623
3 Full    Precision 0.939 0.0778
4 Full    Recall    0.95  0.0732
5 Reduced Accuracy  0.871 0.0641
6 Reduced F1        0.850 0.0770
7 Reduced Precision 0.861 0.0940
8 Reduced Recall    0.851 0.111
