# Supplementary material for: The Omics Molecule Extractor: A Web Application for the Selection of Potential Biomarker Panels
Source: J Proteome Res. 2025 Dec 1;25(1):484–90. doi: 10.1021/acs.jproteome.5c00176 (PMC12772118; doi:10.1021/acs.jproteome.5c00176)
Supplement: Supplementary file 1 [file pr5c00176_si_001.zip › supplementary_data/benchmarking_results/benchmarking_rf_oplsda/Blood Transcriptomics/RF-1000-20-07-Metrics.txt]

… 
Iteration 1000 von 1000 
# A tibble: 8 × 4
  Modell  Metrik    Mittelwert     SD
  <chr>   <chr>          <dbl>  <dbl>
1 Full    Accuracy       0.882 0.0591
2 Full    F1             0.864 0.0683
3 Full    Precision      0.875 0.0942
4 Full    Recall         0.865 0.100 
5 Reduced Accuracy       0.876 0.0604
6 Reduced F1             0.855 0.0725
7 Reduced Precision      0.880 0.0950
8 Reduced Recall         0.844 0.109 
