# Supplementary material for: The Omics Molecule Extractor: A Web Application for the Selection of Potential Biomarker Panels
Source: J Proteome Res. 2025 Dec 1;25(1):484–90. doi: 10.1021/acs.jproteome.5c00176 (PMC12772118; doi:10.1021/acs.jproteome.5c00176)
Supplement: Supplementary file 1 [file pr5c00176_si_001.zip › supplementary_data/benchmarking_results/benchmarking_rf_oplsda/Glia Tumor Metabolomics/RF-1000-5-07-Metrics.txt]

… 
Iteration 1000 von 1000 
# A tibble: 8 × 4
  Modell  Metrik    Mittelwert     SD
  <chr>   <chr>          <dbl>  <dbl>
1 Full    Accuracy       0.896 0.0626
2 Full    F1             0.911 0.0541
3 Full    Precision      0.906 0.0702
4 Full    Recall         0.922 0.0746
5 Reduced Accuracy       0.898 0.0528
6 Reduced F1             0.910 0.0487
7 Reduced Precision      0.924 0.0598
8 Reduced Recall         0.903 0.0789
