# Supplementary material for: The Omics Molecule Extractor: A Web Application for the Selection of Potential Biomarker Panels
Source: J Proteome Res. 2025 Dec 1;25(1):484–90. doi: 10.1021/acs.jproteome.5c00176 (PMC12772118; doi:10.1021/acs.jproteome.5c00176)
Supplement: Supplementary file 1 [file pr5c00176_si_001.zip › supplementary_data/benchmarking_results/benchmarking_rf_oplsda/simpleOPLSDA.R]

# Load necessary libraries; install them if missing
if (!require('caret'))       install.packages('caret');      library('caret')
if (!require('tidyr'))       install.packages('tidyr');      library('tidyr')
if (!require('dplyr'))       install.packages('dplyr');      library('dplyr')
if (!require('plotly'))      install.packages('plotly');     library('plotly')
if (!require('ggplot2'))     install.packages('ggplot2');    library('ggplot2')
if (!require('data.table'))  install.packages('data.table'); library('data.table')
if (!requireNamespace("BiocManager", quietly = TRUE)) install.packages("BiocManager")
# BiocManager::install("ropls", ask = FALSE)
library('ropls')

set.seed(42)  # Set seed for reproducibility

n_iter <- 100                     # Number of iterations per analysis
top_n <- 5                        # Number of top features to select
splitFraction <- 0.7             # Train-test split ratio

# Load dataset (uncomment the one you're using)
#fileName <- "sydor_stool.csv" # c("C", "NASH")
# fileName <- "ng_tasaki_transcriptomics_formatted.csv" # blood transcriptomics dataset (groups: "HC", "RA")
# fileName <- "tasaki_proteomics_formatted.csv" #blood protemics c("HC", "RA")
# fileName <- "mathe_lung_formatted.csv" #urine metabolomics c("control", "cancer")
fileName <- "chardin_brain_formatted.csv"#glia tumor metabolomics  c("wt", "mutant")

# === Data Processing ===

# Extract groups by prefix from column names
parseTableByPrefix <- function(dt, feature_col = 1) {
  features <- dt[[feature_col]]
  value_cols <- setdiff(names(dt), names(dt)[feature_col])
  prefixes <- unique(sub("_.*$", "", value_cols))
  
  result <- list()
  result$features <- features
  
  for (p in prefixes) {
    cols <- grep(paste0("^", p, "_"), value_cols, value = TRUE)
    result[[p]] <- as.matrix(dt[, ..cols])
  }
  
  return(result)
}

# Convert parsed list to ML-friendly data frame
parsedToMLFrame <- function(parsed, groups) {
  feature_names <- parsed$features
  all_dfs <- list()
  
  for (group in groups) {
    mat <- parsed[[group]]
    df <- as.data.frame(t(mat))
    colnames(df) <- feature_names
    df$label <- group
    all_dfs[[group]] <- df
  }
  
  final_df <- do.call(rbind, all_dfs)
  rownames(final_df) <- NULL
  final_df$label <- as.factor(final_df$label)
  return(final_df)
}

# Load and process data
file <- as.data.table( read.csv( fileName, header = TRUE, sep = "\t" ) )
ml_data <- parsedToMLFrame(parseTableByPrefix(file), groups = c("wt", "mutant"))

# === Machine Learning Loop ===

top_features_list <- list()
results <- data.frame(Iteration = integer(), Modell = character(), Accuracy = numeric(),
                      Precision = numeric(), Recall = numeric(), F1 = numeric(), stringsAsFactors = FALSE)

for (i in 1:n_iter) {
  
  # Split into train/test sets
  split_index <- createDataPartition(ml_data$label, p = splitFraction, list = FALSE)
  train_data <- ml_data[split_index, ]
  test_data  <- ml_data[-split_index, ]
  
  # Train OPLS-DA model using all features
  oplsda_model <- opls(train_data[, colnames(train_data) != "label"], train_data$label)
  preds <- predict(oplsda_model, newdata = test_data[, colnames(test_data) != "label"])
  cm <- confusionMatrix(preds, test_data$label)
  
  # Store performance metrics for full feature model
  results <- rbind(results, data.frame(
    Iteration = i,
    Modell = "Full",
    Accuracy = cm$overall["Accuracy"],
    Precision = cm$byClass["Precision"],
    Recall = cm$byClass["Recall"],
    F1 = cm$byClass["F1"],
    stringsAsFactors = FALSE))
  
  # Identify top_n important features
  used_features <- rownames(oplsda_model@loadingMN)
  vip <- getVipVn(oplsda_model)
  vip_df <- data.frame(Feature = used_features, VIP = vip)
  vip_df <- vip_df[order(-vip_df$VIP), ]
  top_features <- head(vip_df$Feature, top_n)
  top_features_list[[i]] <- sort(top_features)
  
  # Train OPLS-DA model again using only top features
  train_reduced <- train_data[, c("label", top_features)]
  test_reduced  <- test_data[, c("label", top_features)]
  
  oplsda_model_reduced <- opls(train_reduced[, top_features], train_reduced$label)
  preds_reduced <- predict(oplsda_model_reduced, newdata = test_reduced[, top_features])
  cm_reduced <- confusionMatrix(preds_reduced, test_reduced$label)
  
  # Store performance metrics for reduced feature model
  results <- rbind(results, data.frame(
    Iteration = i,
    Modell = "Reduced",
    Accuracy = cm_reduced$overall["Accuracy"],
    Precision = cm_reduced$byClass["Precision"],
    Recall = cm_reduced$byClass["Recall"],
    F1 = cm_reduced$byClass["F1"],
    stringsAsFactors = FALSE))
  
  cat("Iteration", i, "of", n_iter, "\n")
}

# === Visualization and Summary ===

results_long <- results %>%
  pivot_longer(cols = c("Accuracy", "Precision", "Recall", "F1"),
               names_to = "Metric", values_to = "Value")

# Violin and boxplot visualization
print(ggplot(results_long, aes(x = Modell, y = Value, fill = Modell)) +
        geom_violin(width = 0.6, alpha = 0.5, position = position_dodge(0.9)) +
        geom_boxplot(width = 0.15, outlier.shape = NA, position = position_dodge(0.9)) +
        stat_summary(fun = mean, geom = "point", shape = 21, size = 2, fill = "white",
                     position = position_dodge(0.9)) +
        facet_wrap(~ Metric, scales = "free_y") +
        theme_minimal(base_size = 14) +
        labs(title = paste("Distribution of metrics over", n_iter, "repeats"), y = "value", x = NULL) +
        theme(legend.position = "bottom"))

# Summary statistics for metrics
summary_stats <- results_long %>%
  group_by(Modell, Metric) %>%
  summarise(Mean = mean(Value, na.rm = TRUE), SD = sd(Value, na.rm = TRUE), .groups = "drop")
print(summary_stats)

# === Top Feature Frequency ===
all_features <- unlist(top_features_list)
feature_freq <- as.data.frame(table(all_features))
colnames(feature_freq) <- c("Feature", "Frequency")

# Plot most frequently selected features
top_k <- 50
feature_freq_topk <- feature_freq[order(-feature_freq$Frequency), ][1:top_k, ]
print(ggplotly(ggplot(feature_freq_topk, aes(x = reorder(Feature, Frequency), y = Frequency)) +
                 geom_col(fill = "steelblue") +
                 labs(title = "Top-Features (individually)", x = "Feature", y = "Frequency") +
                 theme_minimal(base_size = 13) +
                 coord_flip()))

# === Top Feature Combinations ===
combo_strings <- sapply(top_features_list, function(x) paste(x, collapse = ","))
combo_freq <- as.data.frame(table(combo_strings))
colnames(combo_freq) <- c("Feature_Combo", "Frequency")

combo_freq_topk <- combo_freq[order(-combo_freq$Frequency), ][1:top_k, ]
print(ggplotly(ggplot(combo_freq_topk, aes(x = reorder(Feature_Combo, Frequency), y = Frequency)) +
                 geom_col(fill = "steelblue") +
                 labs(title = "Top-Panels (combined Features)", x = "Feature Combination", y = "Frequency") +
                 theme_minimal(base_size = 13) +
                 coord_flip() +
                 theme(axis.text.y = element_blank(), axis.ticks.y = element_blank())))
