# Supplementary material for: The Omics Molecule Extractor: A Web Application for the Selection of Potential Biomarker Panels
Source: J Proteome Res. 2025 Dec 1;25(1):484–90. doi: 10.1021/acs.jproteome.5c00176 (PMC12772118; doi:10.1021/acs.jproteome.5c00176)
Supplement: Supplementary file 1 [file pr5c00176_si_001.zip › supplementary_data/benchmarking_results/benchmarking_rf_oplsda/Urine Metabolomics/OPLSDA-1000-4-07-Metrics.txt]

… 
  Modell  Metric     Mean     SD
  <chr>   <chr>     <dbl>  <dbl>
1 Full    Accuracy  0.744 0.0246
2 Full    F1        0.711 0.0304
3 Full    Precision 0.750 0.0318
4 Full    Recall    0.678 0.0422
5 Reduced Accuracy  0.683 0.0241
6 Reduced F1        0.578 0.0459
7 Reduced Precision 0.761 0.0400
8 Reduced Recall    0.470 0.0577
