# Supplementary material for: The Omics Molecule Extractor: A Web Application for the Selection of Potential Biomarker Panels
Source: J Proteome Res. 2025 Dec 1;25(1):484–90. doi: 10.1021/acs.jproteome.5c00176 (PMC12772118; doi:10.1021/acs.jproteome.5c00176)
Supplement: Supplementary file 1 [file pr5c00176_si_001.zip › supplementary_data/benchmarking_results/chardin_brain_cv/chardin_brain_formatted.csv]

description	mutant_X_1	mutant_X_2	mutant_X_3	mutant_X_4	wt_X_5	wt_X_6	mutant_X_7	wt_X_9	wt_X_10	wt_X_11	mutant_X_12	mutant_X_13	wt_X_14	wt_X_15	mutant_X_16	wt_X_17	mutant_X_18	mutant_X_19	mutant_X_20	mutant_X_21	mutant_X_22	mutant_X_23	wt_X_24	mutant_X_25	mutant_X_26	wt_X_27	wt_X_28	mutant_X_29	mutant_X_30	mutant_X_31	mutant_X_32	mutant_X_33	wt_X_34	wt_X_35	wt_X_36	wt_X_37	mutant_X_38	wt_X_39	wt_X_40	wt_X_41	wt_X_43	wt_X_44	wt_X_45	mutant_X_46	mutant_X_47	mutant_X_50	wt_X_51	mutant_X_52	mutant_X_53
POS_MZ560.341029343065_RT12.942705855839815	1699875072.0	1660000000.0	2070000000.0	1610000000.0	418000000.0	268788.3125	1910000000.0	1530000000.0	27600000.0	4507680.0	1550000000.0	1310000000.0	237000000.0	2200000000.0	1570000000.0	163000000.0	380000000.0	783000000.0	273000000.0	126000000.0	844000000.0	388000000.0	132000000.0	366000000.0	901000000.0	1640000000.0	1680000000.0	856000000.0	152000000.0	5924095.5	870000000.0	578000000.0	259000000.0	2270000000.0	1000000000.0	16400000.0	997000000.0	28700000.0	3101535.0	21700000.0	297000000.0	517000000.0	174000000.0	1220000000.0	13200000.0	217000000.0	2100000000.0	1250000000.0	225000000.0
POS_MZ582.3549256690569_RT13.037459585118032	1589704960.0	1620000000.0	18200000.0	12100000.0	410000000.0	1164632.0	14300000.0	1620000000.0	6656127.0	1370000000.0	9335561.0	1410000000.0	111000000.0	18400000.0	13700000.0	98900000.0	384000000.0	918000000.0	263000000.0	50600000.0	880000000.0	409000000.0	53700000.0	143000000.0	1010000000.0	10800000.0	11600000.0	839000000.0	57800000.0	1840000000.0	1040000000.0	540000000.0	225000000.0	2090000000.0	1100000000.0	1190000000.0	1110000000.0	11300000.0	1170000000.0	1560000000.0	266000000.0	563000000.0	188000000.0	1290000000.0	1520000000.0	158000000.0	2130000000.0	1360000000.0	87300000.0
POS_MZ582.3541440245925_RT12.925013033609444	1589704960.0	1600000000.0	1970000000.0	1720000000.0	370000000.0	381160.0313	1930000000.0	1620000000.0	11500000.0	6145095.5	1750000000.0	550000000.0	111000000.0	2200000000.0	1590000000.0	98900000.0	384000000.0	918000000.0	263000000.0	50600000.0	880000000.0	409000000.0	53700000.0	143000000.0	1010000000.0	1690000000.0	1630000000.0	839000000.0	57800000.0	1840000000.0	1040000000.0	540000000.0	225000000.0	2090000000.0	1100000000.0	1190000000.0	1110000000.0	1570000000.0	1170000000.0	1560000000.0	266000000.0	563000000.0	188000000.0	1290000000.0	1520000000.0	158000000.0	2130000000.0	1360000000.0	87300000.0
POS_MZ582.3498197201963_RT13.13071327232935	1555611008.0	1600000000.0	1880000000.0	1500145.375	680983.1875	381160.0313	1930000000.0	1620000000.0	15400000.0	1370000000.0	677375.9375	1410000000.0	111000000.0	3045207.25	363523.375	98900000.0	865230.3125	663324.3125	263000000.0	50600000.0	853000000.0	428286.5	53700000.0	127000000.0	1010000000.0	924809.5625	828819.4375	839000000.0	54500000.0	1680000000.0	1040000000.0	499000000.0	636100.3125	2090000000.0	1899845.0	1766290.75	1110000000.0	920427.0625	1170000000.0	1560000000.0	266000000.0	487000000.0	188000000.0	1290000000.0	1520000000.0	366424.9688	2130000000.0	1360000000.0	87300000.0
POS_MZ604.3667504095262_RT12.983984041378902	1528568448.0	1530000000.0	1780000000.0	1430000000.0	498000000.0	352712.5625	1670000000.0	1350000000.0	5966277.5	1350000000.0	1480000000.0	1290000000.0	51500000.0	1770000000.0	1520000000.0	51300000.0	371000000.0	958000000.0	299000000.0	24800000.0	921000000.0	450000000.0	26900000.0	68300000.0	998000000.0	1580000000.0	1520000000.0	887000000.0	32900000.0	1650000000.0	992000000.0	539000000.0	239000000.0	95900000.0	1100000000.0	1160000000.0	1140000000.0	1460000000.0	1110000000.0	1420000000.0	242000000.0	594000000.0	203000000.0	1260000000.0	1380000000.0	132000000.0	434000000.0	1340000000.0	43600000.0
POS_MZ604.3682428195879_RT13.23584955080634	1528568448.0	4189200.75	7442866.5	5055456.0	498000000.0	352712.5625	6038772.5	5100962.0	3640589.25	3717588.0	4324565.5	2555131.25	51500000.0	7220907.5	6163864.5	51300000.0	1443728.0	2071364.875	299000000.0	24800000.0	921000000.0	450000000.0	26900000.0	68300000.0	998000000.0	3946965.25	1520000000.0	887000000.0	32900000.0	1650000000.0	1692325.125	539000000.0	239000000.0	1730000000.0	1100000000.0	2828882.25	1140000000.0	1460000000.0	1110000000.0	4409360.0	437027.6563	594000000.0	203000000.0	1260000000.0	3656914.25	132000000.0	1910000000.0	1340000000.0	43600000.0
POS_MZ476.623620310892_RT13.243654193208913	1510873600.0	1360000000.0	1240000000.0	1130000000.0	764000000.0	1583670.25	1080000000.0	1080000000.0	5135746.0	1140000000.0	1180000000.0	1130000000.0	14000000.0	1060000000.0	1090000000.0	119000000.0	709000000.0	1080000000.0	659000000.0	10400000.0	1040000000.0	763000000.0	9091750.0	14300000.0	994000000.0	1050000000.0	1050000000.0	1030000000.0	13300000.0	1130000000.0	1060000000.0	768000000.0	498000000.0	964000000.0	1020000000.0	1050000000.0	1060000000.0	1040000000.0	990000000.0	1010000000.0	455000000.0	819000000.0	467000000.0	1130000000.0	1120000000.0	267000000.0	1010000000.0	1070000000.0	13800000.0
POS_MZ476.62420982565936_RT13.251582010507557	1510873600.0	1360000000.0	4991137.5	1130000000.0	764000000.0	1583670.25	1080000000.0	1080000000.0	5135746.0	1140000000.0	1180000000.0	1130000000.0	14000000.0	1060000000.0	1090000000.0	119000000.0	709000000.0	1080000000.0	659000000.0	10400000.0	1040000000.0	763000000.0	9091750.0	14300000.0	994000000.0	1030000000.0	1050000000.0	1030000000.0	13300000.0	1130000000.0	1060000000.0	768000000.0	498000000.0	964000000.0	1020000000.0	1020000000.0	1060000000.0	1040000000.0	990000000.0	1010000000.0	455000000.0	819000000.0	467000000.0	1130000000.0	1120000000.0	267000000.0	1010000000.0	1070000000.0	13800000.0
POS_MZ505.9749393280406_RT13.339440116007454	1456921344.0	1340000000.0	1100000000.0	1180000000.0	759000000.0	1032822.125	1140000000.0	1070000000.0	6122299.0	1110000000.0	1120000000.0	1160000000.0	7710068.0	1070000000.0	1040000000.0	118000000.0	740000000.0	980000000.0	3416796.0	6135756.5	972000000.0	808000000.0	1239011.5	9193154.0	1020000000.0	1040000000.0	1040000000.0	895000000.0	12200000.0	1090000000.0	1010000000.0	795000000.0	516000000.0	1040000000.0	1060000000.0	1060000000.0	1080000000.0	1090000000.0	1050000000.0	1120000000.0	422000000.0	848000000.0	429000000.0	1060000000.0	1010000000.0	220000000.0	1040000000.0	1070000000.0	8955512.0
POS_MZ538.3271871587282_RT12.794107598539597	1451552640.0	1530000000.0	1950000000.0	1740000000.0	359000000.0	185693.8906	1830000000.0	1500000000.0	85300000.0	1150000000.0	1380000000.0	1200000000.0	497000000.0	2200000000.0	1610000000.0	310000000.0	280000000.0	602000000.0	186000000.0	264000000.0	758000000.0	307000000.0	324000000.0	805000000.0	764000000.0	1480000000.0	1680000000.0	573000000.0	339000000.0	1720000000.0	741000000.0	696000000.0	327000000.0	2390000000.0	811000000.0	990000000.0	955000000.0	1630000000.0	989000000.0	1340000000.0	441000000.0	446000000.0	134000000.0	1070000000.0	1250000000.0	426000000.0	2290000000.0	1220000000.0	465000000.0
POS_MZ447.2729619361475_RT13.151792710766344	1431372160.0	1280000000.0	1250000000.0	1270000000.0	816000000.0	991864.1875	1110000000.0	1140000000.0	7602972.0	1130000000.0	1240000000.0	1170000000.0	24500000.0	1040000000.0	1140000000.0	111000000.0	700000000.0	1110000000.0	559000000.0	15300000.0	992000000.0	744000000.0	15800000.0	37600000.0	1030000000.0	1070000000.0	1140000000.0	939000000.0	21300000.0	1190000000.0	1090000000.0	738000000.0	466000000.0	1020000000.0	940000000.0	1020000000.0	1020000000.0	1040000000.0	1020000000.0	977000000.0	378000000.0	795000000.0	418000000.0	1020000000.0	1080000000.0	233000000.0	1030000000.0	1040000000.0	24000000.0
POS_MZ447.2734292964632_RT13.143474105393087	1431372160.0	1280000000.0	1250000000.0	1270000000.0	816000000.0	991864.1875	1110000000.0	1140000000.0	7602972.0	1130000000.0	1240000000.0	1170000000.0	24500000.0	1040000000.0	1140000000.0	111000000.0	700000000.0	1110000000.0	559000000.0	15300000.0	992000000.0	744000000.0	15800000.0	37600000.0	1030000000.0	1070000000.0	412000000.0	939000000.0	21300000.0	1190000000.0	1090000000.0	738000000.0	466000000.0	1020000000.0	940000000.0	947000000.0	1020000000.0	1040000000.0	239000000.0	977000000.0	378000000.0	795000000.0	418000000.0	1020000000.0	1080000000.0	233000000.0	1030000000.0	1040000000.0	24000000.0
POS_MZ461.9483280813575_RT13.233357393944997	1297758464.0	1310000000.0	1330000000.0	1170000000.0	887000000.0	1602996.125	1180000000.0	1220000000.0	6884252.5	1150000000.0	1170000000.0	1200000000.0	17100000.0	1140000000.0	1140000000.0	119000000.0	790000000.0	1000000000.0	609000000.0	11400000.0	1130000000.0	806000000.0	11900000.0	25500000.0	1070000000.0	1170000000.0	1100000000.0	1020000000.0	17200000.0	1180000000.0	1080000000.0	814000000.0	535000000.0	1050000000.0	1030000000.0	1080000000.0	1060000000.0	1130000000.0	1150000000.0	1120000000.0	420000000.0	955000000.0	473000000.0	1180000000.0	6827514.0	839604.1875	9648345.0	7183881.0	19800000.0
POS_MZ491.2994917201175_RT13.289350850819925	1292574336.0	1320000000.0	1210000000.0	1110000000.0	786000000.0	1469739.5	1040000000.0	1050000000.0	5974453.0	1130000000.0	1020000000.0	1140000000.0	9391573.0	958000000.0	1030000000.0	109000000.0	745000000.0	1000000000.0	603000000.0	7392455.5	1080000000.0	739000000.0	3080612.5	12400000.0	1050000000.0	1110000000.0	1100000000.0	1010000000.0	12300000.0	1010000000.0	993000000.0	741000000.0	526000000.0	993000000.0	1020000000.0	999000000.0	1040000000.0	1000000000.0	949000000.0	1060000000.0	435000000.0	852000000.0	470000000.0	996000000.0	979000000.0	225000000.0	998000000.0	1030000000.0	12700000.0
POS_MZ432.59757700274065_RT13.097338197333002	1259613824.0	1220000000.0	1090000000.0	1060000000.0	582000000.0	969053.1875	1010000000.0	984000000.0	6596187.0	924000000.0	1080000000.0	1010000000.0	35900000.0	1060000000.0	997000000.0	90900000.0	530000000.0	745000000.0	429000000.0	16400000.0	813000000.0	557000000.0	17600000.0	48300000.0	827000000.0	959000000.0	1000000000.0	850000000.0	26600000.0	1000000000.0	873000000.0	702000000.0	380000000.0	927000000.0	818000000.0	971000000.0	947000000.0	989000000.0	897000000.0	916000000.0	357000000.0	658000000.0	294000000.0	930000000.0	971000000.0	187000000.0	1020000000.0	939000000.0	28800000.0
POS_MZ520.6507922769_RT13.389253179795809	1238326784.0	1180000000.0	1070000000.0	984000000.0	817000000.0	1105424.75	1090000000.0	1070000000.0	5428538.0	992000000.0	1120000000.0	1130000000.0	5072387.5	962000000.0	969000000.0	117000000.0	766000000.0	1030000000.0	590000000.0	4622148.5	939000000.0	669000000.0	1684571.875	5719050.0	915000000.0	1050000000.0	2901825.0	996000000.0	11000000.0	997000000.0	894000000.0	764000000.0	498000000.0	962000000.0	928000000.0	1040000000.0	1030000000.0	1030000000.0	975000000.0	1030000000.0	445000000.0	749000000.0	468000000.0	979000000.0	949000000.0	239000000.0	1010000000.0	1060000000.0	7340537.5
POS_MZ516.3143441806556_RT12.760661316127425	1227478912.0	1110000000.0	2376624.5	1750000000.0	271000000.0	182070.4219	1570000000.0	1240000000.0	183000000.0	981000000.0	1240000000.0	872000000.0	1150000000.0	2722158.5	1190000000.0	684000000.0	210000000.0	498000000.0	182000000.0	731000000.0	1751071.125	256000000.0	682000000.0	1390000000.0	573000000.0	1310000000.0	1410000000.0	495000000.0	748000000.0	1540000000.0	511000000.0	2673523.0	564000000.0	2270000000.0	5662148.5	776000000.0	609000000.0	1410000000.0	817000000.0	1020000000.0	853000000.0	310000000.0	104000000.0	764000000.0	1020000000.0	966000000.0	2230000000.0	2366743.25	985000000.0
POS_MZ516.3146313086069_RT12.734844017624935	1227478912.0	1110000000.0	1590000000.0	1750000000.0	271000000.0	182070.4219	502000000.0	413000000.0	183000000.0	981000000.0	1240000000.0	308000000.0	1150000000.0	1900000000.0	1190000000.0	684000000.0	210000000.0	498000000.0	1953917.875	1320676.75	532000000.0	256000000.0	682000000.0	1390000000.0	573000000.0	1310000000.0	1410000000.0	495000000.0	748000000.0	1540000000.0	2882211.5	1130000000.0	564000000.0	2270000000.0	724000000.0	776000000.0	721000000.0	1410000000.0	704000000.0	1120000000.0	853000000.0	310000000.0	8551846.0	905000000.0	1020000000.0	966000000.0	2230000000.0	1040000000.0	985000000.0
POS_MZ516.3150802123498_RT12.727820659260956	1227478912.0	1100000000.0	1590000000.0	1750000000.0	271000000.0	182070.4219	1570000000.0	1240000000.0	183000000.0	981000000.0	1240000000.0	872000000.0	1150000000.0	1230000000.0	1190000000.0	684000000.0	210000000.0	498000000.0	182000000.0	731000000.0	401000000.0	256000000.0	682000000.0	1390000000.0	573000000.0	1310000000.0	1410000000.0	495000000.0	748000000.0	1540000000.0	332000000.0	1130000000.0	564000000.0	2270000000.0	724000000.0	776000000.0	721000000.0	1410000000.0	817000000.0	1120000000.0	853000000.0	310000000.0	104000000.0	905000000.0	1020000000.0	966000000.0	2230000000.0	1040000000.0	985000000.0
POS_MZ626.3794424408024_RT13.050865444137576	1188297472.0	1120000000.0	1420000000.0	1130000000.0	424000000.0	320566.7188	1460000000.0	1150000000.0	4460814.0	1150000000.0	1260000000.0	1020000000.0	24600000.0	4318531.5	1220000000.0	41000000.0	405000000.0	752000000.0	272000000.0	12200000.0	786000000.0	396000000.0	12200000.0	34000000.0	783000000.0	1180000000.0	1230000000.0	699000000.0	17800000.0	1320000000.0	793000000.0	458000000.0	221000000.0	1260000000.0	853000000.0	880000000.0	867000000.0	1130000000.0	961000000.0	1000000000.0	186000000.0	487000000.0	198000000.0	1040000000.0	958000000.0	99500000.0	1280000000.0	685000000.0	20400000.0
POS_MZ626.3807182742378_RT13.047105532641359	1188297472.0	1120000000.0	1420000000.0	1130000000.0	424000000.0	320566.7188	1460000000.0	1150000000.0	2102341.25	1150000000.0	1260000000.0	1020000000.0	24600000.0	1140000000.0	1220000000.0	41000000.0	405000000.0	752000000.0	272000000.0	12200000.0	786000000.0	396000000.0	12200000.0	34000000.0	783000000.0	113000000.0	3469755.25	699000000.0	17800000.0	1320000000.0	793000000.0	458000000.0	221000000.0	1260000000.0	827000000.0	878000000.0	458000000.0	1130000000.0	961000000.0	1000000000.0	186000000.0	487000000.0	198000000.0	1040000000.0	993000000.0	99500000.0	1080000000.0	1050000000.0	20400000.0
POS_MZ506.3134613109782_RT12.966809770379367	1087211264.0	1010000000.0	848000000.0	895000000.0	593000000.0	782417.5625	884000000.0	862000000.0	38000000.0	846000000.0	854000000.0	835000000.0	53100000.0	788000000.0	787000000.0	86100000.0	557000000.0	781000000.0	494000000.0	50400000.0	763000000.0	634000000.0	50900000.0	55300000.0	3803970.25	805000000.0	795000000.0	709000000.0	48900000.0	5385113.5	826000000.0	639000000.0	418000000.0	794000000.0	841000000.0	827000000.0	851000000.0	854000000.0	809000000.0	861000000.0	331000000.0	667000000.0	1192935.75	837000000.0	5399705.0	175000000.0	7324168.5	7267514.0	48600000.0
POS_MZ506.3091811318641_RT13.355087003332699	1087211264.0	1010000000.0	848000000.0	895000000.0	8032337.5	782417.5625	884000000.0	6344050.5	4921439.5	846000000.0	854000000.0	835000000.0	5838370.0	769000000.0	787000000.0	86100000.0	557000000.0	781000000.0	514000000.0	4391229.5	763000000.0	634000000.0	840512.0	7054897.5	816000000.0	805000000.0	795000000.0	709000000.0	8547536.0	857000000.0	826000000.0	639000000.0	418000000.0	794000000.0	841000000.0	827000000.0	851000000.0	854000000.0	809000000.0	7459445.5	331000000.0	667000000.0	338000000.0	8580903.0	835000000.0	175000000.0	839000000.0	822000000.0	7476524.0
POS_MZ506.30855749141716_RT13.33586297439008	1087211264.0	1010000000.0	848000000.0	895000000.0	593000000.0	782417.5625	5601584.5	862000000.0	4921439.5	199000000.0	854000000.0	151000000.0	5838370.0	788000000.0	787000000.0	85700000.0	557000000.0	1782202.75	375000000.0	4391229.5	763000000.0	634000000.0	1862448.125	7054897.5	60700000.0	805000000.0	795000000.0	709000000.0	8547536.0	40100000.0	409000000.0	639000000.0	418000000.0	794000000.0	105000000.0	827000000.0	851000000.0	854000000.0	809000000.0	49100000.0	331000000.0	667000000.0	338000000.0	837000000.0	835000000.0	175000000.0	839000000.0	822000000.0	7476524.0
POS_MZ476.95868527171154_RT13.243331956838388	1064902080.0	904000000.0	917000000.0	858000000.0	567000000.0	1176391.625	798000000.0	209000000.0	3928527.75	847000000.0	875000000.0	527000000.0	9965598.0	774000000.0	797000000.0	89400000.0	511000000.0	819000000.0	489000000.0	7471550.5	787000000.0	555000000.0	7153928.5	12700000.0	763000000.0	789000000.0	759000000.0	797000000.0	9850297.0	871000000.0	781000000.0	559000000.0	370000000.0	691000000.0	769000000.0	799000000.0	770000000.0	789000000.0	751000000.0	754000000.0	338000000.0	635000000.0	351000000.0	845000000.0	839000000.0	200000000.0	763000000.0	817000000.0	10200000.0
POS_MZ392.7492680769613_RT12.199738310069323	1050764160.0	291000000.0	351000000.0	4710000000.0	278000000.0	7621240.0	254000000.0	980000000.0	7520000000.0	118000000.0	925000000.0	567000000.0	15100000000.0	222000000.0	700000000.0	8120000000.0	188000000.0	166000000.0	3330000000.0	4550000000.0	573000000.0	120000000.0	6750000000.0	3480000000.0	592000000.0	248000000.0	201000000.0	72700000.0	6800000000.0	329000000.0	160000000.0	3310000000.0	8030000000.0	424000000.0	88600000.0	115000000.0	271000000.0	636000000.0	86700000.0	121000000.0	3060000000.0	301000000.0	44500000.0	102000000.0	734000000.0	3700000000.0	315000000.0	560000000.0	3130000000.0
POS_MZ535.3249482205953_RT13.426259671226322	1050679872.0	1060000000.0	980000000.0	924000000.0	669000000.0	1094255.5	952000000.0	1030000000.0	3437963.5	910000000.0	1010000000.0	964000000.0	3642504.5	953000000.0	935000000.0	91500000.0	584000000.0	834000000.0	544000000.0	3200632.25	893000000.0	640000000.0	1885701.875	3334394.0	815000000.0	1010000000.0	844000000.0	832000000.0	7859795.5	901000000.0	830000000.0	761000000.0	408000000.0	914000000.0	856000000.0	866000000.0	840000000.0	924000000.0	826000000.0	917000000.0	399000000.0	712000000.0	415000000.0	895000000.0	14100000.0	195000000.0	928000000.0	871000000.0	4996060.0
POS_MZ535.3245258973449_RT13.458726097583934	1050679872.0	1060000000.0	980000000.0	924000000.0	652000000.0	1094255.5	26700000.0	19500000.0	3437963.5	910000000.0	1010000000.0	14500000.0	3642504.5	771000000.0	814000000.0	455341.2188	10200000.0	739000000.0	544000000.0	3200632.25	802000000.0	640000000.0	1885701.875	3334394.0	815000000.0	20900000.0	844000000.0	793000000.0	7859795.5	901000000.0	830000000.0	688000000.0	408000000.0	890000000.0	843000000.0	860000000.0	840000000.0	924000000.0	826000000.0	917000000.0	399000000.0	712000000.0	415000000.0	895000000.0	825000000.0	184000000.0	928000000.0	871000000.0	4996060.0
POS_MZ535.3257511941397_RT13.467082850962777	1050679872.0	1060000000.0	980000000.0	924000000.0	669000000.0	1094255.5	952000000.0	15900000.0	3437963.5	15500000.0	13000000.0	964000000.0	3642504.5	953000000.0	935000000.0	91500000.0	584000000.0	834000000.0	11100000.0	3200632.25	893000000.0	640000000.0	1885701.875	3334394.0	815000000.0	15500000.0	844000000.0	832000000.0	7859795.5	901000000.0	830000000.0	761000000.0	408000000.0	914000000.0	856000000.0	866000000.0	840000000.0	924000000.0	826000000.0	917000000.0	399000000.0	712000000.0	415000000.0	895000000.0	894000000.0	195000000.0	928000000.0	2299205.0	4996060.0
POS_MZ520.9846703328451_RT13.387333932664545	1034331776.0	987000000.0	884000000.0	803000000.0	644000000.0	732602.875	784000000.0	819000000.0	4168808.0	9760334.0	841000000.0	805000000.0	4242237.5	684000000.0	722000000.0	84600000.0	573000000.0	767000000.0	4024755.0	3788686.5	687000000.0	551000000.0	1538039.625	4779393.0	729000000.0	796000000.0	804000000.0	740000000.0	9411163.0	761000000.0	722000000.0	602000000.0	392000000.0	741000000.0	750000000.0	826000000.0	818000000.0	807000000.0	735000000.0	832000000.0	353000000.0	614000000.0	361000000.0	775000000.0	738000000.0	188000000.0	771000000.0	855000000.0	5747596.5
POS_MZ648.3921607245201_RT13.150171057350645	1013697600.0	1010000000.0	1140000000.0	1110000000.0	456000000.0	346993.1875	1190000000.0	1050000000.0	2475489.75	972000000.0	4012834.75	901000000.0	11800000.0	5172214.5	1110000000.0	35000000.0	351000000.0	3593177.0	271000000.0	6158710.0	2786414.75	399000000.0	6228760.0	17300000.0	728000000.0	2997175.75	1010000000.0	7612407.0	8185835.0	437000000.0	766000000.0	489000000.0	187000000.0	1140000000.0	690000000.0	947000000.0	759000000.0	1050000000.0	832000000.0	935000000.0	178000000.0	448000000.0	149000000.0	915000000.0	3959249.75	84400000.0	1180000000.0	935000000.0	10100000.0
POS_MZ648.3933364706322_RT13.098063189951038	1013697600.0	1010000000.0	1140000000.0	1110000000.0	456000000.0	346993.1875	1190000000.0	1050000000.0	2475489.75	972000000.0	55300000.0	901000000.0	11800000.0	1300000000.0	1110000000.0	35000000.0	351000000.0	691000000.0	271000000.0	6158710.0	727000000.0	399000000.0	6228760.0	17300000.0	728000000.0	990000000.0	1010000000.0	637000000.0	8185835.0	1070000000.0	766000000.0	489000000.0	187000000.0	1140000000.0	722000000.0	947000000.0	759000000.0	1050000000.0	832000000.0	935000000.0	178000000.0	448000000.0	149000000.0	915000000.0	954000000.0	84400000.0	1180000000.0	935000000.0	10100000.0
POS_MZ417.92271931977467_RT13.037622419753502	1003224000.0	961000000.0	955000000.0	930000000.0	472000000.0	598293.3125	861000000.0	893000000.0	6481174.5	837000000.0	858000000.0	856000000.0	39200000.0	946000000.0	830000000.0	68200000.0	434000000.0	664000000.0	331000000.0	23700000.0	704000000.0	452000000.0	24100000.0	55700000.0	738000000.0	938000000.0	928000000.0	689000000.0	31800000.0	971000000.0	723000000.0	500000000.0	325000000.0	874000000.0	740000000.0	720000000.0	752000000.0	834000000.0	817000000.0	833000000.0	277000000.0	530000000.0	268000000.0	799000000.0	755000000.0	151000000.0	715000000.0	812000000.0	35000000.0
POS_MZ582.8551891697513_RT12.930762188334471	990641984.0	987000000.0	1210000000.0	990000000.0	237000000.0	146719.5625	1130000000.0	971000000.0	5435649.5	804000000.0	984000000.0	1706825.375	63900000.0	1250000000.0	922000000.0	58700000.0	219000000.0	535000000.0	150000000.0	28300000.0	530000000.0	232000000.0	29700000.0	87100000.0	606000000.0	1020000000.0	965000000.0	506000000.0	34100000.0	1080000000.0	625000000.0	322000000.0	138000000.0	1210000000.0	668000000.0	701000000.0	661000000.0	963000000.0	718000000.0	938000000.0	156000000.0	340000000.0	110000000.0	773000000.0	927000000.0	90400000.0	1260000000.0	814000000.0	48700000.0
POS_MZ582.8548889162618_RT12.929278443879834	990641984.0	153000000.0	290000000.0	990000000.0	233000000.0	146719.5625	140000000.0	125000000.0	5435649.5	804000000.0	984000000.0	126000000.0	63900000.0	221000000.0	922000000.0	58700000.0	219000000.0	535000000.0	150000000.0	28300000.0	136000000.0	232000000.0	29700000.0	87100000.0	606000000.0	1020000000.0	965000000.0	506000000.0	34100000.0	1080000000.0	625000000.0	43900000.0	138000000.0	1210000000.0	668000000.0	701000000.0	661000000.0	963000000.0	718000000.0	938000000.0	156000000.0	137000000.0	110000000.0	773000000.0	927000000.0	90400000.0	1260000000.0	814000000.0	48700000.0
POS_MZ535.3266270149805_RT13.42584295195133	986351616.0	8339021.5	980000000.0	910000000.0	669000000.0	1094255.5	952000000.0	1030000000.0	3437963.5	910000000.0	1010000000.0	964000000.0	3642504.5	953000000.0	935000000.0	91500000.0	584000000.0	834000000.0	544000000.0	3200632.25	893000000.0	640000000.0	1885701.875	3334394.0	815000000.0	1010000000.0	844000000.0	832000000.0	7859795.5	901000000.0	830000000.0	761000000.0	408000000.0	914000000.0	856000000.0	866000000.0	840000000.0	924000000.0	826000000.0	917000000.0	399000000.0	712000000.0	415000000.0	895000000.0	894000000.0	195000000.0	928000000.0	871000000.0	4996060.0
POS_MZ546.8409358198925_RT12.788487625634833	949338432.0	1040000000.0	1080000000.0	39200000.0	396000000.0	325447.8125	898000000.0	894000000.0	101000000.0	906000000.0	823000000.0	777000000.0	398000000.0	716000000.0	18200000.0	283000000.0	3529146.5	490000000.0	209000000.0	272000000.0	629000000.0	317000000.0	293000000.0	433000000.0	612000000.0	696000000.0	782000000.0	492000000.0	254000000.0	767000000.0	534000000.0	466000000.0	276000000.0	665000000.0	592000000.0	690000000.0	7833656.5	10100000.0	629000000.0	661000000.0	322000000.0	400000000.0	145000000.0	626000000.0	664000000.0	306000000.0	679000000.0	28200000.0	341000000.0
POS_MZ447.6076099026588_RT13.146209390948318	943961984.0	846000000.0	802000000.0	795000000.0	505000000.0	665471.0625	751000000.0	774000000.0	4677376.0	783000000.0	755000000.0	781000000.0	14800000.0	687000000.0	753000000.0	75100000.0	465000000.0	747000000.0	4612106.0	9753104.0	681000000.0	494000000.0	10600000.0	25500000.0	671000000.0	703000000.0	746000000.0	654000000.0	14400000.0	800000000.0	733000000.0	478000000.0	304000000.0	665000000.0	625000000.0	636000000.0	671000000.0	716000000.0	695000000.0	649000000.0	252000000.0	552000000.0	22100000.0	679000000.0	737000000.0	163000000.0	708000000.0	24400000.0	15600000.0
POS_MZ447.60820171612335_RT13.15309366524777	943961984.0	846000000.0	815000000.0	831000000.0	548000000.0	665471.0625	751000000.0	774000000.0	4677376.0	783000000.0	755000000.0	781000000.0	14800000.0	687000000.0	753000000.0	75100000.0	465000000.0	747000000.0	400000000.0	9753104.0	681000000.0	494000000.0	10600000.0	25500000.0	671000000.0	703000000.0	749000000.0	654000000.0	14400000.0	800000000.0	733000000.0	478000000.0	304000000.0	665000000.0	625000000.0	667000000.0	686000000.0	696000000.0	695000000.0	665000000.0	252000000.0	552000000.0	272000000.0	679000000.0	673000000.0	163000000.0	581000000.0	699000000.0	15600000.0
POS_MZ491.633851739059_RT13.287046176868197	940908608.0	930000000.0	858000000.0	792000000.0	601000000.0	1052180.875	837000000.0	853000000.0	4101103.5	896000000.0	804000000.0	888000000.0	7935813.5	738000000.0	777000000.0	84900000.0	540000000.0	793000000.0	474000000.0	5325423.5	856000000.0	550000000.0	3488057.5	8623579.0	797000000.0	824000000.0	12100000.0	740000000.0	10600000.0	747000000.0	760000000.0	572000000.0	81300000.0	734000000.0	56400000.0	775000000.0	746000000.0	741000000.0	706000000.0	762000000.0	346000000.0	635000000.0	359000000.0	55300000.0	792000000.0	182000000.0	664000000.0	768000000.0	8421288.0
POS_MZ560.8423694901662_RT12.859836674995169	939107712.0	920000000.0	1180000000.0	918000000.0	257000000.0	182642.4531	1120000000.0	876000000.0	17600000.0	860000000.0	917000000.0	745000000.0	130000000.0	1250000000.0	903000000.0	98300000.0	208000000.0	467000000.0	162000000.0	75700000.0	514000000.0	231000000.0	74700000.0	219000000.0	529000000.0	941000000.0	933000000.0	503000000.0	84300000.0	975000000.0	512000000.0	337000000.0	160000000.0	1330000000.0	573000000.0	620000000.0	567000000.0	988000000.0	640000000.0	917000000.0	174000000.0	309000000.0	101000000.0	733000000.0	835000000.0	128000000.0	1250000000.0	728000000.0	134000000.0
POS_MZ550.0015065186959_RT13.460543214799873	938018496.0	928000000.0	962000000.0	854000000.0	49200000.0	939991.5	910000000.0	900000000.0	3201847.5	832000000.0	895000000.0	882000000.0	1525563.375	795000000.0	786000000.0	74300000.0	525000000.0	790000000.0	483000000.0	2576841.0	786000000.0	591000000.0	1386828.875	2553748.75	774000000.0	844000000.0	870000000.0	754000000.0	6388872.5	815000000.0	812000000.0	582000000.0	382000000.0	779000000.0	786000000.0	810000000.0	790000000.0	848000000.0	798000000.0	832000000.0	337000000.0	633000000.0	361000000.0	826000000.0	814000000.0	173000000.0	781000000.0	823000000.0	4589522.0
POS_MZ549.9999432324024_RT13.56265641515742	938018496.0	928000000.0	962000000.0	854000000.0	614000000.0	939991.5	910000000.0	900000000.0	3201847.5	832000000.0	895000000.0	882000000.0	2460121.25	795000000.0	786000000.0	74300000.0	525000000.0	790000000.0	483000000.0	2576841.0	786000000.0	591000000.0	1386828.875	2553748.75	9418576.0	844000000.0	870000000.0	7379225.5	6388872.5	815000000.0	10200000.0	582000000.0	382000000.0	40200000.0	786000000.0	12900000.0	790000000.0	22300000.0	798000000.0	16200000.0	337000000.0	633000000.0	1633242.625	826000000.0	627000000.0	910770.75	781000000.0	823000000.0	4589522.0
POS_MZ524.8279953823295_RT12.719144870913398	934413312.0	884000000.0	996000000.0	715000000.0	296000000.0	424033.2813	887000000.0	826000000.0	195000000.0	695000000.0	856000000.0	719000000.0	574000000.0	837000000.0	714000000.0	433000000.0	222000000.0	447000000.0	193000000.0	533000000.0	471000000.0	264000000.0	478000000.0	581000000.0	439000000.0	750000000.0	757000000.0	397000000.0	453000000.0	742000000.0	456000000.0	546000000.0	392000000.0	780000000.0	525000000.0	526000000.0	482000000.0	684000000.0	582000000.0	651000000.0	474000000.0	276000000.0	109000000.0	598000000.0	648000000.0	497000000.0	757000000.0	646000000.0	445000000.0
POS_MZ670.4048931169638_RT13.149838654066695	918993856.0	61100000.0	67200000.0	925000000.0	419000000.0	185774.1875	899000000.0	823000000.0	1145246.375	763000000.0	849000000.0	780000000.0	6104502.5	929000000.0	810000000.0	29700000.0	284000000.0	573000000.0	211000000.0	3232871.25	660000000.0	299000000.0	3205170.0	7807256.0	644000000.0	876000000.0	823000000.0	559000000.0	4689219.0	947000000.0	598000000.0	374000000.0	192000000.0	964000000.0	637000000.0	92300000.0	740000000.0	849000000.0	742000000.0	716000000.0	130000000.0	402000000.0	143000000.0	645000000.0	253000000.0	45200000.0	940000000.0	699000000.0	5692611.0
POS_MZ670.4050955831943_RT13.145956564328474	918993856.0	892000000.0	944000000.0	925000000.0	419000000.0	185774.1875	899000000.0	823000000.0	1145246.375	671000000.0	849000000.0	780000000.0	6104502.5	929000000.0	810000000.0	29700000.0	287000000.0	573000000.0	211000000.0	3232871.25	660000000.0	299000000.0	3205170.0	7807256.0	644000000.0	865000000.0	823000000.0	559000000.0	4689219.0	947000000.0	598000000.0	374000000.0	192000000.0	964000000.0	593000000.0	672000000.0	740000000.0	786000000.0	742000000.0	716000000.0	130000000.0	402000000.0	143000000.0	645000000.0	750000000.0	73900000.0	916000000.0	699000000.0	5692611.0
POS_MZ604.8676091676117_RT12.981227287110935	913674944.0	940000000.0	1080000000.0	852000000.0	296000000.0	210058.6875	991000000.0	786000000.0	2629566.5	799000000.0	871000000.0	739000000.0	28900000.0	1010000000.0	915000000.0	29800000.0	213000000.0	555000000.0	173000000.0	14800000.0	538000000.0	254000000.0	15400000.0	39400000.0	604000000.0	934000000.0	940000000.0	534000000.0	17400000.0	990000000.0	576000000.0	309000000.0	142000000.0	1060000000.0	674000000.0	716000000.0	664000000.0	895000000.0	666000000.0	856000000.0	146000000.0	347000000.0	117000000.0	745000000.0	817000000.0	80900000.0	1150000000.0	776000000.0	24600000.0
POS_MZ462.28338557508744_RT13.197999335850124	911289088.0	940000000.0	922000000.0	792000000.0	584000000.0	1077180.75	839000000.0	834000000.0	4432190.0	790000000.0	838000000.0	807000000.0	12500000.0	787000000.0	769000000.0	80800000.0	556000000.0	702000000.0	430000000.0	9011402.0	781000000.0	569000000.0	8563827.0	18700000.0	749000000.0	803000000.0	749000000.0	690000000.0	12100000.0	817000000.0	766000000.0	549000000.0	393000000.0	740000000.0	724000000.0	750000000.0	733000000.0	756000000.0	807000000.0	775000000.0	294000000.0	664000000.0	338000000.0	805000000.0	830000000.0	181000000.0	723000000.0	779000000.0	13300000.0
POS_MZ403.2453354061988_RT13.008863237745567	903365632.0	844000000.0	815000000.0	691000000.0	324000000.0	402663.3125	735000000.0	580000000.0	7425909.5	648000000.0	695000000.0	650000000.0	43300000.0	782000000.0	665000000.0	45200000.0	263000000.0	490000000.0	204000000.0	24700000.0	504000000.0	296000000.0	22900000.0	59800000.0	571000000.0	736000000.0	701000000.0	516000000.0	33800000.0	775000000.0	519000000.0	351000000.0	173000000.0	832000000.0	611000000.0	582000000.0	623000000.0	882672.625	543000000.0	656000000.0	183000000.0	382000000.0	177000000.0	677000000.0	682000000.0	106000000.0	862000000.0	692000000.0	37300000.0
POS_MZ535.66016970648_RT13.445235435463303	892471744.0	854000000.0	824000000.0	771000000.0	560000000.0	829883.125	709000000.0	798000000.0	2945831.75	705000000.0	769000000.0	723000000.0	2886472.75	731000000.0	707000000.0	73500000.0	479000000.0	656000000.0	427000000.0	2988857.25	661000000.0	535000000.0	1790417.0	2817943.5	688000000.0	820000000.0	7623226.5	674000000.0	6868481.5	5065906.5	683000000.0	557000000.0	351000000.0	757000000.0	728000000.0	761000000.0	676000000.0	739000000.0	710000000.0	2313828.25	323000000.0	524000000.0	324000000.0	709000000.0	680000000.0	155000000.0	725000000.0	697000000.0	4876843.5
POS_MZ462.2876709230948_RT12.766355070790683	884337344.0	940000000.0	3312908.5	792000000.0	584000000.0	1077180.75	839000000.0	834000000.0	36900000.0	790000000.0	838000000.0	2624440.5	48400000.0	787000000.0	2982272.0	80800000.0	556000000.0	702000000.0	430000000.0	49100000.0	2932717.0	569000000.0	45700000.0	48200000.0	749000000.0	803000000.0	749000000.0	2359440.75	44500000.0	817000000.0	766000000.0	45900000.0	393000000.0	740000000.0	724000000.0	750000000.0	733000000.0	756000000.0	807000000.0	775000000.0	294000000.0	664000000.0	338000000.0	805000000.0	178000000.0	181000000.0	723000000.0	779000000.0	44300000.0
POS_MZ568.8541043189264_RT12.858201564276637	865377600.0	864000000.0	803000000.0	644000000.0	465000000.0	351995.4063	775000000.0	800000000.0	38700000.0	793000000.0	754000000.0	763000000.0	206000000.0	636000000.0	640000000.0	168000000.0	377000000.0	568000000.0	282000000.0	137000000.0	573000000.0	373000000.0	129000000.0	257000000.0	535000000.0	670000000.0	652000000.0	533000000.0	146000000.0	102000000.0	565000000.0	366000000.0	236000000.0	553000000.0	526000000.0	564000000.0	526000000.0	586000000.0	550000000.0	559000000.0	232000000.0	408000000.0	184000000.0	572000000.0	588000000.0	179000000.0	545000000.0	562000000.0	166000000.0
POS_MZ506.31651307125054_RT12.889734315901771	856136576.0	810000000.0	679000000.0	722000000.0	2029453.625	703375.6875	802000000.0	790000000.0	38000000.0	772000000.0	806000000.0	4461450.0	53100000.0	769000000.0	756000000.0	86100000.0	543000000.0	212000000.0	335000000.0	50400000.0	699000000.0	566000000.0	50900000.0	55300000.0	708000000.0	1805869.75	659000000.0	619000000.0	48900000.0	696000000.0	708000000.0	2803640.75	365000000.0	683000000.0	703000000.0	689000000.0	679000000.0	734000000.0	672000000.0	737000000.0	295000000.0	573000000.0	305000000.0	738000000.0	741000000.0	161000000.0	748000000.0	716000000.0	52700000.0
POS_MZ494.30151121088335_RT12.651771834311429	851350656.0	810000000.0	1200000000.0	2510000000.0	165000000.0	269796.5938	1120000000.0	728000000.0	435000000.0	588000000.0	805000000.0	627000000.0	1880000000.0	1490000000.0	819000000.0	1390000000.0	136000000.0	378000000.0	172000000.0	1280000000.0	326000000.0	149000000.0	1340000000.0	2150000000.0	372000000.0	845000000.0	835000000.0	322000000.0	1410000000.0	1000000000.0	386000000.0	4713997.5	1080000000.0	1740000000.0	481000000.0	418000000.0	483000000.0	782000000.0	496000000.0	742000000.0	342000000.0	171000000.0	59900000.0	616000000.0	704000000.0	1660000000.0	1690000000.0	610000000.0	1640000000.0
POS_MZ494.301518266047_RT12.64523654755626	851350656.0	810000000.0	1200000000.0	2510000000.0	165000000.0	269796.5938	1120000000.0	728000000.0	435000000.0	588000000.0	805000000.0	627000000.0	1880000000.0	80800000.0	819000000.0	1390000000.0	136000000.0	378000000.0	172000000.0	1280000000.0	326000000.0	149000000.0	1340000000.0	2150000000.0	372000000.0	845000000.0	843000000.0	322000000.0	1360000000.0	1000000000.0	386000000.0	1660000000.0	1080000000.0	1740000000.0	481000000.0	418000000.0	483000000.0	807000000.0	496000000.0	742000000.0	1370000000.0	171000000.0	58700000.0	616000000.0	704000000.0	1660000000.0	1690000000.0	610000000.0	1640000000.0
POS_MZ432.9322437573505_RT13.093011002719312	845549760.0	773000000.0	718000000.0	702000000.0	402000000.0	581159.625	671000000.0	621000000.0	5164429.5	608000000.0	696000000.0	646000000.0	21700000.0	623000000.0	684000000.0	60000000.0	352000000.0	520000000.0	290000000.0	11700000.0	529000000.0	388000000.0	12900000.0	26200000.0	568000000.0	637000000.0	659000000.0	562000000.0	18100000.0	679000000.0	575000000.0	466000000.0	263000000.0	638000000.0	559000000.0	634000000.0	638000000.0	665000000.0	603000000.0	611000000.0	241000000.0	438000000.0	202000000.0	669000000.0	666000000.0	134000000.0	661000000.0	630000000.0	17900000.0
POS_MZ564.6763200668368_RT13.498748139900721	821611072.0	836000000.0	863000000.0	747000000.0	71400000.0	929870.0625	778000000.0	757000000.0	2436728.5	705000000.0	743000000.0	709000000.0	2785035.25	695000000.0	666000000.0	62400000.0	417000000.0	631000000.0	386000000.0	2187030.25	610000000.0	429000000.0	2070508.125	1731651.625	668000000.0	708000000.0	758000000.0	594000000.0	6095421.0	689000000.0	595000000.0	478000000.0	310000000.0	664000000.0	599000000.0	662000000.0	659000000.0	727000000.0	670000000.0	711000000.0	259000000.0	513000000.0	274000000.0	662000000.0	631000000.0	132000000.0	686000000.0	693000000.0	3769823.75
POS_MZ550.3352948278169_RT13.478128859804352	806156864.0	796000000.0	830000000.0	694000000.0	528000000.0	662768.5625	735000000.0	733000000.0	2457381.25	685000000.0	736000000.0	695000000.0	1360171.75	641000000.0	621000000.0	57200000.0	433000000.0	679000000.0	374000000.0	2229778.5	649000000.0	480000000.0	1211080.875	1947288.625	622000000.0	696000000.0	741000000.0	640000000.0	5171796.0	13300000.0	651000000.0	483000000.0	320000000.0	666000000.0	6450394.0	685000000.0	633000000.0	708000000.0	664000000.0	679000000.0	279000000.0	512000000.0	291000000.0	693000000.0	674000000.0	146000000.0	665000000.0	668000000.0	3714052.5
POS_MZ550.3349967111598_RT13.406164183990352	806156864.0	796000000.0	830000000.0	694000000.0	528000000.0	662768.5625	735000000.0	733000000.0	2457381.25	685000000.0	736000000.0	695000000.0	1436636.625	641000000.0	621000000.0	57200000.0	433000000.0	679000000.0	374000000.0	2229778.5	649000000.0	480000000.0	1594930.875	2346602.0	622000000.0	696000000.0	741000000.0	640000000.0	5171796.0	670000000.0	651000000.0	483000000.0	320000000.0	15600000.0	632000000.0	685000000.0	633000000.0	708000000.0	664000000.0	679000000.0	279000000.0	512000000.0	291000000.0	693000000.0	674000000.0	146000000.0	665000000.0	668000000.0	3714052.5
POS_MZ550.3348713541733_RT13.466348304698219	806156864.0	796000000.0	830000000.0	694000000.0	528000000.0	662768.5625	735000000.0	733000000.0	2457381.25	16700000.0	10000000.0	695000000.0	1360171.75	641000000.0	621000000.0	57200000.0	433000000.0	679000000.0	374000000.0	2229778.5	649000000.0	480000000.0	1211080.875	1947288.625	622000000.0	696000000.0	741000000.0	640000000.0	5171796.0	670000000.0	69900000.0	483000000.0	320000000.0	666000000.0	632000000.0	685000000.0	633000000.0	708000000.0	664000000.0	679000000.0	279000000.0	512000000.0	291000000.0	693000000.0	674000000.0	146000000.0	665000000.0	668000000.0	3714052.5
POS_MZ494.30639369945754_RT12.739684178319425	789494912.0	724000000.0	1543125.875	2380000000.0	164000000.0	1272267.125	13000000.0	78500000.0	435000000.0	18500000.0	805000000.0	85000000.0	1880000000.0	1490000000.0	819000000.0	1390000000.0	136000000.0	378000000.0	172000000.0	1280000000.0	70800000.0	149000000.0	1260000000.0	2150000000.0	372000000.0	923707.75	835000000.0	308000000.0	1360000000.0	1000000000.0	386000000.0	1086068.125	1000000000.0	1740000000.0	458000000.0	418000000.0	483000000.0	1162858.125	496000000.0	644340.5	1340000000.0	171000000.0	58700000.0	616000000.0	704000000.0	1660000000.0	1690000000.0	610000000.0	1640000000.0
POS_MZ626.8808144191455_RT13.046354928857752	767602496.0	721000000.0	5678742.5	742000000.0	279000000.0	134045.7969	901000000.0	716000000.0	1692921.125	730000000.0	767000000.0	197000000.0	16200000.0	903000000.0	736000000.0	25000000.0	255000000.0	443000000.0	161000000.0	8261446.0	485000000.0	245000000.0	8153210.5	18900000.0	486000000.0	757000000.0	788000000.0	433000000.0	11800000.0	828000000.0	509000000.0	292000000.0	131000000.0	819000000.0	553000000.0	577000000.0	566000000.0	715000000.0	604000000.0	651000000.0	118000000.0	282000000.0	128000000.0	648000000.0	639000000.0	61500000.0	439000000.0	675000000.0	13100000.0
POS_MZ538.8302723931753_RT12.806955534661528	758158784.0	802000000.0	995000000.0	908000000.0	189000000.0	134167.8594	1050000000.0	814000000.0	47500000.0	665000000.0	769000000.0	639000000.0	266000000.0	1170000000.0	910000000.0	184000000.0	159000000.0	344000000.0	105000000.0	148000000.0	402000000.0	168000000.0	181000000.0	418000000.0	410000000.0	787000000.0	856000000.0	315000000.0	174000000.0	907000000.0	402000000.0	357000000.0	171000000.0	1270000000.0	445000000.0	12900000.0	499000000.0	837000000.0	538000000.0	684000000.0	224000000.0	256000000.0	72900000.0	568000000.0	674000000.0	237000000.0	1200000000.0	640000000.0	237000000.0
POS_MZ502.8153922801553_RT12.643345742667984	753184640.0	756000000.0	931000000.0	833000000.0	203000000.0	458375.6875	11900000.0	675000000.0	426000000.0	14400000.0	6464713.5	11800000.0	804000000.0	773000000.0	606000000.0	695000000.0	162000000.0	386000000.0	210000000.0	682000000.0	343000000.0	172000000.0	693000000.0	586000000.0	390000000.0	654000000.0	701000000.0	314000000.0	610000000.0	668000000.0	379000000.0	716000000.0	622000000.0	771000000.0	406000000.0	389000000.0	453000000.0	569000000.0	439000000.0	563000000.0	609000000.0	177000000.0	72500000.0	502000000.0	552000000.0	679000000.0	802000000.0	500000000.0	637000000.0
POS_MZ502.81446920595897_RT12.649243516465043	753184640.0	756000000.0	931000000.0	833000000.0	203000000.0	458375.6875	26200000.0	675000000.0	426000000.0	605000000.0	663000000.0	22000000.0	804000000.0	773000000.0	606000000.0	15300000.0	162000000.0	386000000.0	210000000.0	682000000.0	343000000.0	172000000.0	693000000.0	629000000.0	390000000.0	654000000.0	701000000.0	314000000.0	610000000.0	668000000.0	379000000.0	716000000.0	18100000.0	771000000.0	406000000.0	389000000.0	453000000.0	569000000.0	439000000.0	563000000.0	609000000.0	177000000.0	2858303.5	502000000.0	552000000.0	679000000.0	802000000.0	500000000.0	637000000.0
POS_MZ590.8671052995038_RT12.919917425724778	723001664.0	738000000.0	689000000.0	551000000.0	398000000.0	480548.5938	615000000.0	666000000.0	15700000.0	622000000.0	664000000.0	635000000.0	111000000.0	69900000.0	490000000.0	105000000.0	332000000.0	528000000.0	260000000.0	54900000.0	537000000.0	364000000.0	60100000.0	131000000.0	564000000.0	538000000.0	47200000.0	461000000.0	59600000.0	483000000.0	515000000.0	319000000.0	204000000.0	381000000.0	523000000.0	487000000.0	473000000.0	518000000.0	462000000.0	515000000.0	194000000.0	385000000.0	180000000.0	486000000.0	486000000.0	137000000.0	416000000.0	479000000.0	80800000.0
POS_MZ565.0103534995376_RT13.505546379086729	708559040.0	703000000.0	714000000.0	633000000.0	402000000.0	595836.5625	640000000.0	644000000.0	1985020.625	579000000.0	614000000.0	598000000.0	2065271.5	597000000.0	603000000.0	56900000.0	345000000.0	514000000.0	331000000.0	1808114.5	518000000.0	364000000.0	1262594.0	1382879.375	544000000.0	594000000.0	637000000.0	516000000.0	5130804.0	608000000.0	528000000.0	396000000.0	259000000.0	585000000.0	508000000.0	580000000.0	556000000.0	647000000.0	600000000.0	609000000.0	228000000.0	426000000.0	233000000.0	581000000.0	521000000.0	112000000.0	18800000.0	587000000.0	2669616.25
POS_MZ511.3282498595535_RT12.658622569873831	687687744.0	611000000.0	533000000.0	156000000.0	333000000.0	2051254.375	7396568.5	493000000.0	393000000.0	474000000.0	377000000.0	426000000.0	5468976.0	241000000.0	246000000.0	3165652.5	240000000.0	816116.0625	265000000.0	228000000.0	1645971.625	281000000.0	226000000.0	97800000.0	7289984.0	351000000.0	401000000.0	354000000.0	152000000.0	322000000.0	376000000.0	164000000.0	231000000.0	168000000.0	340000000.0	322000000.0	317000000.0	292000000.0	320000000.0	306000000.0	143000000.0	214000000.0	164000000.0	356000000.0	376000000.0	148000000.0	196000000.0	321000000.0	125000000.0
POS_MZ648.8937243399016_RT13.101101505179978	684354560.0	666000000.0	777000000.0	2556611.75	312000000.0	173638.4688	773000000.0	677000000.0	1831150.75	639000000.0	672000000.0	596000000.0	8115524.5	839000000.0	762000000.0	22600000.0	236000000.0	455000000.0	177000000.0	3995112.75	1630222.125	228000000.0	4460603.0	11300000.0	19400000.0	643000000.0	671000000.0	414000000.0	5514633.0	24500000.0	497000000.0	323000000.0	123000000.0	766000000.0	465000000.0	5190983.5	503000000.0	692000000.0	554000000.0	619000000.0	115000000.0	250000000.0	99800000.0	591000000.0	602000000.0	56400000.0	778000000.0	603000000.0	6913940.5
POS_MZ489.3137162832934_RT12.628030935110104	676897664.0	703000000.0	650000000.0	102000000.0	303000000.0	1389373.875	517000000.0	501000000.0	389000000.0	448000000.0	475000000.0	485000000.0	109000000.0	383000000.0	438000000.0	159000000.0	217000000.0	327000000.0	276000000.0	170000000.0	351000000.0	226000000.0	187000000.0	79100000.0	321000000.0	380000000.0	385000000.0	276000000.0	134000000.0	413000000.0	376000000.0	1480032.125	196000000.0	275000000.0	311000000.0	276000000.0	308000000.0	366000000.0	298000000.0	341000000.0	112000000.0	236000000.0	122000000.0	415000000.0	400000000.0	3486116.75	285000000.0	272000000.0	83400000.0
POS_MZ489.3155128781969_RT12.575513019236139	676897664.0	3983381.0	650000000.0	102000000.0	303000000.0	1389373.875	488000000.0	498000000.0	389000000.0	448000000.0	426000000.0	439000000.0	98000000.0	373000000.0	401000000.0	159000000.0	212000000.0	306000000.0	258000000.0	156000000.0	310000000.0	226000000.0	187000000.0	79100000.0	321000000.0	380000000.0	385000000.0	276000000.0	134000000.0	413000000.0	376000000.0	123000000.0	196000000.0	275000000.0	311000000.0	276000000.0	308000000.0	366000000.0	298000000.0	341000000.0	112000000.0	236000000.0	122000000.0	415000000.0	400000000.0	85500000.0	285000000.0	272000000.0	83400000.0
POS_MZ489.3121650519463_RT12.67567049287212	676897664.0	703000000.0	650000000.0	102000000.0	2956217.25	1389373.875	517000000.0	501000000.0	389000000.0	553555.3125	456067.1875	485000000.0	109000000.0	383000000.0	438000000.0	159000000.0	1998762.875	1175461.625	276000000.0	170000000.0	1778904.375	1906848.125	187000000.0	79100000.0	321000000.0	380000000.0	385000000.0	276000000.0	134000000.0	413000000.0	376000000.0	123000000.0	3379188.0	275000000.0	311000000.0	276000000.0	308000000.0	366000000.0	298000000.0	341000000.0	2575307.5	1890918.5	3564215.25	1427595.5	400000000.0	85500000.0	285000000.0	272000000.0	83400000.0
POS_MZ582.8566884718899_RT13.132410346507836	658583744.0	4649602.0	5081873.5	5010316.5	2454807.5	146719.5625	5520514.5	3815772.75	5435649.5	804000000.0	3276870.5	792000000.0	63900000.0	5755543.5	4965998.5	58700000.0	219000000.0	4882593.0	150000000.0	28300000.0	530000000.0	232000000.0	29700000.0	87100000.0	606000000.0	3552992.5	965000000.0	461000000.0	34100000.0	916000000.0	625000000.0	306000000.0	138000000.0	8189388.0	668000000.0	701000000.0	661000000.0	4290977.0	2348854.0	938000000.0	143000000.0	326000000.0	110000000.0	773000000.0	927000000.0	90400000.0	5594591.5	814000000.0	48700000.0
POS_MZ516.8159471740985_RT12.721019676505309	642374144.0	587000000.0	829000000.0	928000000.0	138000000.0	113354.1328	263000000.0	304000000.0	90000000.0	505000000.0	638000000.0	154000000.0	584000000.0	973000000.0	621000000.0	350000000.0	104000000.0	264000000.0	87100000.0	377000000.0	277000000.0	133000000.0	356000000.0	732000000.0	305000000.0	668000000.0	739000000.0	257000000.0	381000000.0	824000000.0	273000000.0	586000000.0	292000000.0	1180000000.0	377000000.0	397000000.0	366000000.0	738000000.0	416000000.0	585000000.0	454000000.0	166000000.0	54100000.0	468000000.0	539000000.0	505000000.0	1140000000.0	536000000.0	503000000.0
POS_MZ579.3511154028895_RT13.544570631379312	631101184.0	665000000.0	650000000.0	560000000.0	351000000.0	609661.3125	3758114.25	644000000.0	1339455.625	552000000.0	638000000.0	590000000.0	1427307.25	602000000.0	591000000.0	43000000.0	351000000.0	450000000.0	27200000.0	1678569.0	492000000.0	340000000.0	791666.0625	811484.8125	548000000.0	601000000.0	596000000.0	500000000.0	2676585.25	554000000.0	517000000.0	374000000.0	206000000.0	602000000.0	554000000.0	568000000.0	601000000.0	559000000.0	523000000.0	567000000.0	169000000.0	408000000.0	198000000.0	549000000.0	582000000.0	96500000.0	597000000.0	590000000.0	1670902.25
POS_MZ579.3503391736759_RT13.56212692801387	631101184.0	665000000.0	650000000.0	560000000.0	351000000.0	609661.3125	587000000.0	15600000.0	1339455.625	36300000.0	638000000.0	11400000.0	1427307.25	552000000.0	563000000.0	41700000.0	321000000.0	450000000.0	27500000.0	1678569.0	485000000.0	340000000.0	791666.0625	811484.8125	548000000.0	17600000.0	596000000.0	500000000.0	2676585.25	554000000.0	517000000.0	374000000.0	206000000.0	602000000.0	554000000.0	568000000.0	601000000.0	559000000.0	523000000.0	11000000.0	169000000.0	408000000.0	198000000.0	549000000.0	579000000.0	96500000.0	597000000.0	590000000.0	1670902.25
POS_MZ480.80170679342325_RT12.56769416156173	620199488.0	635000000.0	847000000.0	966000000.0	156000000.0	407621.5	718000000.0	528000000.0	728000000.0	427000000.0	492000000.0	401000000.0	790000000.0	785000000.0	551000000.0	868000000.0	117000000.0	259000000.0	200000000.0	885000000.0	248000000.0	111000000.0	940000000.0	808000000.0	257000000.0	500000000.0	494000000.0	199000000.0	842000000.0	602000000.0	2805104.75	100000000.0	795000000.0	835000000.0	291000000.0	295000000.0	269000000.0	532000000.0	304000000.0	463000000.0	715000000.0	147000000.0	50300000.0	420000000.0	454000000.0	689000000.0	692000000.0	303000000.0	695000000.0
POS_MZ418.2570385683449_RT13.039675864947217	619577216.0	583000000.0	610000000.0	564000000.0	287000000.0	445249.3125	550000000.0	547000000.0	2246673.25	510000000.0	577000000.0	552000000.0	25300000.0	608000000.0	517000000.0	42900000.0	276000000.0	439000000.0	211000000.0	14300000.0	447000000.0	280000000.0	14000000.0	35800000.0	454000000.0	585000000.0	600000000.0	434000000.0	20900000.0	601000000.0	417000000.0	34100000.0	191000000.0	519000000.0	469000000.0	468000000.0	459000000.0	520000000.0	533000000.0	512000000.0	162000000.0	351000000.0	168000000.0	493000000.0	476000000.0	96200000.0	420000000.0	537000000.0	23000000.0
POS_MZ472.28821293227827_RT12.566905982314488	619170112.0	594000000.0	948000000.0	3430000000.0	123000000.0	272626.5625	769000000.0	503000000.0	982000000.0	428000000.0	519000000.0	388000000.0	2850000000.0	1070000000.0	630000000.0	2290000000.0	91700000.0	250000000.0	189000000.0	2240000000.0	232000000.0	93200000.0	2360000000.0	3260000000.0	242000000.0	582000000.0	590000000.0	191000000.0	2310000000.0	704000000.0	273000000.0	2620000000.0	1930000000.0	38200000.0	301000000.0	327000000.0	297000000.0	650000000.0	333000000.0	508000000.0	2300000000.0	135000000.0	42000000.0	471000000.0	506000000.0	2540000000.0	1170000000.0	357000000.0	2580000000.0
POS_MZ670.9072918638037_RT13.146978368425263	613205184.0	593000000.0	630000000.0	32500000.0	276000000.0	192585.5313	607000000.0	591000000.0	912997.9375	546000000.0	584000000.0	538000000.0	3996579.75	646000000.0	563000000.0	19900000.0	196000000.0	394000000.0	146000000.0	2066477.625	431000000.0	207000000.0	1935914.5	6646775.0	442000000.0	589000000.0	555000000.0	387000000.0	3454671.25	634000000.0	397000000.0	254000000.0	129000000.0	651000000.0	448000000.0	450000000.0	494000000.0	533000000.0	476000000.0	488000000.0	88300000.0	267000000.0	95700000.0	446000000.0	503000000.0	51300000.0	629000000.0	481000000.0	3478855.0
POS_MZ692.4180996805663_RT13.19659665445912	586358080.0	657000000.0	859000000.0	648000000.0	288000000.0	195218.2969	735000000.0	625000000.0	694587.9375	602000000.0	638000000.0	633000000.0	2636896.75	744000000.0	642000000.0	18400000.0	212000000.0	444000000.0	171000000.0	2157247.75	468000000.0	269000000.0	1583500.875	3421523.75	479000000.0	704000000.0	669000000.0	456000000.0	2762842.0	766000000.0	469000000.0	118000000.0	131000000.0	847000000.0	498000000.0	554000000.0	517000000.0	698000000.0	581000000.0	658000000.0	95100000.0	326000000.0	112000000.0	610000000.0	609000000.0	46700000.0	670000000.0	620000000.0	2817815.25
POS_MZ467.30262838708694_RT12.493521991913292	577404544.0	605000000.0	600000000.0	68300000.0	211000000.0	2013256.125	451000000.0	469000000.0	346000000.0	384000000.0	461000000.0	421000000.0	102000000.0	372000000.0	349000000.0	110000000.0	169000000.0	254000000.0	375000000.0	143000000.0	301000000.0	172000000.0	111000000.0	50700000.0	230000000.0	359000000.0	429000000.0	293000000.0	86400000.0	9054329.0	240000000.0	81800000.0	146000000.0	282000000.0	240000000.0	287000000.0	229000000.0	263000000.0	241000000.0	231000000.0	74700000.0	201000000.0	85500000.0	299000000.0	308000000.0	68800000.0	281000000.0	261000000.0	65000000.0
POS_MZ612.8796058572749_RT12.97984280512239	567136000.0	562000000.0	510000000.0	465000000.0	391000000.0	447461.4063	496000000.0	503000000.0	6022932.5	528000000.0	498000000.0	512000000.0	52500000.0	207000000.0	446000000.0	52600000.0	292000000.0	468000000.0	253000000.0	30400000.0	437000000.0	333000000.0	31200000.0	68600000.0	433000000.0	450000000.0	426000000.0	419000000.0	34300000.0	400000000.0	462000000.0	317000000.0	202000000.0	311000000.0	407000000.0	416000000.0	433000000.0	382000000.0	392000000.0	405000000.0	195000000.0	334000000.0	188000000.0	375000000.0	415000000.0	114000000.0	314000000.0	415000000.0	40000000.0
POS_MZ533.3394460449025_RT12.748600917958175	562472192.0	553000000.0	356000000.0	149000000.0	410000000.0	1771050.875	54100000.0	11400000.0	228000000.0	357000000.0	398000000.0	442000000.0	178000000.0	181000000.0	245000000.0	198000000.0	306000000.0	385000000.0	292000000.0	303000000.0	414000000.0	374000000.0	241000000.0	137000000.0	345000000.0	280000000.0	283000000.0	327000000.0	179000000.0	226000000.0	1915521.875	163000000.0	3542848.5	130000000.0	311000000.0	297000000.0	322000000.0	226000000.0	317000000.0	239000000.0	156000000.0	267000000.0	190000000.0	310000000.0	291000000.0	168000000.0	140000000.0	312000000.0	125000000.0
POS_MZ579.6857470448878_RT13.534715566381713	547118784.0	585000000.0	556000000.0	506000000.0	309000000.0	538518.25	522000000.0	575000000.0	1067325.0	498000000.0	558000000.0	531000000.0	1126551.375	521000000.0	508000000.0	37000000.0	293000000.0	4141354.0	260000000.0	1516181.0	448000000.0	292000000.0	984977.5	1096335.875	457000000.0	534000000.0	521000000.0	428000000.0	2432347.0	511000000.0	443000000.0	325000000.0	177000000.0	517000000.0	472000000.0	486000000.0	500000000.0	471000000.0	454000000.0	502000000.0	151000000.0	341000000.0	182000000.0	464000000.0	500000000.0	80000000.0	541000000.0	514000000.0	1510853.0
POS_MZ579.6860161261609_RT13.568853596784454	547118784.0	585000000.0	10100000.0	1770942.25	309000000.0	538518.25	10500000.0	575000000.0	808241.1875	39400000.0	133000000.0	28300000.0	1126551.375	521000000.0	508000000.0	37000000.0	293000000.0	398000000.0	24800000.0	1516181.0	448000000.0	292000000.0	984977.5	1096335.875	457000000.0	534000000.0	1700734.25	428000000.0	2432347.0	8735861.0	443000000.0	325000000.0	177000000.0	517000000.0	472000000.0	486000000.0	500000000.0	2364229.0	454000000.0	20900000.0	151000000.0	341000000.0	182000000.0	464000000.0	500000000.0	80000000.0	541000000.0	514000000.0	1510853.0
POS_MZ445.2875427809232_RT12.445168779813326	540454144.0	554000000.0	476000000.0	50100000.0	150000000.0	5116307.5	329000000.0	348000000.0	351000000.0	301000000.0	407000000.0	295000000.0	55600000.0	342000000.0	264000000.0	61100000.0	2640283.25	1579818.125	382000000.0	11900000.0	1411868.0	122000000.0	97900000.0	38100000.0	255000000.0	302000000.0	340000000.0	214000000.0	55900000.0	307000000.0	184000000.0	48900000.0	92800000.0	275000000.0	179000000.0	187000000.0	208000000.0	244000000.0	230000000.0	290000000.0	9168327.0	2195654.75	57600000.0	239000000.0	257000000.0	48000000.0	259000000.0	216000000.0	44600000.0
POS_MZ594.0273432580681_RT13.57178240399068	536049952.0	517000000.0	631000000.0	567000000.0	309000000.0	417595.4375	587000000.0	558000000.0	909811.25	541000000.0	560000000.0	498000000.0	790530.9375	567000000.0	529000000.0	27100000.0	264000000.0	417000000.0	194000000.0	817669.0	381000000.0	284000000.0	473839.9688	755806.6875	458000000.0	513000000.0	507000000.0	413000000.0	1999184.25	568000000.0	441000000.0	311000000.0	173000000.0	558000000.0	434000000.0	460000000.0	447000000.0	513000000.0	467000000.0	523000000.0	136000000.0	331000000.0	152000000.0	496000000.0	466000000.0	63500000.0	564000000.0	503000000.0	1334090.375
POS_MZ403.58117601968837_RT12.984072820925636	527239488.0	534000000.0	490000000.0	408000000.0	190000000.0	160605.7344	421000000.0	397000000.0	1699163.75	381000000.0	432000000.0	393000000.0	28500000.0	465000000.0	404000000.0	28700000.0	165000000.0	283000000.0	127000000.0	16900000.0	304000000.0	179000000.0	15700000.0	32800000.0	329000000.0	1910060.625	406000000.0	316000000.0	19700000.0	465000000.0	314000000.0	213000000.0	105000000.0	480000000.0	370000000.0	363000000.0	374000000.0	451000000.0	339000000.0	400000000.0	104000000.0	228000000.0	111000000.0	395000000.0	418000000.0	59200000.0	512000000.0	410000000.0	21700000.0
POS_MZ388.5713765955058_RT12.922636358590802	526155552.0	592000000.0	622000000.0	517000000.0	177000000.0	148757.4844	559000000.0	495000000.0	5982404.0	445000000.0	473000000.0	458000000.0	50000000.0	561000000.0	444000000.0	41500000.0	176000000.0	319000000.0	121000000.0	27400000.0	327000000.0	188000000.0	30000000.0	69000000.0	347000000.0	521000000.0	553000000.0	330000000.0	29800000.0	566000000.0	305000000.0	226000000.0	107000000.0	662000000.0	376000000.0	370000000.0	397000000.0	567000000.0	431000000.0	549000000.0	119000000.0	234000000.0	99000000.0	421000000.0	518000000.0	76600000.0	618000000.0	460000000.0	41400000.0
POS_MZ547.3418595508863_RT12.848374485700372	525929376.0	567000000.0	556000000.0	441000000.0	213000000.0	534782.625	478000000.0	472000000.0	51000000.0	468000000.0	442000000.0	414000000.0	198000000.0	375000000.0	411000000.0	148000000.0	156000000.0	258000000.0	38700000.0	144000000.0	348000000.0	162000000.0	149000000.0	225000000.0	10400000.0	372000000.0	375000000.0	268000000.0	135000000.0	419000000.0	279000000.0	244000000.0	29000000.0	350000000.0	313000000.0	363000000.0	325000000.0	385000000.0	336000000.0	305000000.0	29400000.0	193000000.0	4792394.0	293000000.0	329000000.0	158000000.0	316000000.0	376000000.0	178000000.0
POS_MZ569.3544977758751_RT12.88023760366836	522985952.0	507000000.0	486000000.0	367000000.0	249000000.0	794056.25	430000000.0	442000000.0	19100000.0	433000000.0	424000000.0	408000000.0	119000000.0	357000000.0	340000000.0	92900000.0	213000000.0	318000000.0	155000000.0	75000000.0	321000000.0	205000000.0	69600000.0	142000000.0	308000000.0	399000000.0	384000000.0	293000000.0	77500000.0	352000000.0	307000000.0	215000000.0	133000000.0	303000000.0	284000000.0	330000000.0	298000000.0	337000000.0	310000000.0	313000000.0	122000000.0	213000000.0	101000000.0	313000000.0	340000000.0	96300000.0	314000000.0	307000000.0	90100000.0
POS_MZ569.3556516918898_RT12.861690685990803	522985952.0	507000000.0	486000000.0	367000000.0	249000000.0	212917.2031	430000000.0	442000000.0	19100000.0	433000000.0	424000000.0	10500000.0	119000000.0	357000000.0	340000000.0	92900000.0	213000000.0	318000000.0	155000000.0	65500000.0	321000000.0	205000000.0	69600000.0	142000000.0	308000000.0	399000000.0	384000000.0	293000000.0	77500000.0	352000000.0	307000000.0	215000000.0	133000000.0	303000000.0	284000000.0	330000000.0	298000000.0	337000000.0	310000000.0	313000000.0	122000000.0	213000000.0	101000000.0	313000000.0	340000000.0	96300000.0	314000000.0	307000000.0	90100000.0
POS_MZ714.4317682755865_RT13.244755020978312	506132384.0	475000000.0	557000000.0	524000000.0	191000000.0	91390.64063	586000000.0	484000000.0	463072.1875	449000000.0	568000000.0	448000000.0	1250167.375	660000000.0	491000000.0	13800000.0	167000000.0	374000000.0	125000000.0	1097931.25	347000000.0	207000000.0	931796.875	1940159.375	394000000.0	474000000.0	493000000.0	364000000.0	1794014.625	543000000.0	406000000.0	175000000.0	86300000.0	528000000.0	395000000.0	438000000.0	413000000.0	464000000.0	440000000.0	476000000.0	80400000.0	196000000.0	88800000.0	494000000.0	498000000.0	32000000.0	617000000.0	478000000.0	1603786.75
POS_MZ594.3611025267652_RT13.573379639586712	494379776.0	468000000.0	570000000.0	498000000.0	250000000.0	267078.125	528000000.0	454000000.0	859633.5625	437000000.0	448000000.0	445000000.0	770763.1875	498000000.0	449000000.0	24800000.0	232000000.0	369000000.0	168000000.0	759035.5625	337000000.0	236000000.0	636042.25	871338.9375	413000000.0	474000000.0	473000000.0	369000000.0	1781835.0	494000000.0	392000000.0	279000000.0	154000000.0	498000000.0	400000000.0	416000000.0	397000000.0	444000000.0	408000000.0	464000000.0	124000000.0	285000000.0	138000000.0	438000000.0	407000000.0	52900000.0	501000000.0	436000000.0	1076609.375
POS_MZ594.361900414186_RT13.521098983193538	494379776.0	468000000.0	570000000.0	498000000.0	250000000.0	267078.125	528000000.0	439000000.0	859633.5625	435000000.0	448000000.0	445000000.0	770763.1875	498000000.0	456000000.0	24800000.0	232000000.0	369000000.0	22900000.0	669762.0625	1019629.313	236000000.0	636042.25	1019332.563	413000000.0	474000000.0	473000000.0	369000000.0	1781835.0	494000000.0	392000000.0	279000000.0	154000000.0	498000000.0	400000000.0	416000000.0	397000000.0	444000000.0	408000000.0	464000000.0	124000000.0	285000000.0	138000000.0	438000000.0	407000000.0	52900000.0	501000000.0	436000000.0	1111595.875
POS_MZ525.3293037004369_RT12.722752577179161	491613952.0	476000000.0	528000000.0	384000000.0	156000000.0	192448.75	470000000.0	405000000.0	95500000.0	343000000.0	422000000.0	364000000.0	290000000.0	138000000.0	349000000.0	216000000.0	109000000.0	225000000.0	102000000.0	281000000.0	96300000.0	133000000.0	253000000.0	303000000.0	222000000.0	384000000.0	409000000.0	206000000.0	244000000.0	404000000.0	232000000.0	289000000.0	202000000.0	420000000.0	286000000.0	286000000.0	262000000.0	364000000.0	302000000.0	338000000.0	248000000.0	39400000.0	55600000.0	308000000.0	332000000.0	257000000.0	378000000.0	329000000.0	232000000.0
POS_MZ525.3251293602857_RT12.762313246090761	491613952.0	476000000.0	217000000.0	8144403.5	156000000.0	702272.9375	4221394.5	405000000.0	91800000.0	108000000.0	405000000.0	347000000.0	1722136.75	395000000.0	349000000.0	216000000.0	102000000.0	226000000.0	95500000.0	275000000.0	225000000.0	994510.8125	253000000.0	303000000.0	234000000.0	384000000.0	409000000.0	206000000.0	244000000.0	404000000.0	232000000.0	289000000.0	202000000.0	420000000.0	286000000.0	286000000.0	262000000.0	364000000.0	302000000.0	338000000.0	248000000.0	148000000.0	2281079.75	308000000.0	332000000.0	257000000.0	151000000.0	349000000.0	232000000.0
POS_MZ506.6440601971697_RT13.336077041356473	487543328.0	462000000.0	398000000.0	412000000.0	273000000.0	343361.0313	432000000.0	416000000.0	2036924.25	395000000.0	412000000.0	431000000.0	3145481.5	388000000.0	399000000.0	42800000.0	268000000.0	380000000.0	253000000.0	2578493.75	370000000.0	316000000.0	344220.125	3463546.75	381000000.0	362000000.0	375000000.0	328000000.0	4577382.0	387000000.0	385000000.0	300000000.0	191000000.0	372000000.0	393000000.0	379000000.0	383000000.0	397000000.0	369000000.0	398000000.0	159000000.0	311000000.0	169000000.0	398000000.0	384000000.0	80900000.0	395000000.0	400000000.0	3625568.0
POS_MZ326.3778556928507_RT22.536279881720432	486006048.0	305000000.0	589398.25	30300000.0	335000000.0	519000000.0	267000000.0	224000000.0	228000000.0	202000000.0	189000000.0	35800000.0	202000000.0	227000000.0	23400000.0	55200000.0	115000000.0	146000000.0	970000000.0	145000000.0	62100000.0	186000000.0	195000000.0	390000000.0	69200000.0	68100000.0	34100000.0	190000000.0	462000000.0	42100000.0	395000000.0	27800000.0	30600000.0	49000000.0	132000000.0	96100000.0	300000000.0	59500000.0	75700000.0	189000000.0	90700000.0	236000000.0	30400000.0	101000000.0	70800000.0	14600000.0	50300000.0	84600000.0	42000000.0
POS_MZ326.3779081970869_RT22.38861012903226	486006048.0	305000000.0	6517060.5	30300000.0	335000000.0	519000000.0	267000000.0	224000000.0	228000000.0	202000000.0	189000000.0	35800000.0	202000000.0	227000000.0	23400000.0	55200000.0	115000000.0	146000000.0	970000000.0	145000000.0	62100000.0	186000000.0	195000000.0	390000000.0	69200000.0	68100000.0	34100000.0	190000000.0	462000000.0	42100000.0	395000000.0	27800000.0	30600000.0	49000000.0	132000000.0	96100000.0	300000000.0	59500000.0	75700000.0	189000000.0	90700000.0	236000000.0	30400000.0	101000000.0	70800000.0	14600000.0	50300000.0	84600000.0	42000000.0
POS_MZ477.29239252562166_RT13.242233814241667	475648064.0	403000000.0	416000000.0	389000000.0	265000000.0	471179.8438	353000000.0	339000000.0	1628241.0	374000000.0	387000000.0	358000000.0	4412328.5	336000000.0	344000000.0	39600000.0	227000000.0	372000000.0	199000000.0	3347827.0	337000000.0	256000000.0	2971309.75	5536212.5	340000000.0	347000000.0	345000000.0	358000000.0	4601493.5	371000000.0	357000000.0	241000000.0	166000000.0	309000000.0	338000000.0	345000000.0	345000000.0	340000000.0	341000000.0	349000000.0	151000000.0	270000000.0	154000000.0	387000000.0	363000000.0	87200000.0	212000000.0	359000000.0	4778798.5
POS_MZ123.08073101266308_RT22.514436763440866	466483200.0	134000000.0	36000000.0	435000000.0	45200000.0	511000000.0	343000000.0	477000000.0	486000000.0	52200000.0	361000000.0	378000000.0	453000000.0	412000000.0	445549.4063	70900000.0	320000000.0	554000000.0	395000000.0	468000000.0	512000000.0	372000000.0	378000000.0	458000000.0	484000000.0	414000000.0	425000000.0	375000000.0	436000000.0	494000000.0	398000000.0	490000000.0	479000000.0	471000000.0	468000000.0	498000000.0	510000000.0	389000000.0	480000000.0	506000000.0	451000000.0	482000000.0	520000000.0	451000000.0	449000000.0	509000000.0	458000000.0	80300000.0	425000000.0
POS_MZ423.2747530418479_RT12.303113365251159	458575840.0	438000000.0	447000000.0	30200000.0	151000000.0	6330176.0	337000000.0	339000000.0	198000000.0	269000000.0	253000000.0	260000000.0	33900000.0	7917810.5	218000000.0	45200000.0	94600000.0	155000000.0	433000000.0	43600000.0	216000000.0	117000000.0	69500000.0	20900000.0	197000000.0	284000000.0	252000000.0	186000000.0	46500000.0	230000000.0	176000000.0	39600000.0	70000000.0	275000000.0	146000000.0	163000000.0	157000000.0	276000000.0	164000000.0	228000000.0	33000000.0	117000000.0	50200000.0	177000000.0	250000000.0	27100000.0	287000000.0	166000000.0	32200000.0
POS_MZ423.2750852961024_RT12.377476340222893	458575840.0	438000000.0	447000000.0	30200000.0	151000000.0	6330176.0	337000000.0	339000000.0	255000000.0	269000000.0	253000000.0	260000000.0	21300000.0	296000000.0	218000000.0	53300000.0	94600000.0	155000000.0	433000000.0	67100000.0	216000000.0	117000000.0	18000000.0	28600000.0	197000000.0	284000000.0	252000000.0	186000000.0	46500000.0	8488538.0	176000000.0	39600000.0	78500000.0	275000000.0	146000000.0	163000000.0	157000000.0	276000000.0	164000000.0	228000000.0	39300000.0	117000000.0	50200000.0	177000000.0	250000000.0	32300000.0	170000000.0	166000000.0	32200000.0
POS_MZ423.27566282210813_RT12.305436216952153	458575840.0	438000000.0	447000000.0	8034740.5	1791696.5	6330176.0	337000000.0	339000000.0	255000000.0	269000000.0	253000000.0	260000000.0	33900000.0	296000000.0	218000000.0	53300000.0	94600000.0	155000000.0	433000000.0	67100000.0	216000000.0	117000000.0	69500000.0	20900000.0	197000000.0	284000000.0	252000000.0	186000000.0	34700000.0	230000000.0	176000000.0	39600000.0	78500000.0	206000000.0	146000000.0	163000000.0	157000000.0	276000000.0	164000000.0	228000000.0	39300000.0	117000000.0	50200000.0	177000000.0	250000000.0	32300000.0	241000000.0	166000000.0	32200000.0
POS_MZ521.319817327684_RT13.375973207756646	455452896.0	419000000.0	424000000.0	373000000.0	316000000.0	467548.8125	404000000.0	397000000.0	2372379.0	388000000.0	406000000.0	405000000.0	2157312.5	352000000.0	358000000.0	43000000.0	294000000.0	388000000.0	231000000.0	1925836.5	356000000.0	258000000.0	1998071.375	2173945.5	341000000.0	403000000.0	386000000.0	372000000.0	4420230.0	375000000.0	339000000.0	289000000.0	185000000.0	341000000.0	348000000.0	92500000.0	396000000.0	378000000.0	378000000.0	388000000.0	179000000.0	295000000.0	182000000.0	368000000.0	368000000.0	88100000.0	7783285.0	398000000.0	2949285.0
POS_MZ452.94584737823317_RT13.12684750719446	450934624.0	451000000.0	276000000.0	315000000.0	472000000.0	980709.8125	283000000.0	29400000.0	5479016.0	24700000.0	132000000.0	26100000.0	24700000.0	188000000.0	25500000.0	108000000.0	372000000.0	462000000.0	373000000.0	10400000.0	14500000.0	304000000.0	11800000.0	28400000.0	39700000.0	19400000.0	139000000.0	20700000.0	13100000.0	41500000.0	20000000.0	381000000.0	346000000.0	153000000.0	275000000.0	308000000.0	287000000.0	37000000.0	122000000.0	18300000.0	255000000.0	374000000.0	280000000.0	244000000.0	292000000.0	168000000.0	141000000.0	272000000.0	26300000.0
POS_MZ452.9485371907552_RT13.150397302475437	450934624.0	500000000.0	328000000.0	365000000.0	472000000.0	1504050.25	283000000.0	335000000.0	7737976.5	329000000.0	343000000.0	5428627.0	25100000.0	176000000.0	119000000.0	108000000.0	428000000.0	462000000.0	373000000.0	16400000.0	384000000.0	440000000.0	17200000.0	38900000.0	363000000.0	2291544.5	279000000.0	385000000.0	24500000.0	266000000.0	412000000.0	381000000.0	346000000.0	153000000.0	286000000.0	333000000.0	328000000.0	228000000.0	307000000.0	241000000.0	255000000.0	374000000.0	280000000.0	320000000.0	292000000.0	193000000.0	143000000.0	272000000.0	26300000.0
POS_MZ591.3683652159988_RT12.921907155527478	442299680.0	446000000.0	420000000.0	332000000.0	237000000.0	328954.9688	368000000.0	403000000.0	9421078.0	378000000.0	399000000.0	50200000.0	66300000.0	300000000.0	278000000.0	58000000.0	197000000.0	328000000.0	152000000.0	30700000.0	318000000.0	208000000.0	33100000.0	74100000.0	336000000.0	313000000.0	300000000.0	290000000.0	35500000.0	298000000.0	304000000.0	193000000.0	124000000.0	223000000.0	326000000.0	300000000.0	293000000.0	299000000.0	289000000.0	315000000.0	113000000.0	225000000.0	105000000.0	291000000.0	300000000.0	80700000.0	264000000.0	284000000.0	47100000.0
POS_MZ591.3694136424731_RT12.676782953728479	442299680.0	15900000.0	420000000.0	833000000.0	20700000.0	329357.7188	368000000.0	403000000.0	746000000.0	378000000.0	399000000.0	14900000.0	1100000000.0	300000000.0	278000000.0	1020000000.0	197000000.0	328000000.0	252000000.0	972000000.0	318000000.0	16800000.0	789000000.0	1860000000.0	13400000.0	6176850.5	300000000.0	290000000.0	2050000000.0	5554150.5	14800000.0	1620000000.0	28300000.0	78000000.0	326000000.0	300000000.0	293000000.0	299000000.0	7414979.0	315000000.0	27200000.0	225000000.0	26700000.0	291000000.0	7498393.5	829000000.0	264000000.0	284000000.0	786000000.0
POS_MZ608.702387985131_RT13.607622906044403	434812384.0	419000000.0	499000000.0	427000000.0	198000000.0	239357.7813	485000000.0	436000000.0	640301.5625	421000000.0	452000000.0	429000000.0	501839.5	493000000.0	409000000.0	20000000.0	174000000.0	345000000.0	153000000.0	669941.8125	330000000.0	182000000.0	439367.125	349248.9063	332000000.0	431000000.0	451000000.0	325000000.0	1706056.875	413000000.0	322000000.0	233000000.0	113000000.0	468000000.0	346000000.0	360000000.0	354000000.0	423000000.0	366000000.0	396000000.0	94200000.0	243000000.0	99600000.0	380000000.0	403000000.0	37200000.0	465000000.0	439000000.0	1092675.25
POS_MZ555.353750577537_RT12.800853631729739	432759872.0	776321.75	307000000.0	3114692.5	365000000.0	1092760.0	211000000.0	311000000.0	160000000.0	362000000.0	292000000.0	309000000.0	202000000.0	94700000.0	179000000.0	174000000.0	329000000.0	309000000.0	281000000.0	208000000.0	406000000.0	339000000.0	210000000.0	137000000.0	335000000.0	166000000.0	188000000.0	312000000.0	153000000.0	174000000.0	280000000.0	199000000.0	194000000.0	77900000.0	259000000.0	281000000.0	228000000.0	177000000.0	233000000.0	177000000.0	147000000.0	308000000.0	209000000.0	231000000.0	182000000.0	157000000.0	87700000.0	201000000.0	164000000.0
POS_MZ438.27349755188976_RT13.093050481365967	432094656.0	449000000.0	280000000.0	319000000.0	427000000.0	1350777.75	299000000.0	360000000.0	9651096.0	333000000.0	325000000.0	363000000.0	30600000.0	198000000.0	184000000.0	94000000.0	372000000.0	372000000.0	344000000.0	19300000.0	379000000.0	341000000.0	20500000.0	38200000.0	341000000.0	251000000.0	265000000.0	350000000.0	26200000.0	243000000.0	355000000.0	332000000.0	279000000.0	136000000.0	272000000.0	321000000.0	294000000.0	234000000.0	275000000.0	240000000.0	264000000.0	335000000.0	253000000.0	274000000.0	267000000.0	157000000.0	151000000.0	269000000.0	27600000.0
POS_MZ491.96805991059347_RT13.291097923344697	429210912.0	435000000.0	404000000.0	359000000.0	281000000.0	677029.6875	384000000.0	396000000.0	1942763.875	418000000.0	246000000.0	418000000.0	3732503.25	331000000.0	356000000.0	36100000.0	252000000.0	360000000.0	220000000.0	2814693.75	396000000.0	260000000.0	946433.0625	4022054.25	358000000.0	390000000.0	383000000.0	345000000.0	4586379.5	355000000.0	350000000.0	262000000.0	179000000.0	349000000.0	365000000.0	359000000.0	342000000.0	354000000.0	336000000.0	368000000.0	152000000.0	300000000.0	167000000.0	352000000.0	362000000.0	79500000.0	14900000.0	346000000.0	4481629.0
POS_MZ467.62365165219563_RT13.204983039766013	428612352.0	442000000.0	383000000.0	300000000.0	520000000.0	2148859.0	282000000.0	328000000.0	8872954.0	347000000.0	338000000.0	337000000.0	18300000.0	176000000.0	240000000.0	113000000.0	433000000.0	363000000.0	417000000.0	14200000.0	405000000.0	451000000.0	14300000.0	24800000.0	351000000.0	261000000.0	231000000.0	369000000.0	17900000.0	226000000.0	392000000.0	370000000.0	338000000.0	128000000.0	297000000.0	300000000.0	313000000.0	240000000.0	291000000.0	248000000.0	282000000.0	408000000.0	326000000.0	301000000.0	274000000.0	209000000.0	4479038.5	259000000.0	18200000.0
POS_MZ458.790423000233_RT12.629306065644498	427842656.0	483000000.0	664000000.0	831000000.0	96200000.0	599738.9375	507000000.0	859208.25	912000000.0	301000000.0	900624.0625	308000000.0	918000000.0	566000000.0	416000000.0	4854218.0	3592622.0	1666466.625	3893000.0	976000000.0	1489229.25	3683564.0	936000000.0	743000000.0	157000000.0	893331.625	404000000.0	182000000.0	834000000.0	451000000.0	159000000.0	382000000.0	898000000.0	653000000.0	209000000.0	226000000.0	188000000.0	336000000.0	565192.75	213000000.0	823000000.0	112000000.0	30500000.0	252000000.0	273000000.0	758000000.0	571000000.0	215000000.0	746000000.0
POS_MZ458.78845691570945_RT12.482989930511446	427842656.0	483000000.0	664000000.0	831000000.0	96200000.0	599738.9375	507000000.0	371000000.0	912000000.0	301000000.0	372000000.0	308000000.0	918000000.0	566000000.0	416000000.0	800000000.0	77100000.0	155000000.0	311000000.0	976000000.0	180000000.0	73500000.0	27400000.0	743000000.0	157000000.0	367000000.0	404000000.0	182000000.0	834000000.0	451000000.0	159000000.0	847000000.0	898000000.0	653000000.0	209000000.0	226000000.0	188000000.0	8376607.5	214000000.0	268000000.0	823000000.0	112000000.0	30500000.0	252000000.0	273000000.0	758000000.0	571000000.0	215000000.0	746000000.0
POS_MZ535.9944484268351_RT13.433263598605944	424896800.0	430000000.0	407000000.0	386000000.0	11300000.0	331954.25	390000000.0	424000000.0	1590702.375	377000000.0	411000000.0	380000000.0	1640760.125	6880479.0	380000000.0	37000000.0	233000000.0	334000000.0	7174118.5	1814161.5	348000000.0	276000000.0	892386.6875	1782604.25	339000000.0	418000000.0	363000000.0	342000000.0	3546659.0	378000000.0	357000000.0	293000000.0	173000000.0	371000000.0	351000000.0	358000000.0	347000000.0	386000000.0	347000000.0	383000000.0	159000000.0	291000000.0	168000000.0	366000000.0	362000000.0	79900000.0	390000000.0	375000000.0	2459711.0
POS_MZ418.2603910721579_RT13.101155290640243	424154272.0	390000000.0	415000000.0	392000000.0	208000000.0	359999.0	431000000.0	416000000.0	1122599.625	424940.5313	416000000.0	377000000.0	20500000.0	468000000.0	398000000.0	34000000.0	230000000.0	329000000.0	129000000.0	11500000.0	343000000.0	206000000.0	10600000.0	25200000.0	319000000.0	416000000.0	422000000.0	321000000.0	15500000.0	415000000.0	297000000.0	224000000.0	140000000.0	361000000.0	317000000.0	326000000.0	451134.4688	368000000.0	378000000.0	355000000.0	119000000.0	432149.0	125000000.0	363000000.0	339000000.0	75100000.0	402000000.0	383000000.0	16500000.0
POS_MZ462.6179636478407_RT13.200136229586892	423151360.0	421000000.0	104000000.0	368000000.0	271000000.0	421803.3438	329000000.0	331000000.0	1717820.875	340000000.0	369000000.0	341000000.0	5393101.5	345000000.0	326000000.0	33700000.0	226000000.0	286000000.0	175000000.0	3636622.0	304000000.0	235000000.0	2938255.25	7095610.0	290000000.0	74900000.0	337000000.0	274000000.0	4776441.0	373000000.0	337000000.0	238000000.0	157000000.0	179000000.0	304000000.0	22700000.0	314000000.0	343000000.0	326000000.0	311000000.0	123000000.0	254000000.0	140000000.0	325000000.0	334000000.0	74800000.0	319000000.0	263000000.0	5443709.5
POS_MZ423.5977725777575_RT13.040327067976033	419011360.0	396000000.0	301000000.0	287000000.0	329000000.0	754143.75	243000000.0	244000000.0	4635961.0	340000000.0	328000000.0	314000000.0	42900000.0	207000000.0	259000000.0	68700000.0	289000000.0	342000000.0	3925389.75	24000000.0	323000000.0	326000000.0	21900000.0	48000000.0	331000000.0	267000000.0	279000000.0	348000000.0	30200000.0	224000000.0	308000000.0	263000000.0	221000000.0	141000000.0	269000000.0	271000000.0	308000000.0	225000000.0	288000000.0	241000000.0	201000000.0	300000000.0	211000000.0	266000000.0	239000000.0	128000000.0	138000000.0	255000000.0	34600000.0
POS_MZ447.9420479409395_RT13.14532656951896	414679104.0	391000000.0	378000000.0	350000000.0	226000000.0	329842.5938	297000000.0	302000000.0	2046561.625	304000000.0	312000000.0	326000000.0	6553137.0	282000000.0	316000000.0	32400000.0	197000000.0	303000000.0	158000000.0	4550015.0	276000000.0	199000000.0	4439351.5	9388695.0	295000000.0	308000000.0	338000000.0	267000000.0	5551182.5	354000000.0	303000000.0	199000000.0	127000000.0	283000000.0	262000000.0	290000000.0	296000000.0	292000000.0	155000000.0	301000000.0	107000000.0	218000000.0	115000000.0	296000000.0	296000000.0	66100000.0	276000000.0	276000000.0	6240603.0
POS_MZ494.8027036942643_RT12.649689277400434	411798496.0	388000000.0	613000000.0	1300000000.0	83500000.0	146168.8906	28400000.0	22600000.0	219000000.0	304000000.0	405000000.0	18800000.0	938000000.0	750000000.0	414000000.0	728000000.0	68200000.0	194000000.0	87400000.0	654000000.0	167000000.0	79800000.0	673000000.0	1050000000.0	195000000.0	447000000.0	426000000.0	169000000.0	696000000.0	521000000.0	207000000.0	847000000.0	534000000.0	897000000.0	217000000.0	223000000.0	248000000.0	406000000.0	264000000.0	369000000.0	715000000.0	90100000.0	30400000.0	310000000.0	359000000.0	873000000.0	857000000.0	322000000.0	877000000.0
POS_MZ692.9194988949487_RT13.197936779492535	409329888.0	462000000.0	579000000.0	445000000.0	206000000.0	124735.6094	512000000.0	428000000.0	572170.9375	427000000.0	437000000.0	433000000.0	1809091.25	544000000.0	430000000.0	13400000.0	153000000.0	308000000.0	118000000.0	1180717.5	323000000.0	192000000.0	1397746.25	2863585.0	335000000.0	472000000.0	450000000.0	306000000.0	1975049.75	534000000.0	327000000.0	84500000.0	91900000.0	573000000.0	361000000.0	28500000.0	366000000.0	499000000.0	420000000.0	456000000.0	68200000.0	217000000.0	75700000.0	50200000.0	427000000.0	31700000.0	471000000.0	448000000.0	2148280.75
POS_MZ591.359528742185_RT12.502687790027162	408410080.0	391000000.0	378000000.0	14100000.0	198000000.0	1195246.0	368000000.0	21700000.0	3270000000.0	309000000.0	313000000.0	379000000.0	4130000000.0	235000000.0	224000000.0	4090000000.0	145000000.0	264000000.0	1070000000.0	3870000000.0	2487061.5	163000000.0	4100000000.0	17800000.0	282000000.0	1659514.25	7277495.5	248000000.0	4010000000.0	256000000.0	257000000.0	13000000.0	3770000000.0	199000000.0	279000000.0	263000000.0	251000000.0	265000000.0	252000000.0	288000000.0	3890000000.0	592929.8125	100000000.0	252000000.0	257000000.0	3940000000.0	222000000.0	243000000.0	3950000000.0
POS_MZ634.8935645320015_RT13.038950719127719	404008064.0	409000000.0	352000000.0	309000000.0	307000000.0	407866.1875	358000000.0	335000000.0	3840853.75	426000000.0	401000000.0	351000000.0	29500000.0	281000000.0	310000000.0	47900000.0	257000000.0	330000000.0	224000000.0	14300000.0	328000000.0	302000000.0	14200000.0	34000000.0	308000000.0	303000000.0	314000000.0	304000000.0	18200000.0	261000000.0	329000000.0	253000000.0	176000000.0	176000000.0	284000000.0	290000000.0	300000000.0	259000000.0	314000000.0	241000000.0	146000000.0	249000000.0	166000000.0	301000000.0	275000000.0	89400000.0	183000000.0	272000000.0	21300000.0
POS_MZ550.669672812953_RT13.475362844333812	392620288.0	410000000.0	397000000.0	349000000.0	264000000.0	377419.9063	361000000.0	361000000.0	1356730.875	316000000.0	346000000.0	344000000.0	650913.25	311000000.0	306000000.0	32200000.0	218000000.0	308000000.0	5939734.5	1069158.125	301000000.0	234000000.0	821152.3125	971677.3125	322000000.0	1065383.0	356000000.0	322000000.0	2402050.5	323000000.0	328000000.0	232000000.0	148000000.0	337000000.0	323000000.0	342000000.0	333000000.0	1801432.0	336000000.0	338000000.0	129000000.0	251000000.0	149000000.0	334000000.0	322000000.0	70800000.0	331000000.0	341000000.0	1969648.625
POS_MZ482.29999435617106_RT13.244882339120638	391597280.0	422000000.0	325000000.0	334000000.0	469000000.0	2307508.75	214000000.0	87700000.0	6657441.0	326000000.0	261000000.0	324000000.0	13700000.0	168000000.0	216000000.0	120000000.0	371000000.0	347000000.0	400000000.0	11700000.0	386000000.0	412000000.0	9825370.0	18300000.0	316000000.0	239000000.0	224000000.0	363000000.0	15800000.0	248000000.0	345000000.0	340000000.0	342000000.0	133000000.0	298000000.0	274000000.0	268000000.0	225000000.0	270000000.0	224000000.0	296000000.0	327000000.0	281000000.0	286000000.0	252000000.0	205000000.0	134000000.0	228000000.0	16500000.0
POS_MZ482.29894543802567_RT13.250182689747316	391597280.0	422000000.0	325000000.0	334000000.0	469000000.0	2307508.75	248000000.0	7343868.0	6657441.0	326000000.0	195000000.0	357000000.0	13700000.0	170000000.0	237000000.0	120000000.0	375000000.0	376000000.0	414000000.0	11700000.0	386000000.0	412000000.0	9825370.0	18300000.0	316000000.0	239000000.0	224000000.0	363000000.0	15800000.0	248000000.0	345000000.0	340000000.0	342000000.0	133000000.0	298000000.0	274000000.0	268000000.0	225000000.0	270000000.0	224000000.0	296000000.0	327000000.0	325000000.0	286000000.0	252000000.0	205000000.0	134000000.0	228000000.0	16500000.0
POS_MZ401.26245413396_RT12.362626223365474	390822560.0	400000000.0	368000000.0	27200000.0	165000000.0	13200000.0	319000000.0	267000000.0	161000000.0	210000000.0	246000000.0	202000000.0	27700000.0	186000000.0	211000000.0	35700000.0	110000000.0	128000000.0	391000000.0	22100000.0	218000000.0	78800000.0	40400000.0	31800000.0	163000000.0	224000000.0	229000000.0	125000000.0	17400000.0	228000000.0	111000000.0	28400000.0	54200000.0	288000000.0	139000000.0	177000000.0	123000000.0	172000000.0	132000000.0	153000000.0	20400000.0	127000000.0	41200000.0	158000000.0	189000000.0	25300000.0	211000000.0	176000000.0	21400000.0
POS_MZ401.26278703606033_RT12.342659143820033	390822560.0	400000000.0	368000000.0	27200000.0	165000000.0	13200000.0	319000000.0	267000000.0	161000000.0	210000000.0	246000000.0	202000000.0	27700000.0	186000000.0	211000000.0	35700000.0	110000000.0	128000000.0	391000000.0	50300000.0	218000000.0	78800000.0	40400000.0	30900000.0	163000000.0	224000000.0	229000000.0	125000000.0	28500000.0	204000000.0	111000000.0	6016077.0	54200000.0	318000000.0	139000000.0	177000000.0	123000000.0	172000000.0	132000000.0	153000000.0	20400000.0	127000000.0	41200000.0	158000000.0	189000000.0	25300000.0	287000000.0	176000000.0	21400000.0
POS_MZ401.2626165619357_RT12.231564776283689	390822560.0	400000000.0	368000000.0	27200000.0	165000000.0	13200000.0	319000000.0	267000000.0	161000000.0	210000000.0	246000000.0	202000000.0	18800000.0	186000000.0	211000000.0	35700000.0	110000000.0	128000000.0	391000000.0	50300000.0	218000000.0	78800000.0	40400000.0	18800000.0	163000000.0	224000000.0	229000000.0	125000000.0	28500000.0	228000000.0	108000000.0	28400000.0	37900000.0	318000000.0	139000000.0	177000000.0	123000000.0	172000000.0	132000000.0	153000000.0	20400000.0	127000000.0	41200000.0	158000000.0	189000000.0	25300000.0	287000000.0	176000000.0	16000000.0
POS_MZ503.31453138807075_RT12.642262032029189	387964896.0	398000000.0	489000000.0	460000000.0	104000000.0	490461.9375	416000000.0	331000000.0	211000000.0	287000000.0	314000000.0	273000000.0	390000000.0	385000000.0	298000000.0	345000000.0	77500000.0	186000000.0	98300000.0	337000000.0	169000000.0	85600000.0	367000000.0	322000000.0	192000000.0	326000000.0	345000000.0	165000000.0	306000000.0	346000000.0	182000000.0	366000000.0	318000000.0	395000000.0	211000000.0	198000000.0	240000000.0	286000000.0	220000000.0	282000000.0	306000000.0	85000000.0	35100000.0	248000000.0	284000000.0	343000000.0	399000000.0	252000000.0	314000000.0
POS_MZ503.3077054590894_RT12.734957288056552	387964896.0	398000000.0	489000000.0	460000000.0	104000000.0	914762.5	416000000.0	331000000.0	211000000.0	287000000.0	314000000.0	273000000.0	390000000.0	385000000.0	298000000.0	345000000.0	72900000.0	186000000.0	98300000.0	337000000.0	169000000.0	85600000.0	367000000.0	291000000.0	2658886.5	326000000.0	345000000.0	165000000.0	306000000.0	346000000.0	2308946.25	366000000.0	318000000.0	3202621.75	211000000.0	3284598.0	240000000.0	2574463.75	220000000.0	282000000.0	306000000.0	85000000.0	1536529.625	248000000.0	284000000.0	343000000.0	173000000.0	252000000.0	314000000.0
POS_MZ503.31372234385503_RT12.364655133852532	387964896.0	318000000.0	43100000.0	122000000.0	104000000.0	1284921.375	416000000.0	331000000.0	1970000000.0	287000000.0	314000000.0	268000000.0	152000000.0	362000000.0	298000000.0	2630000000.0	77500000.0	175000000.0	722000000.0	50600000.0	169000000.0	85600000.0	3860000000.0	291000000.0	192000000.0	326000000.0	345000000.0	165000000.0	86200000.0	346000000.0	182000000.0	3740000000.0	3720000000.0	395000000.0	211000000.0	198000000.0	240000000.0	286000000.0	6535154.0	282000000.0	65300000.0	85000000.0	35100000.0	10700000.0	284000000.0	2200000000.0	399000000.0	252000000.0	71300000.0
POS_MZ503.31289393943865_RT12.311758947696482	387964896.0	398000000.0	489000000.0	460000000.0	104000000.0	2368149.0	416000000.0	331000000.0	211000000.0	287000000.0	314000000.0	273000000.0	390000000.0	385000000.0	298000000.0	345000000.0	77500000.0	186000000.0	98300000.0	337000000.0	169000000.0	85600000.0	367000000.0	4360000000.0	192000000.0	326000000.0	345000000.0	165000000.0	306000000.0	346000000.0	182000000.0	4220000000.0	318000000.0	395000000.0	211000000.0	198000000.0	240000000.0	286000000.0	220000000.0	282000000.0	4210000000.0	85000000.0	35100000.0	248000000.0	284000000.0	4220000000.0	399000000.0	252000000.0	4200000000.0
POS_MZ609.0368324213925_RT13.616831328729624	382325088.0	380000000.0	440000000.0	389000000.0	182000000.0	256091.0	457000000.0	388000000.0	495202.875	406000000.0	411000000.0	406000000.0	590218.9375	448000000.0	379000000.0	19300000.0	176000000.0	318000000.0	142000000.0	586302.3125	325000000.0	169000000.0	477987.8438	591446.0	319000000.0	397000000.0	404000000.0	303000000.0	1567971.0	382000000.0	281000000.0	222000000.0	101000000.0	435000000.0	327000000.0	345000000.0	330000000.0	410000000.0	310000000.0	369000000.0	89100000.0	209000000.0	95500000.0	356000000.0	363000000.0	37000000.0	9150007.0	387000000.0	1223357.75
POS_MZ547.3328381618377_RT12.388097597139677	380519712.0	414000000.0	395000000.0	4030000000.0	2173817.25	2253463.5	478000000.0	455000000.0	4280000000.0	468000000.0	424000000.0	398000000.0	4040000000.0	251000000.0	404000000.0	3370000000.0	146000000.0	169000000.0	482000000.0	5000000000.0	207000000.0	146000000.0	5190000000.0	3930000000.0	297000000.0	261000000.0	302000000.0	184000000.0	5220000000.0	3563500.0	188000000.0	3820000000.0	3330000000.0	1966633.625	2388640.5	363000000.0	226000000.0	275000000.0	234000000.0	255000000.0	3680000000.0	129000000.0	50100000.0	223000000.0	227000000.0	3630000000.0	237000000.0	261000000.0	10700000.0
POS_MZ547.3339963550247_RT12.814172183588056	380519712.0	414000000.0	395000000.0	441000000.0	156000000.0	351858.3125	8052225.0	455000000.0	47600000.0	468000000.0	424000000.0	2776182.0	198000000.0	381000000.0	404000000.0	144000000.0	154000000.0	255000000.0	102000000.0	144000000.0	329000000.0	162000000.0	149000000.0	13800000.0	2880465.0	3120789.75	427000000.0	268000000.0	121000000.0	419000000.0	188000000.0	172000000.0	141000000.0	350000000.0	313000000.0	363000000.0	325000000.0	3386407.25	2972748.25	2660540.5	167000000.0	194000000.0	75500000.0	322000000.0	329000000.0	158000000.0	342000000.0	376000000.0	178000000.0
POS_MZ547.3321999177666_RT12.267030363399071	380519712.0	408000000.0	395000000.0	5850000000.0	145000000.0	2854381.5	478000000.0	455000000.0	4280000000.0	311000000.0	274000000.0	398000000.0	5380000000.0	251000000.0	260000000.0	5080000000.0	99300000.0	169000000.0	1410000000.0	5190000000.0	207000000.0	107000000.0	5340000000.0	5500000000.0	228000000.0	261000000.0	302000000.0	2614377.0	5220000000.0	300000000.0	188000000.0	5230000000.0	4820000000.0	249000000.0	214000000.0	256000000.0	226000000.0	275000000.0	234000000.0	3108756.0	5120000000.0	129000000.0	50100000.0	223000000.0	32700000.0	5100000000.0	237000000.0	261000000.0	5240000000.0
POS_MZ450.27464442266984_RT12.481735312928437	372023456.0	416000000.0	611000000.0	4180000000.0	72000000.0	355299.5625	486000000.0	335000000.0	1670000000.0	276000000.0	342000000.0	260000000.0	3760000000.0	716000000.0	414000000.0	102000000.0	58500000.0	131000000.0	316000000.0	3120000000.0	149000000.0	54400000.0	3360000000.0	4410000000.0	140000000.0	359000000.0	380000000.0	153000000.0	3510000000.0	520000000.0	150000000.0	3710000000.0	2740000000.0	960000000.0	215000000.0	215000000.0	183000000.0	376000000.0	203000000.0	292000000.0	3680000000.0	99900000.0	24100000.0	243000000.0	287000000.0	3510000000.0	738000000.0	210000000.0	3720000000.0
POS_MZ450.2757727565628_RT12.518251253695837	372023456.0	416000000.0	611000000.0	4180000000.0	72000000.0	355299.5625	486000000.0	335000000.0	1670000000.0	276000000.0	341000000.0	261000000.0	3740000000.0	727000000.0	422000000.0	933000000.0	58000000.0	121000000.0	316000000.0	3120000000.0	149000000.0	58300000.0	3360000000.0	4410000000.0	140000000.0	359000000.0	380000000.0	153000000.0	3510000000.0	520000000.0	150000000.0	3710000000.0	2740000000.0	960000000.0	215000000.0	215000000.0	183000000.0	376000000.0	203000000.0	216000000.0	3680000000.0	99900000.0	40700000.0	243000000.0	287000000.0	3510000000.0	738000000.0	210000000.0	3720000000.0
POS_MZ450.2750692943115_RT12.553989827904507	372023456.0	416000000.0	611000000.0	4180000000.0	72000000.0	355299.5625	486000000.0	335000000.0	1670000000.0	276000000.0	342000000.0	261000000.0	3760000000.0	727000000.0	422000000.0	3100000000.0	58500000.0	131000000.0	316000000.0	3120000000.0	149000000.0	58300000.0	3360000000.0	4410000000.0	22100000.0	359000000.0	380000000.0	153000000.0	3510000000.0	520000000.0	150000000.0	3710000000.0	2740000000.0	960000000.0	215000000.0	215000000.0	183000000.0	376000000.0	203000000.0	292000000.0	3680000000.0	27600000.0	40700000.0	243000000.0	287000000.0	3510000000.0	738000000.0	210000000.0	3720000000.0
POS_MZ450.2760807241167_RT12.675849935104726	372023456.0	358000000.0	611000000.0	3920000000.0	71400000.0	355299.5625	9090216.0	335000000.0	1670000000.0	4221161.5	326000000.0	261000000.0	3760000000.0	727000000.0	422000000.0	3100000000.0	58500000.0	131000000.0	316000000.0	3120000000.0	149000000.0	42400000.0	3360000000.0	4410000000.0	140000000.0	8319046.5	380000000.0	49500000.0	3510000000.0	48300000.0	3274219.0	3710000000.0	2740000000.0	28800000.0	215000000.0	215000000.0	183000000.0	376000000.0	203000000.0	5870509.5	3680000000.0	99900000.0	40700000.0	243000000.0	287000000.0	3510000000.0	11400000.0	2801985.0	3720000000.0
POS_MZ583.3560876336343_RT12.92381879274631	370061408.0	369000000.0	458000000.0	361000000.0	91700000.0	69979.96875	427000000.0	354000000.0	2336306.5	296000000.0	369000000.0	300000000.0	23100000.0	469000000.0	353000000.0	19700000.0	79200000.0	190000000.0	58800000.0	9686773.0	191000000.0	90000000.0	11300000.0	31500000.0	234000000.0	377000000.0	367000000.0	184000000.0	14200000.0	414000000.0	232000000.0	117000000.0	46900000.0	465000000.0	249000000.0	274000000.0	256000000.0	346000000.0	274000000.0	352000000.0	56800000.0	129000000.0	41200000.0	300000000.0	355000000.0	30900000.0	475000000.0	324000000.0	18500000.0
POS_MZ583.3545871869111_RT12.944092447432187	370061408.0	369000000.0	458000000.0	5066945.5	91700000.0	1603416.875	427000000.0	354000000.0	3514981.5	296000000.0	369000000.0	300000000.0	23100000.0	469000000.0	353000000.0	19700000.0	79200000.0	15400000.0	5566671.0	9686773.0	191000000.0	90000000.0	11300000.0	31500000.0	18400000.0	377000000.0	17800000.0	184000000.0	14200000.0	414000000.0	232000000.0	117000000.0	46900000.0	31000000.0	249000000.0	274000000.0	17800000.0	346000000.0	274000000.0	39200000.0	56800000.0	129000000.0	41200000.0	35100000.0	23900000.0	30900000.0	41400000.0	40200000.0	18500000.0
POS_MZ583.3553570251543_RT12.961703632740404	370061408.0	369000000.0	458000000.0	361000000.0	91700000.0	1603416.875	427000000.0	354000000.0	3125541.75	296000000.0	369000000.0	300000000.0	23100000.0	469000000.0	3762219.0	19700000.0	79200000.0	190000000.0	58800000.0	9686773.0	191000000.0	90000000.0	11300000.0	31500000.0	234000000.0	377000000.0	98500000.0	184000000.0	14200000.0	5879991.0	232000000.0	15100000.0	46900000.0	465000000.0	158000000.0	274000000.0	256000000.0	346000000.0	22600000.0	352000000.0	56800000.0	48300000.0	41200000.0	300000000.0	355000000.0	30900000.0	475000000.0	324000000.0	18500000.0
POS_MZ605.3688825384603_RT12.980543056550689	365362240.0	369000000.0	432000000.0	337000000.0	112000000.0	64053.68359	357000000.0	312000000.0	1491948.75	310000000.0	332000000.0	286000000.0	11300000.0	390000000.0	344000000.0	11200000.0	84700000.0	210000000.0	67200000.0	6563938.5	210000000.0	98900000.0	5946097.5	16000000.0	243000000.0	361000000.0	374000000.0	207000000.0	6413546.0	383000000.0	234000000.0	120000000.0	53500000.0	405000000.0	270000000.0	260000000.0	263000000.0	342000000.0	255000000.0	318000000.0	56300000.0	137000000.0	45500000.0	291000000.0	320000000.0	29300000.0	450000000.0	303000000.0	9723235.0
POS_MZ511.65041548467235_RT13.350206050212961	361784544.0	338000000.0	251000000.0	248000000.0	416000000.0	1567154.25	242000000.0	266000000.0	7421507.0	313000000.0	276000000.0	8546842.0	9532279.0	156000000.0	215000000.0	116000000.0	374000000.0	328000000.0	424000000.0	6908133.5	333000000.0	414000000.0	2356776.5	9609854.0	316000000.0	198000000.0	187000000.0	308000000.0	12300000.0	181000000.0	281000000.0	336000000.0	314000000.0	134000000.0	284000000.0	259000000.0	283000000.0	201000000.0	240000000.0	218000000.0	256000000.0	300000000.0	261000000.0	238000000.0	232000000.0	194000000.0	138000000.0	238000000.0	9844572.0
POS_MZ511.65082287658925_RT13.346327571977818	361784544.0	338000000.0	251000000.0	248000000.0	416000000.0	1567154.25	242000000.0	266000000.0	7421507.0	313000000.0	276000000.0	327000000.0	9532279.0	156000000.0	215000000.0	116000000.0	374000000.0	328000000.0	424000000.0	6908133.5	333000000.0	414000000.0	848459.5625	9609854.0	316000000.0	198000000.0	187000000.0	308000000.0	12300000.0	181000000.0	281000000.0	336000000.0	314000000.0	134000000.0	284000000.0	259000000.0	283000000.0	201000000.0	240000000.0	218000000.0	256000000.0	300000000.0	261000000.0	238000000.0	232000000.0	194000000.0	138000000.0	238000000.0	9844572.0
POS_MZ496.97432208434077_RT13.296418730413734	361648384.0	380000000.0	261000000.0	265000000.0	439000000.0	1867470.25	241000000.0	276000000.0	6624771.5	299000000.0	255000000.0	329000000.0	12400000.0	160000000.0	226000000.0	119000000.0	326000000.0	342000000.0	396000000.0	8024816.5	350000000.0	423000000.0	3673145.25	13500000.0	301000000.0	13200000.0	232000000.0	333000000.0	14000000.0	192000000.0	293000000.0	312000000.0	333000000.0	122000000.0	284000000.0	265000000.0	270000000.0	181000000.0	223000000.0	203000000.0	255000000.0	327000000.0	299000000.0	241000000.0	213000000.0	169000000.0	121000000.0	236000000.0	11700000.0
POS_MZ565.3446031796035_RT13.552031162426639	359756416.0	371000000.0	382000000.0	3671018.75	215000000.0	336715.4375	354000000.0	3350672.75	952391.6875	300000000.0	323000000.0	2989904.75	1783642.5	300000000.0	299000000.0	27300000.0	174000000.0	262000000.0	161000000.0	552513.25	275000000.0	183000000.0	534752.875	757831.625	289000000.0	3551273.75	330000000.0	264000000.0	2425312.5	3651914.0	1731674.75	761667.875	531014.25	297000000.0	272000000.0	17100000.0	283000000.0	330000000.0	285000000.0	309000000.0	114000000.0	226000000.0	117000000.0	300000000.0	278000000.0	57400000.0	302000000.0	293000000.0	1053118.5
POS_MZ565.3463453067246_RT13.510065692954674	359756416.0	371000000.0	382000000.0	339000000.0	32800000.0	336715.4375	354000000.0	346000000.0	952391.6875	300000000.0	323000000.0	306000000.0	3450319.0	6386354.5	299000000.0	27300000.0	174000000.0	262000000.0	161000000.0	552513.25	275000000.0	183000000.0	2024549.25	757831.625	289000000.0	312000000.0	330000000.0	264000000.0	2425312.5	306000000.0	272000000.0	213000000.0	140000000.0	297000000.0	272000000.0	282000000.0	283000000.0	330000000.0	285000000.0	309000000.0	114000000.0	226000000.0	117000000.0	300000000.0	278000000.0	57400000.0	302000000.0	293000000.0	1053118.5
POS_MZ714.9338838325091_RT13.242949664860662	357607328.0	325000000.0	436000000.0	359000000.0	132000000.0	66871.19531	418000000.0	349000000.0	396782.6875	368000000.0	403000000.0	321000000.0	1034113.688	481000000.0	358000000.0	9842532.0	110000000.0	271000000.0	95000000.0	640669.625	249000000.0	144000000.0	613287.4375	1150440.125	275000000.0	326000000.0	360000000.0	258000000.0	1189662.25	374000000.0	274000000.0	121000000.0	10200000.0	365000000.0	277000000.0	297000000.0	284000000.0	330000000.0	304000000.0	328000000.0	56100000.0	164000000.0	62900000.0	343000000.0	328000000.0	21500000.0	443000000.0	336000000.0	976186.1875
POS_MZ561.3474954668013_RT13.025563523638443	355240448.0	338000000.0	2674952.5	334000000.0	96700000.0	1304993.375	415000000.0	319000000.0	4794134.5	309000000.0	336000000.0	280000000.0	46600000.0	463000000.0	326000000.0	55400000.0	74200000.0	171000000.0	84600000.0	24900000.0	179000000.0	84400000.0	29500000.0	73800000.0	195000000.0	348000000.0	8376041.5	183000000.0	32000000.0	8415461.0	17400000.0	2341742.75	63200000.0	1516386.125	216000000.0	228000000.0	13900000.0	7424342.0	239000000.0	1168152.0	64600000.0	113000000.0	69900000.0	272000000.0	293000000.0	77900000.0	450000000.0	1549701.625	46600000.0
POS_MZ561.3446586418888_RT12.853898435292148	355240448.0	338000000.0	442000000.0	334000000.0	96700000.0	82721.77344	415000000.0	319000000.0	4063501.25	309000000.0	336000000.0	280000000.0	46600000.0	463000000.0	326000000.0	33600000.0	74200000.0	171000000.0	56700000.0	24900000.0	179000000.0	84400000.0	29500000.0	73800000.0	195000000.0	348000000.0	357000000.0	183000000.0	32000000.0	390000000.0	190000000.0	128000000.0	58400000.0	2824459.75	216000000.0	228000000.0	202000000.0	357000000.0	239000000.0	325000000.0	64600000.0	113000000.0	36800000.0	272000000.0	293000000.0	44700000.0	450000000.0	270000000.0	46600000.0
POS_MZ736.4449722149099_RT13.29043749699705	349697504.0	385000000.0	414000000.0	351000000.0	160000000.0	74641.29688	423000000.0	382000000.0	274371.4375	372000000.0	367000000.0	365000000.0	583422.0	441000000.0	406000000.0	7923143.5	152000000.0	246000000.0	108000000.0	474804.4688	278000000.0	128000000.0	198091.25	832966.5625	292000000.0	426000000.0	404000000.0	263000000.0	714793.0625	404000000.0	291000000.0	164000000.0	61300000.0	475000000.0	329000000.0	312000000.0	313000000.0	366000000.0	301000000.0	368000000.0	58700000.0	213000000.0	64800000.0	323000000.0	349000000.0	21000000.0	463000000.0	326000000.0	636995.4375
POS_MZ613.3814671013945_RT12.980810421171023	349076096.0	347000000.0	308000000.0	274000000.0	225000000.0	268239.4063	290000000.0	286000000.0	2528957.75	318000000.0	294000000.0	307000000.0	33400000.0	214000000.0	251000000.0	32100000.0	182000000.0	270000000.0	156000000.0	19500000.0	266000000.0	193000000.0	18000000.0	37100000.0	246000000.0	271000000.0	261000000.0	243000000.0	19100000.0	231000000.0	262000000.0	185000000.0	117000000.0	170000000.0	235000000.0	249000000.0	252000000.0	229000000.0	231000000.0	246000000.0	110000000.0	187000000.0	110000000.0	218000000.0	236000000.0	65800000.0	184000000.0	237000000.0	23500000.0
POS_MZ613.3753995221723_RT13.052132048890945	349076096.0	347000000.0	308000000.0	274000000.0	225000000.0	331908.75	1012262.688	283000000.0	6135393.0	318000000.0	294000000.0	307000000.0	33400000.0	201000000.0	244000000.0	6203531.0	2672882.0	269000000.0	1920909.75	19500000.0	266000000.0	193000000.0	17500000.0	37000000.0	246000000.0	271000000.0	261000000.0	243000000.0	19100000.0	231000000.0	262000000.0	185000000.0	116000000.0	170000000.0	235000000.0	249000000.0	252000000.0	229000000.0	231000000.0	246000000.0	110000000.0	187000000.0	110000000.0	218000000.0	236000000.0	5447889.0	6389851.0	237000000.0	23000000.0
POS_MZ433.26657498282975_RT13.092820318288847	348636576.0	327000000.0	294000000.0	287000000.0	161000000.0	180556.5156	272000000.0	269000000.0	2411905.25	249000000.0	286000000.0	278000000.0	8666890.0	281000000.0	264000000.0	26700000.0	140000000.0	198000000.0	120000000.0	6102805.5	227000000.0	158000000.0	4429461.0	10300000.0	221000000.0	261000000.0	284000000.0	227000000.0	6540561.0	267000000.0	229000000.0	179000000.0	106000000.0	253000000.0	221000000.0	257000000.0	266000000.0	263000000.0	251000000.0	240000000.0	96000000.0	174000000.0	80400000.0	265000000.0	261000000.0	51500000.0	267000000.0	253000000.0	7654556.5
POS_MZ408.92226352486557_RT12.980658061204071	348546432.0	339000000.0	263000000.0	237000000.0	229000000.0	409591.9688	231000000.0	241000000.0	5832064.5	251000000.0	258000000.0	278000000.0	42300000.0	180000000.0	205000000.0	44500000.0	195000000.0	239000000.0	169000000.0	26200000.0	252000000.0	216000000.0	24700000.0	47500000.0	270000000.0	235000000.0	225000000.0	251000000.0	31300000.0	224000000.0	267000000.0	207000000.0	141000000.0	143000000.0	257000000.0	225000000.0	259000000.0	206000000.0	225000000.0	225000000.0	136000000.0	226000000.0	158000000.0	217000000.0	241000000.0	82500000.0	155000000.0	230000000.0	33500000.0
POS_MZ511.8296018221865_RT12.659581003331407	342515264.0	343000000.0	263000000.0	76400000.0	169000000.0	884012.4375	199000000.0	274000000.0	197000000.0	241000000.0	225000000.0	240000000.0	78600000.0	118000000.0	147000000.0	108000000.0	130000000.0	210000000.0	154000000.0	92500000.0	188000000.0	141000000.0	114000000.0	46300000.0	194000000.0	177000000.0	194000000.0	181000000.0	71300000.0	153000000.0	195000000.0	79100000.0	113000000.0	84000000.0	168000000.0	2988943.5	192000000.0	140000000.0	166000000.0	150000000.0	72700000.0	115000000.0	82300000.0	186000000.0	190000000.0	1827909.125	8755138.0	159000000.0	66200000.0
POS_MZ453.2821328799962_RT13.241036022026957	342212320.0	362000000.0	223000000.0	238000000.0	336000000.0	960220.8125	2617455.75	241000000.0	5037884.5	1490160.375	2434919.5	1587056.5	17100000.0	2400801.5	1807372.75	73500000.0	291000000.0	310000000.0	264000000.0	10300000.0	1097582.125	307000000.0	12200000.0	23400000.0	251000000.0	1987732.125	195000000.0	255000000.0	15200000.0	13200000.0	1210625.5	58500000.0	237000000.0	104000000.0	197000000.0	232000000.0	237000000.0	163000000.0	237000000.0	168000000.0	181000000.0	269000000.0	203000000.0	217000000.0	173000000.0	123000000.0	97200000.0	191000000.0	16300000.0
POS_MZ453.2831104246242_RT13.147543651513056	342212320.0	362000000.0	24300000.0	238000000.0	336000000.0	960220.8125	196000000.0	64000000.0	5037884.5	227000000.0	234000000.0	269000000.0	17100000.0	135000000.0	175000000.0	73500000.0	291000000.0	310000000.0	264000000.0	10300000.0	11400000.0	307000000.0	12200000.0	23400000.0	251000000.0	205000000.0	185000000.0	255000000.0	15200000.0	183000000.0	304000000.0	272000000.0	237000000.0	107000000.0	117000000.0	232000000.0	237000000.0	163000000.0	237000000.0	111000000.0	181000000.0	269000000.0	203000000.0	217000000.0	206000000.0	123000000.0	23200000.0	191000000.0	16300000.0
POS_MZ560.852295250021_RT12.851972822241677	333922016.0	329000000.0	449000000.0	112000000.0	107000000.0	35778.25391	154000000.0	153000000.0	1136785.375	125000000.0	145000000.0	127000000.0	25900000.0	222000000.0	135000000.0	17200000.0	37800000.0	71000000.0	26300000.0	12800000.0	81500000.0	34400000.0	11100000.0	10900000.0	72800000.0	115000000.0	21800000.0	66100000.0	6502852.5	119000000.0	212000000.0	11600000.0	22400000.0	184000000.0	73500000.0	76200000.0	73400000.0	128000000.0	81300000.0	22600000.0	22900000.0	133000000.0	15600000.0	109000000.0	108000000.0	20700000.0	166000000.0	102000000.0	18400000.0
POS_MZ560.8520209199639_RT12.837916595124478	333922016.0	329000000.0	449000000.0	352000000.0	107000000.0	35778.25391	154000000.0	153000000.0	1136785.375	16100000.0	18000000.0	127000000.0	25900000.0	600000000.0	135000000.0	17200000.0	37800000.0	205000000.0	26300000.0	12800000.0	235000000.0	102000000.0	11100000.0	84400000.0	205000000.0	22400000.0	367000000.0	204000000.0	33600000.0	24700000.0	212000000.0	136000000.0	66300000.0	25400000.0	229000000.0	76200000.0	223000000.0	25000000.0	17700000.0	373000000.0	9964143.0	133000000.0	15600000.0	20600000.0	21000000.0	9092542.0	28900000.0	22400000.0	11700000.0
POS_MZ436.77591353327944_RT12.39672499066328	333790496.0	362000000.0	437000000.0	887000000.0	73600000.0	1188229.625	327000000.0	229000000.0	1110000000.0	1613494.0	258000000.0	183000000.0	717000000.0	391000000.0	248000000.0	102000000.0	48600000.0	119000000.0	460000000.0	29400000.0	115000000.0	46000000.0	928000000.0	477000000.0	140000000.0	261000000.0	281000000.0	117000000.0	826000000.0	293000000.0	104000000.0	792000000.0	35800000.0	524000000.0	124000000.0	136000000.0	140000000.0	219000000.0	158000000.0	245000000.0	745000000.0	63300000.0	19000000.0	175000000.0	209000000.0	699000000.0	396000000.0	173000000.0	737000000.0
POS_MZ436.7746854429644_RT12.399838339494577	333790496.0	362000000.0	437000000.0	887000000.0	73600000.0	1188229.625	327000000.0	219000000.0	1110000000.0	179000000.0	267000000.0	183000000.0	791000000.0	391000000.0	246000000.0	779000000.0	48600000.0	119000000.0	486000000.0	914000000.0	115000000.0	46000000.0	928000000.0	668000000.0	140000000.0	261000000.0	281000000.0	117000000.0	826000000.0	293000000.0	104000000.0	792000000.0	920000000.0	524000000.0	124000000.0	136000000.0	140000000.0	219000000.0	158000000.0	245000000.0	668000000.0	63300000.0	19000000.0	175000000.0	209000000.0	699000000.0	396000000.0	173000000.0	737000000.0
POS_MZ623.3771821730847_RT13.656138231995921	333410976.0	339000000.0	365000000.0	333000000.0	139000000.0	239717.2969	8694018.0	8637276.0	517814.7813	99500000.0	12700000.0	299000000.0	438133.9688	11700000.0	348000000.0	12800000.0	128000000.0	207000000.0	93800000.0	476761.7813	234000000.0	129000000.0	206623.1719	342555.0625	255000000.0	372000000.0	300000000.0	219000000.0	925399.6875	345000000.0	232000000.0	156000000.0	69200000.0	399000000.0	262000000.0	282000000.0	268000000.0	307000000.0	272000000.0	301000000.0	59000000.0	152000000.0	65300000.0	290000000.0	320000000.0	26600000.0	396000000.0	318000000.0	649491.125
POS_MZ623.3773893972962_RT13.645204074130676	333410976.0	339000000.0	365000000.0	333000000.0	135000000.0	239717.2969	356000000.0	314000000.0	517814.7813	318000000.0	314000000.0	299000000.0	438133.9688	395000000.0	348000000.0	12800000.0	89300000.0	207000000.0	93800000.0	476761.7813	234000000.0	129000000.0	206623.1719	342555.0625	17400000.0	10800000.0	300000000.0	219000000.0	925399.6875	345000000.0	232000000.0	156000000.0	69200000.0	399000000.0	262000000.0	282000000.0	268000000.0	307000000.0	272000000.0	301000000.0	59000000.0	152000000.0	65300000.0	290000000.0	320000000.0	26600000.0	396000000.0	318000000.0	649491.125
POS_MZ526.3252432221805_RT13.384512454475063	331783072.0	342000000.0	250000000.0	250000000.0	414000000.0	1550068.125	230000000.0	297000000.0	6622509.0	264000000.0	292000000.0	296000000.0	6420690.5	151000000.0	185000000.0	105000000.0	377000000.0	345000000.0	343000000.0	4574556.5	338000000.0	340000000.0	2100577.25	7694113.5	285000000.0	180000000.0	201000000.0	295000000.0	13400000.0	177000000.0	235000000.0	350000000.0	300000000.0	136000000.0	255000000.0	273000000.0	274000000.0	185000000.0	242000000.0	222000000.0	287000000.0	302000000.0	302000000.0	235000000.0	220000000.0	189000000.0	139000000.0	243000000.0	8129024.0
POS_MZ379.248844441889_RT12.380437418009919	325846688.0	337000000.0	325000000.0	17100000.0	185000000.0	18600000.0	204000000.0	186000000.0	141000000.0	161000000.0	182000000.0	143000000.0	30700000.0	184000000.0	136000000.0	39300000.0	118000000.0	139000000.0	399000000.0	36800000.0	187000000.0	79200000.0	29000000.0	33700000.0	175000000.0	197000000.0	156000000.0	134000000.0	25000000.0	217000000.0	108000000.0	22600000.0	41900000.0	206000000.0	129000000.0	111000000.0	116000000.0	122000000.0	107000000.0	158000000.0	11600000.0	103000000.0	43900000.0	129000000.0	171000000.0	15200000.0	195000000.0	110000000.0	23500000.0
POS_MZ379.24941295179974_RT12.089520409787506	325846688.0	337000000.0	325000000.0	17100000.0	185000000.0	18600000.0	204000000.0	186000000.0	141000000.0	161000000.0	160000000.0	96800000.0	19300000.0	171000000.0	136000000.0	39300000.0	108000000.0	118000000.0	342000000.0	36800000.0	159000000.0	79200000.0	29000000.0	11000000.0	175000000.0	197000000.0	156000000.0	134000000.0	25000000.0	217000000.0	87300000.0	22600000.0	41900000.0	206000000.0	129000000.0	111000000.0	116000000.0	122000000.0	107000000.0	158000000.0	20600000.0	101000000.0	43900000.0	129000000.0	146000000.0	18200000.0	195000000.0	93900000.0	13900000.0
POS_MZ379.2490058873741_RT12.15590502818423	325846688.0	337000000.0	325000000.0	17100000.0	185000000.0	18600000.0	204000000.0	186000000.0	141000000.0	161000000.0	182000000.0	143000000.0	20200000.0	184000000.0	136000000.0	39300000.0	118000000.0	139000000.0	399000000.0	36800000.0	187000000.0	79200000.0	29000000.0	16100000.0	175000000.0	197000000.0	156000000.0	134000000.0	25000000.0	178000000.0	108000000.0	4037622.25	41900000.0	206000000.0	129000000.0	111000000.0	116000000.0	122000000.0	107000000.0	158000000.0	20600000.0	103000000.0	43900000.0	129000000.0	171000000.0	18200000.0	195000000.0	110000000.0	13900000.0
POS_MZ379.2487663424283_RT12.31411196358718	325846688.0	337000000.0	325000000.0	17100000.0	185000000.0	18600000.0	204000000.0	186000000.0	141000000.0	161000000.0	182000000.0	50400000.0	30700000.0	184000000.0	121000000.0	39300000.0	118000000.0	139000000.0	399000000.0	36800000.0	187000000.0	79200000.0	29000000.0	33700000.0	130000000.0	163000000.0	116000000.0	134000000.0	25000000.0	217000000.0	108000000.0	22600000.0	41900000.0	206000000.0	129000000.0	111000000.0	116000000.0	122000000.0	107000000.0	158000000.0	20600000.0	103000000.0	43900000.0	129000000.0	171000000.0	18200000.0	195000000.0	110000000.0	23500000.0
POS_MZ373.8962116856729_RT12.858907743805458	324459808.0	288000000.0	333000000.0	257000000.0	89900000.0	63484.82422	316000000.0	285000000.0	6926330.0	248000000.0	267000000.0	227000000.0	46400000.0	350000000.0	264000000.0	33000000.0	69400000.0	158000000.0	68400000.0	25400000.0	169000000.0	89900000.0	31200000.0	76300000.0	171000000.0	308000000.0	308000000.0	173000000.0	30600000.0	325000000.0	177000000.0	112000000.0	62000000.0	378000000.0	210000000.0	188000000.0	206000000.0	301000000.0	219000000.0	270000000.0	55700000.0	117000000.0	42300000.0	237000000.0	275000000.0	47800000.0	391000000.0	243000000.0	46500000.0
POS_MZ489.8163721303245_RT12.581712424228702	322240800.0	333000000.0	305000000.0	55500000.0	139000000.0	650999.0625	250000000.0	255000000.0	190000000.0	214000000.0	226000000.0	227000000.0	4912798.0	190000000.0	205000000.0	76800000.0	109000000.0	154000000.0	131000000.0	81900000.0	162000000.0	109000000.0	87200000.0	21000000.0	155000000.0	177000000.0	181000000.0	128000000.0	63800000.0	190000000.0	175000000.0	50800000.0	79100000.0	124000000.0	148000000.0	127000000.0	137000000.0	167000000.0	134000000.0	152000000.0	47700000.0	112000000.0	59000000.0	190000000.0	187000000.0	42300000.0	128000000.0	128000000.0	40000000.0
POS_MZ627.3813191095431_RT13.086743416577253	320804512.0	299000000.0	381000000.0	296000000.0	115000000.0	309631.625	363000000.0	291000000.0	1075496.875	291000000.0	309000000.0	251000000.0	6316272.0	386000000.0	309000000.0	9454568.0	97900000.0	186000000.0	61600000.0	3028929.0	196000000.0	104000000.0	3888816.5	8078099.0	205000000.0	314000000.0	330000000.0	187000000.0	4914754.0	346000000.0	219000000.0	122000000.0	54100000.0	336000000.0	227000000.0	241000000.0	227000000.0	304000000.0	255000000.0	258000000.0	45200000.0	119000000.0	46500000.0	266000000.0	269000000.0	25000000.0	327000000.0	278000000.0	5494500.5
POS_MZ627.3799212083258_RT13.19398088123981	320804512.0	299000000.0	381000000.0	296000000.0	3647480.5	309631.625	363000000.0	4500503.0	1178200.125	291000000.0	4386160.0	251000000.0	6316272.0	386000000.0	3500696.25	9454568.0	97900000.0	186000000.0	1848195.625	3028929.0	196000000.0	104000000.0	3888816.5	8078099.0	205000000.0	314000000.0	330000000.0	187000000.0	4914754.0	346000000.0	219000000.0	122000000.0	5868861.5	336000000.0	7301772.0	241000000.0	227000000.0	304000000.0	255000000.0	258000000.0	45200000.0	119000000.0	46500000.0	266000000.0	269000000.0	8875884.0	327000000.0	278000000.0	5494500.5
POS_MZ627.3825275054194_RT13.038781834182567	320804512.0	299000000.0	381000000.0	296000000.0	115000000.0	66797.33594	363000000.0	291000000.0	636569.0625	248000000.0	276000000.0	251000000.0	6316272.0	386000000.0	309000000.0	9454568.0	97900000.0	186000000.0	61600000.0	3028929.0	196000000.0	104000000.0	3888816.5	8078099.0	205000000.0	314000000.0	330000000.0	187000000.0	4914754.0	346000000.0	219000000.0	36600000.0	54100000.0	336000000.0	227000000.0	241000000.0	227000000.0	304000000.0	255000000.0	258000000.0	45200000.0	119000000.0	46500000.0	266000000.0	269000000.0	25000000.0	297000000.0	278000000.0	5494500.5
POS_MZ438.608157742408_RT13.093122967941943	317642944.0	287000000.0	229000000.0	222000000.0	280000000.0	680273.9375	192000000.0	224000000.0	5908616.0	236000000.0	231000000.0	248000000.0	20800000.0	143000000.0	176000000.0	55500000.0	214000000.0	239000000.0	186000000.0	12500000.0	262000000.0	241000000.0	13500000.0	26300000.0	239000000.0	178000000.0	165000000.0	242000000.0	18700000.0	169000000.0	237000000.0	239000000.0	187000000.0	98400000.0	190000000.0	208000000.0	208000000.0	163000000.0	194000000.0	162000000.0	168000000.0	232000000.0	185000000.0	200000000.0	188000000.0	113000000.0	96400000.0	173000000.0	18500000.0
POS_MZ388.90547869282386_RT12.922058487356576	316044544.0	334000000.0	287000000.0	298000000.0	98400000.0	126227.2266	333000000.0	307000000.0	5740577.5	270000000.0	302000000.0	265000000.0	29200000.0	330000000.0	286000000.0	24500000.0	95800000.0	183000000.0	69400000.0	16300000.0	192000000.0	109000000.0	18900000.0	37900000.0	209000000.0	296000000.0	318000000.0	190000000.0	16300000.0	323000000.0	212000000.0	128000000.0	59200000.0	369000000.0	219000000.0	224000000.0	231000000.0	319000000.0	261000000.0	325000000.0	66000000.0	139000000.0	58800000.0	260000000.0	303000000.0	40200000.0	365000000.0	263000000.0	21800000.0
POS_MZ511.9848861710129_RT13.345337947993597	309716416.0	272000000.0	206000000.0	199000000.0	314000000.0	1098124.625	169000000.0	192000000.0	6210994.0	233000000.0	215000000.0	237000000.0	7560567.5	118000000.0	159000000.0	91000000.0	280000000.0	246000000.0	305000000.0	6082406.0	264000000.0	294000000.0	1452116.125	6857864.0	246000000.0	148000000.0	153000000.0	236000000.0	9279886.0	141000000.0	8472559.0	244000000.0	237000000.0	94500000.0	216000000.0	194000000.0	214000000.0	142000000.0	181000000.0	161000000.0	193000000.0	235000000.0	200000000.0	176000000.0	158000000.0	148000000.0	108000000.0	172000000.0	7593648.5
POS_MZ511.98536206448625_RT13.356487475063043	309716416.0	272000000.0	183000000.0	199000000.0	296000000.0	1098124.625	169000000.0	192000000.0	6210994.0	6135785.0	215000000.0	237000000.0	7560567.5	118000000.0	159000000.0	91000000.0	280000000.0	246000000.0	236000000.0	6082406.0	264000000.0	294000000.0	1452116.125	6857864.0	246000000.0	5154420.5	153000000.0	235000000.0	9279886.0	141000000.0	216000000.0	239000000.0	237000000.0	92100000.0	206000000.0	185000000.0	214000000.0	142000000.0	173000000.0	4057997.5	193000000.0	232000000.0	200000000.0	176000000.0	158000000.0	148000000.0	108000000.0	172000000.0	7593648.5
POS_MZ656.9058742728284_RT13.09962946956058	309516672.0	316000000.0	308000000.0	316000000.0	291000000.0	523476.5938	295000000.0	294000000.0	3364864.5	5795060.5	285000000.0	276000000.0	13900000.0	198000000.0	246000000.0	40200000.0	218000000.0	281000000.0	193000000.0	7476995.0	290000000.0	217000000.0	8082647.5	19500000.0	266000000.0	246000000.0	229000000.0	264000000.0	10900000.0	241000000.0	272000000.0	241000000.0	150000000.0	158000000.0	234000000.0	4447901.5	221000000.0	225000000.0	251000000.0	231000000.0	147000000.0	203000000.0	135000000.0	226000000.0	225000000.0	82800000.0	175000000.0	240000000.0	11700000.0
POS_MZ533.8422346306254_RT12.729771079149234	308823232.0	314000000.0	192000000.0	76600000.0	218000000.0	914190.4375	152000000.0	201000000.0	116000000.0	180000000.0	200000000.0	220000000.0	88700000.0	86900000.0	121000000.0	99300000.0	153000000.0	194000000.0	143000000.0	146000000.0	205000000.0	188000000.0	122000000.0	66500000.0	177000000.0	137000000.0	144000000.0	165000000.0	93500000.0	117000000.0	188000000.0	87700000.0	116000000.0	73200000.0	172000000.0	156000000.0	163000000.0	112000000.0	160000000.0	134000000.0	82700000.0	139000000.0	6105742.5	160000000.0	151000000.0	81400000.0	67800000.0	152000000.0	65800000.0
POS_MZ623.712689144123_RT13.643077316559538	298864288.0	306000000.0	335000000.0	284000000.0	123000000.0	136639.4688	341000000.0	301000000.0	497413.5	285000000.0	315000000.0	280000000.0	478740.25	375000000.0	319000000.0	11800000.0	117000000.0	205000000.0	84200000.0	449654.1875	222000000.0	121000000.0	347620.9375	411790.375	230000000.0	316000000.0	289000000.0	208000000.0	919821.4375	314000000.0	208000000.0	139000000.0	62000000.0	338000000.0	243000000.0	252000000.0	234000000.0	290000000.0	259000000.0	279000000.0	51500000.0	133000000.0	64100000.0	269000000.0	309000000.0	22800000.0	343000000.0	271000000.0	622133.6875
POS_MZ623.711270734809_RT13.72080244793116	298864288.0	306000000.0	335000000.0	284000000.0	123000000.0	136639.4688	4319190.0	3085035.5	497413.5	285000000.0	3141625.25	2418670.5	478740.25	6238075.5	267000000.0	11800000.0	717974.8125	1150584.375	84200000.0	449654.1875	1406243.75	121000000.0	347620.9375	411790.375	230000000.0	316000000.0	289000000.0	208000000.0	919821.4375	314000000.0	208000000.0	139000000.0	62000000.0	6448539.5	229000000.0	238000000.0	234000000.0	290000000.0	259000000.0	2985304.0	51500000.0	133000000.0	64100000.0	269000000.0	2171504.75	22800000.0	343000000.0	271000000.0	622133.6875
POS_MZ503.3073011831222_RT12.536269412993759	298775520.0	316000000.0	417000000.0	358000000.0	74600000.0	939041.9375	416000000.0	331000000.0	211000000.0	287000000.0	314000000.0	273000000.0	390000000.0	385000000.0	298000000.0	345000000.0	72900000.0	186000000.0	98300000.0	336000000.0	169000000.0	77900000.0	290000000.0	387000000.0	149000000.0	326000000.0	292000000.0	139000000.0	270000000.0	346000000.0	152000000.0	283000000.0	244000000.0	389000000.0	158000000.0	187000000.0	240000000.0	286000000.0	207000000.0	212000000.0	261000000.0	85000000.0	33200000.0	202000000.0	267000000.0	279000000.0	397000000.0	246000000.0	328000000.0
POS_MZ503.30722324887506_RT12.105747408015219	298775520.0	316000000.0	379000000.0	7010000000.0	74600000.0	3362290.25	281000000.0	220000000.0	5120000000.0	192000000.0	211000000.0	178000000.0	8366894.0	3501194.5	200000000.0	6141868.0	2195586.0	125000000.0	1651724.125	6776198.0	117000000.0	60000000.0	6300000000.0	6630000000.0	136000000.0	233000000.0	260000000.0	122000000.0	6120000000.0	257000000.0	129000000.0	5630000000.0	5720000000.0	133000000.0	23200000.0	143000000.0	168000000.0	214000000.0	158000000.0	212000000.0	9316848.0	59300000.0	24800000.0	176000000.0	38200000.0	6280000000.0	84800000.0	181000000.0	6220000000.0
POS_MZ503.30711266399925_RT11.824277469532664	298775520.0	316000000.0	379000000.0	7010000000.0	74600000.0	3362290.25	281000000.0	220000000.0	5120000000.0	192000000.0	211000000.0	178000000.0	7090000000.0	264000000.0	200000000.0	6520000000.0	49000000.0	125000000.0	1740000000.0	6350000000.0	117000000.0	54100000.0	6300000000.0	6630000000.0	40800000.0	51000000.0	29000000.0	17100000.0	6120000000.0	52000000.0	13700000.0	6290000000.0	5720000000.0	294000000.0	158000000.0	135000000.0	12500000.0	29600000.0	22800000.0	40600000.0	6370000000.0	59300000.0	6109935.5	176000000.0	205000000.0	6280000000.0	300000000.0	26500000.0	6220000000.0
POS_MZ503.30705753489843_RT11.902133874752487	298775520.0	316000000.0	379000000.0	6590000000.0	34400000.0	3362290.25	48100000.0	29200000.0	5120000000.0	24700000.0	28500000.0	19100000.0	7090000000.0	71400000.0	53900000.0	6520000000.0	22600000.0	17900000.0	1740000000.0	6350000000.0	50600000.0	8952032.0	5610000000.0	80600000.0	136000000.0	233000000.0	260000000.0	122000000.0	2400000000.0	257000000.0	129000000.0	6290000000.0	3330000000.0	294000000.0	158000000.0	143000000.0	168000000.0	206000000.0	158000000.0	212000000.0	6370000000.0	29400000.0	24800000.0	20600000.0	205000000.0	6280000000.0	300000000.0	181000000.0	6220000000.0
POS_MZ526.3239650950444_RT13.386375555518914	298422112.0	300000000.0	219000000.0	227000000.0	343000000.0	1550068.125	181000000.0	229000000.0	6622509.0	209000000.0	220000000.0	215000000.0	6420690.5	151000000.0	185000000.0	105000000.0	377000000.0	345000000.0	343000000.0	4574556.5	338000000.0	340000000.0	2823597.5	7694113.5	285000000.0	20500000.0	168000000.0	235000000.0	13400000.0	147000000.0	281000000.0	284000000.0	300000000.0	117000000.0	214000000.0	229000000.0	274000000.0	159000000.0	197000000.0	192000000.0	287000000.0	302000000.0	302000000.0	235000000.0	220000000.0	50600000.0	139000000.0	243000000.0	122574.8047
POS_MZ482.63366133422426_RT13.288064852778879	295712832.0	296000000.0	242000000.0	221000000.0	355000000.0	1456409.75	181000000.0	236000000.0	5362606.0	231000000.0	219000000.0	257000000.0	10300000.0	130000000.0	3877454.75	86500000.0	280000000.0	297000000.0	302000000.0	8845030.0	274000000.0	290000000.0	6133320.5	12800000.0	2739286.25	182000000.0	154000000.0	258000000.0	11000000.0	3308648.0	268000000.0	250000000.0	261000000.0	105000000.0	220000000.0	203000000.0	3429354.75	2706992.75	201000000.0	169000000.0	211000000.0	242000000.0	240000000.0	206000000.0	83500000.0	155000000.0	96300000.0	184000000.0	10900000.0
POS_MZ482.63392959152475_RT13.244795408759506	295712832.0	296000000.0	242000000.0	221000000.0	355000000.0	1456409.75	155000000.0	64100000.0	5362606.0	209000000.0	197000000.0	235000000.0	10300000.0	121000000.0	168000000.0	86500000.0	275000000.0	262000000.0	292000000.0	8845030.0	249000000.0	290000000.0	6133320.5	12800000.0	235000000.0	182000000.0	154000000.0	219000000.0	11000000.0	176000000.0	268000000.0	250000000.0	261000000.0	105000000.0	220000000.0	203000000.0	205000000.0	169000000.0	201000000.0	169000000.0	211000000.0	242000000.0	240000000.0	206000000.0	188000000.0	147000000.0	96300000.0	184000000.0	10900000.0
POS_MZ467.9586769843013_RT13.193288375678124	291115904.0	318000000.0	261000000.0	221000000.0	366000000.0	1332058.625	190000000.0	224000000.0	6279361.0	254000000.0	232000000.0	236000000.0	13300000.0	129000000.0	173000000.0	81800000.0	308000000.0	263000000.0	320000000.0	10700000.0	283000000.0	323000000.0	10600000.0	16500000.0	266000000.0	179000000.0	164000000.0	270000000.0	12000000.0	177000000.0	254000000.0	259000000.0	241000000.0	108000000.0	214000000.0	210000000.0	206000000.0	173000000.0	211000000.0	181000000.0	183000000.0	290000000.0	232000000.0	206000000.0	183000000.0	153000000.0	96900000.0	187000000.0	13700000.0
POS_MZ481.3026569371719_RT12.590224281314098	288699168.0	292000000.0	397000000.0	442000000.0	76300000.0	804981.3125	363000000.0	254000000.0	366000000.0	207000000.0	249000000.0	208000000.0	2171901.5	395000000.0	275000000.0	423000000.0	55500000.0	128000000.0	99200000.0	420000000.0	122000000.0	55300000.0	443000000.0	376000000.0	125000000.0	233000000.0	239000000.0	96200000.0	390000000.0	299000000.0	142000000.0	339000000.0	366000000.0	391000000.0	144000000.0	139000000.0	129000000.0	261000000.0	145000000.0	221000000.0	325000000.0	73800000.0	24600000.0	200000000.0	231000000.0	335000000.0	336000000.0	153000000.0	330000000.0
POS_MZ577.3674765966272_RT12.859645652679697	284973184.0	292000000.0	170000000.0	132000000.0	389000000.0	1852456.25	144000000.0	227000000.0	43400000.0	215000000.0	188000000.0	238000000.0	149000000.0	81700000.0	126000000.0	142000000.0	323000000.0	256000000.0	298000000.0	141000000.0	265000000.0	328000000.0	131000000.0	126000000.0	207000000.0	140000000.0	124000000.0	221000000.0	124000000.0	108000000.0	240000000.0	158000000.0	190000000.0	58600000.0	163000000.0	188000000.0	171000000.0	102000000.0	167000000.0	111000000.0	142000000.0	232000000.0	221000000.0	143000000.0	131000000.0	114000000.0	57000000.0	149000000.0	107000000.0
POS_MZ580.0201514483316_RT13.53887818866314	283667840.0	308000000.0	298000000.0	256000000.0	162000000.0	290535.4688	281000000.0	23700000.0	571640.125	16600000.0	280000000.0	280000000.0	719602.125	263000000.0	267000000.0	20000000.0	136000000.0	207000000.0	135000000.0	781654.5	227000000.0	165000000.0	589904.0625	504620.5625	243000000.0	260000000.0	271000000.0	228000000.0	1290389.625	256000000.0	19100000.0	166000000.0	89900000.0	289000000.0	253000000.0	241000000.0	262000000.0	262000000.0	247000000.0	11100000.0	75800000.0	171000000.0	84000000.0	254000000.0	256000000.0	41600000.0	20600000.0	23900000.0	931721.0
POS_MZ555.6763623987342_RT13.49219175631421	281442496.0	300000000.0	227000000.0	222000000.0	365000000.0	1168829.125	213000000.0	14900000.0	3594162.25	8410067.0	8224270.5	6825498.0	1923459.5	121000000.0	3719068.0	74900000.0	263000000.0	285000000.0	290000000.0	3060365.25	288000000.0	301000000.0	1881380.0	3792316.0	272000000.0	185000000.0	175000000.0	283000000.0	6896466.5	161000000.0	222000000.0	247000000.0	228000000.0	113000000.0	222000000.0	227000000.0	221000000.0	171000000.0	215000000.0	177000000.0	206000000.0	249000000.0	235000000.0	196000000.0	180000000.0	153000000.0	100000000.0	185000000.0	4940785.5
POS_MZ555.6747279032257_RT13.45827149100526	281442496.0	300000000.0	227000000.0	222000000.0	365000000.0	1168829.125	153000000.0	180000000.0	3594162.25	193000000.0	174000000.0	180000000.0	3272528.5	91500000.0	120000000.0	74900000.0	197000000.0	208000000.0	290000000.0	3060365.25	288000000.0	301000000.0	1881380.0	3792316.0	272000000.0	185000000.0	175000000.0	283000000.0	6896466.5	161000000.0	222000000.0	247000000.0	228000000.0	113000000.0	222000000.0	227000000.0	161000000.0	171000000.0	163000000.0	177000000.0	206000000.0	249000000.0	235000000.0	196000000.0	130000000.0	153000000.0	100000000.0	185000000.0	4940785.5
POS_MZ423.9312875488906_RT13.04842027248161	278296224.0	259000000.0	205000000.0	176000000.0	199000000.0	388866.7813	159000000.0	185000000.0	4318045.5	209000000.0	207000000.0	207000000.0	26500000.0	143000000.0	168000000.0	45500000.0	180000000.0	222000000.0	166000000.0	16700000.0	204000000.0	200000000.0	14600000.0	29100000.0	215000000.0	186000000.0	185000000.0	217000000.0	17000000.0	149000000.0	197000000.0	159000000.0	127000000.0	85300000.0	174000000.0	174000000.0	193000000.0	139000000.0	197000000.0	161000000.0	124000000.0	190000000.0	130000000.0	180000000.0	158000000.0	80700000.0	91600000.0	170000000.0	20600000.0
POS_MZ497.30946506004335_RT13.291336851316476	278225632.0	299000000.0	212000000.0	195000000.0	328000000.0	1659920.125	180000000.0	227000000.0	5480880.5	209000000.0	184000000.0	243000000.0	10000000.0	122000000.0	171000000.0	93000000.0	259000000.0	264000000.0	298000000.0	5674325.0	261000000.0	288000000.0	3012600.25	8685208.0	230000000.0	182000000.0	172000000.0	244000000.0	10400000.0	143000000.0	219000000.0	228000000.0	241000000.0	90200000.0	202000000.0	202000000.0	215000000.0	135000000.0	164000000.0	147000000.0	180000000.0	237000000.0	221000000.0	183000000.0	154000000.0	128000000.0	98900000.0	184000000.0	9578929.0
POS_MZ539.3312545295864_RT12.793780889723458	275734496.0	301000000.0	365000000.0	334000000.0	65000000.0	107161.2031	352000000.0	295000000.0	16200000.0	234000000.0	274000000.0	234000000.0	102000000.0	425000000.0	330000000.0	66100000.0	53000000.0	123000000.0	37900000.0	51600000.0	150000000.0	57200000.0	62600000.0	148000000.0	144000000.0	288000000.0	314000000.0	116000000.0	64100000.0	326000000.0	146000000.0	132000000.0	59400000.0	431000000.0	156000000.0	186000000.0	179000000.0	310000000.0	185000000.0	247000000.0	81300000.0	85200000.0	27300000.0	200000000.0	245000000.0	75600000.0	437000000.0	225000000.0	86600000.0
POS_MZ541.0016292456252_RT13.425616014273464	275459104.0	326000000.0	205000000.0	256000000.0	19800000.0	1508581.0	195000000.0	297000000.0	4982563.5	270000000.0	263000000.0	286000000.0	4861772.0	149000000.0	211000000.0	93500000.0	301000000.0	319000000.0	235000000.0	3772510.25	296000000.0	355000000.0	2220321.25	4424520.5	272000000.0	209000000.0	181000000.0	259000000.0	9696488.0	163000000.0	258000000.0	306000000.0	270000000.0	124000000.0	230000000.0	241000000.0	261000000.0	187000000.0	220000000.0	187000000.0	261000000.0	273000000.0	265000000.0	225000000.0	173000000.0	169000000.0	114000000.0	224000000.0	5150044.0
POS_MZ541.0011852661132_RT13.452149848300444	275459104.0	326000000.0	205000000.0	256000000.0	386000000.0	1508581.0	195000000.0	15800000.0	4982563.5	270000000.0	16800000.0	7482650.5	4861772.0	149000000.0	211000000.0	93500000.0	301000000.0	319000000.0	334000000.0	3772510.25	296000000.0	355000000.0	2220321.25	4424520.5	272000000.0	15500000.0	182000000.0	259000000.0	9696488.0	163000000.0	258000000.0	306000000.0	270000000.0	124000000.0	230000000.0	241000000.0	261000000.0	187000000.0	220000000.0	187000000.0	261000000.0	273000000.0	265000000.0	225000000.0	173000000.0	169000000.0	114000000.0	224000000.0	5150044.0
POS_MZ472.7902533499012_RT12.566204245621364	275091424.0	285000000.0	456000000.0	1620000000.0	56800000.0	133096.5	375000000.0	246000000.0	460000000.0	204000000.0	245000000.0	189000000.0	1350000000.0	511000000.0	310000000.0	1100000000.0	43800000.0	116000000.0	89900000.0	1060000000.0	110000000.0	44800000.0	1150000000.0	1530000000.0	119000000.0	265000000.0	291000000.0	90800000.0	1100000000.0	331000000.0	129000000.0	1230000000.0	910000000.0	672000000.0	146000000.0	156000000.0	141000000.0	294000000.0	160000000.0	232000000.0	1050000000.0	63600000.0	20400000.0	217000000.0	236000000.0	1180000000.0	554000000.0	169000000.0	1250000000.0
POS_MZ511.98567347494793_RT13.34747018883198	273960704.0	246000000.0	206000000.0	182000000.0	314000000.0	1098124.625	169000000.0	192000000.0	6210994.0	233000000.0	215000000.0	237000000.0	7560567.5	118000000.0	7262022.0	91000000.0	280000000.0	246000000.0	305000000.0	6082406.0	264000000.0	294000000.0	753277.25	6857864.0	239000000.0	139000000.0	144000000.0	236000000.0	9279886.0	128000000.0	211000000.0	244000000.0	236000000.0	94500000.0	216000000.0	194000000.0	198000000.0	136000000.0	181000000.0	155000000.0	189000000.0	235000000.0	200000000.0	176000000.0	158000000.0	148000000.0	108000000.0	166000000.0	7593648.5
POS_MZ649.3966724027212_RT13.092005633700945	273156480.0	283000000.0	307000000.0	293000000.0	124000000.0	56685.64844	312000000.0	277000000.0	719823.875	247000000.0	275000000.0	244000000.0	2891428.25	342000000.0	289000000.0	10100000.0	91900000.0	183000000.0	73600000.0	1767904.125	201000000.0	103000000.0	1911522.0	5006928.5	189000000.0	258000000.0	261000000.0	171000000.0	2029425.875	277000000.0	197000000.0	127000000.0	48200000.0	294000000.0	186000000.0	245000000.0	191000000.0	267000000.0	222000000.0	256000000.0	45000000.0	118000000.0	36000000.0	238000000.0	242000000.0	21800000.0	314000000.0	244000000.0	2801464.0
POS_MZ649.4014009964999_RT13.226657058863424	273156480.0	283000000.0	17800000.0	293000000.0	124000000.0	144489.3906	312000000.0	23000000.0	719823.875	247000000.0	275000000.0	244000000.0	2891428.25	342000000.0	12400000.0	4901977.5	91900000.0	183000000.0	73600000.0	1767904.125	201000000.0	103000000.0	1911522.0	5006928.5	189000000.0	258000000.0	261000000.0	17000000.0	2029425.875	12100000.0	197000000.0	25100000.0	20700000.0	294000000.0	16900000.0	15200000.0	191000000.0	267000000.0	18000000.0	256000000.0	3715597.25	118000000.0	36000000.0	238000000.0	8425167.0	8680045.0	314000000.0	12700000.0	2801464.0
POS_MZ678.9182826221901_RT13.138941322713695	266824736.0	225000000.0	196000000.0	167000000.0	208000000.0	315142.4063	178000000.0	211000000.0	2166636.25	209000000.0	203000000.0	225000000.0	7970045.5	166000000.0	180000000.0	32600000.0	172000000.0	216000000.0	156000000.0	4275579.0	206000000.0	171000000.0	4336188.0	9713894.0	199000000.0	145000000.0	14100000.0	192000000.0	6638755.5	12100000.0	203000000.0	176000000.0	139000000.0	131000000.0	20500000.0	181000000.0	204000000.0	158000000.0	181000000.0	133000000.0	91300000.0	181000000.0	106000000.0	170000000.0	158000000.0	61800000.0	6431867.0	155000000.0	7422290.0
POS_MZ467.8033091229543_RT12.490666260562874	265668960.0	284000000.0	290000000.0	30100000.0	97000000.0	864790.875	206000000.0	210000000.0	163000000.0	178000000.0	207000000.0	199000000.0	22700000.0	163000000.0	164000000.0	48800000.0	77700000.0	119000000.0	169000000.0	60500000.0	137000000.0	79800000.0	51100000.0	23100000.0	111000000.0	167000000.0	200000000.0	138000000.0	47400000.0	169000000.0	110000000.0	33900000.0	68500000.0	131000000.0	107000000.0	135000000.0	106000000.0	128000000.0	112000000.0	107000000.0	31300000.0	94000000.0	39900000.0	143000000.0	143000000.0	30100000.0	136000000.0	119000000.0	30700000.0
POS_MZ635.386447055008_RT12.613137914214805	261141216.0	249000000.0	236000000.0	16100000.0	195000000.0	787997.3125	227000000.0	203000000.0	2280000000.0	3592224.5	244000000.0	221000000.0	2810000000.0	171000000.0	210000000.0	2570000000.0	161000000.0	106000000.0	606000000.0	2830000000.0	203000000.0	192000000.0	2960000000.0	2690000000.0	10500000.0	192000000.0	202000000.0	208000000.0	2890000000.0	174000000.0	2542568.75	2550000000.0	2570000000.0	117000000.0	180000000.0	189000000.0	191000000.0	172000000.0	198000000.0	155000000.0	2520000000.0	166000000.0	105000000.0	196000000.0	171000000.0	2460000000.0	57500000.0	180000000.0	2640000000.0
POS_MZ635.3935737199681_RT13.040741616501515	261141216.0	249000000.0	236000000.0	203000000.0	195000000.0	319007.5625	227000000.0	203000000.0	2345274.0	264000000.0	244000000.0	221000000.0	19400000.0	115000000.0	210000000.0	29400000.0	161000000.0	209000000.0	138000000.0	8962320.0	203000000.0	192000000.0	8770677.0	20400000.0	203000000.0	192000000.0	26500000.0	208000000.0	11600000.0	174000000.0	195000000.0	168000000.0	5934871.5	117000000.0	180000000.0	189000000.0	191000000.0	172000000.0	198000000.0	155000000.0	93800000.0	166000000.0	105000000.0	196000000.0	171000000.0	55600000.0	124000000.0	180000000.0	12900000.0
POS_MZ418.59118660661517_RT13.040880742140246	257547056.0	242000000.0	240000000.0	225000000.0	110000000.0	135308.1094	218000000.0	218000000.0	1263454.5	205000000.0	212000000.0	211000000.0	9681459.0	251000000.0	201000000.0	17100000.0	108000000.0	158000000.0	84600000.0	6136277.5	174000000.0	107000000.0	6680352.0	11500000.0	183000000.0	216000000.0	206000000.0	165000000.0	7123987.0	219000000.0	172000000.0	125000000.0	74400000.0	67400000.0	178000000.0	171000000.0	192000000.0	31800000.0	193000000.0	200000000.0	61000000.0	137000000.0	69100000.0	196000000.0	179000000.0	39800000.0	230000000.0	198000000.0	7979433.5
POS_MZ591.3586005771826_RT12.253541008965282	256506736.0	268000000.0	235000000.0	4630000000.0	119000000.0	1195246.0	307000000.0	333000000.0	3270000000.0	309000000.0	313000000.0	292000000.0	4130000000.0	139000000.0	224000000.0	4090000000.0	2049318.0	264000000.0	1070000000.0	3870000000.0	173000000.0	163000000.0	4100000000.0	4390000000.0	282000000.0	268000000.0	161000000.0	9674466.0	4010000000.0	34900000.0	257000000.0	4060000000.0	3770000000.0	123000000.0	12200000.0	263000000.0	8675132.0	17800000.0	155000000.0	21500000.0	3890000000.0	18000000.0	3206630.75	237000000.0	257000000.0	3940000000.0	54700000.0	243000000.0	1780000000.0
POS_MZ428.2630218251673_RT12.419409693767816	256124384.0	264000000.0	377000000.0	4400000000.0	58900000.0	809392.8125	330000000.0	197000000.0	2540000000.0	155000000.0	240000000.0	154000000.0	681000000.0	425000000.0	257000000.0	3830000000.0	41100000.0	104000000.0	532000000.0	3960000000.0	102000000.0	37800000.0	4100000000.0	4290000000.0	114000000.0	270000000.0	274000000.0	95900000.0	3980000000.0	292000000.0	65700000.0	4410000000.0	3440000000.0	528000000.0	111000000.0	122000000.0	130000000.0	222000000.0	148000000.0	232000000.0	4120000000.0	54500000.0	21900000.0	165000000.0	216000000.0	4020000000.0	511000000.0	179000000.0	4000000000.0
POS_MZ526.660520821786_RT13.389046759550567	254020256.0	262000000.0	182000000.0	188000000.0	313000000.0	1198593.0	169000000.0	236000000.0	5294496.5	208000000.0	209000000.0	240000000.0	4790790.5	117000000.0	143000000.0	89400000.0	289000000.0	267000000.0	269000000.0	4427050.5	265000000.0	269000000.0	1774671.75	5502268.5	217000000.0	170000000.0	153000000.0	234000000.0	8696979.0	137000000.0	206000000.0	271000000.0	234000000.0	94400000.0	196000000.0	198000000.0	206000000.0	142000000.0	187000000.0	161000000.0	223000000.0	227000000.0	227000000.0	184000000.0	166000000.0	151000000.0	8893739.0	184000000.0	5988391.5
POS_MZ357.2353786441076_RT12.263802569965423	253937968.0	277000000.0	233000000.0	12600000.0	148000000.0	20900000.0	151000000.0	161000000.0	91800000.0	121000000.0	135000000.0	123000000.0	27800000.0	166000000.0	143000000.0	19200000.0	91700000.0	94900000.0	282000000.0	26900000.0	169000000.0	53500000.0	20000000.0	27100000.0	120000000.0	143000000.0	135000000.0	88300000.0	21700000.0	175000000.0	99800000.0	16600000.0	30600000.0	184000000.0	83400000.0	92400000.0	62500000.0	104000000.0	68800000.0	107000000.0	10700000.0	113000000.0	34300000.0	92900000.0	134000000.0	16400000.0	153000000.0	77300000.0	18900000.0
POS_MZ357.2352319623473_RT12.231634178327118	253937968.0	280000000.0	252000000.0	12600000.0	148000000.0	20900000.0	151000000.0	161000000.0	91800000.0	121000000.0	135000000.0	123000000.0	27800000.0	166000000.0	143000000.0	19200000.0	91700000.0	94900000.0	282000000.0	26900000.0	169000000.0	53500000.0	20000000.0	27100000.0	120000000.0	143000000.0	135000000.0	88300000.0	17200000.0	175000000.0	99800000.0	16600000.0	30600000.0	184000000.0	83400000.0	92400000.0	62500000.0	104000000.0	68800000.0	107000000.0	16400000.0	113000000.0	34300000.0	92900000.0	134000000.0	16400000.0	54200000.0	77300000.0	18900000.0
POS_MZ357.2350972597841_RT11.973398224814428	253937968.0	280000000.0	252000000.0	12600000.0	148000000.0	20900000.0	151000000.0	161000000.0	91800000.0	121000000.0	135000000.0	123000000.0	13900000.0	166000000.0	143000000.0	19200000.0	91700000.0	91200000.0	276000000.0	26900000.0	161000000.0	53500000.0	20000000.0	7562991.0	120000000.0	143000000.0	135000000.0	88300000.0	21700000.0	175000000.0	99800000.0	16600000.0	26500000.0	184000000.0	83400000.0	92400000.0	62500000.0	104000000.0	68800000.0	107000000.0	16400000.0	113000000.0	34300000.0	92500000.0	134000000.0	16400000.0	153000000.0	77300000.0	10400000.0
POS_MZ570.3510249985037_RT13.519720792403055	250501888.0	276000000.0	228000000.0	199000000.0	300000000.0	992381.4375	201000000.0	204000000.0	2812522.25	209000000.0	207000000.0	231000000.0	2451592.0	127000000.0	149000000.0	62800000.0	237000000.0	233000000.0	226000000.0	2175183.75	232000000.0	223000000.0	1946230.25	1654874.875	222000000.0	166000000.0	5951390.0	220000000.0	5693282.0	14600000.0	204000000.0	202000000.0	181000000.0	105000000.0	190000000.0	184000000.0	174000000.0	150000000.0	194000000.0	154000000.0	164000000.0	202000000.0	174000000.0	161000000.0	138000000.0	105000000.0	106000000.0	163000000.0	3317349.5
POS_MZ570.352288691564_RT13.416616311978176	250501888.0	276000000.0	228000000.0	199000000.0	300000000.0	992381.4375	201000000.0	15000000.0	2812522.25	14400000.0	207000000.0	7622154.5	2451592.0	127000000.0	146000000.0	62800000.0	237000000.0	233000000.0	226000000.0	2175183.75	232000000.0	223000000.0	6736873.5	14600000.0	222000000.0	13900000.0	148000000.0	220000000.0	7548218.0	138000000.0	1400727.5	202000000.0	181000000.0	105000000.0	190000000.0	6602468.5	174000000.0	150000000.0	4258014.0	154000000.0	164000000.0	202000000.0	174000000.0	161000000.0	130000000.0	99700000.0	106000000.0	163000000.0	9950088.0
POS_MZ671.4095606651749_RT13.146016575347234	244664848.0	239000000.0	247000000.0	256000000.0	110000000.0	67487.82813	254000000.0	241000000.0	388050.25	203000000.0	235000000.0	236000000.0	1894564.125	259000000.0	235000000.0	8911213.0	83800000.0	172000000.0	66000000.0	1078745.25	188000000.0	88200000.0	905634.3125	2556507.0	169000000.0	244000000.0	211000000.0	145000000.0	1293259.625	244000000.0	160000000.0	106000000.0	48100000.0	279000000.0	175000000.0	176000000.0	203000000.0	219000000.0	203000000.0	190000000.0	35600000.0	123000000.0	40100000.0	182000000.0	206000000.0	21200000.0	272000000.0	202000000.0	1583191.625
POS_MZ671.4077112378195_RT13.157703279581868	244664848.0	239000000.0	247000000.0	246000000.0	110000000.0	70565.03906	254000000.0	241000000.0	388050.25	203000000.0	235000000.0	236000000.0	1894564.125	259000000.0	235000000.0	8911213.0	83800000.0	172000000.0	7702844.0	1078745.25	188000000.0	88200000.0	905634.3125	2556507.0	169000000.0	244000000.0	211000000.0	145000000.0	1293259.625	244000000.0	160000000.0	106000000.0	44800000.0	279000000.0	175000000.0	171000000.0	99900000.0	219000000.0	203000000.0	190000000.0	35600000.0	123000000.0	40100000.0	1707471.875	206000000.0	21200000.0	272000000.0	202000000.0	1583191.625
POS_MZ671.4064186709822_RT13.299801520410082	244664848.0	239000000.0	247000000.0	256000000.0	6063918.0	70565.03906	1590555.5	241000000.0	388050.25	2257463.5	235000000.0	236000000.0	1894564.125	2098202.0	235000000.0	2273281.75	83800000.0	2962937.75	5548198.5	1078745.25	188000000.0	5226796.0	905634.3125	2556507.0	169000000.0	244000000.0	1046921.75	145000000.0	1293259.625	244000000.0	160000000.0	48100000.0	48100000.0	279000000.0	86700000.0	176000000.0	203000000.0	219000000.0	203000000.0	1885861.25	35600000.0	123000000.0	5138341.5	182000000.0	1497395.25	3644359.75	272000000.0	202000000.0	1583191.625
POS_MZ122.92508681580085_RT1.6295630505987275	244417616.0	206000000.0	310000000.0	236000000.0	34800000.0	4877691.5	206000000.0	277000000.0	12400000.0	221000000.0	299000000.0	173000000.0	1965060.75	327000000.0	282000000.0	6106077.0	11500000.0	133000000.0	27100000.0	5821109.0	162000000.0	40400000.0	345834.2813	2674377.25	238000000.0	277000000.0	290000000.0	88700000.0	6287035.0	305000000.0	186000000.0	25900000.0	23200000.0	317000000.0	140000000.0	194000000.0	201000000.0	282000000.0	202000000.0	263000000.0	21100000.0	92200000.0	56600000.0	204000000.0	243000000.0	34200000.0	304000000.0	150000000.0	5360058.0
POS_MZ122.92493406251644_RT1.6249307495612704	244417616.0	206000000.0	310000000.0	236000000.0	34800000.0	4877691.5	206000000.0	277000000.0	12400000.0	221000000.0	299000000.0	173000000.0	1965060.75	327000000.0	282000000.0	6106077.0	11500000.0	133000000.0	21400000.0	5821109.0	162000000.0	40400000.0	345834.2813	2674377.25	238000000.0	277000000.0	290000000.0	150000000.0	6287035.0	305000000.0	186000000.0	51300000.0	23200000.0	317000000.0	140000000.0	194000000.0	201000000.0	282000000.0	202000000.0	263000000.0	21100000.0	92200000.0	56600000.0	204000000.0	243000000.0	34200000.0	304000000.0	245000000.0	5360058.0
POS_MZ445.79003143941816_RT12.409471336193546	243807744.0	231000000.0	199000000.0	21800000.0	62200000.0	2079356.625	147000000.0	151000000.0	146000000.0	129000000.0	184000000.0	129000000.0	22600000.0	146000000.0	114000000.0	18500000.0	44100000.0	97600000.0	188000000.0	10200000.0	93100000.0	52700000.0	40700000.0	16800000.0	115000000.0	129000000.0	151000000.0	94100000.0	24900000.0	136000000.0	75400000.0	23400000.0	39800000.0	120000000.0	76200000.0	74600000.0	89900000.0	106000000.0	98700000.0	129000000.0	23500000.0	54700000.0	25900000.0	105000000.0	110000000.0	20700000.0	111000000.0	98500000.0	6561653.0
POS_MZ594.695487567439_RT13.591323946253954	241331328.0	250000000.0	258000000.0	264000000.0	138000000.0	193210.9063	4232528.0	261000000.0	511069.4063	261000000.0	271000000.0	245000000.0	532263.8125	276000000.0	257000000.0	14500000.0	121000000.0	196000000.0	88600000.0	564269.125	175000000.0	139000000.0	334885.6875	488407.3438	221000000.0	236000000.0	246000000.0	184000000.0	868868.9375	254000000.0	197000000.0	143000000.0	88700000.0	249000000.0	195000000.0	210000000.0	206000000.0	247000000.0	213000000.0	231000000.0	66900000.0	154000000.0	72900000.0	235000000.0	203000000.0	29000000.0	258000000.0	229000000.0	651813.875
POS_MZ556.0108009266679_RT13.501268873798645	240410384.0	240000000.0	183000000.0	177000000.0	298000000.0	971469.3125	187000000.0	9593000.0	2887371.25	9075997.0	8273966.5	6929865.5	3026818.0	106000000.0	140000000.0	64400000.0	247000000.0	234000000.0	255000000.0	2382471.25	237000000.0	259000000.0	1953276.625	3430146.0	231000000.0	144000000.0	148000000.0	224000000.0	5908375.5	135000000.0	5918030.5	209000000.0	191000000.0	86000000.0	181000000.0	178000000.0	178000000.0	140000000.0	177000000.0	6111135.5	180000000.0	4842389.0	189000000.0	164000000.0	154000000.0	130000000.0	83800000.0	146000000.0	4062614.0
POS_MZ497.3106335080792_RT13.244530697621908	236426864.0	252000000.0	187000000.0	170000000.0	328000000.0	1659920.125	176000000.0	201000000.0	5480880.5	209000000.0	184000000.0	243000000.0	10000000.0	122000000.0	171000000.0	93000000.0	259000000.0	264000000.0	298000000.0	5674325.0	261000000.0	285000000.0	2074956.125	8685208.0	216000000.0	162000000.0	155000000.0	244000000.0	10400000.0	126000000.0	208000000.0	228000000.0	241000000.0	83900000.0	202000000.0	202000000.0	187000000.0	125000000.0	156000000.0	141000000.0	180000000.0	224000000.0	209000000.0	176000000.0	154000000.0	128000000.0	90100000.0	171000000.0	9578929.0
POS_MZ502.3001426778814_RT16.343491666666665	235918576.0	27600000.0	49400000.0	38100000.0	38300000.0	19900000.0	19700000.0	32600000.0	30800000.0	28700000.0	27300000.0	21600000.0	25300000.0	12000000.0	9456532.0	9553270.0	14900000.0	8933371.0	11800000.0	13300000.0	13100000.0	8757589.0	8562083.0	7638444.5	7270166.5	16300000.0	14600000.0	15700000.0	16300000.0	11500000.0	11700000.0	10100000.0	9473674.0	5996728.0	13500000.0	4848981.0	4873306.0	8186434.5	8899439.0	7033848.5	6052898.5	7061844.5	6925561.5	5668593.5	5591830.0	2889251.5	3727560.5	2498242.5	3910036.75
POS_MZ502.30298146893904_RT16.46150034408602	235918576.0	11900000.0	49400000.0	38100000.0	38100000.0	23100000.0	19000000.0	32600000.0	30800000.0	29900000.0	27300000.0	26900000.0	25300000.0	12000000.0	9456532.0	9553270.0	13000000.0	16300000.0	5208966.5	13300000.0	13100000.0	2825703.5	2695034.0	3008090.25	9160421.0	16300000.0	14500000.0	7355809.5	16300000.0	11500000.0	11700000.0	10100000.0	8793256.0	4422243.5	13500000.0	3506733.75	1568891.875	8186434.5	8618271.0	7033848.5	6052898.5	7061844.5	6925561.5	5668593.5	5591830.0	2889251.5	3727560.5	2498242.5	5041361.0
POS_MZ456.7782696974437_RT13.613522608148779	235200096.0	252000000.0	247000000.0	194000000.0	105000000.0	233669.9375	203000000.0	8785289.0	764020.0625	188000000.0	203000000.0	184000000.0	522939.9375	231000000.0	194000000.0	11000000.0	97300000.0	157000000.0	77100000.0	394039.4688	153000000.0	96600000.0	327530.1563	379869.7188	146000000.0	4140036.5	216000000.0	168000000.0	1130442.125	206000000.0	160000000.0	116000000.0	58400000.0	233000000.0	184000000.0	158000000.0	169000000.0	193000000.0	187000000.0	189000000.0	57100000.0	109000000.0	56500000.0	175000000.0	192000000.0	24300000.0	243000000.0	182000000.0	1035460.063
POS_MZ479.04284774726864_RT13.673977926652755	234443520.0	200000000.0	246000000.0	199000000.0	91500000.0	138356.75	197000000.0	187000000.0	482481.7188	177000000.0	181000000.0	185000000.0	320947.25	214000000.0	182000000.0	12100000.0	73000000.0	148000000.0	66400000.0	515736.75	140000000.0	75600000.0	281376.4688	290989.5938	143000000.0	185000000.0	194000000.0	138000000.0	808866.25	194000000.0	147000000.0	90800000.0	41600000.0	236000000.0	155000000.0	150000000.0	161000000.0	184000000.0	165000000.0	186000000.0	47100000.0	100000000.0	42500000.0	170000000.0	169000000.0	19100000.0	236000000.0	175000000.0	582394.375
POS_MZ394.24581827717424_RT12.94594308206958	232017888.0	221000000.0	213000000.0	171000000.0	140000000.0	243128.5313	181000000.0	203000000.0	9199076.0	205000000.0	204000000.0	191000000.0	40100000.0	146000000.0	156000000.0	39800000.0	124000000.0	186000000.0	749761.75	25000000.0	127000000.0	134000000.0	27500000.0	43000000.0	193000000.0	130000000.0	461273.1875	177000000.0	26500000.0	113000000.0	130000000.0	119000000.0	77400000.0	122000000.0	173000000.0	157000000.0	432795.7813	167000000.0	166000000.0	140000000.0	70000000.0	141000000.0	78300000.0	165000000.0	173000000.0	54600000.0	138000000.0	158000000.0	30100000.0
POS_MZ394.2435058336485_RT13.00660867234864	232017888.0	221000000.0	213000000.0	80700000.0	140000000.0	863592.25	181000000.0	147000000.0	9361575.0	83700000.0	79100000.0	191000000.0	40100000.0	55100000.0	156000000.0	39800000.0	124000000.0	186000000.0	105000000.0	25000000.0	178000000.0	134000000.0	617270.75	43000000.0	193000000.0	170000000.0	178000000.0	177000000.0	26500000.0	149000000.0	76700000.0	484833.5	34200000.0	57500000.0	173000000.0	157000000.0	179000000.0	167000000.0	78400000.0	180000000.0	70000000.0	141000000.0	78300000.0	165000000.0	173000000.0	54600000.0	138000000.0	158000000.0	30100000.0
POS_MZ134.07153312168407_RT12.620411877267177	229091520.0	230000000.0	276000000.0	186000000.0	37700000.0	381769.1875	336000000.0	266000000.0	706986.5625	256000000.0	313000000.0	222000000.0	297276.1563	412000000.0	261000000.0	3499709.25	73400000.0	159000000.0	40500000.0	579411.3125	179000000.0	87200000.0	73726.66406	279132.4063	158000000.0	319000000.0	344000000.0	111000000.0	469113.6875	368000000.0	142000000.0	54600000.0	24200000.0	459000000.0	190000000.0	231000000.0	206000000.0	301000000.0	219000000.0	228000000.0	18800000.0	102000000.0	44200000.0	256000000.0	226000000.0	11900000.0	524000000.0	256000000.0	357442.0313
POS_MZ482.30476889064784_RT12.849211296244897	227866736.0	150000000.0	205000000.0	165000000.0	164000000.0	63107.94922	182000000.0	217000000.0	27800000.0	15500000.0	112000000.0	17700000.0	36000000.0	31900000.0	115000000.0	33700000.0	3885694.0	89300000.0	128000000.0	34100000.0	111000000.0	3708858.25	35300000.0	29000000.0	8708509.0	76500000.0	19800000.0	96500000.0	29400000.0	95400000.0	61300000.0	28300000.0	77800000.0	122000000.0	135000000.0	10200000.0	10500000.0	81200000.0	11300000.0	15900000.0	2666046.0	33100000.0	33800000.0	15300000.0	66500000.0	43400000.0	106000000.0	85200000.0	4625042.5
POS_MZ414.7609369520942_RT12.300397570612978	226816720.0	249000000.0	328000000.0	677000000.0	58800000.0	1717136.5	267000000.0	187000000.0	1190000000.0	168000000.0	161000000.0	128000000.0	636000000.0	324000000.0	204000000.0	737000000.0	42000000.0	82100000.0	692000000.0	735000000.0	107000000.0	43900000.0	859000000.0	587000000.0	108000000.0	206000000.0	193000000.0	98900000.0	690000000.0	201000000.0	87400000.0	636000000.0	790000000.0	414000000.0	93400000.0	96000000.0	92800000.0	205000000.0	112000000.0	183000000.0	645000000.0	56500000.0	16700000.0	108000000.0	171000000.0	526000000.0	345000000.0	119000000.0	597000000.0
POS_MZ468.0361833476339_RT13.644700096303715	226584736.0	224000000.0	219000000.0	212000000.0	91100000.0	221941.7969	200000000.0	179000000.0	590818.0625	170000000.0	180000000.0	182000000.0	288079.125	208000000.0	183000000.0	12600000.0	81400000.0	137000000.0	68200000.0	619980.0	156000000.0	91800000.0	400003.4688	401008.75	156000000.0	229000000.0	194000000.0	145000000.0	1051048.5	209000000.0	152000000.0	96300000.0	52300000.0	234000000.0	166000000.0	175000000.0	161000000.0	216000000.0	178000000.0	196000000.0	44700000.0	108000000.0	47200000.0	174000000.0	196000000.0	24500000.0	238000000.0	181000000.0	670805.6875
POS_MZ478.79201885026913_RT13.675308101616924	224969888.0	208000000.0	247000000.0	206000000.0	83500000.0	138258.1563	209000000.0	197000000.0	483384.3438	183000000.0	156000000.0	193000000.0	342664.2813	223000000.0	163000000.0	9358298.0	78200000.0	134000000.0	65200000.0	427838.8125	135000000.0	79900000.0	183909.0469	290481.9063	150000000.0	188000000.0	194000000.0	147000000.0	897114.5625	238000000.0	142000000.0	84700000.0	41000000.0	232000000.0	151000000.0	161000000.0	177000000.0	200000000.0	166000000.0	190000000.0	45800000.0	107000000.0	43000000.0	171000000.0	178000000.0	19700000.0	236000000.0	172000000.0	799206.0625
POS_MZ418.2654883379212_RT12.547048768078453	224842496.0	202000000.0	222000000.0	215000000.0	12400000.0	217091.3438	255000000.0	2301080.0	26200000.0	231000000.0	5117694.0	25200000.0	39800000.0	276000000.0	1347530.125	36800000.0	16000000.0	3109169.5	2381357.5	35500000.0	2723564.25	3680633.25	35600000.0	47000000.0	175000000.0	8158018.5	21000000.0	5991487.5	39000000.0	21400000.0	165000000.0	224000000.0	79700000.0	18400000.0	166000000.0	4829162.5	15600000.0	4609498.5	8172461.5	19000000.0	68100000.0	151000000.0	89200000.0	7009844.0	18300000.0	44700000.0	18400000.0	17400000.0	34600000.0
POS_MZ555.8557329075311_RT12.793180569830188	224581792.0	227000000.0	154000000.0	94900000.0	237000000.0	815609.875	123000000.0	173000000.0	92900000.0	194000000.0	156000000.0	177000000.0	111000000.0	54400000.0	114000000.0	93900000.0	185000000.0	175000000.0	165000000.0	121000000.0	236000000.0	187000000.0	118000000.0	76000000.0	175000000.0	93700000.0	99400000.0	170000000.0	83400000.0	92100000.0	151000000.0	110000000.0	106000000.0	45600000.0	142000000.0	149000000.0	144000000.0	92700000.0	131000000.0	96300000.0	83700000.0	177000000.0	122000000.0	128000000.0	103000000.0	94200000.0	41500000.0	123000000.0	89000000.0
POS_MZ538.8390197753906_RT12.76887275067822	224223024.0	224000000.0	5545316.0	29400000.0	63300000.0	31476.52344	167000000.0	143000000.0	19300000.0	237000000.0	294000000.0	101000000.0	15800000.0	465000000.0	366000000.0	23300000.0	62700000.0	134000000.0	45700000.0	54500000.0	19400000.0	61700000.0	12400000.0	20300000.0	10700000.0	20400000.0	23100000.0	10200000.0	14200000.0	24800000.0	12000000.0	116000000.0	12000000.0	429000000.0	154000000.0	17100000.0	14000000.0	268000000.0	17600000.0	19800000.0	70600000.0	96700000.0	27100000.0	18200000.0	19800000.0	17100000.0	36000000.0	216000000.0	82600000.0
POS_MZ467.7861797373782_RT13.64789066594508	219027680.0	248000000.0	241000000.0	202000000.0	90000000.0	157116.7188	223000000.0	8397176.0	688929.6875	79200000.0	191000000.0	199000000.0	1401357.25	245000000.0	221000000.0	10900000.0	96800000.0	146000000.0	83400000.0	551724.6875	154000000.0	96600000.0	319298.7188	229860.3594	151000000.0	206000000.0	210000000.0	150000000.0	762381.625	217000000.0	143000000.0	102000000.0	54600000.0	238000000.0	163000000.0	169000000.0	160000000.0	223000000.0	167000000.0	201000000.0	44500000.0	102000000.0	51800000.0	177000000.0	193000000.0	23800000.0	217000000.0	180000000.0	851308.875
POS_MZ467.78425253607963_RT13.692328074943974	219027680.0	248000000.0	241000000.0	207000000.0	87900000.0	157116.7188	223000000.0	163000000.0	688929.6875	172000000.0	3085825.0	2108396.25	442004.0	6845276.0	221000000.0	10900000.0	688522.5625	146000000.0	487005.5625	551724.6875	154000000.0	96600000.0	319298.7188	229860.3594	1845130.5	3416329.5	201000000.0	140000000.0	762381.625	217000000.0	145000000.0	96300000.0	49800000.0	228000000.0	163000000.0	169000000.0	160000000.0	217000000.0	165000000.0	193000000.0	42400000.0	102000000.0	8046200.5	165000000.0	175000000.0	23800000.0	224000000.0	173000000.0	851308.875
POS_MZ585.02631993654_RT13.553385387621631	218964736.0	251000000.0	190000000.0	170000000.0	209000000.0	635833.375	152000000.0	213000000.0	1460424.0	181000000.0	173000000.0	210000000.0	1726960.25	110000000.0	162000000.0	41500000.0	187000000.0	203000000.0	192000000.0	1827096.75	209000000.0	220000000.0	1171721.625	1322637.875	208000000.0	168000000.0	153000000.0	204000000.0	3807995.0	129000000.0	191000000.0	200000000.0	159000000.0	106000000.0	158000000.0	171000000.0	182000000.0	137000000.0	172000000.0	139000000.0	134000000.0	182000000.0	148000000.0	178000000.0	139000000.0	84100000.0	21700000.0	149000000.0	2062184.875
POS_MZ585.0257742281382_RT13.53703779947777	218964736.0	201000000.0	151000000.0	133000000.0	209000000.0	635833.375	109000000.0	146000000.0	2214134.5	127000000.0	122000000.0	145000000.0	1726960.25	110000000.0	162000000.0	41500000.0	187000000.0	203000000.0	192000000.0	1827096.75	209000000.0	220000000.0	1171721.625	1322637.875	153000000.0	124000000.0	115000000.0	204000000.0	3807995.0	96900000.0	191000000.0	200000000.0	159000000.0	79200000.0	158000000.0	171000000.0	182000000.0	137000000.0	172000000.0	139000000.0	134000000.0	182000000.0	148000000.0	178000000.0	139000000.0	84100000.0	86300000.0	149000000.0	2062184.875
POS_MZ758.9585610695528_RT13.355007268492914	218936944.0	220000000.0	227000000.0	213000000.0	82900000.0	19678.10547	260000000.0	196000000.0	198485.0156	197000000.0	224000000.0	212000000.0	275709.5625	300000000.0	2144036.25	5268132.0	81800000.0	140000000.0	55600000.0	151484.0938	126000000.0	75300000.0	38195.08594	428853.7813	139000000.0	193000000.0	193000000.0	128000000.0	384473.0938	209000000.0	148000000.0	11700000.0	41500000.0	239000000.0	165000000.0	153000000.0	152000000.0	204000000.0	174000000.0	202000000.0	32100000.0	93300000.0	28200000.0	175000000.0	183000000.0	12500000.0	247000000.0	191000000.0	436683.0
POS_MZ445.7716740435249_RT13.579303422345253	218826864.0	199000000.0	224000000.0	179000000.0	106000000.0	189597.3594	223000000.0	196000000.0	510843.0	201000000.0	195000000.0	184000000.0	896983.4375	222000000.0	200000000.0	13400000.0	110000000.0	139000000.0	85000000.0	536109.5625	148000000.0	106000000.0	418138.2188	237335.0	158000000.0	2764667.75	189000000.0	146000000.0	1036862.063	203000000.0	169000000.0	111000000.0	72700000.0	215000000.0	151000000.0	153000000.0	165000000.0	168000000.0	172000000.0	195000000.0	58700000.0	117000000.0	67300000.0	152000000.0	179000000.0	26600000.0	218000000.0	181000000.0	643279.75
POS_MZ541.33601888074_RT13.425884226953071	218679584.0	261000000.0	169000000.0	195000000.0	14400000.0	1079304.625	164000000.0	238000000.0	3677515.0	236000000.0	214000000.0	217000000.0	3039394.25	125000000.0	180000000.0	71200000.0	236000000.0	252000000.0	280000000.0	3172854.25	240000000.0	284000000.0	1850331.25	3917948.25	215000000.0	178000000.0	160000000.0	217000000.0	8361277.0	134000000.0	211000000.0	247000000.0	212000000.0	102000000.0	179000000.0	190000000.0	204000000.0	145000000.0	179000000.0	155000000.0	206000000.0	222000000.0	217000000.0	193000000.0	160000000.0	137000000.0	93500000.0	184000000.0	5403018.0
POS_MZ541.3346787326608_RT13.426067710739272	218679584.0	261000000.0	164000000.0	195000000.0	295000000.0	1079304.625	164000000.0	238000000.0	3677515.0	236000000.0	214000000.0	182000000.0	3039394.25	125000000.0	151000000.0	71200000.0	236000000.0	252000000.0	280000000.0	3172854.25	240000000.0	284000000.0	1850331.25	3917948.25	215000000.0	9014880.0	160000000.0	197000000.0	8361277.0	124000000.0	211000000.0	247000000.0	196000000.0	98900000.0	171000000.0	181000000.0	204000000.0	136000000.0	166000000.0	148000000.0	183000000.0	222000000.0	217000000.0	176000000.0	144000000.0	137000000.0	93500000.0	174000000.0	5403018.0
POS_MZ446.02318007091236_RT13.58474150515879	217834176.0	198000000.0	4595551.0	192000000.0	77900000.0	157443.9219	206000000.0	170000000.0	800698.9375	181000000.0	152000000.0	147000000.0	469322.9688	181000000.0	156000000.0	12200000.0	95000000.0	127000000.0	69900000.0	650552.125	108000000.0	108000000.0	331057.3438	552626.875	149000000.0	179000000.0	171000000.0	134000000.0	1025563.75	182000000.0	140000000.0	95400000.0	62900000.0	179000000.0	134000000.0	147000000.0	146000000.0	184000000.0	154000000.0	181000000.0	50400000.0	100000000.0	57000000.0	159000000.0	2589044.0	25600000.0	194000000.0	157000000.0	666136.0625
POS_MZ457.0295581625162_RT13.606217768689385	215474224.0	234000000.0	210000000.0	186000000.0	105000000.0	157390.1406	198000000.0	164000000.0	417727.3125	179000000.0	209000000.0	186000000.0	396727.4063	204000000.0	180000000.0	11100000.0	77900000.0	145000000.0	74000000.0	479051.9063	139000000.0	93300000.0	296002.3125	625514.4375	134000000.0	182000000.0	193000000.0	151000000.0	1125444.25	186000000.0	140000000.0	97400000.0	53800000.0	201000000.0	150000000.0	143000000.0	148000000.0	185000000.0	151000000.0	171000000.0	49900000.0	104000000.0	54500000.0	154000000.0	169000000.0	22400000.0	228000000.0	164000000.0	821376.25
POS_MZ547.3322839250202_RT12.201291370363982	213012864.0	235000000.0	216000000.0	5850000000.0	102000000.0	2854381.5	321000000.0	290000000.0	4280000000.0	311000000.0	274000000.0	254000000.0	5380000000.0	2542394.75	260000000.0	5080000000.0	99300000.0	169000000.0	1410000000.0	5190000000.0	1784049.125	107000000.0	5340000000.0	5500000000.0	228000000.0	261000000.0	224000000.0	15100000.0	5220000000.0	46900000.0	103000000.0	5230000000.0	4820000000.0	122000000.0	21300000.0	256000000.0	226000000.0	275000000.0	234000000.0	41100000.0	5120000000.0	27600000.0	50100000.0	223000000.0	227000000.0	5100000000.0	78600000.0	261000000.0	5240000000.0
POS_MZ517.3202496650367_RT12.666881188520119	210204064.0	3474781.5	280000000.0	2794177.0	47800000.0	61917.40625	285000000.0	218000000.0	31800000.0	169000000.0	226000000.0	153000000.0	209000000.0	342000000.0	213000000.0	129000000.0	35700000.0	90100000.0	29400000.0	123000000.0	96800000.0	46600000.0	1058938.25	2134066.25	105000000.0	159000000.0	261000000.0	641132.6875	130000000.0	279000000.0	87500000.0	204000000.0	91200000.0	408000000.0	125000000.0	139000000.0	130000000.0	253000000.0	146000000.0	1259032.75	155000000.0	52200000.0	18500000.0	160000000.0	187000000.0	171000000.0	396000000.0	186000000.0	182000000.0
POS_MZ609.372723651484_RT13.622783396683545	209698096.0	204000000.0	227000000.0	205000000.0	95700000.0	110501.9531	247000000.0	67400000.0	969038.625	34200000.0	183000000.0	26800000.0	921634.5	259000000.0	214000000.0	9446733.0	90200000.0	168000000.0	78700000.0	585434.8125	165000000.0	95600000.0	649494.0625	1111229.5	155000000.0	205000000.0	133000000.0	153000000.0	541453.5625	204000000.0	157000000.0	116000000.0	53900000.0	234000000.0	170000000.0	173000000.0	171000000.0	217000000.0	170000000.0	191000000.0	46500000.0	113000000.0	46700000.0	191000000.0	196000000.0	18500000.0	244000000.0	203000000.0	702851.25
POS_MZ403.91544432281165_RT12.980119399514136	209524688.0	200000000.0	180000000.0	163000000.0	86400000.0	87189.33594	183000000.0	156000000.0	1098666.0	156000000.0	164000000.0	166000000.0	9782679.0	184000000.0	159000000.0	10500000.0	65100000.0	119000000.0	46300000.0	5438924.0	128000000.0	72100000.0	5665293.5	13600000.0	142000000.0	182000000.0	161000000.0	133000000.0	7879626.0	185000000.0	121000000.0	85600000.0	41900000.0	190000000.0	144000000.0	143000000.0	156000000.0	174000000.0	155000000.0	162000000.0	38900000.0	96300000.0	44800000.0	162000000.0	166000000.0	25000000.0	208000000.0	179000000.0	9201155.0
POS_MZ657.4085558820728_RT13.09464318754394	208936272.0	208000000.0	185000000.0	193000000.0	185000000.0	347831.0313	172000000.0	186000000.0	1960135.5	214000000.0	181000000.0	185000000.0	9497818.0	130000000.0	145000000.0	24800000.0	139000000.0	178000000.0	124000000.0	4939567.5	199000000.0	145000000.0	5378227.0	11300000.0	163000000.0	146000000.0	148000000.0	163000000.0	6501777.5	145000000.0	155000000.0	152000000.0	95500000.0	95000000.0	141000000.0	154000000.0	136000000.0	134000000.0	147000000.0	133000000.0	89500000.0	131000000.0	82800000.0	146000000.0	138000000.0	51400000.0	114000000.0	147000000.0	7725076.0
POS_MZ657.4021173306933_RT13.1449441259934	208936272.0	208000000.0	185000000.0	191000000.0	2798704.5	347831.0313	164000000.0	165000000.0	1960135.5	196000000.0	161000000.0	183000000.0	9497818.0	130000000.0	128000000.0	2344596.5	136000000.0	163000000.0	3483789.0	4095976.25	178000000.0	135000000.0	5131191.5	11100000.0	158000000.0	138000000.0	148000000.0	161000000.0	6340801.0	145000000.0	163000000.0	1927292.125	4046025.0	95000000.0	146000000.0	154000000.0	136000000.0	137000000.0	144000000.0	139000000.0	3467568.75	11600000.0	2999225.25	141000000.0	133000000.0	2708557.0	110000000.0	140000000.0	7237824.0
POS_MZ570.685896678795_RT13.501978072116293	208529360.0	201000000.0	159000000.0	161000000.0	249000000.0	827632.0625	171000000.0	202000000.0	2297635.5	149000000.0	180000000.0	195000000.0	2095249.0	115000000.0	139000000.0	50300000.0	219000000.0	187000000.0	209000000.0	2080163.125	223000000.0	196000000.0	1451140.125	1292786.25	192000000.0	139000000.0	133000000.0	198000000.0	5213859.5	112000000.0	167000000.0	183000000.0	155000000.0	95500000.0	156000000.0	159000000.0	155000000.0	112000000.0	159000000.0	120000000.0	146000000.0	188000000.0	169000000.0	159000000.0	128000000.0	93200000.0	89100000.0	149000000.0	2978899.5
POS_MZ599.701117076718_RT13.581358335174386	207397088.0	221000000.0	164000000.0	164000000.0	203000000.0	486245.5313	164000000.0	13200000.0	1231431.125	21600000.0	162000000.0	182000000.0	1051762.5	121000000.0	145000000.0	28400000.0	178000000.0	174000000.0	36500000.0	1052546.25	160000000.0	180000000.0	584992.0625	772699.375	189000000.0	151000000.0	149000000.0	172000000.0	2173752.25	131000000.0	181000000.0	166000000.0	111000000.0	82200000.0	138000000.0	149000000.0	158000000.0	126000000.0	142000000.0	138000000.0	101000000.0	162000000.0	114000000.0	144000000.0	130000000.0	52300000.0	87600000.0	130000000.0	1256860.125
POS_MZ599.7025340118081_RT13.654139273345038	207397088.0	221000000.0	164000000.0	164000000.0	203000000.0	486245.5313	164000000.0	169000000.0	1231431.125	189000000.0	162000000.0	182000000.0	1051762.5	121000000.0	145000000.0	28400000.0	178000000.0	174000000.0	139000000.0	1052546.25	160000000.0	180000000.0	584992.0625	772699.375	189000000.0	425799.5625	149000000.0	172000000.0	2173752.25	131000000.0	181000000.0	166000000.0	111000000.0	82200000.0	138000000.0	149000000.0	158000000.0	699916.9375	142000000.0	1000391.0	101000000.0	162000000.0	114000000.0	144000000.0	123000000.0	52300000.0	1967428.875	3715776.5	1256860.125
POS_MZ409.259084978251_RT12.966673996034809	206201440.0	201000000.0	149000000.0	135000000.0	140000000.0	304188.5313	128000000.0	156000000.0	3030804.0	155000000.0	159000000.0	175000000.0	27400000.0	97900000.0	126000000.0	26100000.0	117000000.0	151000000.0	110000000.0	16100000.0	146000000.0	133000000.0	13900000.0	29200000.0	147000000.0	125000000.0	103000000.0	127000000.0	17100000.0	123000000.0	159000000.0	122000000.0	85600000.0	80000000.0	122000000.0	70800000.0	155000000.0	116000000.0	118000000.0	105000000.0	84000000.0	139000000.0	91000000.0	112000000.0	140000000.0	46900000.0	81600000.0	133000000.0	17800000.0
POS_MZ489.7979904505387_RT13.748029080546337	198038384.0	179000000.0	198000000.0	193000000.0	69800000.0	93176.17969	195000000.0	167000000.0	441703.5313	173000000.0	173000000.0	170000000.0	344054.4688	216000000.0	191000000.0	7957131.5	63100000.0	108000000.0	46000000.0	453200.2813	120000000.0	62700000.0	186905.7344	329396.5625	124000000.0	173000000.0	192000000.0	46200000.0	682529.5625	179000000.0	135000000.0	72400000.0	34400000.0	6208447.5	138000000.0	149000000.0	144000000.0	183000000.0	145000000.0	178000000.0	30000000.0	85700000.0	33100000.0	167000000.0	2817807.25	16900000.0	214000000.0	155000000.0	463407.1563
POS_MZ585.3616490539421_RT13.547801312162372	191389008.0	208000000.0	172000000.0	151000000.0	189000000.0	583871.6875	140000000.0	185000000.0	962264.1875	172000000.0	155000000.0	196000000.0	1203149.375	98400000.0	142000000.0	39300000.0	172000000.0	163000000.0	170000000.0	1615250.5	192000000.0	182000000.0	920823.5625	995616.4375	171000000.0	137000000.0	120000000.0	165000000.0	2787363.25	113000000.0	170000000.0	185000000.0	134000000.0	79800000.0	141000000.0	144000000.0	156000000.0	115000000.0	141000000.0	118000000.0	112000000.0	166000000.0	131000000.0	151000000.0	125000000.0	75700000.0	11500000.0	134000000.0	1332627.625
POS_MZ780.9708294640362_RT13.399995726079284	190703328.0	187000000.0	181000000.0	153000000.0	62000000.0	39153.71875	164000000.0	157000000.0	124954.3594	1564077.625	145000000.0	135000000.0	116165.6797	175000000.0	145000000.0	4766542.0	50900000.0	95900000.0	32100000.0	224774.1406	91800000.0	49600000.0	59241.04297	132219.9531	102000000.0	2284684.0	164000000.0	101000000.0	304817.875	151000000.0	103000000.0	66900000.0	24100000.0	181000000.0	106000000.0	118000000.0	115000000.0	141000000.0	119000000.0	150000000.0	23700000.0	59800000.0	26600000.0	123000000.0	130000000.0	8467999.0	180000000.0	145000000.0	296155.0625
POS_MZ547.8436459777175_RT12.791427976496706	190226944.0	197000000.0	207000000.0	155000000.0	73000000.0	50869.88281	171000000.0	172000000.0	17000000.0	168000000.0	158000000.0	140000000.0	72300000.0	133000000.0	151000000.0	55400000.0	53300000.0	97800000.0	42800000.0	49700000.0	120000000.0	60400000.0	54400000.0	77500000.0	117000000.0	132000000.0	153000000.0	93700000.0	47900000.0	145000000.0	102000000.0	83600000.0	51200000.0	111000000.0	107000000.0	130000000.0	121000000.0	142000000.0	122000000.0	126000000.0	59800000.0	68900000.0	26800000.0	122000000.0	120000000.0	55600000.0	124000000.0	118000000.0	58600000.0
POS_MZ569.8567511448882_RT12.861153889538114	188101936.0	192000000.0	180000000.0	144000000.0	101000000.0	49879.64844	162000000.0	167000000.0	6445045.0	166000000.0	172000000.0	153000000.0	48100000.0	135000000.0	136000000.0	33500000.0	77800000.0	123000000.0	56800000.0	26600000.0	120000000.0	75900000.0	25100000.0	53500000.0	118000000.0	144000000.0	135000000.0	116000000.0	30300000.0	140000000.0	120000000.0	77100000.0	49400000.0	111000000.0	111000000.0	128000000.0	112000000.0	128000000.0	121000000.0	119000000.0	48500000.0	80100000.0	35600000.0	124000000.0	131000000.0	34000000.0	116000000.0	120000000.0	33600000.0
POS_MZ459.2901315996724_RT12.48597927011632	187593088.0	210000000.0	302000000.0	366000000.0	43100000.0	408047.8125	224000000.0	172000000.0	427000000.0	132000000.0	170000000.0	1143663.375	414000000.0	263000000.0	191000000.0	350000000.0	34200000.0	69300000.0	140000000.0	429000000.0	81700000.0	33200000.0	428000000.0	329000000.0	59900000.0	163000000.0	178000000.0	80200000.0	384000000.0	202000000.0	70500000.0	369000000.0	420000000.0	301000000.0	93600000.0	103000000.0	86400000.0	149000000.0	92100000.0	122000000.0	386000000.0	47700000.0	14000000.0	114000000.0	129000000.0	342000000.0	260000000.0	95200000.0	321000000.0
POS_MZ459.2903549030263_RT12.588621083524519	187593088.0	210000000.0	302000000.0	366000000.0	22500000.0	370294.1563	224000000.0	172000000.0	427000000.0	9777139.0	170000000.0	9689637.0	414000000.0	263000000.0	10300000.0	392000000.0	28100000.0	5767187.5	28800000.0	16200000.0	81700000.0	26600000.0	428000000.0	43000000.0	70700000.0	163000000.0	178000000.0	80200000.0	384000000.0	202000000.0	70500000.0	369000000.0	420000000.0	301000000.0	93600000.0	103000000.0	86400000.0	149000000.0	92100000.0	90700000.0	386000000.0	47700000.0	28400000.0	114000000.0	129000000.0	342000000.0	260000000.0	95200000.0	321000000.0
POS_MZ459.28828971616684_RT12.263113737060428	187593088.0	210000000.0	302000000.0	366000000.0	43100000.0	1230946.0	224000000.0	172000000.0	399000000.0	132000000.0	170000000.0	137000000.0	2420000000.0	263000000.0	191000000.0	387000000.0	34200000.0	69300000.0	140000000.0	408000000.0	81700000.0	33200000.0	29200000.0	33900000.0	70700000.0	163000000.0	178000000.0	80200000.0	369000000.0	202000000.0	70500000.0	1710000000.0	361000000.0	301000000.0	93600000.0	103000000.0	86400000.0	149000000.0	85600000.0	90700000.0	1710000000.0	47700000.0	13900000.0	114000000.0	129000000.0	2160000000.0	260000000.0	95200000.0	31100000.0
POS_MZ459.2862320766654_RT12.123607209636814	187593088.0	210000000.0	302000000.0	365000000.0	43100000.0	2602338.75	224000000.0	172000000.0	409000000.0	132000000.0	170000000.0	137000000.0	414000000.0	263000000.0	191000000.0	392000000.0	34200000.0	69300000.0	892000000.0	429000000.0	81700000.0	33200000.0	3900000000.0	7300000000.0	70700000.0	163000000.0	178000000.0	80200000.0	4150000000.0	202000000.0	70500000.0	4010000000.0	420000000.0	301000000.0	93600000.0	103000000.0	86400000.0	149000000.0	92100000.0	90700000.0	3850000000.0	47700000.0	14000000.0	114000000.0	129000000.0	4440000000.0	260000000.0	95200000.0	3730000000.0
POS_MZ423.7771923107714_RT12.305943079169792	184746320.0	178000000.0	178000000.0	14900000.0	60300000.0	2549053.0	133000000.0	137000000.0	98200000.0	112000000.0	104000000.0	109000000.0	11700000.0	126000000.0	91700000.0	17100000.0	38900000.0	64600000.0	167000000.0	24600000.0	88100000.0	47500000.0	29300000.0	13200000.0	80600000.0	113000000.0	101000000.0	76000000.0	18000000.0	95300000.0	68600000.0	2388170.75	34100000.0	113000000.0	57200000.0	65400000.0	63200000.0	107000000.0	66100000.0	91500000.0	15200000.0	47100000.0	19600000.0	68800000.0	98500000.0	13800000.0	115000000.0	68500000.0	12600000.0
POS_MZ423.77627695153336_RT12.354614569620258	184746320.0	178000000.0	178000000.0	14900000.0	60300000.0	2549053.0	133000000.0	137000000.0	98200000.0	112000000.0	104000000.0	109000000.0	9333257.0	126000000.0	91700000.0	17100000.0	38900000.0	64600000.0	167000000.0	24600000.0	88100000.0	47500000.0	29300000.0	11200000.0	80600000.0	113000000.0	101000000.0	75300000.0	18000000.0	93900000.0	68600000.0	13200000.0	34100000.0	113000000.0	55200000.0	65400000.0	63200000.0	107000000.0	66100000.0	89800000.0	15200000.0	47100000.0	19600000.0	68800000.0	98500000.0	14100000.0	102000000.0	68500000.0	12600000.0
POS_MZ388.2536534211105_RT10.741189772396298	184375424.0	284000000.0	336000000.0	1690000000.0	122000000.0	18700000.0	185000000.0	149000000.0	1450000000.0	143000000.0	158000000.0	125000000.0	1460000000.0	66200000.0	239000000.0	1390000000.0	77100000.0	94900000.0	837000000.0	1370000000.0	143000000.0	61100000.0	1380000000.0	1410000000.0	151000000.0	196000000.0	159000000.0	119000000.0	1330000000.0	187000000.0	107000000.0	1340000000.0	1320000000.0	340000000.0	122000000.0	86700000.0	70700000.0	138000000.0	119000000.0	191000000.0	1170000000.0	102000000.0	36700000.0	74200000.0	186000000.0	1180000000.0	253000000.0	124000000.0	1250000000.0
POS_MZ599.3804291761173_RT12.917923979788265	184264016.0	189000000.0	127000000.0	102000000.0	309000000.0	2629238.75	95700000.0	151000000.0	48400000.0	157000000.0	143000000.0	18900000.0	119000000.0	55100000.0	78400000.0	133000000.0	244000000.0	207000000.0	271000000.0	91400000.0	27600000.0	299000000.0	91900000.0	105000000.0	177000000.0	81100000.0	38700000.0	175000000.0	80100000.0	61800000.0	158000000.0	6318713.0	175000000.0	32200000.0	146000000.0	124000000.0	130000000.0	78700000.0	105000000.0	91400000.0	129000000.0	198000000.0	197000000.0	104000000.0	6624190.5	128000000.0	41800000.0	89000000.0	81600000.0
POS_MZ434.7642136549259_RT13.356340562060982	184113552.0	183000000.0	191000000.0	159000000.0	89900000.0	202755.5156	187000000.0	177000000.0	590313.6875	156000000.0	176000000.0	163000000.0	815819.875	187000000.0	167000000.0	12400000.0	88500000.0	111000000.0	80300000.0	539760.875	120000000.0	92400000.0	551651.3125	838912.1875	131000000.0	166000000.0	2408588.5	133000000.0	1023271.25	168000000.0	131000000.0	91200000.0	58400000.0	183000000.0	163000000.0	143000000.0	139000000.0	167000000.0	150000000.0	155000000.0	38700000.0	101000000.0	58800000.0	163000000.0	16300000.0	28200000.0	203000000.0	151000000.0	1136416.375
POS_MZ434.7655761079062_RT13.534282929434681	184113552.0	183000000.0	196000000.0	149000000.0	89900000.0	202755.5156	187000000.0	177000000.0	590313.6875	156000000.0	176000000.0	163000000.0	402669.2813	187000000.0	167000000.0	12400000.0	88500000.0	124000000.0	80300000.0	349126.1563	120000000.0	92400000.0	494791.625	481429.0313	117000000.0	166000000.0	161000000.0	133000000.0	1023271.25	178000000.0	124000000.0	91200000.0	58400000.0	194000000.0	163000000.0	157000000.0	134000000.0	167000000.0	150000000.0	151000000.0	43800000.0	101000000.0	58800000.0	163000000.0	162000000.0	28200000.0	183000000.0	151000000.0	564537.1875
POS_MZ406.24993486754704_RT12.412831615821705	183760656.0	187000000.0	277000000.0	4900000000.0	42600000.0	1052001.0	13000000.0	136000000.0	3500000000.0	9789771.0	131000000.0	102000000.0	4650000000.0	298000000.0	184000000.0	4530000000.0	7818041.5	65100000.0	944000000.0	4530000000.0	86400000.0	8667638.0	4570000000.0	4640000000.0	86700000.0	12200000.0	179000000.0	84200000.0	4310000000.0	189000000.0	78600000.0	3650000000.0	4480000000.0	496000000.0	87900000.0	88400000.0	11400000.0	187000000.0	104000000.0	169000000.0	4400000000.0	7541691.5	12700000.0	99800000.0	161000000.0	4590000000.0	395000000.0	108000000.0	4490000000.0
POS_MZ406.2482424517905_RT12.298832366451196	183760656.0	187000000.0	277000000.0	4900000000.0	42600000.0	1052001.0	4315560.5	136000000.0	3500000000.0	139000000.0	131000000.0	102000000.0	4650000000.0	289000000.0	184000000.0	4530000000.0	33500000.0	65100000.0	883000000.0	4530000000.0	86400000.0	34100000.0	4570000000.0	4640000000.0	86700000.0	187000000.0	179000000.0	84200000.0	4310000000.0	189000000.0	78600000.0	4830000000.0	4480000000.0	496000000.0	87900000.0	88400000.0	89300000.0	187000000.0	104000000.0	169000000.0	4400000000.0	49500000.0	12700000.0	99800000.0	161000000.0	4410000000.0	395000000.0	108000000.0	4490000000.0
POS_MZ423.7598118937289_RT13.505165280776536	182315552.0	168000000.0	180000000.0	145000000.0	12000000.0	143464.5	158000000.0	142000000.0	1099631.125	139000000.0	137000000.0	119000000.0	4247900.0	166000000.0	147000000.0	12400000.0	72000000.0	104000000.0	63800000.0	369519.8438	115000000.0	70600000.0	3261635.0	310500.9063	138000000.0	146000000.0	152000000.0	99800000.0	1116634.75	148000000.0	109000000.0	82900000.0	55300000.0	171000000.0	111000000.0	132000000.0	119000000.0	161000000.0	131000000.0	133000000.0	51700000.0	86600000.0	46500000.0	134000000.0	135000000.0	25400000.0	176000000.0	142000000.0	770365.875
POS_MZ585.3613486363812_RT13.578173327966944	180904960.0	208000000.0	172000000.0	151000000.0	189000000.0	583871.6875	140000000.0	13800000.0	1536164.0	18200000.0	4861164.5	15100000.0	1203149.375	98400000.0	142000000.0	39300000.0	172000000.0	163000000.0	170000000.0	1615250.5	192000000.0	182000000.0	920823.5625	995616.4375	171000000.0	7181955.0	7856389.5	165000000.0	2787363.25	113000000.0	170000000.0	185000000.0	134000000.0	79800000.0	141000000.0	144000000.0	156000000.0	115000000.0	141000000.0	118000000.0	112000000.0	12000000.0	131000000.0	151000000.0	125000000.0	75700000.0	79900000.0	4813429.0	1332627.625
NEG_MZ311.1688055248482_RT17.82582095030801	179167824.0	199000000.0	254000000.0	35100000.0	241000000.0	236000000.0	112000000.0	341000000.0	201000000.0	336000000.0	641000000.0	201000000.0	21400000.0	267000000.0	326000000.0	2304302.75	558000000.0	222000000.0	384000000.0	29300000.0	357000000.0	288000000.0	22700000.0	8011857.0	213000000.0	378000000.0	128000000.0	156000000.0	16800000.0	205000000.0	342000000.0	1018374.125	4588371.5	212000000.0	67600000.0	235000000.0	423000000.0	107000000.0	90900000.0	34900000.0	10800000.0	127000000.0	82100000.0	113000000.0	193000000.0	2710876.0	144000000.0	115000000.0	847175.875
POS_MZ624.0462042721002_RT13.641055064029805	178772080.0	184000000.0	178000000.0	169000000.0	71000000.0	45481.76953	197000000.0	156000000.0	262694.7188	152000000.0	182000000.0	151000000.0	407550.5	208000000.0	169000000.0	6219295.0	65500000.0	123000000.0	50800000.0	243953.0625	124000000.0	66900000.0	183302.7188	186752.5938	129000000.0	185000000.0	163000000.0	120000000.0	496999.5	183000000.0	134000000.0	76600000.0	37200000.0	200000000.0	139000000.0	148000000.0	142000000.0	166000000.0	140000000.0	152000000.0	29700000.0	80300000.0	35300000.0	153000000.0	172000000.0	13500000.0	204000000.0	151000000.0	391216.4688
POS_MZ344.2280257046049_RT10.47077524625854	177175280.0	274000000.0	347000000.0	1770000000.0	110000000.0	12600000.0	230000000.0	147000000.0	174000000.0	144000000.0	157000000.0	111000000.0	1600000000.0	258000000.0	248000000.0	1500000000.0	61200000.0	80300000.0	572000000.0	1270000000.0	112000000.0	44800000.0	1460000000.0	1530000000.0	102000000.0	171000000.0	169000000.0	111000000.0	1420000000.0	182000000.0	81800000.0	1420000000.0	1270000000.0	358000000.0	102000000.0	110000000.0	97200000.0	161000000.0	109000000.0	197000000.0	1280000000.0	82000000.0	26100000.0	110000000.0	185000000.0	1380000000.0	233000000.0	126000000.0	1310000000.0
POS_MZ693.4216469389524_RT13.196074006705633	176960304.0	192000000.0	247000000.0	178000000.0	84400000.0	47611.96484	228000000.0	196000000.0	336286.625	180000000.0	187000000.0	195000000.0	650097.4375	235000000.0	192000000.0	4981822.0	65400000.0	129000000.0	49200000.0	609854.3125	136000000.0	80800000.0	422261.0313	1495307.5	144000000.0	210000000.0	213000000.0	132000000.0	854856.4375	242000000.0	136000000.0	82400000.0	41100000.0	247000000.0	155000000.0	167000000.0	162000000.0	214000000.0	173000000.0	196000000.0	28500000.0	98700000.0	33700000.0	174000000.0	177000000.0	14000000.0	201000000.0	185000000.0	992924.5625
POS_MZ693.4259660064246_RT13.191380871639538	176960304.0	11200000.0	12000000.0	1769297.25	84400000.0	50919.65234	6389647.5	4179423.0	656966.0	180000000.0	3249889.0	195000000.0	650097.4375	235000000.0	192000000.0	4981822.0	65400000.0	129000000.0	49200000.0	609854.3125	136000000.0	80800000.0	422261.0313	1495307.5	969712.1875	210000000.0	213000000.0	132000000.0	854856.4375	242000000.0	136000000.0	470569.9375	41100000.0	247000000.0	155000000.0	167000000.0	162000000.0	214000000.0	173000000.0	4369686.5	28500000.0	98700000.0	33700000.0	174000000.0	5517390.0	14000000.0	201000000.0	185000000.0	890515.375
POS_MZ600.0362322418607_RT13.5728415617272	175718800.0	187000000.0	152000000.0	147000000.0	178000000.0	402483.2188	141000000.0	153000000.0	1191326.0	165000000.0	144000000.0	166000000.0	899352.625	110000000.0	125000000.0	24700000.0	155000000.0	159000000.0	126000000.0	1013365.125	140000000.0	155000000.0	540011.9375	665856.375	175000000.0	131000000.0	124000000.0	151000000.0	1607932.625	109000000.0	145000000.0	150000000.0	106000000.0	73400000.0	118000000.0	130000000.0	128000000.0	117000000.0	121000000.0	111000000.0	96900000.0	148000000.0	100000000.0	131000000.0	114000000.0	48000000.0	78000000.0	125000000.0	1098118.875
POS_MZ132.07696172242524_RT2.000257638666389	175453968.0	3150000000.0	1050000000.0	2160000000.0	2490000000.0	2380000000.0	6310000000.0	705000000.0	2870000000.0	3630000000.0	256000000.0	987000000.0	1320000000.0	564000000.0	1570000000.0	1850000000.0	3240000000.0	2630000000.0	2070000000.0	1040000000.0	3160000000.0	3650000000.0	261000000.0	3350000000.0	211000000.0	333000000.0	337000000.0	2030000000.0	971000000.0	84100000.0	228000000.0	1900000000.0	1550000000.0	652000000.0	4420000000.0	3110000000.0	3040000000.0	3980000000.0	3310000000.0	2750000000.0	2140000000.0	4390000000.0	3490000000.0	2710000000.0	990000000.0	2150000000.0	908000000.0	2150000000.0	2350000000.0
POS_MZ506.9790009532313_RT13.359917983706328	175239840.0	166000000.0	130000000.0	130000000.0	93300000.0	177150.1563	129000000.0	149000000.0	767733.625	135000000.0	141000000.0	141000000.0	1090359.25	138000000.0	137000000.0	15600000.0	91900000.0	128000000.0	84000000.0	762431.75	121000000.0	103000000.0	1823556.25	2828402.75	132000000.0	126000000.0	126000000.0	116000000.0	1583182.625	124000000.0	122000000.0	93500000.0	57800000.0	120000000.0	123000000.0	118000000.0	123000000.0	137000000.0	131000000.0	128000000.0	52600000.0	103000000.0	55400000.0	129000000.0	130000000.0	28400000.0	122000000.0	126000000.0	1385192.75
POS_MZ433.2750250705136_RT13.082419609106726	172260416.0	70900000.0	75600000.0	78700000.0	52500000.0	72407.24219	99800000.0	99900000.0	383321.0938	3699181.25	107000000.0	104000000.0	3616671.25	2579555.25	94900000.0	10500000.0	54500000.0	69500000.0	42700000.0	2559426.5	78700000.0	52100000.0	1506499.875	5410864.5	6182446.5	5384418.5	5229704.5	61000000.0	2077927.375	5527635.5	69000000.0	53800000.0	34600000.0	69100000.0	4244245.0	5230122.5	68300000.0	6180761.5	95900000.0	58100000.0	34500000.0	54300000.0	2523159.25	5868864.0	7512615.5	18900000.0	151000000.0	6937577.5	2747272.0
POS_MZ614.377179217595_RT13.607372998399706	172178592.0	157000000.0	170000000.0	145000000.0	157000000.0	270331.0	153000000.0	148000000.0	940478.5	164000000.0	154000000.0	177000000.0	637124.5625	128000000.0	124000000.0	24800000.0	140000000.0	153000000.0	127000000.0	1001864.813	158000000.0	132000000.0	463496.5625	455296.5	131000000.0	119000000.0	116000000.0	147000000.0	1850930.875	109000000.0	125000000.0	119000000.0	83600000.0	82400000.0	120000000.0	113000000.0	121000000.0	108000000.0	112000000.0	113000000.0	72100000.0	122000000.0	78400000.0	111000000.0	124000000.0	34800000.0	83700000.0	111000000.0	1108148.375
POS_MZ521.6543674267052_RT13.42544712652202	172100848.0	169000000.0	157000000.0	133000000.0	111000000.0	127067.1953	143000000.0	136000000.0	220699.2969	134000000.0	149000000.0	430697.75	1788859.375	117000000.0	124000000.0	13300000.0	90000000.0	138000000.0	79000000.0	1245595.5	122000000.0	91700000.0	921160.6875	2168735.75	133000000.0	134000000.0	141000000.0	132000000.0	1517735.375	128000000.0	121000000.0	87800000.0	63900000.0	128000000.0	130000000.0	147000000.0	135000000.0	137000000.0	135000000.0	144000000.0	57600000.0	108000000.0	69100000.0	129000000.0	127000000.0	31400000.0	139000000.0	143000000.0	1243000.25
POS_MZ679.418461297148_RT13.14525115195883	171138592.0	178000000.0	134000000.0	136000000.0	137000000.0	232849.7969	120000000.0	147000000.0	1176559.875	130000000.0	125000000.0	154000000.0	5050266.0	98700000.0	119000000.0	24200000.0	112000000.0	141000000.0	96300000.0	2551042.25	131000000.0	107000000.0	3047854.5	7264065.5	125000000.0	110000000.0	113000000.0	120000000.0	4534369.5	112000000.0	121000000.0	104000000.0	90100000.0	83100000.0	99200000.0	114000000.0	128000000.0	91800000.0	101000000.0	87800000.0	45700000.0	115000000.0	68600000.0	111000000.0	99000000.0	40100000.0	72500000.0	96400000.0	4522043.0
POS_MZ502.2935164259913_RT17.732932473118282	171132704.0	56600000.0	45700000.0	39100000.0	44100000.0	116000000.0	77900000.0	49300000.0	43100000.0	40900000.0	42100000.0	46800000.0	40600000.0	34300000.0	34600000.0	35700000.0	29600000.0	27000000.0	51200000.0	28000000.0	25000000.0	23600000.0	25400000.0	23100000.0	19900000.0	18700000.0	16900000.0	16000000.0	14000000.0	12100000.0	12000000.0	11400000.0	12000000.0	11200000.0	12500000.0	15500000.0	33300000.0	21400000.0	8666875.0	16500000.0	11200000.0	33700000.0	8260057.5	21600000.0	17100000.0	17200000.0	15100000.0	16500000.0	14500000.0
POS_MZ502.29341814625394_RT17.821056580645163	171132704.0	56600000.0	45700000.0	38700000.0	26600000.0	116000000.0	77900000.0	49300000.0	43100000.0	40900000.0	42100000.0	46800000.0	40600000.0	34300000.0	34600000.0	32300000.0	29600000.0	27000000.0	51200000.0	28000000.0	25000000.0	23600000.0	25400000.0	23100000.0	19900000.0	13800000.0	12900000.0	13200000.0	12400000.0	11100000.0	12000000.0	11400000.0	12000000.0	11200000.0	12500000.0	15500000.0	33300000.0	21400000.0	8666875.0	16500000.0	11200000.0	33700000.0	5547054.5	21600000.0	17100000.0	17200000.0	15100000.0	16500000.0	14500000.0
POS_MZ502.2935072375882_RT17.412616956989243	171132704.0	52900000.0	44200000.0	39100000.0	44100000.0	42700000.0	34400000.0	32400000.0	35000000.0	40900000.0	42100000.0	46800000.0	40600000.0	34300000.0	34600000.0	35700000.0	29600000.0	27000000.0	28400000.0	24500000.0	25000000.0	23600000.0	25400000.0	23100000.0	19900000.0	18700000.0	16900000.0	16000000.0	13600000.0	12000000.0	12000000.0	11400000.0	12000000.0	11200000.0	12500000.0	15000000.0	13900000.0	12500000.0	8666875.0	8689686.0	11200000.0	10900000.0	8260057.5	10100000.0	10300000.0	17200000.0	15100000.0	16500000.0	14500000.0
POS_MZ502.29278252714425_RT17.61410205376344	171132704.0	56600000.0	45700000.0	38500000.0	42000000.0	15700000.0	77900000.0	49300000.0	43100000.0	40900000.0	42100000.0	46800000.0	40600000.0	34300000.0	34600000.0	35700000.0	29600000.0	27000000.0	51200000.0	28000000.0	25000000.0	11000000.0	16700000.0	21900000.0	19900000.0	18000000.0	16900000.0	15400000.0	14000000.0	12100000.0	11900000.0	11400000.0	11400000.0	10900000.0	12500000.0	15000000.0	13900000.0	21400000.0	8666875.0	16500000.0	11200000.0	33700000.0	8260057.5	21600000.0	17100000.0	17200000.0	1287907.625	16500000.0	14500000.0
POS_MZ450.7774271047893_RT12.490115607043956	168308176.0	178000000.0	282000000.0	1840000000.0	34100000.0	168440.7031	217000000.0	167000000.0	768000000.0	118000000.0	158000000.0	127000000.0	1750000000.0	344000000.0	195000000.0	1380000000.0	28400000.0	58900000.0	139000000.0	1370000000.0	71500000.0	24600000.0	1440000000.0	1900000000.0	61500000.0	160000000.0	176000000.0	66900000.0	1560000000.0	226000000.0	64700000.0	1610000000.0	1220000000.0	408000000.0	11200000.0	95000000.0	80700000.0	165000000.0	89400000.0	90200000.0	1610000000.0	42500000.0	11100000.0	110000000.0	127000000.0	1580000000.0	328000000.0	93300000.0	291000000.0
POS_MZ374.2307105938983_RT12.857688856794981	168129936.0	157000000.0	180000000.0	148000000.0	52700000.0	17750.68945	181000000.0	152000000.0	4100880.0	136000000.0	155000000.0	126000000.0	27400000.0	220000000.0	152000000.0	19000000.0	39700000.0	96000000.0	34100000.0	17100000.0	95400000.0	54000000.0	15500000.0	42600000.0	95500000.0	165000000.0	167000000.0	94900000.0	17600000.0	179000000.0	83700000.0	64600000.0	33000000.0	215000000.0	117000000.0	104000000.0	109000000.0	169000000.0	117000000.0	147000000.0	30700000.0	68200000.0	24100000.0	128000000.0	152000000.0	27300000.0	210000000.0	131000000.0	28500000.0
POS_MZ502.29273789928806_RT18.051351064516133	166706976.0	54100000.0	36600000.0	31300000.0	26600000.0	116000000.0	77900000.0	49300000.0	43100000.0	40900000.0	42100000.0	46800000.0	40600000.0	34300000.0	34600000.0	35700000.0	29600000.0	27000000.0	51200000.0	28000000.0	23200000.0	17700000.0	17200000.0	14500000.0	965779.625	12200000.0	12900000.0	13200000.0	12400000.0	11100000.0	12000000.0	11400000.0	10600000.0	9874156.0	6631501.5	15500000.0	33300000.0	21400000.0	492939.75	16500000.0	4711701.5	33700000.0	1525417.75	20100000.0	17100000.0	15400000.0	15100000.0	16500000.0	14500000.0
POS_MZ591.8696994578273_RT12.920801697592022	164364896.0	171000000.0	152000000.0	129000000.0	88900000.0	66385.65625	136000000.0	151000000.0	3940378.75	146000000.0	152000000.0	138000000.0	25100000.0	31500000.0	108000000.0	22200000.0	74500000.0	117000000.0	58800000.0	12600000.0	117000000.0	80800000.0	12500000.0	26400000.0	124000000.0	118000000.0	110000000.0	103000000.0	12700000.0	111000000.0	110000000.0	71600000.0	47900000.0	87300000.0	119000000.0	120000000.0	112000000.0	117000000.0	104000000.0	115000000.0	42900000.0	82600000.0	37300000.0	110000000.0	106000000.0	31900000.0	99700000.0	101000000.0	19000000.0
POS_MZ432.2810222710462_RT10.983066113721366	162794912.0	256000000.0	336000000.0	1480000000.0	155000000.0	20700000.0	206000000.0	150000000.0	1460000000.0	149000000.0	168000000.0	126000000.0	1350000000.0	251000000.0	246000000.0	1290000000.0	86800000.0	102000000.0	1050000000.0	1350000000.0	168000000.0	60000000.0	1270000000.0	1230000000.0	162000000.0	198000000.0	153000000.0	125000000.0	1200000000.0	188000000.0	113000000.0	1150000000.0	1100000000.0	332000000.0	102000000.0	102000000.0	90700000.0	146000000.0	111000000.0	180000000.0	1110000000.0	119000000.0	42700000.0	69400000.0	190000000.0	1110000000.0	244000000.0	115000000.0	1060000000.0
POS_MZ525.8303836298461_RT12.724122587611216	162414368.0	162000000.0	173000000.0	139000000.0	57900000.0	52652.04297	40900000.0	38200000.0	35300000.0	126000000.0	152000000.0	37600000.0	110000000.0	153000000.0	130000000.0	72900000.0	40800000.0	78900000.0	34600000.0	94300000.0	83900000.0	49900000.0	87500000.0	106000000.0	85200000.0	133000000.0	140000000.0	76800000.0	68200000.0	138000000.0	81200000.0	102000000.0	67500000.0	150000000.0	96600000.0	101000000.0	97500000.0	129000000.0	106000000.0	119000000.0	84300000.0	51500000.0	20000000.0	107000000.0	120000000.0	93500000.0	149000000.0	121000000.0	82400000.0
POS_MZ401.7642584427702_RT12.34444139169356	161333600.0	157000000.0	148000000.0	9225879.0	62700000.0	5234798.5	119000000.0	101000000.0	53000000.0	79200000.0	96200000.0	74200000.0	11100000.0	66700000.0	83900000.0	12300000.0	43300000.0	49400000.0	148000000.0	18600000.0	83800000.0	30800000.0	15700000.0	11800000.0	64800000.0	85800000.0	86500000.0	47800000.0	10700000.0	88900000.0	42400000.0	9438721.0	20600000.0	119000000.0	54700000.0	68900000.0	47100000.0	66200000.0	49400000.0	56700000.0	7718649.0	51500000.0	15500000.0	59600000.0	69600000.0	10600000.0	109000000.0	68600000.0	8261472.0
POS_MZ715.433684975317_RT13.243516673087683	160650512.0	161000000.0	192000000.0	165000000.0	63000000.0	22649.83008	183000000.0	145000000.0	211666.6875	142000000.0	173000000.0	133000000.0	605749.1875	201000000.0	155000000.0	3482561.5	52000000.0	118000000.0	42800000.0	246846.4688	104000000.0	66800000.0	299610.4375	671992.4375	124000000.0	157000000.0	159000000.0	120000000.0	560010.6875	166000000.0	118000000.0	17300000.0	28100000.0	167000000.0	123000000.0	135000000.0	129000000.0	148000000.0	142000000.0	152000000.0	25500000.0	73600000.0	26800000.0	154000000.0	147000000.0	9245698.0	191000000.0	149000000.0	485419.0
POS_MZ591.3787539902554_RT12.911687700251367	159187024.0	155000000.0	159000000.0	144000000.0	98600000.0	98799.5	49400000.0	56800000.0	1638447.5	53200000.0	62300000.0	63300000.0	7571841.0	136000000.0	41100000.0	13100000.0	39600000.0	144000000.0	15500000.0	8736136.0	146000000.0	95500000.0	9602226.0	31800000.0	113000000.0	126000000.0	119000000.0	117000000.0	14100000.0	119000000.0	84500000.0	78200000.0	13600000.0	85200000.0	131000000.0	37600000.0	77900000.0	115000000.0	113000000.0	117000000.0	46400000.0	98300000.0	20000000.0	116000000.0	16100000.0	12600000.0	109000000.0	39300000.0	11900000.0
POS_MZ435.0161984366533_RT13.542857704437385	159157872.0	172000000.0	167000000.0	146000000.0	82200000.0	120313.7109	157000000.0	142000000.0	340080.9375	136000000.0	139000000.0	134000000.0	395474.6875	154000000.0	156000000.0	12100000.0	69200000.0	109000000.0	61400000.0	595898.4375	107000000.0	79600000.0	380718.5	331128.4688	122000000.0	142000000.0	151000000.0	115000000.0	1113596.375	154000000.0	114000000.0	82000000.0	45900000.0	3065935.5	155000000.0	150000000.0	129000000.0	153000000.0	135000000.0	138000000.0	42700000.0	86400000.0	50000000.0	145000000.0	129000000.0	21100000.0	166000000.0	154000000.0	515251.8438
POS_MZ99.5316620693412_RT1.4544760359969326	157093232.0	24600000.0	90200000.0	27900000.0	39800000.0	100000000.0	17300000.0	119000000.0	43700000.0	39500000.0	52500000.0	42600000.0	41400000.0	68600000.0	47300000.0	27800000.0	31700000.0	22800000.0	47500000.0	95400000.0	37100000.0	35800000.0	86200000.0	30800000.0	29300000.0	52500000.0	29000000.0	30400000.0	68500000.0	50200000.0	109000000.0	64200000.0	72800000.0	51900000.0	33900000.0	18000000.0	37500000.0	29400000.0	32800000.0	27500000.0	34800000.0	70700000.0	20400000.0	28900000.0	46800000.0	62300000.0	39300000.0	39200000.0	59000000.0
POS_MZ577.8687356928343_RT12.856836834476638	157053600.0	165000000.0	92900000.0	71200000.0	234000000.0	994920.1875	92900000.0	127000000.0	49000000.0	132000000.0	114000000.0	144000000.0	89600000.0	5767623.5	77200000.0	82700000.0	198000000.0	157000000.0	178000000.0	79900000.0	156000000.0	201000000.0	77500000.0	77900000.0	127000000.0	86100000.0	72100000.0	136000000.0	74600000.0	68400000.0	141000000.0	84700000.0	118000000.0	33800000.0	97800000.0	109000000.0	99400000.0	5837392.0	96000000.0	61300000.0	80800000.0	141000000.0	128000000.0	86400000.0	78500000.0	70400000.0	3009047.5	86100000.0	64300000.0
POS_MZ500.8053992503177_RT13.7478401905698	156358448.0	158000000.0	203000000.0	155000000.0	55400000.0	62083.35547	170000000.0	155000000.0	258629.0469	172000000.0	163000000.0	146000000.0	312666.75	200000000.0	165000000.0	5834147.5	49600000.0	101000000.0	40000000.0	229296.3906	95700000.0	53700000.0	181401.7031	364956.8125	102000000.0	169000000.0	163000000.0	117000000.0	508657.4375	187000000.0	121000000.0	60100000.0	27000000.0	199000000.0	126000000.0	123000000.0	127000000.0	189000000.0	142000000.0	147000000.0	24200000.0	71700000.0	28400000.0	140000000.0	153000000.0	14000000.0	219000000.0	142000000.0	511932.6875
POS_MZ500.8042047986218_RT13.81818219575511	156358448.0	158000000.0	203000000.0	155000000.0	55400000.0	62083.35547	170000000.0	155000000.0	258629.0469	172000000.0	163000000.0	146000000.0	312666.75	200000000.0	165000000.0	5834147.5	49600000.0	101000000.0	40000000.0	229296.3906	95700000.0	53700000.0	181401.7031	364956.8125	995261.25	169000000.0	2957868.75	117000000.0	508657.4375	2577817.75	1083598.0	60100000.0	27000000.0	199000000.0	1259408.0	123000000.0	127000000.0	2052608.625	1215597.375	147000000.0	24200000.0	71700000.0	28400000.0	140000000.0	1644417.5	14000000.0	219000000.0	1573894.0	511932.6875
POS_MZ476.3075300647366_RT11.158335761861464	156341984.0	230000000.0	293000000.0	1340000000.0	183000000.0	23900000.0	228000000.0	148000000.0	1440000000.0	132000000.0	148000000.0	110000000.0	1240000000.0	277000000.0	245000000.0	1180000000.0	121000000.0	86000000.0	1090000000.0	1230000000.0	171000000.0	53200000.0	1170000000.0	991000000.0	4738536.0	206000000.0	130000000.0	108000000.0	670000000.0	2643910.5	81200000.0	1040000000.0	1020000000.0	6347588.0	104000000.0	90200000.0	77600000.0	128000000.0	109000000.0	1202838.875	545000000.0	134000000.0	37400000.0	105000000.0	160000000.0	937000000.0	211000000.0	112000000.0	558000000.0
POS_MZ536.3289788361711_RT13.44254587585337	154419296.0	151000000.0	142000000.0	128000000.0	98500000.0	129354.5078	139000000.0	148000000.0	522012.2188	129000000.0	140000000.0	141000000.0	1074750.625	131000000.0	136000000.0	13500000.0	89700000.0	120000000.0	78400000.0	740276.0	124000000.0	3130644.0	445451.6875	994934.875	118000000.0	142000000.0	116000000.0	121000000.0	1198802.375	128000000.0	117000000.0	101000000.0	62500000.0	127000000.0	121000000.0	123000000.0	120000000.0	141000000.0	115000000.0	126000000.0	59500000.0	104000000.0	57600000.0	120000000.0	130000000.0	29200000.0	131000000.0	128000000.0	1094593.25
POS_MZ536.3272335939091_RT13.456864803538604	154419296.0	151000000.0	140000000.0	128000000.0	96500000.0	129354.5078	139000000.0	3022995.5	522012.2188	116000000.0	2698751.5	141000000.0	1074750.625	2402191.75	136000000.0	13500000.0	89700000.0	112000000.0	78400000.0	740276.0	115000000.0	90300000.0	341562.9375	994934.875	117000000.0	147000000.0	120000000.0	119000000.0	1198802.375	125000000.0	117000000.0	93600000.0	62700000.0	127000000.0	119000000.0	123000000.0	120000000.0	137000000.0	115000000.0	126000000.0	59500000.0	5565735.5	51900000.0	118000000.0	123000000.0	29200000.0	137000000.0	126000000.0	1094593.25
POS_MZ492.30268613824336_RT13.321828749567066	153725584.0	156000000.0	137000000.0	127000000.0	99300000.0	161729.2344	126000000.0	131000000.0	558592.0	131000000.0	118000000.0	144000000.0	2796146.0	113000000.0	124000000.0	11600000.0	85500000.0	129000000.0	72300000.0	1515672.75	131000000.0	93300000.0	1762240.625	2737192.5	135000000.0	132000000.0	129000000.0	115000000.0	1397004.0	121000000.0	99800000.0	82900000.0	59200000.0	128000000.0	115000000.0	128000000.0	116000000.0	120000000.0	115000000.0	118000000.0	39600000.0	98000000.0	60200000.0	122000000.0	119000000.0	27100000.0	111000000.0	118000000.0	2569710.75
POS_MZ492.30192205514356_RT12.945232260726588	153725584.0	156000000.0	137000000.0	127000000.0	99300000.0	161729.2344	126000000.0	131000000.0	24500000.0	131000000.0	118000000.0	144000000.0	8784432.0	113000000.0	124000000.0	13100000.0	85500000.0	129000000.0	72300000.0	13200000.0	131000000.0	93300000.0	10400000.0	6636993.5	135000000.0	132000000.0	129000000.0	115000000.0	11300000.0	121000000.0	121000000.0	82900000.0	59200000.0	128000000.0	115000000.0	128000000.0	116000000.0	120000000.0	115000000.0	118000000.0	49500000.0	98000000.0	60200000.0	122000000.0	119000000.0	27100000.0	111000000.0	118000000.0	8029875.0
POS_MZ614.7115340723312_RT13.615333908269848	152642864.0	148000000.0	162000000.0	130000000.0	158000000.0	253708.8281	126000000.0	129000000.0	959933.0	142000000.0	135000000.0	170000000.0	632510.625	111000000.0	96900000.0	20400000.0	115000000.0	135000000.0	107000000.0	693567.5	137000000.0	127000000.0	625607.8125	517447.4375	139000000.0	105000000.0	114000000.0	126000000.0	1641114.875	101000000.0	123000000.0	119000000.0	78100000.0	73700000.0	113000000.0	118000000.0	110000000.0	107000000.0	97400000.0	113000000.0	66100000.0	119000000.0	75100000.0	106000000.0	115000000.0	32200000.0	78100000.0	112000000.0	1023086.125
POS_MZ477.62883471551055_RT13.347074670454106	151989088.0	146000000.0	147000000.0	123000000.0	80800000.0	222168.7188	122000000.0	118000000.0	516965.5	120000000.0	121000000.0	475824.125	1911958.625	106000000.0	110000000.0	12500000.0	77700000.0	261641.0781	390761.4063	1865388.125	263677.8438	86400000.0	1739812.625	4447789.0	109000000.0	115000000.0	118000000.0	121000000.0	1585415.5	122000000.0	116000000.0	79500000.0	51600000.0	105000000.0	113000000.0	123000000.0	111000000.0	116000000.0	114000000.0	118000000.0	52700000.0	86000000.0	51800000.0	289526.1875	119000000.0	29100000.0	113000000.0	113000000.0	2492754.75
POS_MZ221.04268950152658_RT1.7643672539758162	151267904.0	193000000.0	261000000.0	218000000.0	36600000.0	1489819.875	185000000.0	208000000.0	1278085.5	181000000.0	224000000.0	165000000.0	975362.9375	282000000.0	214000000.0	8774829.0	42300000.0	118000000.0	34800000.0	1425548.125	116000000.0	39900000.0	329259.4375	2737530.5	161000000.0	215000000.0	233000000.0	109000000.0	1047729.625	251000000.0	131000000.0	65400000.0	35100000.0	303000000.0	16700000.0	164000000.0	147000000.0	203000000.0	153000000.0	196000000.0	26500000.0	62000000.0	17500000.0	163000000.0	176000000.0	6918856.0	264000000.0	186000000.0	1705724.25
POS_MZ157.08621962352464_RT9.652161667963409	149188816.0	207000000.0	269000000.0	210000000.0	119000000.0	13900000.0	248000000.0	212000000.0	15500000.0	196000000.0	226000000.0	204000000.0	10600000.0	525461.5625	225000000.0	13800000.0	92500000.0	152000000.0	265338.9375	11900000.0	155000000.0	90600000.0	12300000.0	18700000.0	119000000.0	214000000.0	244000000.0	13500000.0	15500000.0	236000000.0	124000000.0	78300000.0	359674.7813	5995483.5	165000000.0	180000000.0	142000000.0	229000000.0	196000000.0	199000000.0	33300000.0	96000000.0	34300000.0	206000000.0	200000000.0	12500000.0	283000000.0	194000000.0	11700000.0
POS_MZ157.0838305591666_RT9.634048052257558	149188816.0	207000000.0	269000000.0	210000000.0	119000000.0	13900000.0	248000000.0	212000000.0	15500000.0	196000000.0	226000000.0	204000000.0	10600000.0	258000000.0	225000000.0	13800000.0	92500000.0	152000000.0	42600000.0	11900000.0	155000000.0	90600000.0	12300000.0	18700000.0	119000000.0	214000000.0	244000000.0	150000000.0	15500000.0	236000000.0	124000000.0	78300000.0	32600000.0	275000000.0	165000000.0	180000000.0	142000000.0	229000000.0	196000000.0	199000000.0	33300000.0	96000000.0	34300000.0	206000000.0	200000000.0	12500000.0	283000000.0	194000000.0	11700000.0
POS_MZ551.0041028097568_RT13.478146983659983	146833392.0	150000000.0	154000000.0	128000000.0	7142462.5	185845.0781	139000000.0	133000000.0	535291.5625	119000000.0	135000000.0	126000000.0	837834.125	120000000.0	114000000.0	11900000.0	77900000.0	125000000.0	74800000.0	526671.125	118000000.0	81800000.0	539506.375	848187.8125	121000000.0	120000000.0	131000000.0	112000000.0	991890.625	117000000.0	115000000.0	82600000.0	61100000.0	123000000.0	123000000.0	130000000.0	111000000.0	123000000.0	126000000.0	134000000.0	55000000.0	96700000.0	51700000.0	129000000.0	118000000.0	27000000.0	113000000.0	119000000.0	765046.5625
POS_MZ700.9326988958543_RT13.195357461916773	146744128.0	166000000.0	197000000.0	135000000.0	162000000.0	385827.8125	139000000.0	152000000.0	1221784.5	169000000.0	155000000.0	159000000.0	3224468.0	109000000.0	135000000.0	20600000.0	123000000.0	139000000.0	112000000.0	2358391.0	158000000.0	139000000.0	2565931.5	4537187.0	138000000.0	13500000.0	112000000.0	146000000.0	3202052.0	116000000.0	127000000.0	114000000.0	93100000.0	88400000.0	123000000.0	129000000.0	126000000.0	116000000.0	118000000.0	126000000.0	64800000.0	126000000.0	79000000.0	131000000.0	112000000.0	43800000.0	70700000.0	114000000.0	3799908.25
POS_MZ512.3194891822995_RT13.400483554145497	142577744.0	139000000.0	103000000.0	94200000.0	159000000.0	398413.875	94500000.0	90900000.0	2688756.0	107000000.0	98100000.0	112000000.0	2757394.0	112000000.0	76300000.0	43000000.0	128000000.0	120000000.0	153000000.0	2268232.0	121000000.0	153000000.0	679263.4375	2848694.25	118000000.0	83900000.0	89200000.0	2565122.0	4565290.5	107000000.0	94900000.0	115000000.0	115000000.0	3455913.5	105000000.0	90100000.0	109000000.0	85500000.0	91600000.0	75200000.0	94900000.0	106000000.0	93800000.0	86100000.0	81100000.0	68000000.0	54500000.0	91900000.0	3325764.75
POS_MZ512.3191758024154_RT13.335462661091873	142577744.0	139000000.0	97900000.0	2904188.0	159000000.0	398413.875	82700000.0	90900000.0	2688756.0	107000000.0	98100000.0	112000000.0	2757394.0	60100000.0	71500000.0	43000000.0	128000000.0	120000000.0	115000000.0	2268232.0	121000000.0	153000000.0	679263.4375	2848694.25	118000000.0	71200000.0	74800000.0	129000000.0	4565290.5	64300000.0	94900000.0	115000000.0	115000000.0	48400000.0	105000000.0	90100000.0	109000000.0	70000000.0	91600000.0	75200000.0	94900000.0	106000000.0	93800000.0	86100000.0	81100000.0	68000000.0	54500000.0	91900000.0	3325764.75
POS_MZ437.2777035658577_RT12.401793543986685	141562512.0	155000000.0	187000000.0	370000000.0	30600000.0	461696.4063	145000000.0	101000000.0	492000000.0	77500000.0	121000000.0	80400000.0	343000000.0	177000000.0	110000000.0	334000000.0	22300000.0	52900000.0	217000000.0	416000000.0	51900000.0	20400000.0	391000000.0	272000000.0	59200000.0	118000000.0	118000000.0	52900000.0	324000000.0	130000000.0	44000000.0	326000000.0	365000000.0	235000000.0	50400000.0	58300000.0	60200000.0	94600000.0	67900000.0	102000000.0	300000000.0	27200000.0	8859654.0	75100000.0	91500000.0	291000000.0	172000000.0	77400000.0	303000000.0
POS_MZ453.61720653345253_RT13.151181702134545	139913776.0	151000000.0	100000000.0	103000000.0	135000000.0	335922.0625	83400000.0	104000000.0	2306656.0	109000000.0	106000000.0	124000000.0	7275214.0	59500000.0	92900000.0	34600000.0	133000000.0	129000000.0	117000000.0	3873982.75	114000000.0	130000000.0	4767837.0	10500000.0	117000000.0	88500000.0	87800000.0	112000000.0	6552714.0	78700000.0	8701192.0	123000000.0	102000000.0	47000000.0	10900000.0	94300000.0	99000000.0	70100000.0	94500000.0	13400000.0	74600000.0	109000000.0	88100000.0	23500000.0	84500000.0	50900000.0	46900000.0	79300000.0	7314236.5
POS_MZ453.61743328262816_RT13.148498861947871	139913776.0	151000000.0	100000000.0	103000000.0	135000000.0	335922.0625	83400000.0	104000000.0	2306656.0	109000000.0	106000000.0	124000000.0	7275214.0	59500000.0	92900000.0	34600000.0	133000000.0	129000000.0	117000000.0	3873982.75	114000000.0	130000000.0	4767837.0	10500000.0	25700000.0	88500000.0	87800000.0	41500000.0	6552714.0	78700000.0	122000000.0	123000000.0	102000000.0	47000000.0	84400000.0	7403793.0	26900000.0	70100000.0	15100000.0	69500000.0	74600000.0	109000000.0	88100000.0	103000000.0	84500000.0	50900000.0	46900000.0	79300000.0	7314236.5
POS_MZ412.7524914499935_RT13.460098164336255	139624416.0	122000000.0	127000000.0	131000000.0	67100000.0	159150.7656	128000000.0	118000000.0	325154.9063	105000000.0	113000000.0	95700000.0	202289.0625	128000000.0	118000000.0	8490135.0	50500000.0	101000000.0	45600000.0	433750.5313	84700000.0	58100000.0	225510.875	228047.0781	87600000.0	119000000.0	138000000.0	81100000.0	793199.0	111000000.0	98400000.0	59400000.0	33900000.0	152000000.0	89800000.0	106000000.0	102000000.0	119000000.0	102000000.0	121000000.0	38900000.0	67400000.0	29900000.0	101000000.0	117000000.0	17800000.0	136000000.0	111000000.0	657946.0625
POS_MZ495.30444270691595_RT12.647059564333034	138468192.0	137000000.0	203000000.0	421000000.0	29100000.0	83346.96875	192000000.0	126000000.0	71800000.0	96900000.0	129000000.0	109000000.0	308000000.0	241000000.0	139000000.0	238000000.0	22400000.0	63900000.0	29400000.0	222000000.0	58600000.0	24200000.0	39500000.0	342000000.0	68800000.0	149000000.0	138000000.0	56300000.0	236000000.0	166000000.0	62700000.0	278000000.0	184000000.0	301000000.0	78100000.0	71400000.0	79100000.0	136000000.0	85500000.0	124000000.0	232000000.0	30500000.0	10000000.0	101000000.0	120000000.0	278000000.0	286000000.0	103000000.0	294000000.0
POS_MZ495.3025732637591_RT12.705641226208844	138468192.0	137000000.0	203000000.0	421000000.0	29100000.0	3454475.25	192000000.0	126000000.0	71800000.0	96900000.0	129000000.0	109000000.0	308000000.0	241000000.0	139000000.0	238000000.0	22400000.0	1103322.5	29400000.0	222000000.0	58600000.0	24200000.0	226000000.0	342000000.0	68800000.0	149000000.0	138000000.0	1377557.875	236000000.0	166000000.0	62700000.0	278000000.0	184000000.0	301000000.0	78100000.0	71400000.0	79100000.0	136000000.0	85500000.0	124000000.0	232000000.0	1305248.25	7304150.0	101000000.0	106000000.0	278000000.0	241000000.0	103000000.0	294000000.0
POS_MZ511.81329854329425_RT13.765831881968916	138307424.0	126000000.0	148000000.0	132000000.0	36800000.0	23675.72656	140000000.0	150000000.0	209263.0938	121000000.0	134000000.0	117000000.0	97162.1875	179000000.0	137000000.0	4288542.0	40200000.0	80300000.0	32200000.0	190980.3594	82400000.0	42800000.0	90762.10938	119113.3281	84700000.0	132000000.0	126000000.0	75700000.0	384668.4375	159000000.0	87100000.0	45900000.0	18500000.0	176000000.0	92800000.0	99500000.0	93400000.0	126000000.0	90600000.0	118000000.0	14700000.0	49400000.0	21800000.0	118000000.0	113000000.0	8362464.5	172000000.0	113000000.0	315613.125
POS_MZ448.27629369073634_RT12.589154034945528	136981312.0	129000000.0	112000000.0	111000000.0	74300000.0	260938.4844	101000000.0	97300000.0	16700000.0	99300000.0	113000000.0	103000000.0	15500000.0	93100000.0	103000000.0	20900000.0	61400000.0	94900000.0	50900000.0	10100000.0	90600000.0	68600000.0	12900000.0	9504126.0	93900000.0	102000000.0	109000000.0	91300000.0	11300000.0	111000000.0	101000000.0	64600000.0	41600000.0	93800000.0	83800000.0	94400000.0	92800000.0	99100000.0	98700000.0	99100000.0	33900000.0	71800000.0	35500000.0	96700000.0	97600000.0	20100000.0	77900000.0	95400000.0	14900000.0
POS_MZ448.275650434686_RT13.153997806622808	136981312.0	129000000.0	86500000.0	111000000.0	74300000.0	103939.5156	101000000.0	97300000.0	322204.0938	99300000.0	113000000.0	103000000.0	2350508.75	93100000.0	103000000.0	9014154.0	61400000.0	94900000.0	50900000.0	1281869.375	90600000.0	68600000.0	1256033.125	2910645.0	93900000.0	102000000.0	65500000.0	91300000.0	1437629.375	111000000.0	101000000.0	64600000.0	41600000.0	93800000.0	83800000.0	94400000.0	92800000.0	99100000.0	88400000.0	99100000.0	33900000.0	71800000.0	35500000.0	96700000.0	97600000.0	17000000.0	88300000.0	95400000.0	1772690.5
POS_MZ629.0524649695612_RT13.65348875321558	135864112.0	143000000.0	142000000.0	126000000.0	112000000.0	191302.0313	107000000.0	117000000.0	606591.875	110000000.0	124000000.0	133000000.0	535341.25	94900000.0	104000000.0	12100000.0	91200000.0	108000000.0	73100000.0	564977.6875	112000000.0	83300000.0	273769.8438	316235.0938	117000000.0	106000000.0	97100000.0	108000000.0	920387.375	103000000.0	103000000.0	95600000.0	60500000.0	72300000.0	105000000.0	98300000.0	96400000.0	84600000.0	105000000.0	413459.875	49300000.0	86100000.0	56900000.0	98400000.0	104000000.0	24700000.0	83000000.0	95000000.0	890438.125
POS_MZ629.0534284052893_RT13.64522132545479	135864112.0	143000000.0	142000000.0	126000000.0	112000000.0	191302.0313	102000000.0	117000000.0	606591.875	107000000.0	124000000.0	133000000.0	535341.25	94900000.0	104000000.0	12100000.0	91200000.0	108000000.0	73100000.0	564977.6875	112000000.0	79600000.0	273769.8438	316235.0938	117000000.0	4889952.5	97100000.0	108000000.0	920387.375	103000000.0	103000000.0	95600000.0	28700000.0	67000000.0	105000000.0	98300000.0	96400000.0	84600000.0	105000000.0	91200000.0	49300000.0	83800000.0	19800000.0	98400000.0	101000000.0	24700000.0	83000000.0	95000000.0	890438.125
POS_MZ638.7218194802625_RT13.675141976512426	135258464.0	125000000.0	149000000.0	127000000.0	45200000.0	44893.51953	131000000.0	49800000.0	191106.9844	84500000.0	140000000.0	120000000.0	184616.4844	163000000.0	126000000.0	4140241.5	41900000.0	75800000.0	27800000.0	181139.9375	87600000.0	39400000.0	190678.1563	170732.8125	85300000.0	124000000.0	136000000.0	74200000.0	269275.9688	142000000.0	86700000.0	46100000.0	19100000.0	163000000.0	93800000.0	95600000.0	101000000.0	127000000.0	104000000.0	134000000.0	16300000.0	50100000.0	16600000.0	111000000.0	112000000.0	6839743.5	156000000.0	109000000.0	279885.75
POS_MZ565.6799872629194_RT13.513447706170576	134976208.0	130000000.0	144000000.0	128000000.0	13000000.0	178767.375	123000000.0	126000000.0	426275.375	113000000.0	118000000.0	121000000.0	442098.5313	120000000.0	118000000.0	10900000.0	72800000.0	102000000.0	61800000.0	478430.5	112000000.0	69500000.0	350644.6563	639739.25	118000000.0	116000000.0	120000000.0	97000000.0	964529.125	110000000.0	105000000.0	79800000.0	50900000.0	115000000.0	101000000.0	105000000.0	101000000.0	120000000.0	117000000.0	116000000.0	44400000.0	87800000.0	43200000.0	105000000.0	104000000.0	21800000.0	109000000.0	117000000.0	650647.375
POS_MZ561.3520704704563_RT12.847424180415022	134609968.0	127000000.0	176000000.0	133000000.0	43700000.0	14835.2793	63700000.0	60000000.0	671317.125	143000000.0	159000000.0	53100000.0	23200000.0	235000000.0	154000000.0	6508496.5	21500000.0	78200000.0	10800000.0	12800000.0	86200000.0	39300000.0	11300000.0	8291990.0	85000000.0	143000000.0	13000000.0	78800000.0	14100000.0	15000000.0	80800000.0	54700000.0	25700000.0	16200000.0	90200000.0	8998000.0	86000000.0	147000000.0	100000000.0	137000000.0	28600000.0	50700000.0	6280668.5	121000000.0	123000000.0	20600000.0	193000000.0	115000000.0	21100000.0
POS_MZ462.9517965010317_RT13.211407794469666	134375104.0	135000000.0	135000000.0	116000000.0	88700000.0	161199.4375	121000000.0	111000000.0	760562.125	122000000.0	112000000.0	112000000.0	3190810.5	109000000.0	114000000.0	10400000.0	75100000.0	100000000.0	26300000.0	1318750.0	107000000.0	82600000.0	1853826.625	4313660.5	109000000.0	119000000.0	108000000.0	100000000.0	1863711.875	115000000.0	107000000.0	78100000.0	53000000.0	111000000.0	95900000.0	93100000.0	104000000.0	117000000.0	118000000.0	121000000.0	41200000.0	93000000.0	48800000.0	109000000.0	122000000.0	23600000.0	106000000.0	114000000.0	2603551.0
POS_MZ300.2021095528879_RT10.177046664152826	133985328.0	215000000.0	293000000.0	1550000000.0	64500000.0	8510088.0	184000000.0	100000000.0	682000000.0	93200000.0	85000000.0	80600000.0	1320000000.0	174000000.0	184000000.0	1080000000.0	33300000.0	50600000.0	232000000.0	1040000000.0	59900000.0	31600000.0	1120000000.0	1280000000.0	34400000.0	89900000.0	86200000.0	74400000.0	8872791.0	103000000.0	56600000.0	1120000000.0	994000000.0	250000000.0	60900000.0	64700000.0	59000000.0	110000000.0	63100000.0	99400000.0	1100000000.0	38000000.0	15600000.0	81000000.0	121000000.0	1010000000.0	156000000.0	75700000.0	774000000.0
POS_MZ459.28016547790367_RT11.970228499942174	133546664.0	147000000.0	214000000.0	8460000000.0	36600000.0	4203287.5	142000000.0	101000000.0	5590000000.0	85400000.0	104000000.0	77900000.0	7450000000.0	160000000.0	113000000.0	6950000000.0	23400000.0	44300000.0	1370000000.0	6840000000.0	50500000.0	19400000.0	7030000000.0	7820000000.0	47800000.0	112000000.0	121000000.0	53300000.0	7560000000.0	3396943.75	46300000.0	7300000000.0	6770000000.0	3145638.75	2429992.5	71200000.0	60500000.0	103000000.0	2541279.25	130000000.0	6750000000.0	2289084.0	9155296.0	74500000.0	80400000.0	6950000000.0	176000000.0	62600000.0	5098755.5
POS_MZ438.94245713794345_RT13.092562487190241	132132848.0	125000000.0	94000000.0	91000000.0	115000000.0	285231.9375	75000000.0	90000000.0	2812822.25	96000000.0	101000000.0	103000000.0	9375340.0	50400000.0	68000000.0	25200000.0	98100000.0	102000000.0	94600000.0	4627731.0	98500000.0	93300000.0	5251905.0	11200000.0	90600000.0	75700000.0	76500000.0	94100000.0	6846341.5	66400000.0	98100000.0	91800000.0	73800000.0	42700000.0	75800000.0	89300000.0	82800000.0	67600000.0	87700000.0	76400000.0	68500000.0	95400000.0	73500000.0	82300000.0	87700000.0	40700000.0	28600000.0	87700000.0	7141402.0
POS_MZ482.96759345032893_RT13.243290333652212	131750712.0	126000000.0	107000000.0	106000000.0	159000000.0	711503.5625	84400000.0	106000000.0	2551926.5	104000000.0	99200000.0	113000000.0	5002665.0	67300000.0	79700000.0	37700000.0	126000000.0	125000000.0	144000000.0	3740852.75	133000000.0	133000000.0	3230458.5	5261002.5	109000000.0	89200000.0	67400000.0	123000000.0	5160358.5	77700000.0	123000000.0	113000000.0	113000000.0	48400000.0	93900000.0	85600000.0	93300000.0	72100000.0	86300000.0	75000000.0	99700000.0	113000000.0	110000000.0	95600000.0	19400000.0	67400000.0	51900000.0	78600000.0	4465245.5
POS_MZ482.9682451493851_RT13.254461168262267	131750712.0	136000000.0	107000000.0	89900000.0	159000000.0	711503.5625	80100000.0	37200000.0	2551926.5	77500000.0	42200000.0	113000000.0	5002665.0	2190370.25	79700000.0	37700000.0	117000000.0	125000000.0	144000000.0	3740852.75	133000000.0	133000000.0	3230458.5	5261002.5	109000000.0	84500000.0	67400000.0	123000000.0	5160358.5	77700000.0	123000000.0	113000000.0	113000000.0	48400000.0	93900000.0	85600000.0	93300000.0	72100000.0	86300000.0	68200000.0	99700000.0	113000000.0	110000000.0	95600000.0	82400000.0	67400000.0	51900000.0	78600000.0	4465245.5
POS_MZ653.0620517549447_RT13.711718839744474	131638320.0	148000000.0	210000000.0	181000000.0	49000000.0	56767.97266	191000000.0	152000000.0	169902.7656	140000000.0	172000000.0	154000000.0	292864.8125	215000000.0	179000000.0	3425086.75	43300000.0	86100000.0	27800000.0	189319.0469	93600000.0	36700000.0	60726.39453	94754.375	99800000.0	187000000.0	167000000.0	100000000.0	310936.8438	176000000.0	108000000.0	46000000.0	20300000.0	231000000.0	128000000.0	133000000.0	117000000.0	201000000.0	127000000.0	172000000.0	17500000.0	66200000.0	22300000.0	159000000.0	152000000.0	7701874.0	232000000.0	141000000.0	301850.6563
POS_MZ629.3868201486238_RT13.641772968653399	130683320.0	133000000.0	113000000.0	108000000.0	103000000.0	230193.4063	89000000.0	95000000.0	552414.6875	120000000.0	94200000.0	129000000.0	439605.9688	90300000.0	108000000.0	11500000.0	93300000.0	106000000.0	73500000.0	355243.3125	102000000.0	84000000.0	337589.1563	246885.5156	109000000.0	102000000.0	75100000.0	106000000.0	909772.5625	75300000.0	105000000.0	85500000.0	61200000.0	63400000.0	89700000.0	83100000.0	91600000.0	77500000.0	88400000.0	85000000.0	45700000.0	83000000.0	51600000.0	85100000.0	108000000.0	22000000.0	72000000.0	85300000.0	938659.5
POS_MZ491.79266521507185_RT12.57475913120746	129995424.0	120000000.0	113000000.0	15600000.0	52400000.0	314931.2188	90500000.0	92500000.0	70700000.0	87700000.0	85700000.0	85600000.0	17500000.0	67600000.0	74000000.0	32200000.0	39700000.0	65600000.0	60300000.0	31500000.0	64800000.0	44900000.0	31700000.0	14800000.0	56400000.0	74500000.0	74500000.0	52900000.0	27300000.0	78500000.0	71700000.0	23200000.0	35300000.0	47700000.0	60300000.0	58900000.0	57300000.0	77600000.0	58400000.0	64100000.0	24500000.0	51300000.0	26300000.0	86700000.0	78700000.0	19400000.0	59000000.0	53500000.0	15500000.0
NEG_MZ128.95827705637777_RT1.7588972885811986	129789904.0	136000000.0	213000000.0	141000000.0	26400000.0	2768971.0	108000000.0	238000000.0	5760771.5	144000000.0	198000000.0	92800000.0	2597232.0	301000000.0	191000000.0	4311363.0	14900000.0	67800000.0	21400000.0	2261687.0	149000000.0	30600000.0	828213.25	4199092.0	229000000.0	312000000.0	326000000.0	146000000.0	2684764.5	314000000.0	168000000.0	70600000.0	15700000.0	342000000.0	129000000.0	178000000.0	174000000.0	241000000.0	175000000.0	226000000.0	22400000.0	69100000.0	16500000.0	108000000.0	207000000.0	28200000.0	322000000.0	206000000.0	5391885.5
POS_MZ457.2803288962218_RT13.589463546418095	129593288.0	115000000.0	111000000.0	88600000.0	52000000.0	76967.42969	110000000.0	3679152.5	332795.9688	97100000.0	105000000.0	109000000.0	639174.0625	125000000.0	107000000.0	7018068.5	47700000.0	85300000.0	40000000.0	299003.4063	75600000.0	48100000.0	292754.875	220098.0313	76600000.0	98600000.0	92000000.0	78800000.0	740433.875	101000000.0	81400000.0	51100000.0	28300000.0	114000000.0	80600000.0	78300000.0	84200000.0	99300000.0	88300000.0	96100000.0	26400000.0	55300000.0	31000000.0	85400000.0	99400000.0	10500000.0	122000000.0	91500000.0	765941.625
POS_MZ503.81729634724286_RT12.648327585154975	129243112.0	125000000.0	161000000.0	144000000.0	36600000.0	82462.57813	138000000.0	113000000.0	67200000.0	95900000.0	101000000.0	92000000.0	131000000.0	127000000.0	97800000.0	111000000.0	25700000.0	62800000.0	31600000.0	109000000.0	57100000.0	28100000.0	119000000.0	106000000.0	63100000.0	110000000.0	111000000.0	55200000.0	99800000.0	117000000.0	3604828.25	121000000.0	108000000.0	129000000.0	72100000.0	67500000.0	76600000.0	95700000.0	70200000.0	100000000.0	101000000.0	26900000.0	11800000.0	84700000.0	88900000.0	112000000.0	136000000.0	87700000.0	108000000.0
POS_MZ503.81690815008017_RT12.652318987101696	129243112.0	125000000.0	161000000.0	144000000.0	36600000.0	82462.57813	138000000.0	113000000.0	67200000.0	94500000.0	102000000.0	92000000.0	131000000.0	127000000.0	97800000.0	111000000.0	25700000.0	62800000.0	31600000.0	109000000.0	57100000.0	28100000.0	119000000.0	2252708.0	63100000.0	110000000.0	111000000.0	55200000.0	99800000.0	117000000.0	59500000.0	121000000.0	108000000.0	129000000.0	72100000.0	67500000.0	76600000.0	95700000.0	70200000.0	100000000.0	101000000.0	26900000.0	11800000.0	84700000.0	88900000.0	112000000.0	136000000.0	87700000.0	108000000.0
POS_MZ526.9941895194039_RT13.380785361275217	129138352.0	126000000.0	90300000.0	97500000.0	155000000.0	492076.25	78700000.0	99200000.0	2315888.5	93500000.0	98400000.0	106000000.0	2303884.0	55000000.0	69800000.0	40300000.0	141000000.0	119000000.0	122000000.0	2417688.5	111000000.0	136000000.0	646112.9375	2237375.75	115000000.0	82700000.0	81900000.0	118000000.0	4520270.5	67000000.0	99900000.0	126000000.0	120000000.0	48700000.0	89100000.0	103000000.0	101000000.0	73300000.0	95300000.0	77200000.0	98000000.0	109000000.0	113000000.0	86500000.0	78300000.0	69300000.0	50400000.0	86700000.0	2740031.75
POS_MZ468.2936542470592_RT13.19640692030404	128347920.0	138000000.0	119000000.0	92800000.0	158000000.0	691555.875	88600000.0	106000000.0	2505356.0	115000000.0	114000000.0	112000000.0	5894743.5	56000000.0	79700000.0	36900000.0	144000000.0	123000000.0	140000000.0	4005210.5	128000000.0	136000000.0	4142022.0	7564275.5	107000000.0	85600000.0	77600000.0	114000000.0	5550717.0	76000000.0	108000000.0	122000000.0	110000000.0	48000000.0	95000000.0	93700000.0	92200000.0	70500000.0	96300000.0	69000000.0	85900000.0	122000000.0	103000000.0	95500000.0	86000000.0	65500000.0	49800000.0	55000000.0	5649066.5
POS_MZ468.2924190245802_RT13.288061609895761	128347920.0	138000000.0	119000000.0	104000000.0	158000000.0	691555.875	105000000.0	106000000.0	2505356.0	115000000.0	114000000.0	112000000.0	5894743.5	143000000.0	117000000.0	36900000.0	144000000.0	123000000.0	140000000.0	4005210.5	128000000.0	136000000.0	4142022.0	7564275.5	107000000.0	1140017.5	77600000.0	114000000.0	5550717.0	76000000.0	108000000.0	122000000.0	110000000.0	48000000.0	93400000.0	93700000.0	92200000.0	109000000.0	96300000.0	106000000.0	85900000.0	122000000.0	103000000.0	95500000.0	108000000.0	65500000.0	49800000.0	94900000.0	5649066.5
POS_MZ403.23278053888464_RT20.373943182795696	128295176.0	122000000.0	104000000.0	7223250.5	91100000.0	91800000.0	90300000.0	92400000.0	92200000.0	100000000.0	104000000.0	109000000.0	112000000.0	103000000.0	104000000.0	80400000.0	42300000.0	107000000.0	107000000.0	11700000.0	105000000.0	104000000.0	111000000.0	92900000.0	87400000.0	96700000.0	99700000.0	111000000.0	93700000.0	76000000.0	70900000.0	79400000.0	82800000.0	88100000.0	15000000.0	105000000.0	112000000.0	107000000.0	96100000.0	104000000.0	94400000.0	95700000.0	91400000.0	98400000.0	86200000.0	87300000.0	89200000.0	94900000.0	91400000.0
POS_MZ403.2327578971158_RT20.334215473118277	128295176.0	122000000.0	104000000.0	7223250.5	91100000.0	91800000.0	90300000.0	92400000.0	92200000.0	100000000.0	104000000.0	109000000.0	112000000.0	103000000.0	104000000.0	80400000.0	42300000.0	107000000.0	107000000.0	11700000.0	105000000.0	104000000.0	120000000.0	92900000.0	87400000.0	96700000.0	99700000.0	111000000.0	93700000.0	76000000.0	70900000.0	79400000.0	84800000.0	88100000.0	41900000.0	105000000.0	112000000.0	107000000.0	96100000.0	104000000.0	94400000.0	95700000.0	91400000.0	98400000.0	86200000.0	87300000.0	89200000.0	94900000.0	91400000.0
POS_MZ479.29576242368466_RT13.521837046594781	128152552.0	110000000.0	3794245.5	105000000.0	51600000.0	1060677.0	115000000.0	796333.0	2106213.0	1518376.875	638090.0	773242.1875	1495599.375	130000000.0	798009.0	6271172.5	43400000.0	79000000.0	32400000.0	1859900.625	391751.6875	45900000.0	3897882.5	1980316.25	86700000.0	1060467.625	105000000.0	75300000.0	2270187.75	113000000.0	1918217.125	573101.1875	25000000.0	138000000.0	86500000.0	92900000.0	89200000.0	107000000.0	96700000.0	101000000.0	22600000.0	54000000.0	23300000.0	91200000.0	100000000.0	12300000.0	127000000.0	99600000.0	2131770.0
POS_MZ479.2941883057296_RT13.69637059624109	128152552.0	110000000.0	127000000.0	105000000.0	51600000.0	176691.1875	115000000.0	102000000.0	355778.8438	114000000.0	108000000.0	107000000.0	377103.6563	130000000.0	107000000.0	4915944.0	43400000.0	876695.25	32400000.0	278098.4688	80200000.0	45900000.0	132574.7969	82485.03906	86700000.0	116000000.0	105000000.0	75300000.0	516542.7813	113000000.0	73300000.0	50800000.0	25000000.0	138000000.0	86500000.0	92900000.0	89200000.0	107000000.0	96700000.0	101000000.0	22600000.0	54000000.0	23300000.0	91200000.0	100000000.0	12300000.0	127000000.0	99600000.0	300436.9375
POS_MZ479.29272100077316_RT13.754322788042199	128152552.0	110000000.0	3851699.25	105000000.0	2886340.5	165822.1563	1794222.875	5046679.5	355778.8438	1960382.625	1834927.125	836514.75	377103.6563	130000000.0	85100000.0	4915944.0	43400000.0	676194.875	32400000.0	278098.4688	1988823.125	45900000.0	132574.7969	82485.03906	2203820.5	116000000.0	105000000.0	2403550.25	516542.7813	1554312.625	1151088.125	50800000.0	25000000.0	138000000.0	80500000.0	92900000.0	89200000.0	107000000.0	2754630.75	1636835.625	22600000.0	54000000.0	23300000.0	91200000.0	699321.0	12300000.0	127000000.0	1081330.375	300436.9375
POS_MZ613.883056312479_RT12.982414989126877	127092032.0	131000000.0	115000000.0	109000000.0	93100000.0	126604.2656	104000000.0	120000000.0	1690483.875	123000000.0	115000000.0	115000000.0	15000000.0	85100000.0	101000000.0	12600000.0	71500000.0	106000000.0	60600000.0	6772211.0	104000000.0	74000000.0	7481738.5	15800000.0	95700000.0	104000000.0	101000000.0	96700000.0	7740103.0	95200000.0	97300000.0	70000000.0	45100000.0	63800000.0	85400000.0	91500000.0	99600000.0	86200000.0	91900000.0	93800000.0	45600000.0	77300000.0	44300000.0	81000000.0	93200000.0	25200000.0	67100000.0	96300000.0	9234611.0
POS_MZ125.98651951615528_RT1.452644615551861	127041752.0	29600000.0	106000000.0	42500000.0	41500000.0	131000000.0	24000000.0	164000000.0	48500000.0	50900000.0	69800000.0	47800000.0	54500000.0	74600000.0	60600000.0	32800000.0	44900000.0	30800000.0	55000000.0	107000000.0	45700000.0	41100000.0	116000000.0	43900000.0	41900000.0	69400000.0	46900000.0	32800000.0	91300000.0	73100000.0	130000000.0	82700000.0	79700000.0	73600000.0	41100000.0	36900000.0	54300000.0	30100000.0	32300000.0	31700000.0	45400000.0	79500000.0	35600000.0	32200000.0	56900000.0	81000000.0	56700000.0	52900000.0	79000000.0
POS_MZ125.98653387264909_RT1.4488679783938516	127041752.0	29600000.0	106000000.0	42500000.0	41500000.0	131000000.0	24000000.0	164000000.0	48500000.0	50900000.0	69800000.0	47800000.0	54500000.0	74600000.0	60600000.0	32800000.0	44900000.0	30800000.0	55000000.0	107000000.0	45700000.0	41100000.0	116000000.0	43900000.0	41900000.0	69400000.0	46900000.0	32800000.0	91300000.0	73100000.0	130000000.0	82700000.0	79700000.0	73600000.0	41100000.0	36900000.0	54300000.0	30100000.0	32300000.0	31700000.0	45400000.0	79500000.0	35600000.0	32200000.0	56900000.0	81000000.0	56700000.0	52900000.0	79000000.0
POS_MZ394.58224995960023_RT12.92120597152968	126908792.0	125000000.0	121000000.0	88800000.0	82600000.0	124074.6172	97700000.0	117000000.0	3546775.0	123000000.0	113000000.0	114000000.0	25600000.0	64800000.0	80600000.0	21700000.0	71700000.0	98100000.0	54600000.0	14800000.0	100000000.0	81600000.0	15200000.0	24000000.0	108000000.0	86300000.0	82700000.0	98900000.0	13600000.0	72200000.0	91100000.0	70000000.0	44200000.0	65100000.0	92300000.0	88800000.0	91600000.0	92000000.0	75200000.0	93400000.0	41200000.0	86400000.0	42100000.0	85700000.0	99000000.0	27000000.0	68800000.0	81200000.0	16700000.0
POS_MZ370.73610614403157_RT12.088830470483577	126636264.0	151000000.0	183000000.0	513000000.0	80900000.0	4676497.5	135000000.0	108000000.0	898000000.0	85800000.0	100000000.0	69900000.0	518000000.0	185000000.0	123000000.0	594000000.0	52200000.0	58800000.0	888000000.0	642000000.0	100000000.0	27200000.0	616000000.0	368000000.0	91100000.0	134000000.0	98800000.0	54600000.0	623000000.0	163000000.0	46200000.0	482000000.0	618000000.0	269000000.0	69000000.0	58800000.0	56100000.0	80700000.0	66300000.0	115000000.0	450000000.0	55800000.0	15800000.0	69700000.0	107000000.0	472000000.0	197000000.0	68800000.0	405000000.0
POS_MZ370.73491644832495_RT12.087609032227439	126636264.0	151000000.0	183000000.0	513000000.0	73400000.0	4676497.5	135000000.0	108000000.0	898000000.0	85800000.0	100000000.0	57400000.0	518000000.0	185000000.0	123000000.0	594000000.0	52200000.0	58800000.0	888000000.0	642000000.0	100000000.0	27200000.0	616000000.0	368000000.0	87500000.0	134000000.0	98800000.0	54600000.0	623000000.0	163000000.0	42900000.0	514000000.0	565000000.0	269000000.0	69000000.0	58800000.0	56100000.0	77000000.0	66300000.0	115000000.0	502000000.0	55800000.0	15800000.0	69700000.0	107000000.0	472000000.0	197000000.0	68800000.0	405000000.0
POS_MZ457.2826789194153_RT12.88051508352107	126298352.0	115000000.0	111000000.0	60800000.0	7815653.5	76967.42969	78900000.0	3370032.5	332795.9688	3309719.25	3544796.75	3869446.75	1226237.0	94800000.0	80000000.0	7018068.5	47700000.0	2404908.25	917528.0625	670042.3125	75600000.0	48100000.0	645846.75	977465.875	440110.0938	106000000.0	92000000.0	53100000.0	958025.75	101000000.0	1629322.75	51100000.0	19800000.0	1720480.0	80600000.0	556936.3125	84200000.0	99300000.0	88300000.0	96100000.0	26400000.0	55300000.0	31000000.0	85400000.0	70100000.0	10500000.0	548433.375	3442120.25	765941.625
POS_MZ492.2946626436213_RT12.997272477460307	126203312.0	130000000.0	106000000.0	99700000.0	78300000.0	139298.9531	90000000.0	91400000.0	33900000.0	94000000.0	83700000.0	104000000.0	10700000.0	78500000.0	87100000.0	13900000.0	58700000.0	93200000.0	50900000.0	17300000.0	93500000.0	68500000.0	14900000.0	676957.875	102000000.0	102000000.0	102000000.0	26600000.0	15000000.0	93600000.0	90300000.0	62500000.0	43500000.0	95900000.0	27500000.0	95100000.0	90800000.0	88800000.0	88600000.0	31900000.0	36300000.0	22500000.0	42400000.0	93700000.0	40000000.0	18900000.0	27200000.0	91900000.0	10100000.0
POS_MZ513.805667015942_RT12.654660854480849	124631232.0	116000000.0	89900000.0	20600000.0	57000000.0	260305.9844	70600000.0	82000000.0	62000000.0	72200000.0	76900000.0	85400000.0	27100000.0	42700000.0	53900000.0	32200000.0	50700000.0	77200000.0	55100000.0	38300000.0	63700000.0	53200000.0	39500000.0	16200000.0	67200000.0	60700000.0	67600000.0	71500000.0	27900000.0	56400000.0	74100000.0	27900000.0	46400000.0	32200000.0	67900000.0	61600000.0	72200000.0	54200000.0	62300000.0	61400000.0	28700000.0	46600000.0	31000000.0	73300000.0	77200000.0	24500000.0	37500000.0	63300000.0	22800000.0
POS_MZ621.3903257392078_RT13.047523808500102	123894096.0	113000000.0	2121723.5	77800000.0	246000000.0	2616063.25	67100000.0	99600000.0	33500000.0	120000000.0	86900000.0	116000000.0	74500000.0	36900000.0	69900000.0	78600000.0	3835010.25	151000000.0	222000000.0	58600000.0	127000000.0	208000000.0	58800000.0	68800000.0	2540293.75	64400000.0	63600000.0	131000000.0	62400000.0	47400000.0	81300000.0	132000000.0	3890412.0	22500000.0	1995706.0	83000000.0	91500000.0	50900000.0	76800000.0	62100000.0	152000000.0	135000000.0	187000000.0	63700000.0	63500000.0	107000000.0	27400000.0	1433403.625	55000000.0
POS_MZ111.02062610950962_RT22.801719021505374	123387720.0	131000000.0	99900000.0	79900000.0	91900000.0	103000000.0	106000000.0	94100000.0	119000000.0	148000000.0	109000000.0	130000000.0	95200000.0	98600000.0	84500000.0	121000000.0	95600000.0	125000000.0	102000000.0	137000000.0	122000000.0	153000000.0	102000000.0	129000000.0	115000000.0	121000000.0	88400000.0	154000000.0	131000000.0	115000000.0	130000000.0	127000000.0	90500000.0	118000000.0	123000000.0	125000000.0	115000000.0	111000000.0	105000000.0	119000000.0	131000000.0	126000000.0	117000000.0	129000000.0	130000000.0	132000000.0	67000000.0	94300000.0	125000000.0
POS_MZ497.6432582075878_RT13.290558056849687	121421304.0	143000000.0	91100000.0	92000000.0	142000000.0	713675.4375	83000000.0	105000000.0	2229813.5	109000000.0	89500000.0	106000000.0	4160823.0	54000000.0	81700000.0	40500000.0	122000000.0	126000000.0	138000000.0	3487791.0	52800000.0	137000000.0	1204034.125	5237035.5	109000000.0	83100000.0	76600000.0	102000000.0	4913366.5	66200000.0	94900000.0	108000000.0	107000000.0	44100000.0	89800000.0	96100000.0	100000000.0	65100000.0	82100000.0	73000000.0	84300000.0	106000000.0	102000000.0	80400000.0	67700000.0	63200000.0	45900000.0	77300000.0	3748213.75
POS_MZ556.3434743589438_RT13.481755352438364	120955584.0	131000000.0	94700000.0	90400000.0	147000000.0	429768.8438	85700000.0	102000000.0	1962277.875	114000000.0	105000000.0	105000000.0	1109101.25	50300000.0	69200000.0	36700000.0	8332989.0	105000000.0	122000000.0	1463928.5	129000000.0	118000000.0	553975.125	759684.9375	125000000.0	26900000.0	74500000.0	113000000.0	3092107.75	68300000.0	102000000.0	98800000.0	7139272.5	47700000.0	96700000.0	92800000.0	89600000.0	66900000.0	93200000.0	74700000.0	86800000.0	106000000.0	90400000.0	81200000.0	70600000.0	60900000.0	44900000.0	77800000.0	2351711.25
POS_MZ428.76256184689373_RT12.397418756537759	120666048.0	120000000.0	168000000.0	1940000000.0	25500000.0	300332.875	130000000.0	80200000.0	1060000000.0	61200000.0	97800000.0	62800000.0	1830000000.0	171000000.0	105000000.0	1650000000.0	15900000.0	41200000.0	220000000.0	1640000000.0	40300000.0	16400000.0	1780000000.0	1880000000.0	47000000.0	117000000.0	117000000.0	39300000.0	1720000000.0	124000000.0	36900000.0	1690000000.0	1530000000.0	303000000.0	48500000.0	54200000.0	54800000.0	95400000.0	65000000.0	103000000.0	1750000000.0	23100000.0	6497102.0	69600000.0	87900000.0	1770000000.0	219000000.0	70700000.0	1690000000.0
POS_MZ389.2402588218771_RT12.922043662901537	120450104.0	118000000.0	132000000.0	119000000.0	40600000.0	14352.37109	131000000.0	111000000.0	1762708.125	97600000.0	128000000.0	98500000.0	10500000.0	127000000.0	115000000.0	10500000.0	38000000.0	76700000.0	30000000.0	5923661.0	71600000.0	44400000.0	7369444.0	13600000.0	79300000.0	118000000.0	133000000.0	80000000.0	6789537.0	119000000.0	79600000.0	48800000.0	22900000.0	136000000.0	83300000.0	89400000.0	86300000.0	113000000.0	101000000.0	114000000.0	25900000.0	59500000.0	21300000.0	93000000.0	115000000.0	15100000.0	143000000.0	95100000.0	8584572.0
POS_MZ379.75021757009233_RT12.336559607121261	119029248.0	121000000.0	122000000.0	5937640.5	66200000.0	6353177.5	72400000.0	67100000.0	51300000.0	58500000.0	66900000.0	52400000.0	10400000.0	63200000.0	49000000.0	11400000.0	40500000.0	51900000.0	153000000.0	13500000.0	72800000.0	29300000.0	11700000.0	11800000.0	64700000.0	70900000.0	57800000.0	46600000.0	9631315.0	76400000.0	38500000.0	7141808.5	14500000.0	76400000.0	49300000.0	41500000.0	41900000.0	43700000.0	39300000.0	59700000.0	8283737.0	37600000.0	15600000.0	47300000.0	63100000.0	6948206.0	74000000.0	40800000.0	8335070.0
POS_MZ379.749808529358_RT12.090815875943171	119029248.0	121000000.0	122000000.0	5811561.0	66200000.0	6353177.5	72400000.0	67100000.0	51300000.0	58500000.0	66900000.0	52400000.0	5459492.5	63200000.0	49000000.0	11400000.0	40500000.0	51900000.0	153000000.0	13500000.0	72800000.0	29300000.0	11700000.0	6154857.5	64700000.0	70900000.0	57800000.0	46600000.0	9631315.0	76400000.0	38500000.0	7141808.5	14500000.0	76400000.0	49300000.0	41500000.0	41900000.0	43700000.0	39300000.0	59700000.0	8283737.0	37600000.0	15600000.0	47300000.0	63100000.0	6948206.0	30600000.0	40800000.0	4429750.0
POS_MZ580.3542188445585_RT13.545070838985652	118779248.0	112000000.0	121000000.0	122000000.0	28300000.0	118875.0547	107000000.0	117000000.0	204843.8125	93800000.0	115000000.0	106000000.0	328871.9375	93600000.0	99400000.0	7600328.5	59800000.0	80300000.0	47700000.0	319666.9688	94900000.0	61500000.0	216385.1094	349230.4375	99600000.0	112000000.0	109000000.0	94200000.0	702877.3125	107000000.0	92900000.0	64600000.0	40200000.0	109000000.0	96200000.0	97600000.0	104000000.0	101000000.0	95400000.0	100000000.0	31100000.0	72000000.0	36800000.0	94600000.0	108000000.0	17100000.0	106000000.0	102000000.0	322904.8438
POS_MZ580.3532901947507_RT13.336811704420795	118779248.0	112000000.0	121000000.0	122000000.0	61600000.0	137650.7188	107000000.0	115000000.0	3600406.5	93800000.0	115000000.0	105000000.0	13600000.0	93600000.0	99400000.0	10900000.0	59800000.0	80300000.0	47700000.0	13000000.0	94900000.0	61500000.0	13400000.0	14300000.0	99600000.0	112000000.0	109000000.0	94200000.0	13400000.0	107000000.0	92900000.0	55800000.0	40200000.0	109000000.0	96200000.0	97600000.0	104000000.0	101000000.0	95400000.0	100000000.0	31100000.0	72000000.0	36800000.0	94600000.0	108000000.0	17100000.0	106000000.0	102000000.0	12900000.0
POS_MZ88.02340911537088_RT1.5580117359454213	118563536.0	22000000.0	92500000.0	29900000.0	40200000.0	105000000.0	30100000.0	121000000.0	46600000.0	41500000.0	61100000.0	48800000.0	41700000.0	72800000.0	52600000.0	30000000.0	36100000.0	25300000.0	46800000.0	91800000.0	37700000.0	37000000.0	97300000.0	33100000.0	33900000.0	57200000.0	1471187.625	4098788.25	70200000.0	151087.6563	1091693.125	72000000.0	72100000.0	243877.1406	9140349.0	21200000.0	38700000.0	28600000.0	5130614.0	26100000.0	1930955.0	2868650.0	23800000.0	29800000.0	1036820.875	63100000.0	475541.9688	43400000.0	66200000.0
POS_MZ88.02373898413873_RT1.4526500571473846	118563536.0	22000000.0	92500000.0	29900000.0	40200000.0	105000000.0	17600000.0	121000000.0	46600000.0	41500000.0	61100000.0	48800000.0	41700000.0	72800000.0	52600000.0	30000000.0	36100000.0	25300000.0	46800000.0	91800000.0	37700000.0	37000000.0	97300000.0	33100000.0	33900000.0	57200000.0	34500000.0	30600000.0	70200000.0	57300000.0	116000000.0	72000000.0	72100000.0	56000000.0	32800000.0	21200000.0	38700000.0	28600000.0	31000000.0	26100000.0	38400000.0	74900000.0	23800000.0	29800000.0	54600000.0	63100000.0	43600000.0	43400000.0	66200000.0
POS_MZ88.02330981018723_RT1.6783869941910234	118563536.0	8139273.0	881222.8125	3807271.5	40200000.0	9845765.0	30100000.0	1574207.0	4726942.0	4231956.0	891090.875	1463422.75	41700000.0	95958.22656	2022891.25	4283679.5	18900000.0	3017424.0	2758588.25	91800000.0	21100000.0	3189415.75	97300000.0	2229347.0	159096.0	580693.6875	34500000.0	30600000.0	394362.875	57300000.0	116000000.0	72000000.0	2323834.75	56000000.0	32800000.0	21200000.0	38700000.0	28600000.0	31000000.0	26100000.0	38400000.0	74900000.0	23800000.0	29800000.0	54600000.0	63100000.0	43600000.0	43400000.0	66200000.0
POS_MZ520.3334557317918_RT11.34062314713818	118370408.0	178000000.0	240000000.0	1080000000.0	2204286.25	19100000.0	186000000.0	135000000.0	1140000000.0	127000000.0	131000000.0	93900000.0	1000000000.0	218000000.0	181000000.0	1030000000.0	871295.5	88600000.0	1034260.813	992000000.0	1373200.375	51400000.0	971000000.0	890000000.0	3225702.25	172000000.0	119000000.0	83500000.0	885000000.0	174000000.0	71800000.0	915000000.0	25900000.0	299000000.0	98200000.0	93400000.0	59500000.0	121000000.0	102000000.0	144000000.0	864000000.0	116000000.0	32700000.0	90300000.0	144000000.0	843000000.0	231000000.0	109000000.0	842000000.0
POS_MZ520.3334560601478_RT11.41442074025483	118370408.0	178000000.0	240000000.0	1080000000.0	157000000.0	19100000.0	186000000.0	135000000.0	3296283.75	127000000.0	131000000.0	93900000.0	1000000000.0	218000000.0	181000000.0	1030000000.0	103000000.0	88600000.0	1000000000.0	992000000.0	191000000.0	51400000.0	77800000.0	890000000.0	150000000.0	172000000.0	119000000.0	83500000.0	3609671.0	174000000.0	71800000.0	915000000.0	948000000.0	299000000.0	98200000.0	93400000.0	59500000.0	121000000.0	102000000.0	144000000.0	864000000.0	116000000.0	32700000.0	90300000.0	144000000.0	843000000.0	231000000.0	109000000.0	842000000.0
POS_MZ564.3585953268858_RT11.54505183732388	118039320.0	181000000.0	159000000.0	841000000.0	121000000.0	18400000.0	142000000.0	109000000.0	931000000.0	94400000.0	126000000.0	76100000.0	796000000.0	195000000.0	158000000.0	763000000.0	72300000.0	60900000.0	768000000.0	840000000.0	139000000.0	34900000.0	777000000.0	655000000.0	124000000.0	180000000.0	106000000.0	69000000.0	728000000.0	150000000.0	62400000.0	751000000.0	750000000.0	263000000.0	84700000.0	82500000.0	56400000.0	92100000.0	80100000.0	130000000.0	681000000.0	96900000.0	26600000.0	71500000.0	110000000.0	711000000.0	192000000.0	84100000.0	582000000.0
POS_MZ564.3585759647099_RT11.552285573643685	118039320.0	181000000.0	159000000.0	841000000.0	121000000.0	18400000.0	142000000.0	109000000.0	931000000.0	94400000.0	126000000.0	76100000.0	796000000.0	195000000.0	158000000.0	763000000.0	72300000.0	60900000.0	768000000.0	840000000.0	139000000.0	34900000.0	777000000.0	655000000.0	124000000.0	180000000.0	106000000.0	69000000.0	728000000.0	150000000.0	62400000.0	751000000.0	750000000.0	263000000.0	84700000.0	82500000.0	56400000.0	92100000.0	80100000.0	130000000.0	681000000.0	96900000.0	26600000.0	71500000.0	110000000.0	711000000.0	192000000.0	84100000.0	599000000.0
POS_MZ679.4105795649741_RT12.693253329608941	117916896.0	122000000.0	103000000.0	1930000000.0	132000000.0	306975.5625	120000000.0	137000000.0	1250000000.0	122000000.0	122000000.0	142000000.0	1750000000.0	91600000.0	111000000.0	1720000000.0	99400000.0	130000000.0	298000000.0	1830000000.0	123000000.0	105000000.0	1790000000.0	1750000000.0	112000000.0	110000000.0	82800000.0	115000000.0	1790000000.0	112000000.0	121000000.0	1920000000.0	1610000000.0	1565946.75	1364075.5	3267295.5	110000000.0	91800000.0	111000000.0	80100000.0	1730000000.0	112000000.0	63400000.0	100000000.0	95500000.0	1760000000.0	72500000.0	96400000.0	1850000000.0
POS_MZ679.4097696999235_RT12.513747408564825	117916896.0	122000000.0	89600000.0	2320000000.0	4314754.0	306975.5625	101000000.0	120000000.0	1250000000.0	10100000.0	79000000.0	11800000.0	1950000000.0	26000000.0	91700000.0	1790000000.0	6069131.5	98400000.0	298000000.0	1830000000.0	7792008.5	2442127.0	1650000000.0	2140000000.0	6320735.0	4026281.25	7987159.0	3457356.0	1790000000.0	11800000.0	79100000.0	1940000000.0	1720000000.0	54700000.0	67300000.0	11900000.0	4966423.0	63500000.0	4879770.5	9402949.0	1890000000.0	5535359.0	31100000.0	13300000.0	8149459.0	1920000000.0	47700000.0	63200000.0	1950000000.0
POS_MZ643.7273487404445_RT13.68263198785216	117049320.0	117000000.0	102000000.0	103000000.0	72400000.0	100903.3203	100000000.0	106000000.0	418624.4375	106000000.0	95600000.0	99000000.0	283242.4688	88200000.0	69000000.0	7840480.0	62200000.0	90500000.0	50100000.0	286116.4688	72900000.0	56300000.0	306313.0938	259877.8594	90200000.0	85400000.0	84800000.0	84700000.0	715176.25	79700000.0	92900000.0	68100000.0	32800000.0	72700000.0	84300000.0	75400000.0	83900000.0	77100000.0	87100000.0	82900000.0	26600000.0	54800000.0	25900000.0	90200000.0	61600000.0	13300000.0	65000000.0	77600000.0	419751.0313
POS_MZ447.76534444105704_RT12.444630860261196	116610424.0	103000000.0	93300000.0	9031415.0	29300000.0	878782.3125	64500000.0	56300000.0	57400000.0	54900000.0	70900000.0	52600000.0	4020798.0	58100000.0	48300000.0	3000077.25	17300000.0	44000000.0	84800000.0	22400000.0	43000000.0	23700000.0	20500000.0	3841970.0	48900000.0	68500000.0	69600000.0	41000000.0	11900000.0	61300000.0	34500000.0	13200000.0	2313828.25	56200000.0	35000000.0	36400000.0	45000000.0	51400000.0	48800000.0	64000000.0	9462905.0	25700000.0	12100000.0	47800000.0	55400000.0	8701723.0	58300000.0	49000000.0	10600000.0
POS_MZ512.3317575799755_RT12.654500348526502	116484376.0	118000000.0	87000000.0	27600000.0	56400000.0	314025.125	63400000.0	90100000.0	64200000.0	76600000.0	68700000.0	78400000.0	26800000.0	40600000.0	46300000.0	35200000.0	46000000.0	69200000.0	48200000.0	8913587.0	59300000.0	44300000.0	36100000.0	15300000.0	62800000.0	55600000.0	60500000.0	61100000.0	24600000.0	43200000.0	61700000.0	29000000.0	39700000.0	29100000.0	55100000.0	54600000.0	62300000.0	48600000.0	53200000.0	52500000.0	9603424.0	1856248.75	26500000.0	60500000.0	59200000.0	25400000.0	30200000.0	52500000.0	18400000.0
NEG_MZ89.023009556596_RT2.726502815970182	115949680.0	2160000000.0	796000000.0	1750000000.0	2290000000.0	1620000000.0	4160000000.0	663000000.0	1940000000.0	1590000000.0	365000000.0	724000000.0	956000000.0	433000000.0	1090000000.0	1090000000.0	1790000000.0	1760000000.0	1440000000.0	472000000.0	1600000000.0	1820000000.0	327000000.0	1180000000.0	96700000.0	425000000.0	360000000.0	1200000000.0	491000000.0	196000000.0	181000000.0	899000000.0	866000000.0	288000000.0	1810000000.0	1430000000.0	1210000000.0	1500000000.0	1250000000.0	943000000.0	794000000.0	1360000000.0	1110000000.0	1380000000.0	1140000000.0	1290000000.0	343000000.0	946000000.0	549000000.0
POS_MZ384.2348225981878_RT12.2299282550948	115774168.0	155000000.0	208000000.0	4780000000.0	1562156.625	2215111.75	9860803.0	113000000.0	4080000000.0	87300000.0	120000000.0	85600000.0	4820000000.0	240000000.0	164000000.0	4930000000.0	42200000.0	45900000.0	1400000000.0	4760000000.0	87500000.0	23000000.0	4930000000.0	4560000000.0	91300000.0	158000000.0	130000000.0	55900000.0	4250000000.0	162000000.0	52300000.0	4580000000.0	4520000000.0	446000000.0	72200000.0	2685443.0	60800000.0	132000000.0	75700000.0	109000000.0	4490000000.0	61400000.0	12900000.0	82600000.0	123000000.0	4700000000.0	336000000.0	97700000.0	4500000000.0
POS_MZ384.2357433747322_RT12.187033749756372	115774168.0	155000000.0	208000000.0	4780000000.0	52700000.0	2215111.75	176000000.0	113000000.0	4080000000.0	87300000.0	120000000.0	85600000.0	4820000000.0	240000000.0	164000000.0	4930000000.0	42200000.0	45900000.0	1400000000.0	4760000000.0	87500000.0	23000000.0	4930000000.0	4560000000.0	91300000.0	158000000.0	130000000.0	55900000.0	4700000000.0	175000000.0	52300000.0	4580000000.0	4520000000.0	446000000.0	72200000.0	89800000.0	60800000.0	132000000.0	75700000.0	109000000.0	4490000000.0	61400000.0	12900000.0	82600000.0	123000000.0	3600000000.0	336000000.0	97700000.0	4500000000.0
POS_MZ722.9443505403335_RT13.24601039822508	115703256.0	120000000.0	127000000.0	112000000.0	104000000.0	255583.9063	119000000.0	111000000.0	811425.75	111000000.0	112000000.0	110000000.0	2160339.25	96500000.0	88300000.0	15100000.0	79200000.0	107000000.0	83400000.0	1380406.0	99800000.0	86800000.0	1088450.5	2037724.5	97400000.0	85000000.0	3653554.75	101000000.0	1537065.375	95700000.0	105000000.0	75500000.0	66600000.0	64500000.0	96500000.0	93800000.0	86100000.0	83400000.0	98400000.0	88400000.0	55500000.0	81700000.0	61000000.0	105000000.0	82500000.0	27300000.0	72300000.0	86700000.0	2018056.125
POS_MZ413.00311689703335_RT13.459330971296472	114961240.0	95600000.0	116000000.0	103000000.0	54000000.0	88684.40625	98400000.0	97000000.0	255481.0156	86500000.0	99700000.0	82000000.0	190838.1406	116000000.0	93600000.0	7938463.0	38200000.0	73600000.0	39400000.0	291407.1563	79800000.0	44700000.0	158391.9531	437246.3125	72900000.0	101000000.0	109000000.0	66100000.0	651273.0	103000000.0	90300000.0	46500000.0	28000000.0	118000000.0	72700000.0	89600000.0	77700000.0	97500000.0	84500000.0	92100000.0	30700000.0	62400000.0	27900000.0	89400000.0	91200000.0	17200000.0	126000000.0	103000000.0	570942.125
POS_MZ468.28812580723917_RT13.64119629168738	114004608.0	120000000.0	121000000.0	108000000.0	52100000.0	167699.125	105000000.0	104000000.0	270560.4688	106000000.0	101000000.0	110000000.0	219158.2969	143000000.0	117000000.0	6240420.0	49200000.0	77100000.0	42200000.0	304767.5938	79000000.0	50100000.0	201414.8125	97185.53906	77800000.0	113000000.0	104000000.0	73500000.0	516419.4375	110000000.0	80900000.0	54800000.0	26800000.0	125000000.0	90100000.0	99900000.0	91100000.0	109000000.0	91800000.0	106000000.0	25600000.0	58600000.0	27200000.0	91600000.0	108000000.0	11300000.0	117000000.0	98500000.0	449569.7813
POS_MZ535.8183383741153_RT12.727073051041055	113407544.0	94500000.0	61600000.0	30000000.0	68000000.0	316453.2813	57900000.0	61500000.0	40100000.0	67900000.0	63000000.0	73500000.0	29500000.0	32100000.0	43100000.0	33800000.0	52400000.0	74100000.0	47500000.0	47000000.0	71600000.0	68500000.0	41800000.0	21600000.0	65300000.0	52200000.0	53400000.0	66300000.0	33000000.0	45700000.0	63900000.0	33600000.0	43300000.0	23300000.0	65100000.0	60200000.0	61700000.0	42200000.0	62000000.0	47100000.0	31100000.0	54700000.0	38900000.0	60200000.0	59200000.0	33100000.0	29900000.0	56500000.0	27900000.0
POS_MZ99.51274506763745_RT22.806936107526873	113232264.0	99900000.0	92000000.0	88200000.0	67200000.0	91500000.0	76700000.0	74200000.0	84300000.0	96900000.0	95400000.0	98300000.0	67400000.0	57400000.0	62000000.0	96000000.0	57500000.0	76900000.0	59000000.0	95400000.0	96500000.0	83500000.0	103000000.0	103000000.0	87900000.0	65900000.0	57500000.0	82700000.0	90600000.0	73900000.0	78300000.0	83500000.0	54400000.0	51100000.0	73100000.0	69800000.0	88200000.0	63000000.0	72100000.0	66400000.0	91300000.0	74600000.0	68100000.0	61600000.0	70200000.0	78700000.0	53800000.0	28600000.0	67800000.0
POS_MZ459.2801141229905_RT11.68273031060035	112823648.0	147000000.0	214000000.0	8460000000.0	36600000.0	4203287.5	49400000.0	25900000.0	5310000000.0	23900000.0	29700000.0	19800000.0	7450000000.0	78000000.0	67600000.0	6720000000.0	23400000.0	16400000.0	1370000000.0	1880000000.0	39000000.0	19400000.0	6780000000.0	7820000000.0	3823842.25	112000000.0	121000000.0	53300000.0	7560000000.0	134000000.0	46300000.0	7300000000.0	6770000000.0	206000000.0	64400000.0	71200000.0	60500000.0	103000000.0	62600000.0	130000000.0	6750000000.0	31500000.0	9155296.0	22400000.0	80400000.0	6950000000.0	176000000.0	62600000.0	7220000000.0
POS_MZ446.2733992717374_RT13.580825982847076	112372104.0	97000000.0	132000000.0	91500000.0	43200000.0	77625.04688	97100000.0	105000000.0	192324.2969	95500000.0	91900000.0	85500000.0	510722.0	105000000.0	84200000.0	6019102.0	43700000.0	72200000.0	37000000.0	305063.1563	62900000.0	45500000.0	161994.6875	219827.3281	76400000.0	96300000.0	93200000.0	70600000.0	644702.625	90100000.0	74700000.0	54000000.0	35100000.0	101000000.0	77600000.0	84200000.0	81900000.0	89600000.0	81300000.0	96900000.0	28400000.0	50300000.0	29300000.0	90000000.0	88500000.0	12900000.0	98000000.0	93900000.0	342867.5625
POS_MZ541.6700478850335_RT13.445895144098584	112309944.0	125000000.0	80300000.0	90300000.0	154000000.0	580213.6875	77400000.0	3870726.0	1590398.125	108000000.0	99100000.0	118000000.0	1494324.875	62500000.0	78500000.0	38900000.0	111000000.0	128000000.0	125000000.0	1737109.5	110000000.0	133000000.0	1098511.625	2202847.0	105000000.0	81100000.0	70500000.0	105000000.0	4129304.75	62800000.0	98700000.0	114000000.0	102000000.0	49400000.0	88300000.0	98800000.0	112000000.0	71000000.0	93000000.0	71700000.0	102000000.0	111000000.0	110000000.0	86900000.0	74000000.0	64800000.0	43600000.0	2766370.75	2544093.75
POS_MZ547.3533236595893_RT12.762444980200325	112156656.0	123000000.0	7962253.5	103000000.0	56100000.0	22899.92188	47000000.0	27100000.0	10500000.0	22700000.0	26600000.0	27600000.0	12900000.0	12200000.0	104000000.0	14100000.0	15500000.0	23300000.0	16300000.0	21600000.0	24700000.0	49900000.0	20300000.0	14300000.0	93600000.0	104000000.0	99200000.0	68500000.0	33600000.0	101000000.0	85200000.0	58800000.0	23300000.0	82300000.0	82500000.0	48800000.0	80400000.0	95000000.0	83500000.0	81100000.0	17800000.0	27900000.0	17700000.0	83600000.0	84600000.0	22400000.0	90900000.0	92400000.0	17600000.0
POS_MZ469.7792200888357_RT12.48989384066128	109588776.0	106000000.0	110000000.0	12300000.0	36200000.0	312393.9688	83600000.0	83200000.0	63000000.0	72400000.0	87000000.0	79200000.0	8851179.0	71500000.0	75500000.0	19000000.0	30700000.0	46800000.0	69900000.0	18600000.0	55800000.0	30400000.0	23600000.0	9736395.0	44700000.0	70600000.0	82400000.0	57300000.0	18500000.0	83300000.0	52400000.0	16300000.0	26300000.0	58400000.0	50500000.0	55800000.0	46600000.0	56600000.0	52600000.0	60000000.0	14600000.0	40900000.0	16900000.0	64600000.0	62300000.0	13600000.0	61100000.0	49000000.0	11600000.0
POS_MZ525.3398020754578_RT12.69059981600081	109578264.0	101000000.0	107000000.0	85900000.0	11400000.0	84038.73438	40700000.0	47900000.0	21000000.0	36300000.0	49300000.0	41200000.0	27300000.0	43700000.0	33800000.0	19900000.0	18200000.0	26700000.0	21600000.0	58700000.0	28200000.0	21800000.0	40400000.0	70600000.0	29400000.0	32400000.0	56300000.0	40600000.0	28100000.0	41800000.0	32000000.0	19200000.0	24500000.0	97400000.0	59600000.0	33200000.0	40800000.0	29800000.0	32100000.0	65400000.0	47100000.0	19300000.0	13400000.0	36200000.0	41800000.0	22700000.0	25200000.0	36600000.0	19600000.0
POS_MZ635.8964427004578_RT13.040096617923844	109060784.0	103000000.0	85200000.0	83600000.0	72300000.0	145260.8438	85400000.0	87100000.0	766108.5	101000000.0	90800000.0	89300000.0	7984458.0	70800000.0	85200000.0	10600000.0	67500000.0	80200000.0	55900000.0	3570266.0	89400000.0	71000000.0	3419006.5	8477528.0	82800000.0	77100000.0	78800000.0	83400000.0	3913644.5	71000000.0	85300000.0	61600000.0	45800000.0	42500000.0	70500000.0	84100000.0	76400000.0	69100000.0	75300000.0	58400000.0	35100000.0	64400000.0	41500000.0	81000000.0	72600000.0	23100000.0	51600000.0	66800000.0	5442132.5
POS_MZ701.4339660319586_RT13.195413012829937	108811448.0	120000000.0	128000000.0	89600000.0	114000000.0	197318.75	99300000.0	99700000.0	945651.375	110000000.0	108000000.0	105000000.0	2390272.5	76200000.0	96900000.0	15200000.0	86600000.0	99600000.0	78800000.0	1641687.5	103000000.0	92700000.0	1352790.375	3162559.25	94800000.0	82400000.0	77200000.0	96800000.0	1992229.25	84900000.0	89400000.0	77000000.0	62900000.0	62500000.0	87500000.0	95300000.0	87300000.0	83200000.0	83000000.0	81500000.0	47500000.0	85300000.0	53800000.0	88500000.0	84100000.0	32800000.0	50300000.0	82800000.0	2535662.5
POS_MZ84.96032743556525_RT1.4524567382485887	108323120.0	47600000.0	171000000.0	73300000.0	66100000.0	197000000.0	36900000.0	248000000.0	76300000.0	73500000.0	99300000.0	66200000.0	88000000.0	111000000.0	81200000.0	53100000.0	62900000.0	42300000.0	79700000.0	175000000.0	61300000.0	59000000.0	178000000.0	71200000.0	56900000.0	89600000.0	62000000.0	46300000.0	121000000.0	103000000.0	188000000.0	110000000.0	115000000.0	100000000.0	55800000.0	49600000.0	72300000.0	43100000.0	44300000.0	40800000.0	66500000.0	109000000.0	52400000.0	45600000.0	77500000.0	117000000.0	82000000.0	79700000.0	121000000.0
POS_MZ84.96033116822602_RT1.4492681122067022	108323120.0	47600000.0	171000000.0	73300000.0	66100000.0	197000000.0	36900000.0	248000000.0	76300000.0	73500000.0	99300000.0	66200000.0	88000000.0	111000000.0	81200000.0	53100000.0	62900000.0	42300000.0	79700000.0	175000000.0	61300000.0	59000000.0	178000000.0	71200000.0	56900000.0	89600000.0	62000000.0	46300000.0	121000000.0	103000000.0	188000000.0	110000000.0	115000000.0	100000000.0	55800000.0	49600000.0	72300000.0	43100000.0	44300000.0	40800000.0	66500000.0	109000000.0	52400000.0	45600000.0	77500000.0	117000000.0	82000000.0	79700000.0	121000000.0
POS_MZ571.0202236388667_RT13.499616366051452	107923384.0	123000000.0	100000000.0	78900000.0	123000000.0	502446.3125	85600000.0	88900000.0	1189064.5	93400000.0	84200000.0	97400000.0	1392555.875	53700000.0	60500000.0	25800000.0	96000000.0	81500000.0	9550845.0	1061442.0	103000000.0	101000000.0	842215.0625	810720.6875	94700000.0	67900000.0	67900000.0	92500000.0	2401808.25	66100000.0	87900000.0	97000000.0	81200000.0	43000000.0	80600000.0	81000000.0	81300000.0	63800000.0	87200000.0	72300000.0	72300000.0	89300000.0	79200000.0	78700000.0	64100000.0	46400000.0	45200000.0	73100000.0	1620419.375
POS_MZ424.2660509336295_RT13.038902459427968	107793304.0	99000000.0	75600000.0	69200000.0	84600000.0	227092.3438	52500000.0	77400000.0	1613410.0	89200000.0	90400000.0	83300000.0	9853019.0	51900000.0	61400000.0	16200000.0	76800000.0	82000000.0	66300000.0	5330353.0	86900000.0	85100000.0	5367753.0	12400000.0	74600000.0	69700000.0	68900000.0	59500000.0	6558056.0	53600000.0	78700000.0	69200000.0	57500000.0	46900000.0	75900000.0	45700000.0	70700000.0	57100000.0	69800000.0	63200000.0	51900000.0	75200000.0	55600000.0	70000000.0	55000000.0	31200000.0	42200000.0	60800000.0	7758972.0
NEG_MZ96.95868535195628_RT1.5232856526881717	107786104.0	78100000.0	35100000.0	154000000.0	364000000.0	58800000.0	150000000.0	159000000.0	40200000.0	55500000.0	62200000.0	29000000.0	31900000.0	234000000.0	80200000.0	20500000.0	192000000.0	42000000.0	79100000.0	23200000.0	102000000.0	162000000.0	32800000.0	17200000.0	24700000.0	32900000.0	46500000.0	88400000.0	23900000.0	88300000.0	45400000.0	44800000.0	22700000.0	67900000.0	66000000.0	23600000.0	85000000.0	62600000.0	59300000.0	11000000.0	16500000.0	20400000.0	17400000.0	104000000.0	40800000.0	2946132.5	56600000.0	76100000.0	7843312.0
POS_MZ490.3176776538071_RT12.575991328019335	107464056.0	110000000.0	98000000.0	17400000.0	48100000.0	232630.8125	79700000.0	78700000.0	60000000.0	70700000.0	74100000.0	70800000.0	16500000.0	58000000.0	66000000.0	24800000.0	33300000.0	50700000.0	41700000.0	24200000.0	51000000.0	35600000.0	28100000.0	11400000.0	49600000.0	58600000.0	59800000.0	41700000.0	23900000.0	63400000.0	56800000.0	19000000.0	31000000.0	37700000.0	48700000.0	41900000.0	43300000.0	58000000.0	46500000.0	53900000.0	15200000.0	36900000.0	17700000.0	66300000.0	58900000.0	14000000.0	43000000.0	40900000.0	12000000.0
POS_MZ483.2986224605494_RT13.675424793568672	107203680.0	108000000.0	92400000.0	85700000.0	67000000.0	156128.1875	73000000.0	97900000.0	458766.7188	82200000.0	82800000.0	87500000.0	331331.3438	65700000.0	75400000.0	8935207.0	55000000.0	87200000.0	51600000.0	425370.6563	74000000.0	61400000.0	339794.4375	300701.2188	71600000.0	72600000.0	67800000.0	83700000.0	1074638.0	66200000.0	78700000.0	57000000.0	38200000.0	51800000.0	65800000.0	66100000.0	71000000.0	67300000.0	72000000.0	68600000.0	33800000.0	59300000.0	31600000.0	72100000.0	62700000.0	19300000.0	53800000.0	65800000.0	623315.125
POS_MZ483.3001295546352_RT13.546610255896908	107203680.0	104000000.0	85700000.0	83900000.0	70400000.0	355994.4688	75300000.0	97900000.0	880434.0	82200000.0	82800000.0	87500000.0	1565831.0	17100000.0	75400000.0	13600000.0	55000000.0	87200000.0	51600000.0	1189800.375	74000000.0	61400000.0	1391882.125	1978834.375	71600000.0	72800000.0	70900000.0	79100000.0	1867558.25	66100000.0	75200000.0	57000000.0	39000000.0	51600000.0	65800000.0	66600000.0	73300000.0	63700000.0	73400000.0	65800000.0	33800000.0	59300000.0	33600000.0	75300000.0	66000000.0	21500000.0	51000000.0	65800000.0	1626695.5
POS_MZ483.2994806447707_RT13.603179096848297	107203680.0	108000000.0	92400000.0	85700000.0	70400000.0	355994.4688	75300000.0	10600000.0	458766.7188	72400000.0	82800000.0	87500000.0	1372111.25	73300000.0	75400000.0	8935207.0	55000000.0	87200000.0	51600000.0	425370.6563	74000000.0	61400000.0	996252.0	1464174.5	71600000.0	6197704.5	70900000.0	83700000.0	1867558.25	66200000.0	78700000.0	57000000.0	38200000.0	51800000.0	65600000.0	66600000.0	73300000.0	67300000.0	73400000.0	68600000.0	33800000.0	59300000.0	31600000.0	75300000.0	66000000.0	19300000.0	53800000.0	65800000.0	623315.125
POS_MZ494.3046518961589_RT13.697081040189124	107015752.0	104000000.0	97600000.0	98300000.0	64400000.0	127459.1484	78800000.0	84500000.0	568474.5	101000000.0	88600000.0	91700000.0	896361.375	78600000.0	78900000.0	7831643.5	53300000.0	75300000.0	42800000.0	548044.1875	78500000.0	56900000.0	565419.625	1112243.0	80700000.0	75100000.0	81700000.0	75600000.0	1083153.375	84800000.0	84800000.0	54500000.0	31400000.0	59300000.0	74200000.0	75400000.0	83000000.0	73700000.0	74700000.0	73200000.0	26500000.0	56400000.0	28800000.0	84600000.0	78300000.0	15000000.0	60000000.0	73900000.0	947987.125
POS_MZ461.03467551679057_RT13.607643006619389	106958760.0	94400000.0	83300000.0	76100000.0	79800000.0	266937.0	67500000.0	46700000.0	593320.875	68700000.0	79300000.0	84200000.0	472708.625	39500000.0	63300000.0	11900000.0	62600000.0	68900000.0	57200000.0	491681.9688	63900000.0	68500000.0	495579.625	423423.7813	70200000.0	49900000.0	55900000.0	75300000.0	1153281.25	58400000.0	69000000.0	54900000.0	40200000.0	46000000.0	64500000.0	63900000.0	59200000.0	48800000.0	60100000.0	61600000.0	36600000.0	64000000.0	40600000.0	56400000.0	66300000.0	20300000.0	33700000.0	58300000.0	881585.5625
POS_MZ461.03514591435913_RT13.610685025137945	106958760.0	94400000.0	83300000.0	76100000.0	79800000.0	266937.0	67500000.0	65900000.0	593320.875	68700000.0	79300000.0	84200000.0	472708.625	56100000.0	63300000.0	11900000.0	62600000.0	68900000.0	57200000.0	491681.9688	63900000.0	68500000.0	495579.625	423423.7813	70200000.0	65700000.0	55900000.0	75300000.0	1153281.25	58400000.0	69000000.0	54900000.0	40200000.0	46000000.0	64500000.0	63900000.0	59200000.0	48800000.0	60100000.0	61600000.0	36600000.0	64000000.0	40600000.0	56400000.0	66300000.0	20300000.0	46000000.0	58300000.0	881585.5625
POS_MZ98.51255150251491_RT22.71608477419355	106796944.0	114000000.0	111000000.0	107000000.0	104000000.0	115000000.0	106000000.0	99900000.0	124000000.0	106000000.0	103000000.0	97900000.0	101000000.0	102000000.0	110000000.0	118000000.0	110000000.0	116000000.0	121000000.0	111000000.0	125000000.0	142000000.0	124000000.0	121000000.0	107000000.0	111000000.0	106000000.0	125000000.0	128000000.0	123000000.0	113000000.0	136000000.0	128000000.0	125000000.0	136000000.0	128000000.0	118000000.0	122000000.0	124000000.0	121000000.0	126000000.0	123000000.0	118000000.0	121000000.0	127000000.0	125000000.0	108000000.0	114000000.0	132000000.0
POS_MZ98.51252869636782_RT22.761106537634404	106796944.0	114000000.0	111000000.0	107000000.0	104000000.0	115000000.0	106000000.0	99900000.0	124000000.0	106000000.0	103000000.0	97900000.0	101000000.0	102000000.0	110000000.0	118000000.0	110000000.0	116000000.0	121000000.0	111000000.0	125000000.0	142000000.0	124000000.0	121000000.0	107000000.0	111000000.0	106000000.0	125000000.0	128000000.0	123000000.0	113000000.0	136000000.0	128000000.0	125000000.0	136000000.0	128000000.0	118000000.0	122000000.0	124000000.0	121000000.0	126000000.0	123000000.0	118000000.0	121000000.0	127000000.0	125000000.0	108000000.0	114000000.0	132000000.0
POS_MZ599.882340954196_RT12.925870959105247	106559288.0	102000000.0	73900000.0	56800000.0	192000000.0	1524221.875	63600000.0	86000000.0	18100000.0	92500000.0	88300000.0	87900000.0	73100000.0	35600000.0	49300000.0	80000000.0	141000000.0	116000000.0	165000000.0	55200000.0	123000000.0	174000000.0	55600000.0	56600000.0	111000000.0	51000000.0	50000000.0	99400000.0	47200000.0	39300000.0	88800000.0	75000000.0	109000000.0	20600000.0	87900000.0	75700000.0	78000000.0	50100000.0	65700000.0	50400000.0	82800000.0	119000000.0	121000000.0	61100000.0	50100000.0	76000000.0	26300000.0	52000000.0	47400000.0
POS_MZ505.31191540875176_RT13.745276389040866	106199280.0	105000000.0	98800000.0	94500000.0	53700000.0	125424.6563	85800000.0	86100000.0	460633.125	86300000.0	90500000.0	87600000.0	490839.0938	84300000.0	80200000.0	6356796.5	47800000.0	75400000.0	40400000.0	279280.8438	68100000.0	44200000.0	376588.9375	385548.9375	73400000.0	70600000.0	78900000.0	67500000.0	688164.375	80200000.0	68900000.0	49300000.0	23900000.0	67900000.0	71500000.0	74600000.0	70600000.0	72000000.0	67500000.0	1106562.5	19900000.0	49700000.0	26900000.0	71000000.0	83900000.0	11200000.0	65200000.0	74400000.0	594206.3125
POS_MZ505.3106922532914_RT12.91528669538079	106199280.0	105000000.0	98800000.0	382000000.0	53700000.0	157744.0938	85400000.0	78600000.0	243000000.0	86300000.0	90500000.0	87600000.0	353000000.0	75500000.0	76200000.0	316000000.0	42400000.0	69900000.0	84100000.0	311000000.0	61700000.0	9837819.0	328000000.0	345000000.0	73400000.0	7814031.5	78900000.0	53700000.0	318000000.0	80200000.0	68900000.0	338000000.0	308000000.0	67900000.0	71500000.0	74600000.0	70600000.0	72000000.0	67500000.0	65000000.0	339000000.0	43900000.0	10100000.0	71000000.0	83900000.0	313000000.0	66400000.0	74400000.0	321000000.0
POS_MZ393.2490181957714_RT12.197264196586463	105872016.0	85900000.0	101000000.0	506000000.0	33800000.0	1308963.25	79400000.0	74100000.0	725000000.0	41400000.0	70000000.0	51600000.0	951000000.0	77400000.0	65600000.0	647000000.0	21700000.0	20700000.0	348000000.0	498000000.0	43300000.0	13200000.0	546000000.0	317000000.0	54000000.0	60200000.0	53600000.0	25700000.0	631000000.0	72100000.0	25300000.0	407000000.0	712000000.0	152000000.0	30400000.0	39300000.0	34300000.0	54500000.0	29300000.0	44200000.0	367000000.0	32300000.0	6371271.0	34000000.0	68300000.0	393000000.0	115000000.0	50800000.0	357000000.0
POS_MZ393.2491973548807_RT12.27601105663283	105872016.0	34600000.0	101000000.0	506000000.0	4192654.0	1308963.25	6926873.0	74100000.0	725000000.0	2706220.0	70000000.0	51600000.0	951000000.0	77400000.0	64600000.0	647000000.0	21700000.0	20700000.0	348000000.0	498000000.0	2325377.25	5545695.5	546000000.0	317000000.0	54000000.0	60200000.0	53600000.0	1486239.25	631000000.0	72100000.0	25300000.0	407000000.0	712000000.0	152000000.0	30400000.0	39300000.0	34300000.0	54500000.0	3633231.75	44200000.0	367000000.0	32300000.0	4936784.0	3065760.75	1601791.375	393000000.0	78400000.0	50800000.0	357000000.0
POS_MZ379.5713376281722_RT12.859475661781872	105632600.0	123000000.0	108000000.0	84300000.0	63900000.0	49543.36719	108000000.0	101000000.0	4237684.5	92500000.0	105000000.0	94300000.0	27200000.0	82300000.0	87400000.0	21700000.0	42600000.0	72100000.0	43600000.0	18200000.0	84500000.0	68700000.0	20600000.0	39200000.0	67900000.0	101000000.0	102000000.0	83300000.0	18500000.0	96200000.0	87600000.0	53900000.0	35500000.0	70700000.0	78500000.0	79200000.0	82700000.0	87800000.0	85100000.0	81700000.0	31300000.0	70800000.0	30100000.0	77100000.0	89500000.0	24300000.0	72100000.0	77500000.0	26300000.0
POS_MZ490.301035727224_RT13.707559767004438	105484768.0	104000000.0	125000000.0	108000000.0	37300000.0	64072.34375	111000000.0	97800000.0	199096.4531	101000000.0	104000000.0	97300000.0	260446.4063	123000000.0	103000000.0	4553770.0	36500000.0	62000000.0	27600000.0	145267.8125	68100000.0	41200000.0	172777.4531	147828.3125	69200000.0	106000000.0	109000000.0	74700000.0	348092.75	111000000.0	76900000.0	45900000.0	18700000.0	126000000.0	81200000.0	89100000.0	84500000.0	109000000.0	77200000.0	93200000.0	15700000.0	52800000.0	21100000.0	95600000.0	99200000.0	8621092.0	126000000.0	96700000.0	468729.75
POS_MZ490.29853509369235_RT13.637050447114953	105484768.0	104000000.0	122000000.0	106000000.0	35200000.0	64072.34375	1236596.75	97800000.0	316941.9375	101000000.0	104000000.0	97300000.0	656061.3125	104000000.0	103000000.0	4553770.0	36500000.0	62000000.0	27600000.0	616146.8125	68100000.0	30100000.0	687122.3125	261612.7813	68400000.0	99100000.0	99100000.0	74700000.0	831479.5625	111000000.0	76900000.0	45900000.0	18700000.0	126000000.0	81200000.0	81900000.0	81900000.0	109000000.0	77200000.0	86900000.0	15700000.0	21900000.0	21100000.0	95600000.0	99200000.0	8621092.0	126000000.0	96700000.0	468729.75
POS_MZ472.0417446026267_RT13.649176373309789	105422840.0	112000000.0	89200000.0	88900000.0	73000000.0	294783.8438	79600000.0	80400000.0	677725.9375	81800000.0	83700000.0	98500000.0	592359.9375	62500000.0	71100000.0	11700000.0	62800000.0	78600000.0	56800000.0	709507.375	77000000.0	62400000.0	316602.8125	224028.5781	75700000.0	71300000.0	61500000.0	78800000.0	880802.8125	67700000.0	82800000.0	58500000.0	47900000.0	45800000.0	78600000.0	65200000.0	67400000.0	62600000.0	64300000.0	73000000.0	37800000.0	62900000.0	39800000.0	69200000.0	70100000.0	21600000.0	45400000.0	64000000.0	587246.375
POS_MZ348.72251868276095_RT11.974305602804437	104308160.0	133000000.0	168000000.0	391000000.0	78500000.0	6696931.0	118000000.0	82200000.0	787000000.0	60200000.0	82700000.0	62000000.0	460000000.0	137000000.0	114000000.0	480000000.0	48800000.0	45200000.0	787000000.0	546000000.0	100000000.0	21300000.0	507000000.0	325000000.0	78500000.0	108000000.0	85300000.0	42900000.0	489000000.0	135000000.0	52000000.0	11200000.0	562000000.0	221000000.0	50400000.0	54600000.0	34900000.0	81500000.0	49900000.0	86300000.0	415000000.0	71500000.0	13800000.0	52600000.0	101000000.0	434000000.0	173000000.0	55400000.0	386000000.0
POS_MZ483.0477288362729_RT13.67763236938555	104180000.0	95000000.0	78300000.0	77900000.0	74900000.0	223799.25	85500000.0	67200000.0	393596.0938	95000000.0	88000000.0	95800000.0	491068.1563	71700000.0	66900000.0	9487504.0	54300000.0	90500000.0	49400000.0	440046.8438	77500000.0	62600000.0	244839.6406	274505.375	82600000.0	72100000.0	57800000.0	82600000.0	798214.9375	53100000.0	63000000.0	59000000.0	35600000.0	44800000.0	71900000.0	70200000.0	75500000.0	68500000.0	74300000.0	57200000.0	35000000.0	61800000.0	35200000.0	72500000.0	70200000.0	18900000.0	42600000.0	63700000.0	713244.75
POS_MZ600.372567793559_RT13.455578442235286	103891000.0	96300000.0	4954104.5	83000000.0	91200000.0	286244.6875	72000000.0	82600000.0	14000000.0	93900000.0	78100000.0	85500000.0	14300000.0	56100000.0	70700000.0	13000000.0	83400000.0	92600000.0	69400000.0	10800000.0	68700000.0	81100000.0	12300000.0	12000000.0	85400000.0	72400000.0	71000000.0	79500000.0	11300000.0	63100000.0	92900000.0	76100000.0	56500000.0	41200000.0	60700000.0	73500000.0	81100000.0	63000000.0	67700000.0	66800000.0	47800000.0	82700000.0	53500000.0	69500000.0	64700000.0	25800000.0	44500000.0	69100000.0	10900000.0
POS_MZ600.3705908684402_RT13.575589685257462	103891000.0	96300000.0	78300000.0	83000000.0	91200000.0	246120.0938	72000000.0	82600000.0	559326.1875	93900000.0	78100000.0	85500000.0	513151.0313	59600000.0	70700000.0	13100000.0	83400000.0	92600000.0	69400000.0	517399.8438	76600000.0	81100000.0	393561.9063	379626.5	85400000.0	72400000.0	71000000.0	79500000.0	1123650.0	63100000.0	92900000.0	76100000.0	56500000.0	41200000.0	60700000.0	73500000.0	81100000.0	63000000.0	67700000.0	66800000.0	47800000.0	82700000.0	53500000.0	69500000.0	64700000.0	25800000.0	44500000.0	69100000.0	603306.5
POS_MZ403.23500438403056_RT20.32805053763441	103577512.0	126000000.0	62400000.0	71800000.0	70600000.0	74300000.0	16900000.0	76600000.0	77600000.0	83600000.0	84600000.0	19600000.0	99400000.0	93900000.0	90800000.0	108000000.0	100000000.0	88900000.0	95700000.0	96700000.0	88500000.0	85000000.0	95200000.0	69500000.0	65400000.0	12900000.0	79100000.0	13600000.0	69000000.0	12300000.0	52700000.0	59400000.0	66800000.0	66400000.0	85000000.0	78700000.0	88400000.0	81300000.0	89500000.0	104000000.0	71700000.0	79200000.0	69700000.0	75500000.0	69000000.0	69300000.0	69000000.0	72900000.0	13700000.0
POS_MZ534.3463479393117_RT12.676522482996267	103140848.0	94100000.0	67100000.0	29200000.0	7169293.5	276733.2813	56500000.0	77000000.0	41300000.0	14600000.0	70100000.0	78800000.0	30900000.0	34000000.0	45800000.0	2222139.25	53200000.0	2650767.0	745447.5	53600000.0	75200000.0	69500000.0	44200000.0	23600000.0	64100000.0	52300000.0	50600000.0	58000000.0	30700000.0	5534620.0	65700000.0	30800000.0	40800000.0	24200000.0	58400000.0	54500000.0	57500000.0	40300000.0	58500000.0	46800000.0	26800000.0	52500000.0	32700000.0	57800000.0	51300000.0	29700000.0	25900000.0	52700000.0	24100000.0
POS_MZ534.3442747057514_RT12.726439239265273	103140848.0	94100000.0	67100000.0	29200000.0	73900000.0	276733.2813	11000000.0	77000000.0	41300000.0	66300000.0	70100000.0	18800000.0	30900000.0	34000000.0	45800000.0	37300000.0	53200000.0	71300000.0	53700000.0	53600000.0	75200000.0	69500000.0	44200000.0	23600000.0	64100000.0	52300000.0	50600000.0	58000000.0	30700000.0	41100000.0	65700000.0	30800000.0	40800000.0	24200000.0	58400000.0	54500000.0	57500000.0	40300000.0	58500000.0	46800000.0	26800000.0	52500000.0	32700000.0	57800000.0	51300000.0	29700000.0	25900000.0	52700000.0	24100000.0
POS_MZ472.29212131307787_RT13.631511722891316	102894624.0	120000000.0	87600000.0	86900000.0	68400000.0	146827.9688	76200000.0	75900000.0	657598.1875	79000000.0	76700000.0	97700000.0	1857194.0	68000000.0	72600000.0	11300000.0	63800000.0	82300000.0	54000000.0	1077914.625	75700000.0	62600000.0	981138.875	2582299.0	69700000.0	72500000.0	60000000.0	77900000.0	1393743.125	71300000.0	71900000.0	62400000.0	46500000.0	51300000.0	71800000.0	64000000.0	59900000.0	67500000.0	70700000.0	63600000.0	35600000.0	60000000.0	40200000.0	70900000.0	69200000.0	21300000.0	49900000.0	68600000.0	1514624.625
POS_MZ472.29041593864196_RT13.549862337692549	102894624.0	120000000.0	87600000.0	86900000.0	68400000.0	146827.9688	68800000.0	63900000.0	865087.875	79000000.0	76700000.0	97700000.0	4450420.0	61100000.0	72600000.0	11300000.0	1025060.25	82300000.0	54000000.0	1077914.625	75700000.0	62600000.0	3333470.0	6953582.0	23500000.0	2548551.75	60000000.0	67200000.0	1393743.125	71300000.0	71900000.0	62400000.0	46500000.0	51300000.0	71800000.0	64000000.0	59900000.0	67500000.0	65000000.0	63600000.0	35600000.0	60000000.0	3106350.25	70900000.0	69200000.0	21300000.0	50000000.0	68600000.0	3507086.0
POS_MZ480.3083136775389_RT19.024634623655917	102711368.0	24100000.0	22100000.0	20200000.0	20300000.0	21800000.0	18100000.0	15900000.0	17600000.0	15600000.0	18700000.0	18900000.0	19700000.0	20000000.0	19100000.0	19700000.0	21800000.0	22300000.0	23200000.0	26800000.0	27100000.0	25400000.0	27000000.0	22600000.0	24200000.0	23100000.0	21800000.0	23400000.0	21400000.0	19700000.0	20500000.0	15600000.0	20700000.0	20600000.0	19700000.0	22700000.0	22200000.0	21200000.0	8878403.0	21800000.0	20300000.0	19200000.0	13900000.0	18300000.0	18500000.0	16900000.0	15600000.0	16500000.0	17000000.0
POS_MZ480.30811367240005_RT18.144729860215048	102711368.0	24100000.0	22100000.0	20200000.0	20300000.0	21800000.0	18100000.0	15900000.0	17600000.0	15600000.0	15400000.0	15300000.0	14300000.0	13400000.0	14100000.0	14600000.0	13300000.0	8165790.5	7774384.5	8988793.0	8304956.0	8038015.0	8567631.0	12600000.0	14100000.0	14200000.0	13600000.0	23400000.0	21400000.0	19700000.0	20500000.0	15300000.0	20700000.0	20600000.0	11700000.0	22300000.0	21500000.0	21100000.0	2046634.5	20100000.0	20300000.0	19200000.0	2488746.0	18300000.0	18500000.0	16900000.0	14900000.0	16500000.0	13900000.0
POS_MZ480.3083002235691_RT19.053369602150543	102711368.0	24100000.0	22100000.0	20200000.0	20300000.0	21800000.0	18100000.0	15900000.0	17600000.0	15600000.0	18700000.0	18900000.0	19700000.0	20000000.0	19100000.0	19700000.0	21800000.0	22300000.0	22900000.0	23700000.0	24100000.0	25400000.0	27000000.0	22600000.0	24200000.0	23100000.0	21800000.0	23400000.0	18200000.0	19700000.0	20500000.0	15600000.0	20700000.0	20600000.0	19700000.0	22700000.0	22200000.0	21100000.0	8878403.0	21800000.0	20300000.0	19200000.0	13900000.0	18300000.0	18500000.0	16900000.0	15600000.0	16500000.0	17000000.0
NEG_MZ325.1842984463534_RT18.45907323429981	102536376.0	129000000.0	107000000.0	26800000.0	97400000.0	137000000.0	68100000.0	155000000.0	114000000.0	160000000.0	294000000.0	84400000.0	16500000.0	101000000.0	138000000.0	266878.2188	262000000.0	125000000.0	233000000.0	19400000.0	126000000.0	128000000.0	7170902.5	6286287.5	98200000.0	139000000.0	48700000.0	66800000.0	12000000.0	64200000.0	195000000.0	340324.375	631952.875	65700000.0	38900000.0	112000000.0	231000000.0	30600000.0	44000000.0	17400000.0	3085298.0	37000000.0	26900000.0	45500000.0	49900000.0	351067.3438	44500000.0	40200000.0	136669.4375
POS_MZ591.3692420221145_RT13.120529935477101	101004304.0	82800000.0	7077861.0	91100000.0	26600000.0	329357.7188	136000000.0	130000000.0	5722663.0	10700000.0	9881106.0	379000000.0	22100000.0	300000000.0	7243871.5	16400000.0	24100000.0	16000000.0	66900000.0	30700000.0	16200000.0	29500000.0	33100000.0	30200000.0	336000000.0	84700000.0	300000000.0	15600000.0	35500000.0	91500000.0	106000000.0	130000000.0	38700000.0	56500000.0	10300000.0	9081617.0	9140200.0	7731735.5	289000000.0	315000000.0	54400000.0	17600000.0	27000000.0	291000000.0	3704534.5	23300000.0	2643122.25	142000000.0	24400000.0
POS_MZ128.01961418931202_RT1.4459350713161767	100521856.0	180000000.0	105000000.0	674000000.0	143000000.0	75000000.0	253000000.0	120000000.0	308000000.0	78400000.0	87900000.0	69100000.0	714000000.0	97800000.0	131000000.0	595000000.0	125000000.0	123000000.0	281000000.0	537000000.0	103000000.0	137000000.0	530000000.0	873000000.0	74800000.0	128000000.0	94900000.0	239000000.0	574000000.0	56100000.0	102000000.0	494000000.0	383000000.0	96800000.0	194000000.0	152000000.0	173000000.0	208000000.0	166000000.0	160000000.0	577000000.0	152000000.0	109000000.0	234000000.0	163000000.0	673000000.0	112000000.0	142000000.0	700000000.0
POS_MZ204.1232129175264_RT3.047801510710372	100485832.0	231000000.0	56700000.0	200000000.0	551000000.0	795000000.0	755000000.0	77200000.0	925000000.0	446000000.0	86500000.0	124000000.0	273000000.0	29300000.0	102000000.0	258000000.0	299000000.0	197000000.0	196000000.0	139000000.0	128000000.0	349000000.0	86100000.0	258000000.0	17400000.0	177000000.0	118000000.0	487000000.0	201000000.0	23000000.0	20800000.0	112000000.0	85100000.0	69800000.0	499000000.0	369000000.0	256000000.0	565000000.0	280000000.0	60900000.0	163000000.0	189000000.0	701000000.0	533000000.0	416000000.0	430000000.0	311000000.0	414000000.0	114000000.0
NEG_MZ147.0287627360182_RT2.786539589248753	100418104.0	588000000.0	17900000.0	936000000.0	31300000.0	135000000.0	403000000.0	4506194.0	13400000.0	9201905.0	368000000.0	273000000.0	3876680.0	3863267.75	420000000.0	4440473.0	894000000.0	15300000.0	293000000.0	156000000.0	30400000.0	987000000.0	7863819.0	178000000.0	255000000.0	8257826.0	4542371.5	1050000000.0	413000000.0	73300000.0	99200000.0	617000000.0	154000000.0	6077375.0	5470963.5	8669943.0	161000000.0	13300000.0	5775752.5	1359371.5	4000569.0	3710913.0	12700000.0	1580000000.0	1070000000.0	6090369.0	4321556.0	1110000000.0	560000000.0
POS_MZ433.601281115132_RT13.094398707479533	99430264.0	96500000.0	84000000.0	86500000.0	48000000.0	71892.83594	85400000.0	86100000.0	739546.5	75000000.0	85000000.0	93800000.0	3110211.0	94000000.0	86200000.0	8720676.0	44900000.0	68800000.0	36700000.0	1360047.625	70500000.0	54900000.0	1805715.25	4213451.0	76000000.0	79200000.0	76100000.0	66900000.0	2382124.25	85400000.0	70700000.0	55700000.0	34100000.0	74900000.0	62700000.0	79400000.0	78700000.0	78100000.0	67900000.0	70300000.0	28400000.0	54300000.0	27300000.0	75900000.0	84000000.0	14900000.0	82700000.0	76600000.0	2595117.0
POS_MZ415.26209759488665_RT12.328780132542883	98270656.0	103000000.0	135000000.0	289000000.0	23800000.0	568187.875	107000000.0	70200000.0	483000000.0	66100000.0	64900000.0	50400000.0	268000000.0	126000000.0	84800000.0	292000000.0	16200000.0	31100000.0	273000000.0	336000000.0	41400000.0	17400000.0	358000000.0	246000000.0	44700000.0	86200000.0	76400000.0	40500000.0	291000000.0	83300000.0	36400000.0	197000000.0	356000000.0	168000000.0	40300000.0	40700000.0	38500000.0	85400000.0	46000000.0	74600000.0	277000000.0	20700000.0	14100000.0	44400000.0	70500000.0	258000000.0	139000000.0	44300000.0	243000000.0
POS_MZ415.2627542157524_RT12.393988430475098	98270656.0	103000000.0	135000000.0	289000000.0	23800000.0	568187.875	107000000.0	70200000.0	483000000.0	66100000.0	64900000.0	50400000.0	268000000.0	126000000.0	84800000.0	292000000.0	16200000.0	31100000.0	273000000.0	336000000.0	41400000.0	17400000.0	358000000.0	246000000.0	8219119.5	86200000.0	76400000.0	8114706.5	291000000.0	83300000.0	36400000.0	197000000.0	356000000.0	168000000.0	40300000.0	40700000.0	38500000.0	5945922.5	6432397.0	74600000.0	277000000.0	20700000.0	14100000.0	44400000.0	70500000.0	258000000.0	139000000.0	5736627.0	243000000.0
POS_MZ415.2619060394213_RT12.073184957022628	98270656.0	103000000.0	135000000.0	289000000.0	23800000.0	923857.875	107000000.0	70200000.0	472000000.0	66100000.0	64900000.0	50400000.0	268000000.0	126000000.0	84800000.0	244000000.0	16200000.0	31100000.0	273000000.0	336000000.0	41400000.0	17400000.0	358000000.0	246000000.0	44700000.0	86200000.0	56600000.0	40500000.0	291000000.0	83300000.0	36400000.0	1800000000.0	356000000.0	168000000.0	40300000.0	40700000.0	38500000.0	85400000.0	46000000.0	74600000.0	3990000000.0	20700000.0	14100000.0	44400000.0	70500000.0	258000000.0	139000000.0	44300000.0	4330000000.0
POS_MZ481.80422481532105_RT12.567839434923918	97109784.0	93900000.0	139000000.0	137000000.0	23700000.0	38446.25391	120000000.0	80800000.0	117000000.0	69200000.0	75900000.0	61700000.0	130000000.0	130000000.0	89900000.0	143000000.0	17500000.0	38200000.0	32500000.0	139000000.0	38800000.0	17800000.0	118000000.0	132000000.0	38900000.0	80200000.0	82700000.0	31300000.0	110000000.0	93300000.0	43400000.0	124000000.0	119000000.0	123000000.0	46300000.0	46400000.0	43500000.0	87300000.0	50800000.0	71200000.0	110000000.0	23100000.0	7627315.5	68800000.0	71100000.0	87500000.0	106000000.0	52400000.0	110000000.0
POS_MZ585.6953061037369_RT13.550065727373465	96736456.0	112000000.0	87600000.0	81700000.0	94700000.0	277882.8125	70500000.0	96500000.0	667075.875	90300000.0	74900000.0	93400000.0	721442.625	1913913.375	71100000.0	19800000.0	84200000.0	85400000.0	85600000.0	971073.625	95400000.0	102000000.0	624824.0625	533751.9375	90500000.0	84000000.0	65700000.0	94700000.0	1787954.75	59000000.0	83600000.0	90000000.0	69500000.0	42500000.0	77300000.0	73400000.0	77200000.0	55800000.0	72400000.0	59100000.0	57700000.0	84700000.0	63400000.0	71600000.0	63500000.0	34500000.0	37300000.0	75100000.0	759487.8125
POS_MZ585.6956258821385_RT13.543298873024717	96736456.0	112000000.0	87600000.0	81700000.0	94700000.0	277882.8125	6148175.0	96500000.0	667075.875	90300000.0	74900000.0	7097739.0	721442.625	50900000.0	71100000.0	19800000.0	84200000.0	85400000.0	85600000.0	971073.625	95400000.0	102000000.0	624824.0625	533751.9375	90500000.0	84000000.0	65700000.0	94700000.0	1787954.75	59000000.0	83600000.0	90000000.0	69500000.0	42500000.0	77300000.0	73400000.0	77200000.0	55800000.0	72400000.0	59100000.0	57700000.0	84700000.0	63400000.0	71600000.0	60800000.0	34500000.0	37300000.0	75100000.0	705090.75
POS_MZ585.6947754909146_RT13.547185074236126	96736456.0	3745877.5	87600000.0	81700000.0	94700000.0	277882.8125	70500000.0	4853479.5	667075.875	90300000.0	74900000.0	93400000.0	721442.625	48000000.0	70500000.0	19800000.0	80700000.0	85400000.0	85600000.0	971073.625	95400000.0	102000000.0	624824.0625	533751.9375	90500000.0	6288608.0	4221252.0	94700000.0	1787954.75	59000000.0	83600000.0	90000000.0	69500000.0	42500000.0	77300000.0	73400000.0	77200000.0	55800000.0	72400000.0	59100000.0	57700000.0	84700000.0	63400000.0	71600000.0	63500000.0	34500000.0	37300000.0	75100000.0	759487.8125
POS_MZ501.3078728221606_RT12.914463969067546	96691040.0	111000000.0	104000000.0	85400000.0	31700000.0	23974.47266	107000000.0	94000000.0	208528.6875	88400000.0	100000000.0	87500000.0	1190392.5	115000000.0	101000000.0	3782793.0	28300000.0	59700000.0	23200000.0	518905.875	58700000.0	30600000.0	712005.125	1579160.375	59700000.0	102000000.0	93600000.0	64100000.0	720696.0	103000000.0	72900000.0	37000000.0	16000000.0	119000000.0	70500000.0	71600000.0	70400000.0	91700000.0	82300000.0	85200000.0	13000000.0	39300000.0	14800000.0	87600000.0	92100000.0	7661827.0	108000000.0	87500000.0	975191.625
POS_MZ501.30596489177674_RT13.740487562367157	96691040.0	111000000.0	104000000.0	85400000.0	31700000.0	23974.47266	107000000.0	94000000.0	208528.6875	87500000.0	100000000.0	87500000.0	161562.375	115000000.0	101000000.0	3782793.0	28300000.0	59700000.0	23200000.0	138764.2969	58700000.0	30600000.0	179603.7031	183186.6563	59700000.0	102000000.0	95300000.0	64100000.0	439655.1563	103000000.0	72900000.0	37000000.0	16000000.0	119000000.0	70500000.0	70800000.0	73500000.0	93900000.0	82300000.0	86600000.0	13000000.0	39300000.0	14800000.0	87600000.0	92100000.0	7661827.0	109000000.0	86400000.0	249236.8125
POS_MZ425.7524804606593_RT12.329252726794937	95305528.0	83900000.0	77200000.0	5765234.0	25300000.0	1056197.375	66600000.0	55800000.0	47100000.0	49600000.0	47200000.0	43700000.0	4740241.0	52800000.0	37300000.0	7141635.0	16600000.0	29600000.0	82000000.0	13100000.0	37900000.0	22900000.0	10200000.0	5297674.5	36100000.0	51500000.0	49400000.0	39900000.0	7144003.5	44000000.0	34700000.0	6714237.5	15500000.0	54100000.0	31900000.0	33700000.0	35200000.0	49400000.0	30900000.0	44600000.0	7605027.5	24700000.0	9415659.0	33200000.0	46100000.0	8155908.5	60500000.0	32800000.0	6697314.0
POS_MZ425.75347031332683_RT12.350626333299253	95305528.0	83900000.0	77200000.0	5765234.0	25300000.0	1056197.375	66600000.0	55800000.0	47100000.0	49600000.0	47200000.0	43700000.0	4740241.0	52800000.0	37300000.0	7141635.0	16600000.0	29600000.0	82000000.0	13100000.0	37900000.0	22900000.0	10200000.0	5588824.0	36100000.0	51500000.0	49400000.0	36900000.0	7144003.5	41200000.0	34700000.0	5833272.5	15500000.0	54100000.0	31900000.0	33700000.0	35200000.0	49400000.0	30900000.0	44600000.0	7605027.5	24700000.0	9415659.0	33200000.0	46100000.0	7737889.5	60500000.0	32800000.0	6697314.0
POS_MZ649.8966379493139_RT13.091751735077535	95069808.0	83800000.0	100000000.0	96300000.0	34600000.0	11698.3877	96000000.0	79200000.0	247119.6719	79500000.0	83700000.0	64900000.0	1053757.0	100000000.0	85900000.0	3654679.0	26200000.0	58400000.0	22800000.0	436291.5	62200000.0	32100000.0	619475.4375	1413174.875	56400000.0	88000000.0	85200000.0	55500000.0	634819.1875	84000000.0	60500000.0	41700000.0	14400000.0	86400000.0	65800000.0	76900000.0	63900000.0	88400000.0	65500000.0	84600000.0	13500000.0	37100000.0	11200000.0	69600000.0	75500000.0	5986644.5	102000000.0	78400000.0	830975.25
POS_MZ522.816565736813_RT13.605973981493296	94911504.0	95600000.0	128000000.0	91500000.0	28800000.0	58172.33984	118000000.0	100000000.0	103449.9375	90000000.0	94900000.0	82900000.0	1102668.125	152000000.0	104000000.0	2559498.25	24700000.0	51900000.0	20900000.0	555806.875	52500000.0	28900000.0	538811.375	1367577.125	67900000.0	101000000.0	117000000.0	57500000.0	429166.125	116000000.0	59100000.0	32500000.0	9329474.0	161000000.0	65100000.0	77700000.0	82000000.0	104000000.0	67100000.0	90000000.0	12900000.0	36700000.0	13400000.0	81400000.0	99600000.0	6636368.5	156000000.0	73300000.0	835679.9375
POS_MZ403.2358560869771_RT20.38807722580646	92283160.0	126000000.0	130000000.0	87500000.0	68600000.0	67300000.0	74200000.0	58600000.0	46900000.0	11900000.0	14500000.0	56400000.0	61300000.0	67800000.0	71800000.0	108000000.0	100000000.0	88900000.0	87400000.0	96700000.0	63700000.0	64400000.0	71000000.0	69500000.0	65400000.0	69700000.0	62800000.0	80300000.0	69000000.0	59300000.0	6944925.0	56700000.0	53200000.0	43400000.0	85000000.0	78100000.0	7886106.5	81300000.0	73400000.0	78500000.0	71700000.0	60500000.0	56200000.0	58500000.0	66700000.0	51000000.0	65500000.0	55300000.0	7773868.0
POS_MZ461.2867369294296_RT13.62710806026246	91760792.0	85900000.0	75700000.0	65100000.0	69100000.0	258415.6875	11900000.0	61900000.0	714459.75	74600000.0	67700000.0	78200000.0	923047.0625	59300000.0	55100000.0	11700000.0	61400000.0	2060290.375	54100000.0	666344.5625	5027269.0	6295219.0	518622.0	636922.0625	62700000.0	9472187.0	58200000.0	76600000.0	1235630.625	57200000.0	6567978.5	62700000.0	46200000.0	44000000.0	61500000.0	57300000.0	61900000.0	5246763.5	55100000.0	62700000.0	3022346.0	55900000.0	40900000.0	62100000.0	64200000.0	22300000.0	50100000.0	54800000.0	831529.8125
POS_MZ461.2857391294807_RT12.801127201380444	91760792.0	85900000.0	75700000.0	361000000.0	69100000.0	258415.6875	62000000.0	5160634.5	240000000.0	74600000.0	7672790.5	78200000.0	340000000.0	59300000.0	55100000.0	318000000.0	61400000.0	73100000.0	60700000.0	327000000.0	73700000.0	66500000.0	311000000.0	366000000.0	62700000.0	54200000.0	58200000.0	76600000.0	327000000.0	57200000.0	60000000.0	314000000.0	277000000.0	44000000.0	61500000.0	57300000.0	61900000.0	52800000.0	55100000.0	62700000.0	305000000.0	55900000.0	40900000.0	62100000.0	64200000.0	316000000.0	50100000.0	54800000.0	309000000.0
POS_MZ461.2869743494174_RT12.856032745846901	91760792.0	85900000.0	75700000.0	300000000.0	69100000.0	258415.6875	62000000.0	61900000.0	240000000.0	74600000.0	67700000.0	78200000.0	245000000.0	11100000.0	55100000.0	253000000.0	3431863.5	73100000.0	54100000.0	327000000.0	73700000.0	66500000.0	311000000.0	279000000.0	62700000.0	60800000.0	58200000.0	76600000.0	327000000.0	57200000.0	60000000.0	253000000.0	210000000.0	44000000.0	61500000.0	57300000.0	61900000.0	52800000.0	55100000.0	62700000.0	237000000.0	55900000.0	40900000.0	62100000.0	64200000.0	260000000.0	50100000.0	54800000.0	259000000.0
POS_MZ461.28455099639893_RT12.877747313742125	91760792.0	85900000.0	75700000.0	356000000.0	69100000.0	258415.6875	62000000.0	61900000.0	240000000.0	44900000.0	67700000.0	78200000.0	335000000.0	49500000.0	55100000.0	318000000.0	61400000.0	73100000.0	60700000.0	327000000.0	73700000.0	66500000.0	311000000.0	341000000.0	56300000.0	6335611.5	58200000.0	76600000.0	327000000.0	50500000.0	54700000.0	55100000.0	277000000.0	42600000.0	61500000.0	57300000.0	56700000.0	51600000.0	50300000.0	59100000.0	305000000.0	55900000.0	40900000.0	62100000.0	64200000.0	316000000.0	45000000.0	1341469.75	309000000.0
POS_MZ362.2227261539414_RT12.077077567614156	91728456.0	126000000.0	177000000.0	4540000000.0	67300000.0	3033606.5	129000000.0	92500000.0	4300000000.0	76600000.0	98300000.0	63700000.0	4470000000.0	210000000.0	130000000.0	4700000000.0	45100000.0	46200000.0	1970000000.0	4720000000.0	92500000.0	22200000.0	4740000000.0	4340000000.0	85100000.0	136000000.0	99100000.0	52600000.0	4600000000.0	170000000.0	40000000.0	4760000000.0	4580000000.0	369000000.0	64200000.0	60200000.0	54400000.0	91900000.0	66600000.0	132000000.0	4450000000.0	53600000.0	12300000.0	66100000.0	107000000.0	3410000000.0	250000000.0	75700000.0	4300000000.0
NEG_MZ297.1529422924903_RT17.15575206695392	91543544.0	92500000.0	155000000.0	11300000.0	142000000.0	123000000.0	55000000.0	200000000.0	121000000.0	158000000.0	327000000.0	132000000.0	7095547.5	175000000.0	197000000.0	3518678.0	323000000.0	99100000.0	177000000.0	51600000.0	164000000.0	153000000.0	24300000.0	2672682.5	88500000.0	212000000.0	65800000.0	84000000.0	16800000.0	108000000.0	158000000.0	1221676.75	5446385.5	88800000.0	54200000.0	90600000.0	175000000.0	66500000.0	75400000.0	19200000.0	5978308.5	40700000.0	67000000.0	84300000.0	110000000.0	3637899.25	72900000.0	38100000.0	962984.25
POS_MZ627.8842340287536_RT13.040349903824772	91474848.0	83900000.0	105000000.0	95400000.0	32700000.0	57197.04297	107000000.0	90000000.0	292277.5625	92600000.0	89300000.0	87400000.0	1987640.75	112000000.0	87800000.0	3271554.0	29200000.0	55900000.0	18600000.0	1076439.5	56400000.0	29600000.0	979874.6875	2626799.25	59900000.0	91800000.0	91300000.0	56000000.0	1099194.5	94100000.0	57000000.0	33800000.0	16700000.0	102000000.0	61800000.0	67100000.0	65600000.0	85900000.0	66200000.0	80600000.0	16000000.0	35100000.0	16400000.0	80400000.0	79200000.0	6784603.5	88600000.0	75800000.0	1770701.0
POS_MZ505.30529014857734_RT13.383653439089098	90167664.0	93200000.0	98800000.0	71600000.0	1978944.5	92619.32813	85400000.0	78600000.0	7341083.5	82100000.0	83200000.0	22800000.0	12600000.0	75500000.0	76200000.0	14600000.0	42400000.0	69900000.0	34700000.0	9870500.0	7614471.0	2112112.5	9089136.0	39900000.0	72800000.0	476575.8438	4132430.75	66100000.0	7659267.0	80200000.0	68900000.0	42000000.0	1928497.125	76000000.0	4087269.75	74600000.0	69900000.0	60600000.0	67500000.0	1172698.125	1402132.5	3465233.5	2212451.5	45900000.0	2426552.75	10300000.0	69800000.0	72300000.0	9605242.0
POS_MZ512.3132540797999_RT13.763754788556758	88003048.0	80200000.0	103000000.0	88400000.0	24800000.0	18921.41602	94500000.0	81000000.0	195642.8125	70000000.0	78800000.0	67500000.0	184622.1563	112000000.0	83200000.0	2683573.75	23400000.0	46900000.0	20900000.0	101814.0859	48500000.0	24600000.0	80555.35156	97979.52344	60200000.0	83900000.0	89200000.0	52600000.0	321249.25	107000000.0	55400000.0	32500000.0	12800000.0	110000000.0	57000000.0	62500000.0	62900000.0	85500000.0	65500000.0	73900000.0	10600000.0	31300000.0	13000000.0	74500000.0	79800000.0	5646583.0	104000000.0	69100000.0	303947.9688
POS_MZ516.3175790442223_RT13.752114305896454	87854888.0	105000000.0	91700000.0	90800000.0	40200000.0	61187.60547	81800000.0	76000000.0	236088.5156	74500000.0	80400000.0	73600000.0	488890.5938	77000000.0	76100000.0	4243209.5	36500000.0	57900000.0	29100000.0	349254.5938	63200000.0	33400000.0	369513.9063	718652.75	61900000.0	77200000.0	73700000.0	56200000.0	516416.0313	75500000.0	62900000.0	37600000.0	21500000.0	62600000.0	59500000.0	65100000.0	62400000.0	65100000.0	62900000.0	75900000.0	14300000.0	42000000.0	18500000.0	71600000.0	70100000.0	9974035.0	68200000.0	67300000.0	631350.5
POS_MZ516.3173568900686_RT13.73334668018769	87854888.0	105000000.0	91700000.0	90800000.0	40200000.0	61187.60547	81800000.0	75400000.0	236088.5156	72400000.0	75800000.0	72000000.0	883873.25	76200000.0	75200000.0	3921730.5	34500000.0	57900000.0	29100000.0	349254.5938	61300000.0	32700000.0	406366.9688	1038400.375	61900000.0	77200000.0	73700000.0	56200000.0	516416.0313	75500000.0	62900000.0	37600000.0	21500000.0	62600000.0	59500000.0	65100000.0	62400000.0	65100000.0	62900000.0	75900000.0	14300000.0	42000000.0	18500000.0	71600000.0	70100000.0	9637289.0	68200000.0	67300000.0	797329.375
POS_MZ744.9570561897787_RT13.2881560114846	87315728.0	105000000.0	77200000.0	68700000.0	84900000.0	176428.7656	86600000.0	13300000.0	467718.9375	17100000.0	44000000.0	73500000.0	814897.4375	63600000.0	11600000.0	10200000.0	66300000.0	75800000.0	63400000.0	500575.0	66400000.0	59200000.0	404827.2813	1045678.625	69800000.0	73400000.0	63800000.0	74400000.0	847287.625	54000000.0	72900000.0	56400000.0	45400000.0	53200000.0	39100000.0	67100000.0	70000000.0	57300000.0	63700000.0	65600000.0	33800000.0	72500000.0	40700000.0	69600000.0	59700000.0	21500000.0	53000000.0	63200000.0	741140.8125
POS_MZ723.444834719573_RT13.24405906441388	86857512.0	93800000.0	88600000.0	84900000.0	81100000.0	223425.1094	68700000.0	81200000.0	541156.875	75800000.0	37000000.0	53900000.0	1536644.75	73100000.0	64600000.0	10300000.0	64900000.0	81600000.0	58800000.0	881955.75	72200000.0	63200000.0	847275.6875	1998394.875	75400000.0	67400000.0	66400000.0	79000000.0	1499335.875	67000000.0	86300000.0	53300000.0	44600000.0	45900000.0	73100000.0	67800000.0	62700000.0	62100000.0	73500000.0	62800000.0	41700000.0	58900000.0	46300000.0	70700000.0	63900000.0	18700000.0	56800000.0	66000000.0	1619014.375
POS_MZ409.59102721020776_RT12.980545398003	86667704.0	74700000.0	54600000.0	56900000.0	52600000.0	125877.8906	49200000.0	57400000.0	1817853.5	61300000.0	59300000.0	68900000.0	9952396.0	41400000.0	45400000.0	10100000.0	45700000.0	57000000.0	43300000.0	5914096.0	62500000.0	49400000.0	5764222.0	10100000.0	62000000.0	48600000.0	51200000.0	52700000.0	8713074.0	50300000.0	62700000.0	42900000.0	32500000.0	30900000.0	51300000.0	48600000.0	61700000.0	45300000.0	52800000.0	42900000.0	32400000.0	46200000.0	35600000.0	42500000.0	50200000.0	19900000.0	33500000.0	54900000.0	7054036.0
POS_MZ357.7374805824921_RT12.29665945682683	86605224.0	95200000.0	86600000.0	4241992.0	53000000.0	7157932.5	53200000.0	54000000.0	32000000.0	42300000.0	49000000.0	40600000.0	9067876.0	56700000.0	49700000.0	6372434.0	30500000.0	30400000.0	93900000.0	10100000.0	57500000.0	19000000.0	7569890.0	9245488.0	42200000.0	49800000.0	47300000.0	29600000.0	6070552.5	54100000.0	33000000.0	4035982.25	10500000.0	61500000.0	26900000.0	31400000.0	21500000.0	33600000.0	24300000.0	37300000.0	4415213.0	38600000.0	11900000.0	33700000.0	49000000.0	4621523.5	37100000.0	27100000.0	6545131.5
POS_MZ357.7372876313236_RT11.970274462326058	86605224.0	95200000.0	86600000.0	3154395.25	53000000.0	7157932.5	53200000.0	54000000.0	32000000.0	42300000.0	49000000.0	40600000.0	5819747.0	56700000.0	49700000.0	6372434.0	30500000.0	30400000.0	93900000.0	10100000.0	57500000.0	19000000.0	7473166.5	2457762.5	42200000.0	49800000.0	47300000.0	29600000.0	6070552.5	58900000.0	33000000.0	4035982.25	5431254.5	61500000.0	26900000.0	12000000.0	21500000.0	33600000.0	24300000.0	37300000.0	4415213.0	38600000.0	11900000.0	33700000.0	49000000.0	3778812.5	54300000.0	27100000.0	3499389.25
POS_MZ635.406739265688_RT13.017855952887462	85849584.0	83800000.0	81700000.0	74800000.0	75900000.0	21951.52148	80300000.0	45300000.0	573169.4375	26700000.0	4058919.5	27800000.0	2293457.25	40800000.0	63600000.0	4714307.5	18600000.0	8939996.0	22700000.0	1990624.5	31000000.0	14200000.0	2578522.25	7816295.5	14600000.0	76800000.0	44200000.0	79200000.0	2405334.25	62500000.0	67500000.0	63600000.0	47200000.0	42800000.0	64900000.0	6698202.5	47600000.0	65600000.0	14000000.0	39000000.0	36700000.0	61000000.0	30200000.0	63800000.0	65000000.0	6685773.0	38300000.0	63500000.0	2847892.5
POS_MZ643.4062723148469_RT13.038894062623253	85272104.0	88300000.0	50000000.0	49100000.0	151000000.0	2139759.75	41000000.0	52900000.0	14200000.0	74900000.0	66500000.0	63700000.0	48900000.0	26000000.0	44400000.0	73900000.0	131000000.0	88800000.0	154000000.0	30700000.0	86800000.0	162000000.0	31500000.0	44800000.0	75800000.0	44300000.0	39000000.0	92900000.0	32900000.0	32400000.0	76200000.0	86500000.0	124000000.0	16800000.0	56500000.0	53200000.0	60600000.0	34200000.0	53500000.0	36500000.0	104000000.0	91100000.0	143000000.0	47000000.0	39600000.0	92700000.0	14300000.0	39600000.0	33300000.0
POS_MZ643.4072121282043_RT13.054818365989481	85272104.0	88300000.0	1651558.125	49100000.0	151000000.0	2139759.75	41000000.0	52900000.0	10000000.0	74900000.0	66500000.0	63700000.0	48900000.0	26000000.0	44400000.0	73900000.0	131000000.0	88800000.0	154000000.0	30700000.0	86800000.0	162000000.0	31500000.0	44800000.0	75800000.0	44300000.0	39000000.0	91400000.0	32900000.0	31500000.0	76200000.0	86500000.0	124000000.0	16800000.0	56500000.0	53200000.0	5465438.5	34200000.0	53500000.0	36500000.0	104000000.0	91100000.0	130000000.0	47000000.0	39500000.0	92700000.0	16700000.0	39000000.0	33300000.0
POS_MZ473.2911655939309_RT12.659891994676991	85092640.0	87200000.0	150000000.0	529000000.0	92200000.0	1688148.75	115000000.0	80400000.0	148000000.0	65700000.0	79400000.0	58300000.0	410000000.0	169000000.0	96000000.0	343000000.0	74000000.0	36900000.0	100000000.0	323000000.0	39400000.0	73000000.0	354000000.0	493000000.0	35800000.0	85900000.0	90100000.0	28600000.0	356000000.0	101000000.0	38400000.0	368000000.0	282000000.0	203000000.0	43300000.0	47100000.0	41300000.0	92400000.0	45400000.0	69700000.0	336000000.0	45300000.0	79100000.0	68500000.0	74800000.0	389000000.0	175000000.0	50900000.0	391000000.0
POS_MZ473.2942692000793_RT12.451435189273239	85092640.0	87200000.0	150000000.0	4727695.5	16100000.0	42222.41016	115000000.0	80400000.0	148000000.0	65700000.0	79400000.0	58300000.0	410000000.0	169000000.0	96000000.0	343000000.0	14300000.0	36900000.0	25900000.0	323000000.0	35000000.0	12900000.0	5695889.5	100000000.0	35800000.0	85900000.0	90100000.0	25200000.0	5692689.0	101000000.0	38400000.0	368000000.0	4367495.0	3313986.25	43300000.0	47100000.0	41300000.0	92400000.0	45400000.0	69700000.0	5693952.5	20100000.0	6279077.0	68500000.0	74800000.0	5442600.0	175000000.0	50900000.0	5830907.5
POS_MZ473.29474763670834_RT12.895729195681113	85092640.0	87200000.0	150000000.0	529000000.0	107000000.0	2273487.75	115000000.0	80400000.0	148000000.0	65700000.0	79400000.0	58300000.0	410000000.0	169000000.0	96000000.0	343000000.0	96400000.0	41800000.0	127000000.0	323000000.0	48100000.0	88000000.0	354000000.0	493000000.0	36500000.0	85900000.0	2274043.0	3459917.25	356000000.0	1808657.25	3429166.75	368000000.0	282000000.0	203000000.0	1155950.375	47100000.0	1713498.75	3062103.75	45400000.0	1552680.5	336000000.0	70000000.0	97600000.0	68500000.0	1881524.5	389000000.0	175000000.0	1789691.5	391000000.0
POS_MZ473.2921728361515_RT12.646711878227922	85092640.0	87200000.0	150000000.0	529000000.0	92200000.0	1688148.75	115000000.0	80400000.0	148000000.0	65700000.0	79400000.0	58300000.0	410000000.0	169000000.0	96000000.0	343000000.0	14300000.0	36900000.0	25900000.0	323000000.0	35000000.0	73000000.0	354000000.0	493000000.0	35800000.0	85900000.0	90100000.0	24500000.0	356000000.0	101000000.0	38300000.0	368000000.0	282000000.0	193000000.0	43300000.0	47100000.0	41300000.0	92400000.0	45400000.0	69700000.0	336000000.0	20100000.0	6279077.0	68500000.0	74800000.0	370000000.0	175000000.0	50900000.0	391000000.0
POS_MZ516.8264832855552_RT12.716363451837456	84542944.0	74500000.0	106000000.0	119000000.0	18800000.0	31436.97656	117000000.0	49500000.0	9840730.0	68300000.0	84800000.0	28800000.0	102000000.0	63000000.0	32800000.0	62300000.0	7310542.0	41200000.0	7839790.5	36800000.0	35300000.0	17900000.0	51100000.0	98100000.0	42200000.0	103000000.0	95500000.0	39200000.0	54800000.0	122000000.0	41600000.0	82400000.0	18600000.0	158000000.0	51600000.0	59600000.0	59200000.0	19300000.0	65300000.0	78600000.0	26200000.0	25000000.0	8609703.0	76200000.0	71400000.0	77200000.0	164000000.0	81800000.0	28700000.0
POS_MZ468.3051528970854_RT12.530078931263228	84229728.0	88400000.0	84800000.0	9782799.0	30600000.0	300759.375	69800000.0	67800000.0	52600000.0	53800000.0	64200000.0	58400000.0	13800000.0	54200000.0	47800000.0	16700000.0	23000000.0	35500000.0	50700000.0	18300000.0	42900000.0	24000000.0	16200000.0	5809729.5	32600000.0	51200000.0	61700000.0	43100000.0	16300000.0	51700000.0	33500000.0	13800000.0	19900000.0	43300000.0	34100000.0	41500000.0	30100000.0	38100000.0	34300000.0	31900000.0	11700000.0	28700000.0	12800000.0	42900000.0	41300000.0	10400000.0	39100000.0	36300000.0	8401024.0
POS_MZ468.3037475341519_RT12.718505188835731	84229728.0	88400000.0	84800000.0	30000000.0	61900000.0	351840.4688	69800000.0	67800000.0	52600000.0	53800000.0	64200000.0	58400000.0	13800000.0	54200000.0	47800000.0	17400000.0	53300000.0	48500000.0	61900000.0	18300000.0	50700000.0	57100000.0	16200000.0	5809729.5	38700000.0	51200000.0	61700000.0	43100000.0	16300000.0	51700000.0	36000000.0	13300000.0	44300000.0	1989391.625	34800000.0	41500000.0	34200000.0	38100000.0	34300000.0	36400000.0	34700000.0	47500000.0	40100000.0	42900000.0	41300000.0	28500000.0	39100000.0	36300000.0	8401024.0
POS_MZ468.3048310648206_RT12.488590616932665	84229728.0	88400000.0	84800000.0	9782799.0	30600000.0	300759.375	69800000.0	67800000.0	52600000.0	53800000.0	64200000.0	58400000.0	13800000.0	54200000.0	47800000.0	16700000.0	23000000.0	35500000.0	50700000.0	18300000.0	42900000.0	24000000.0	16200000.0	5809729.5	32600000.0	51200000.0	61700000.0	43100000.0	16300000.0	51700000.0	33500000.0	9466138.0	19900000.0	43300000.0	34100000.0	41500000.0	30100000.0	38100000.0	34300000.0	31900000.0	11400000.0	28700000.0	12400000.0	42900000.0	41300000.0	8541042.0	39100000.0	36300000.0	8401024.0
POS_MZ340.2092895563927_RT11.955691129253026	83911136.0	106000000.0	155000000.0	4300000000.0	66800000.0	5130523.5	121000000.0	73000000.0	4130000000.0	57000000.0	82300000.0	58900000.0	4110000000.0	160000000.0	130000000.0	4090000000.0	47000000.0	38500000.0	2120000000.0	4220000000.0	99200000.0	17300000.0	4220000000.0	3990000000.0	84300000.0	118000000.0	87500000.0	41100000.0	4090000000.0	156000000.0	37500000.0	4030000000.0	4210000000.0	311000000.0	51300000.0	51600000.0	36700000.0	89200000.0	54500000.0	99900000.0	4230000000.0	75900000.0	11900000.0	50600000.0	111000000.0	4060000000.0	232000000.0	61600000.0	4030000000.0
POS_MZ424.2601625177724_RT13.499905889309858	83586784.0	84000000.0	82600000.0	66900000.0	34900000.0	71320.22656	61900000.0	68400000.0	265377.8438	60200000.0	60900000.0	48100000.0	1204572.375	71600000.0	61100000.0	5088499.5	27900000.0	44000000.0	25100000.0	204750.7656	41800000.0	32100000.0	880123.5	274559.4063	53700000.0	63300000.0	70300000.0	51900000.0	526948.375	59800000.0	45900000.0	34900000.0	20400000.0	69000000.0	50900000.0	57600000.0	53300000.0	70800000.0	55200000.0	66900000.0	19500000.0	36700000.0	18400000.0	51100000.0	64800000.0	10100000.0	76200000.0	59200000.0	488492.9063
POS_MZ608.3851872926117_RT11.700830747000962	83292312.0	116000000.0	138000000.0	651000000.0	116000000.0	9015297.0	106000000.0	80100000.0	739000000.0	89300000.0	110000000.0	61900000.0	619000000.0	57500000.0	127000000.0	598000000.0	69100000.0	54500000.0	669000000.0	643000000.0	116000000.0	34500000.0	608000000.0	517000000.0	120000000.0	121000000.0	85400000.0	56300000.0	538000000.0	120000000.0	52600000.0	97800000.0	586000000.0	23300000.0	62300000.0	54400000.0	46700000.0	79900000.0	67500000.0	89600000.0	562000000.0	79300000.0	21600000.0	50700000.0	92400000.0	505000000.0	165000000.0	69700000.0	516000000.0
POS_MZ608.3848141906082_RT11.699524654782435	83292312.0	116000000.0	147000000.0	651000000.0	116000000.0	9015297.0	106000000.0	96600000.0	739000000.0	89300000.0	110000000.0	61900000.0	619000000.0	57500000.0	127000000.0	598000000.0	69100000.0	54500000.0	669000000.0	643000000.0	116000000.0	34500000.0	608000000.0	517000000.0	120000000.0	121000000.0	85400000.0	56300000.0	538000000.0	120000000.0	52600000.0	528000000.0	586000000.0	31100000.0	62300000.0	54400000.0	46700000.0	79900000.0	67500000.0	89600000.0	562000000.0	79300000.0	21600000.0	50700000.0	92400000.0	513000000.0	165000000.0	69700000.0	516000000.0
POS_MZ657.9089887066092_RT13.094066026743276	83178712.0	85200000.0	81100000.0	79200000.0	77900000.0	174998.9844	69400000.0	74800000.0	724855.875	84300000.0	75000000.0	75700000.0	3858859.25	58800000.0	64100000.0	10300000.0	58100000.0	78200000.0	53700000.0	2116831.75	83700000.0	60700000.0	2211435.5	6131458.5	67000000.0	73100000.0	59400000.0	71700000.0	2818902.75	59900000.0	72100000.0	67300000.0	37800000.0	41300000.0	69200000.0	66300000.0	60700000.0	64400000.0	67100000.0	57900000.0	39200000.0	63500000.0	36100000.0	60600000.0	58400000.0	22200000.0	46200000.0	64000000.0	3012031.0
POS_MZ450.2786103939196_RT13.557109755151956	82923880.0	73800000.0	60300000.0	5112745.5	61800000.0	189253.6719	56700000.0	70100000.0	594625.375	10900000.0	54900000.0	70900000.0	3651728.5	44500000.0	55300000.0	11400000.0	55200000.0	62600000.0	56800000.0	2076927.625	10400000.0	4476844.0	1837900.0	5321179.5	59700000.0	49300000.0	49000000.0	60400000.0	2640999.5	52000000.0	58600000.0	53000000.0	41500000.0	29700000.0	53600000.0	50400000.0	50000000.0	47000000.0	52800000.0	16600000.0	845945.0	3442743.5	40700000.0	51700000.0	47300000.0	20400000.0	38900000.0	45200000.0	3071343.5
POS_MZ450.27840563140217_RT13.504348235539268	82923880.0	73800000.0	60300000.0	57100000.0	61800000.0	189253.6719	56700000.0	70100000.0	1106029.0	62400000.0	54900000.0	70900000.0	4905383.0	44500000.0	55300000.0	11400000.0	55200000.0	62600000.0	49500000.0	3399414.5	54200000.0	58300000.0	3589903.75	6956062.5	59700000.0	3778208.5	50800000.0	60400000.0	4105347.75	52000000.0	60400000.0	53000000.0	41500000.0	29700000.0	53600000.0	50400000.0	50000000.0	47000000.0	52800000.0	55300000.0	35900000.0	59300000.0	40700000.0	51700000.0	47300000.0	20400000.0	38900000.0	45200000.0	4694122.0
POS_MZ401.74594313114613_RT13.425936168891441	80444512.0	90400000.0	91200000.0	84900000.0	38200000.0	53664.10156	76300000.0	90000000.0	424303.9688	82700000.0	83800000.0	57600000.0	1746793.75	101000000.0	82400000.0	5309037.0	35000000.0	46800000.0	29200000.0	22652.36328	45300000.0	38600000.0	3365189.0	85809.89063	53800000.0	79900000.0	84700000.0	50600000.0	303973.2188	87200000.0	61500000.0	36600000.0	21000000.0	96800000.0	65800000.0	71400000.0	64400000.0	80100000.0	62100000.0	75300000.0	19100000.0	42700000.0	19400000.0	68900000.0	80200000.0	9030226.0	118000000.0	74800000.0	250686.9219
POS_MZ556.3569270309907_RT12.792555762338363	80404336.0	91100000.0	61800000.0	34300000.0	84500000.0	225278.4063	42100000.0	42100000.0	32400000.0	69000000.0	56200000.0	43300000.0	40000000.0	11800000.0	42700000.0	33300000.0	64500000.0	62500000.0	60800000.0	43600000.0	83700000.0	69400000.0	41700000.0	1527144.0	63200000.0	33000000.0	37900000.0	63200000.0	27700000.0	35800000.0	39600000.0	40500000.0	36400000.0	15800000.0	53800000.0	54500000.0	52500000.0	35700000.0	48000000.0	35200000.0	30300000.0	59400000.0	43400000.0	47700000.0	38800000.0	35300000.0	16800000.0	43400000.0	32300000.0
POS_MZ615.0467188042392_RT13.612541689502205	79781048.0	82700000.0	75900000.0	67300000.0	79800000.0	155539.7813	3953246.25	75900000.0	515270.0938	17300000.0	6516988.5	90600000.0	320720.9688	65500000.0	61800000.0	11400000.0	66200000.0	71500000.0	66300000.0	454576.9375	73300000.0	66100000.0	335616.25	80628.00781	70700000.0	62800000.0	58500000.0	72700000.0	969722.25	54700000.0	62300000.0	65400000.0	45400000.0	42000000.0	60600000.0	60100000.0	62200000.0	63600000.0	52100000.0	54900000.0	37400000.0	63000000.0	41400000.0	63200000.0	66200000.0	19500000.0	45200000.0	60600000.0	642069.8125
POS_MZ473.29669764499323_RT12.81461669678171	78981136.0	86600000.0	141000000.0	503000000.0	107000000.0	2273487.75	115000000.0	80400000.0	148000000.0	65700000.0	79400000.0	58300000.0	410000000.0	169000000.0	96000000.0	343000000.0	96400000.0	41800000.0	127000000.0	323000000.0	48100000.0	88000000.0	333000000.0	455000000.0	36500000.0	84500000.0	90100000.0	43300000.0	316000000.0	97300000.0	38300000.0	361000000.0	275000000.0	193000000.0	43300000.0	47100000.0	41300000.0	92400000.0	45400000.0	69700000.0	311000000.0	70000000.0	97600000.0	68500000.0	74800000.0	370000000.0	175000000.0	1818118.5	391000000.0
POS_MZ549.3185441232857_RT12.795806143634863	78969640.0	73400000.0	75700000.0	60900000.0	27100000.0	21684.13281	69600000.0	72300000.0	6536084.0	60300000.0	59900000.0	29500000.0	27300000.0	52800000.0	62100000.0	19200000.0	22000000.0	41100000.0	15500000.0	17700000.0	48800000.0	22700000.0	21800000.0	35200000.0	44300000.0	60600000.0	63800000.0	35700000.0	22000000.0	64200000.0	46000000.0	39700000.0	21200000.0	54300000.0	50100000.0	57500000.0	56900000.0	64600000.0	55700000.0	56500000.0	27400000.0	32700000.0	11600000.0	58200000.0	62300000.0	27400000.0	63200000.0	62500000.0	27700000.0
POS_MZ653.3996857675138_RT13.693513561888658	78950992.0	86000000.0	112000000.0	101000000.0	26900000.0	17922.73828	105000000.0	95300000.0	869947.375	80000000.0	89700000.0	91900000.0	1448711.875	136000000.0	112000000.0	1416649.125	25800000.0	50300000.0	16200000.0	925394.375	56700000.0	22700000.0	1134597.5	1891351.375	53900000.0	100000000.0	98300000.0	52000000.0	957239.4375	97600000.0	64100000.0	27900000.0	11700000.0	128000000.0	71600000.0	69800000.0	62700000.0	105000000.0	69400000.0	98500000.0	10300000.0	38800000.0	12500000.0	85100000.0	82800000.0	4221067.0	139000000.0	80900000.0	1164622.0
POS_MZ450.02893878725024_RT13.576296726675805	78950640.0	9589855.0	64100000.0	59700000.0	58300000.0	180424.5781	51100000.0	61600000.0	354928.9375	69700000.0	50000000.0	68400000.0	558863.0	52600000.0	54600000.0	11700000.0	57000000.0	60300000.0	49500000.0	463783.25	65900000.0	62400000.0	305751.1875	443928.7813	66800000.0	45600000.0	53900000.0	60800000.0	1497444.125	47100000.0	59300000.0	63400000.0	41100000.0	30200000.0	51100000.0	55100000.0	54000000.0	42700000.0	49100000.0	50500000.0	35500000.0	52600000.0	42300000.0	45200000.0	45700000.0	20500000.0	33000000.0	54700000.0	745487.875
POS_MZ418.9255415406192_RT13.040218988021364	78547304.0	71300000.0	77300000.0	73600000.0	43900000.0	18877.80273	72700000.0	65800000.0	278195.4375	62900000.0	65600000.0	59700000.0	3080620.0	71400000.0	59700000.0	6020535.5	33000000.0	49000000.0	26500000.0	2005923.25	55400000.0	38500000.0	1934677.0	4260252.0	55600000.0	62500000.0	63900000.0	50400000.0	2545426.0	74700000.0	53800000.0	38400000.0	23800000.0	71800000.0	54100000.0	54600000.0	60300000.0	67500000.0	62100000.0	56700000.0	19100000.0	41800000.0	18700000.0	56900000.0	59300000.0	11900000.0	63400000.0	60800000.0	2446534.0
POS_MZ527.3052010515046_RT12.721428008214211	78307664.0	66800000.0	80200000.0	52200000.0	19800000.0	24963.89258	72400000.0	67600000.0	14300000.0	54100000.0	64600000.0	48500000.0	48800000.0	64000000.0	56000000.0	32700000.0	16300000.0	35500000.0	15100000.0	42000000.0	38800000.0	18600000.0	35900000.0	48900000.0	36100000.0	60800000.0	65500000.0	36700000.0	35000000.0	67300000.0	32500000.0	47500000.0	31300000.0	70000000.0	46900000.0	51100000.0	42500000.0	62200000.0	48100000.0	55600000.0	37300000.0	22500000.0	8520051.0	49900000.0	52400000.0	42300000.0	65600000.0	53900000.0	41500000.0
POS_MZ658.4001920972598_RT13.597584751938335	77268536.0	83100000.0	82100000.0	77000000.0	47000000.0	96259.71094	3206238.25	2025824.625	302548.375	71100000.0	80600000.0	79600000.0	964691.375	3985906.25	62600000.0	4082252.5	36100000.0	57500000.0	31300000.0	854001.6875	57700000.0	34800000.0	863100.9375	1220642.5	55600000.0	65200000.0	69600000.0	57000000.0	1022808.813	59600000.0	56400000.0	36300000.0	18700000.0	50000000.0	67700000.0	55700000.0	54400000.0	67800000.0	56200000.0	61900000.0	14700000.0	45400000.0	18800000.0	68300000.0	58700000.0	7293279.5	59400000.0	57200000.0	934835.4375
POS_MZ652.4104574880292_RT11.836729067098414	77104496.0	95600000.0	119000000.0	448000000.0	70500000.0	8153086.0	86200000.0	60800000.0	489000000.0	69500000.0	96000000.0	56200000.0	430000000.0	129000000.0	82500000.0	410000000.0	49400000.0	47100000.0	455000000.0	424000000.0	65500000.0	21800000.0	421000000.0	364000000.0	81100000.0	90700000.0	72300000.0	37000000.0	384000000.0	86800000.0	34100000.0	415000000.0	46400000.0	144000000.0	47400000.0	45900000.0	41200000.0	58700000.0	50100000.0	70200000.0	390000000.0	51000000.0	17400000.0	41600000.0	79000000.0	355000000.0	122000000.0	50100000.0	366000000.0
POS_MZ569.8665446619833_RT12.839424957551616	77002456.0	7315571.0	77200000.0	61500000.0	47300000.0	17467.54688	25700000.0	37300000.0	3584897.0	29300000.0	33000000.0	32500000.0	10900000.0	66700000.0	24600000.0	7500718.5	18500000.0	23600000.0	12000000.0	7278142.0	24400000.0	14300000.0	9204921.0	24300000.0	20300000.0	20700000.0	11600000.0	18700000.0	8034431.5	50400000.0	55800000.0	9489775.0	9061610.0	16900000.0	13800000.0	13800000.0	15500000.0	53600000.0	14300000.0	10300000.0	10200000.0	38900000.0	10300000.0	22000000.0	20300000.0	8632762.0	17700000.0	20100000.0	8944116.0
POS_MZ557.8316502724924_RT12.79729355974245	76495680.0	70500000.0	45300000.0	30400000.0	72500000.0	248883.7969	26000000.0	35400000.0	27600000.0	54400000.0	53900000.0	38400000.0	31600000.0	9762730.0	34200000.0	29300000.0	60200000.0	57300000.0	52500000.0	37300000.0	75600000.0	65900000.0	40300000.0	1417157.5	56300000.0	32600000.0	35700000.0	52600000.0	32400000.0	30200000.0	56700000.0	36500000.0	37400000.0	16700000.0	47400000.0	52900000.0	51600000.0	34600000.0	48000000.0	34600000.0	27000000.0	65100000.0	45000000.0	43800000.0	38100000.0	31000000.0	18200000.0	44300000.0	33000000.0
POS_MZ551.0052441022189_RT13.534595123616525	76343488.0	97200000.0	63700000.0	79200000.0	54000000.0	185845.0781	70400000.0	303802.4375	91387.46875	119000000.0	87800000.0	126000000.0	837834.125	120000000.0	60100000.0	9051215.0	250378.6719	80000000.0	53500000.0	526671.125	101000000.0	81800000.0	539506.375	848187.8125	121000000.0	82800000.0	131000000.0	64800000.0	991890.625	63700000.0	81500000.0	67700000.0	44300000.0	56500000.0	105000000.0	130000000.0	111000000.0	90200000.0	126000000.0	134000000.0	45800000.0	70200000.0	66601.28125	129000000.0	87300000.0	25600000.0	50200000.0	91800000.0	606027.3125
POS_MZ544.3406047208856_RT17.143245602150547	76121544.0	16400000.0	18000000.0	6420998.5	13800000.0	15400000.0	14000000.0	11000000.0	14000000.0	10800000.0	15500000.0	11500000.0	12100000.0	6078550.0	11300000.0	11100000.0	11100000.0	10300000.0	10200000.0	9542122.0	9435749.0	8678044.0	9791656.0	7985485.5	8448940.0	7285594.5	7708193.0	7222734.5	6775925.0	5715111.0	6025588.0	5206724.0	5086358.0	3257395.75	3280825.75	2876641.25	2953333.0	2563750.75	1512800.5	2687993.0	2704408.0	2574551.0	2105417.25	2551092.0	2600394.0	2330963.5	2000200.0	2581335.5	2340955.25
POS_MZ435.2693780159255_RT12.567091618574684	76020960.0	86900000.0	94900000.0	77000000.0	264512.0938	67524.22656	91300000.0	990379.9375	14900000.0	1359543.0	5898732.0	57000000.0	2076626.125	89000000.0	1944618.625	6482967.5	34700000.0	566792.625	34700000.0	848170.5	1021965.875	44800000.0	653028.375	1936943.75	2016066.875	86000000.0	80400000.0	71000000.0	874350.375	79700000.0	1276031.125	46300000.0	26200000.0	1769053.625	593525.9375	491956.4063	973425.3125	88800000.0	70700000.0	1807316.125	21900000.0	1205532.25	31500000.0	58000000.0	1556051.625	14500000.0	94400000.0	1427269.375	1120395.125
POS_MZ571.3328132306328_RT12.883977598654472	75907544.0	68900000.0	64400000.0	48100000.0	35300000.0	52877.22266	2216168.75	57400000.0	1941436.25	58300000.0	52000000.0	49900000.0	14900000.0	45000000.0	46100000.0	10600000.0	22900000.0	42900000.0	19600000.0	7998363.5	51800000.0	26500000.0	11000000.0	22800000.0	46700000.0	52100000.0	55700000.0	47000000.0	10200000.0	52400000.0	48000000.0	32900000.0	19000000.0	44600000.0	45500000.0	47400000.0	46600000.0	53300000.0	44400000.0	51300000.0	17300000.0	33000000.0	14300000.0	50100000.0	43600000.0	15900000.0	44100000.0	47300000.0	14500000.0
POS_MZ571.3333661572364_RT12.80033061904044	75907544.0	68900000.0	64400000.0	48100000.0	35300000.0	58974.4375	57300000.0	57400000.0	2744797.5	58300000.0	48400000.0	49900000.0	14700000.0	45000000.0	46100000.0	10600000.0	22900000.0	42900000.0	19600000.0	7778062.0	51800000.0	26500000.0	11000000.0	22800000.0	46700000.0	52100000.0	55700000.0	47000000.0	10200000.0	52400000.0	1243367.875	8275053.5	19000000.0	2195331.0	45500000.0	47400000.0	46600000.0	53300000.0	44400000.0	51300000.0	17300000.0	33000000.0	14300000.0	45400000.0	51200000.0	15900000.0	44100000.0	40400000.0	14500000.0
POS_MZ406.75155033598094_RT12.339292210259913	75767144.0	78000000.0	113000000.0	1970000000.0	16600000.0	497115.4063	100000000.0	55100000.0	1430000000.0	54300000.0	54400000.0	39300000.0	1920000000.0	120000000.0	76200000.0	1840000000.0	13200000.0	3036672.25	372000000.0	1800000000.0	35000000.0	2629440.0	1860000000.0	1860000000.0	35600000.0	77000000.0	69200000.0	3450032.5	1740000000.0	72300000.0	29900000.0	1510000000.0	1790000000.0	197000000.0	36600000.0	33700000.0	35900000.0	74500000.0	40400000.0	66900000.0	1820000000.0	18400000.0	5030512.5	40000000.0	64100000.0	1900000000.0	163000000.0	44300000.0	1800000000.0
POS_MZ406.7488477219254_RT12.401090174048807	75767144.0	78000000.0	113000000.0	1970000000.0	16600000.0	497115.4063	100000000.0	55100000.0	1430000000.0	54300000.0	54400000.0	39300000.0	1920000000.0	120000000.0	76200000.0	1840000000.0	13200000.0	25000000.0	372000000.0	1800000000.0	35000000.0	13300000.0	1860000000.0	1860000000.0	35600000.0	77000000.0	906150.625	34700000.0	1740000000.0	72300000.0	594672.625	1980000000.0	1790000000.0	197000000.0	2291559.5	33700000.0	35900000.0	74500000.0	40400000.0	66900000.0	1820000000.0	2420966.75	5030512.5	40000000.0	64100000.0	1900000000.0	163000000.0	44300000.0	1800000000.0
POS_MZ403.73993224571745_RT12.373836166256158	75702296.0	75600000.0	68600000.0	3423770.25	30300000.0	2412189.5	58900000.0	46200000.0	32900000.0	34900000.0	46000000.0	37100000.0	5163238.0	35100000.0	38900000.0	2791878.25	20900000.0	23300000.0	81800000.0	4093828.0	43000000.0	16600000.0	4547832.0	5575289.5	34800000.0	45800000.0	44100000.0	24800000.0	7363004.0	46200000.0	25400000.0	2663717.0	11500000.0	63900000.0	30100000.0	36400000.0	25600000.0	38000000.0	27500000.0	30200000.0	5364958.5	27300000.0	9458647.0	33100000.0	41200000.0	5650961.5	51500000.0	37600000.0	4459158.0
POS_MZ403.7395015473355_RT12.204732224507305	75702296.0	75600000.0	68600000.0	3423770.25	30300000.0	2412189.5	58900000.0	46200000.0	32900000.0	34900000.0	46000000.0	37100000.0	3750417.0	35100000.0	38100000.0	7314962.0	20900000.0	23300000.0	81800000.0	11000000.0	43000000.0	16600000.0	8321377.5	2829854.25	34800000.0	45800000.0	44100000.0	24800000.0	7363004.0	46200000.0	25400000.0	5907865.5	11500000.0	63900000.0	30100000.0	36400000.0	25600000.0	38000000.0	27500000.0	30200000.0	5364958.5	27300000.0	9458647.0	33100000.0	41200000.0	5650961.5	58000000.0	37600000.0	4183266.5
POS_MZ79.01852548250588_RT1.4521053252851372	74925728.0	14900000.0	58400000.0	17900000.0	20500000.0	64000000.0	12000000.0	66900000.0	21600000.0	25300000.0	36800000.0	23700000.0	25300000.0	38400000.0	27200000.0	14300000.0	16600000.0	12200000.0	24300000.0	48400000.0	19800000.0	19700000.0	46700000.0	20100000.0	13700000.0	31600000.0	18000000.0	15500000.0	37500000.0	27100000.0	54900000.0	36600000.0	36100000.0	29100000.0	17200000.0	10200000.0	20400000.0	13000000.0	13500000.0	14400000.0	18300000.0	32700000.0	10600000.0	11500000.0	23800000.0	31700000.0	21400000.0	23800000.0	32300000.0
POS_MZ448.268078884629_RT12.921807301320527	74748472.0	63100000.0	55700000.0	93800000.0	49500000.0	410489.625	75600000.0	69900000.0	27300000.0	72500000.0	82000000.0	73400000.0	2911437.5	68800000.0	74800000.0	4105770.5	41600000.0	69000000.0	36100000.0	7295159.0	66200000.0	51200000.0	7576798.5	3923088.5	43900000.0	81800000.0	56400000.0	71100000.0	5111178.5	87700000.0	46700000.0	50800000.0	10700000.0	45200000.0	40300000.0	46500000.0	66800000.0	50500000.0	71000000.0	64600000.0	5902361.0	53200000.0	26100000.0	47400000.0	75100000.0	10700000.0	66900000.0	61600000.0	3274324.25
POS_MZ459.2795959805429_RT11.602244254666441	73788848.0	82200000.0	117000000.0	8460000000.0	36600000.0	4203287.5	68700000.0	45600000.0	5590000000.0	43000000.0	49000000.0	35100000.0	7450000000.0	2893984.5	94500000.0	6950000000.0	23400000.0	21700000.0	1370000000.0	6840000000.0	39500000.0	9006868.0	7030000000.0	7820000000.0	39700000.0	59500000.0	63100000.0	22600000.0	7560000000.0	67400000.0	23300000.0	6100000000.0	6770000000.0	144000000.0	24700000.0	38000000.0	32800000.0	55400000.0	33000000.0	38300000.0	6640000000.0	31500000.0	7224826.5	36900000.0	45000000.0	6950000000.0	70400000.0	31200000.0	7220000000.0
POS_MZ335.22226691292377_RT11.840738975456082	73378680.0	86600000.0	78200000.0	5638753.5	53200000.0	9999996.0	49700000.0	44800000.0	41000000.0	48500000.0	58000000.0	42800000.0	6776837.0	50100000.0	40200000.0	9539787.0	32900000.0	31500000.0	95800000.0	11900000.0	53500000.0	24400000.0	13200000.0	3651319.75	60800000.0	66300000.0	51000000.0	34800000.0	6924318.0	53800000.0	24900000.0	6799037.0	13100000.0	56500000.0	32100000.0	26300000.0	24700000.0	31500000.0	27400000.0	49000000.0	7221036.5	41600000.0	19300000.0	33300000.0	42600000.0	5385316.5	48000000.0	30400000.0	7979366.5
POS_MZ335.2221835625582_RT11.862663075497762	73378680.0	86600000.0	78200000.0	5638753.5	53200000.0	9999996.0	49700000.0	44800000.0	41000000.0	48500000.0	58000000.0	42800000.0	6776837.0	50100000.0	40200000.0	9539787.0	32900000.0	31500000.0	95800000.0	11900000.0	53500000.0	24400000.0	13200000.0	4894531.5	60800000.0	66300000.0	51000000.0	34800000.0	6924318.0	53800000.0	24900000.0	6799037.0	13100000.0	56500000.0	32100000.0	26300000.0	24700000.0	31500000.0	27400000.0	49000000.0	7221036.5	41600000.0	19300000.0	33300000.0	42600000.0	5385316.5	48000000.0	30400000.0	7979366.5
POS_MZ446.29084236511716_RT12.398854496072527	73280512.0	77300000.0	66000000.0	7526833.5	20900000.0	493079.3125	45400000.0	44000000.0	50200000.0	39600000.0	54400000.0	37200000.0	5379413.0	42100000.0	31400000.0	7108952.0	14200000.0	29800000.0	59700000.0	15800000.0	26600000.0	14900000.0	12500000.0	5042574.5	33600000.0	40300000.0	43700000.0	28000000.0	10100000.0	42200000.0	24200000.0	7066810.0	14700000.0	36900000.0	24600000.0	24900000.0	27500000.0	31800000.0	30200000.0	39500000.0	8198056.0	16600000.0	8092630.0	31500000.0	33900000.0	6371567.0	33700000.0	28900000.0	3500255.0
POS_MZ539.3392521027596_RT12.778145231610305	73221296.0	76600000.0	104000000.0	97300000.0	19900000.0	10250.04492	55700000.0	47500000.0	6328164.0	83700000.0	8836084.0	6878225.0	37400000.0	158000000.0	8985813.0	25600000.0	20000000.0	5148635.5	15900000.0	18600000.0	59900000.0	20500000.0	23100000.0	44500000.0	6832336.5	96200000.0	91700000.0	37100000.0	19100000.0	9333833.0	49400000.0	39400000.0	6358762.5	135000000.0	50300000.0	54200000.0	55000000.0	89200000.0	60400000.0	66400000.0	24000000.0	30600000.0	9321009.0	65200000.0	77900000.0	26700000.0	19500000.0	71500000.0	10100000.0
POS_MZ766.9711533439126_RT13.343615419942696	72302184.0	81300000.0	60100000.0	59500000.0	51400000.0	61916.30078	57900000.0	54700000.0	366871.4375	1070779.5	61500000.0	59500000.0	458536.9688	53900000.0	47900000.0	8760847.0	48200000.0	57200000.0	42100000.0	370586.2188	49600000.0	48700000.0	74579.97656	582851.5	49100000.0	44100000.0	45100000.0	52800000.0	659235.25	44400000.0	51700000.0	38700000.0	36000000.0	38200000.0	51500000.0	46300000.0	50300000.0	46300000.0	47500000.0	50400000.0	26000000.0	41600000.0	24000000.0	47600000.0	49800000.0	15200000.0	41300000.0	53100000.0	545532.375
NEG_MZ112.98428344726562_RT13.490059385913433	71725376.0	87800000.0	71100000.0	119000000.0	83600000.0	84800000.0	88300000.0	66500000.0	70700000.0	68900000.0	67100000.0	85300000.0	60100000.0	65800000.0	112000000.0	59100000.0	106000000.0	78400000.0	82200000.0	112000000.0	123000000.0	125000000.0	99900000.0	108000000.0	143000000.0	105000000.0	75000000.0	105000000.0	111000000.0	78300000.0	110000000.0	119000000.0	113000000.0	129000000.0	120000000.0	87400000.0	118000000.0	105000000.0	108000000.0	109000000.0	62700000.0	114000000.0	111000000.0	118000000.0	88500000.0	76200000.0	94100000.0	118000000.0	89800000.0
POS_MZ594.3463190645749_RT13.291779707294273	71493872.0	67800000.0	218000000.0	59300000.0	96700000.0	64243.20703	188000000.0	157000000.0	658356.375	10400000.0	12700000.0	142000000.0	1491943.125	160000000.0	8726975.0	7180911.5	4788496.0	10500000.0	62900000.0	1058720.125	119000000.0	83200000.0	991339.875	1653324.5	11000000.0	10100000.0	56600000.0	9162282.0	813222.1875	183000000.0	13000000.0	103000000.0	53700000.0	188000000.0	158000000.0	10200000.0	8368870.0	157000000.0	160000000.0	8993803.0	3743922.0	103000000.0	41500000.0	134000000.0	9130999.0	19100000.0	57700000.0	169000000.0	1802280.25
POS_MZ418.5965164348643_RT13.035155748623874	71265056.0	59900000.0	64300000.0	62000000.0	34400000.0	53394.14453	80600000.0	79600000.0	344091.7813	74900000.0	80300000.0	80200000.0	3829313.75	91600000.0	75600000.0	6831760.0	44500000.0	54800000.0	35000000.0	2417785.75	61400000.0	3342927.75	2407236.25	7297339.0	55600000.0	67300000.0	59900000.0	54800000.0	2377042.0	63300000.0	50300000.0	3601713.5	25600000.0	58200000.0	44800000.0	47300000.0	75700000.0	5371592.0	58800000.0	5249332.5	22200000.0	47000000.0	30400000.0	64600000.0	56200000.0	15100000.0	3299595.0	5548384.5	2832134.25
POS_MZ679.9220326745556_RT13.14799519381918	70632784.0	74200000.0	4083881.0	60100000.0	62500000.0	99868.86719	51800000.0	65000000.0	526420.125	59700000.0	60200000.0	72100000.0	1649949.25	42500000.0	51000000.0	9311308.0	48600000.0	62800000.0	37900000.0	1218147.0	57700000.0	49100000.0	1316017.0	3314797.0	53100000.0	54000000.0	33500000.0	56300000.0	1917284.375	45800000.0	53500000.0	48700000.0	35500000.0	36500000.0	54300000.0	48700000.0	58600000.0	39200000.0	53800000.0	35900000.0	23400000.0	50700000.0	31200000.0	48700000.0	51600000.0	18300000.0	32700000.0	42000000.0	2177176.0
POS_MZ621.8951009114584_RT12.981240299065433	70197520.0	70200000.0	46100000.0	48300000.0	142000000.0	1579155.25	38000000.0	57800000.0	9323280.0	65000000.0	54200000.0	67200000.0	46500000.0	23300000.0	41500000.0	45500000.0	112000000.0	75400000.0	138000000.0	36500000.0	73800000.0	125000000.0	35800000.0	41300000.0	63900000.0	34500000.0	33700000.0	65500000.0	34900000.0	11700000.0	57600000.0	79000000.0	103000000.0	14600000.0	52000000.0	49800000.0	8798058.0	33400000.0	49300000.0	32300000.0	89600000.0	83500000.0	112000000.0	36700000.0	37200000.0	61900000.0	15600000.0	42800000.0	29600000.0
POS_MZ621.8941873536993_RT12.982617712532532	70197520.0	70200000.0	46100000.0	48300000.0	142000000.0	1579155.25	37200000.0	57800000.0	16800000.0	65000000.0	54200000.0	67200000.0	46500000.0	23300000.0	2794876.0	45500000.0	112000000.0	75400000.0	138000000.0	36500000.0	73800000.0	125000000.0	35800000.0	41300000.0	67400000.0	9967476.0	33700000.0	69400000.0	34900000.0	32700000.0	74400000.0	79000000.0	103000000.0	16800000.0	55600000.0	49800000.0	59700000.0	35400000.0	49300000.0	35500000.0	89900000.0	83500000.0	112000000.0	38900000.0	39900000.0	61900000.0	15600000.0	42800000.0	29600000.0
POS_MZ217.10491598806072_RT9.375649602797841	70060104.0	113000000.0	132000000.0	338000000.0	36200000.0	8932724.0	86700000.0	52300000.0	172000000.0	52300000.0	39800000.0	35600000.0	304000000.0	73500000.0	78900000.0	258000000.0	19600000.0	25700000.0	60600000.0	227000000.0	35500000.0	18500000.0	239000000.0	302000000.0	22000000.0	46200000.0	45000000.0	39300000.0	233000000.0	53400000.0	28500000.0	248000000.0	187000000.0	107000000.0	35400000.0	37800000.0	29700000.0	47800000.0	35300000.0	60700000.0	231000000.0	26400000.0	9397663.0	42000000.0	62700000.0	250000000.0	73900000.0	38400000.0	251000000.0
POS_MZ296.0664275819838_RT1.8893328088334322	69029856.0	226000000.0	72800000.0	202000000.0	60800000.0	31800000.0	674000000.0	33500000.0	57600000.0	136000000.0	53000000.0	179000000.0	13400000.0	53400000.0	205000000.0	35900000.0	165000000.0	145000000.0	108000000.0	6247508.5	278000000.0	274000000.0	1372917.0	38400000.0	36900000.0	23700000.0	23200000.0	349000000.0	4507763.5	19700000.0	44000000.0	86200000.0	89900000.0	12700000.0	158000000.0	277000000.0	203000000.0	160000000.0	137000000.0	117000000.0	76000000.0	219000000.0	74100000.0	306000000.0	73300000.0	55800000.0	108000000.0	153000000.0	46700000.0
POS_MZ527.3267474478116_RT13.637869308941118	67797616.0	75600000.0	86300000.0	63500000.0	33300000.0	279042.1875	75200000.0	76300000.0	1010965.938	74100000.0	71800000.0	67400000.0	809406.625	69800000.0	71500000.0	15500000.0	52600000.0	44700000.0	43200000.0	738668.5	44200000.0	47800000.0	426363.0	1253592.625	49100000.0	64000000.0	68000000.0	44700000.0	1641645.25	63000000.0	51500000.0	31300000.0	15300000.0	84300000.0	42400000.0	60000000.0	54200000.0	61700000.0	50100000.0	53100000.0	12200000.0	33200000.0	35000000.0	58000000.0	60900000.0	26300000.0	56700000.0	54500000.0	1006662.625
POS_MZ514.3072982298689_RT12.651131471831086	67718832.0	55500000.0	45900000.0	13800000.0	29500000.0	158486.125	33600000.0	41500000.0	33900000.0	39300000.0	44500000.0	43800000.0	12900000.0	21600000.0	25400000.0	18000000.0	24900000.0	38900000.0	28900000.0	20600000.0	35100000.0	29800000.0	21500000.0	9189344.0	34900000.0	31900000.0	39200000.0	37500000.0	16200000.0	29600000.0	38300000.0	15900000.0	23400000.0	18300000.0	36000000.0	32800000.0	37600000.0	29900000.0	33300000.0	31900000.0	13300000.0	24200000.0	16800000.0	37100000.0	40700000.0	12400000.0	19800000.0	33600000.0	14400000.0
POS_MZ514.3073504066386_RT12.649708838330234	67718832.0	55500000.0	45900000.0	13800000.0	29500000.0	158486.125	33600000.0	41500000.0	33900000.0	1182049.625	44500000.0	43800000.0	12900000.0	3826661.5	25400000.0	18000000.0	24900000.0	38900000.0	28900000.0	20600000.0	35100000.0	29800000.0	21500000.0	9189344.0	34900000.0	31900000.0	39200000.0	37500000.0	16200000.0	29600000.0	38300000.0	15900000.0	23400000.0	18300000.0	36000000.0	32800000.0	37600000.0	29900000.0	33300000.0	31900000.0	13300000.0	24200000.0	16800000.0	37100000.0	40700000.0	12400000.0	19800000.0	33600000.0	14400000.0
POS_MZ624.3812905614449_RT13.643706832969348	67601760.0	71600000.0	69300000.0	70800000.0	26800000.0	61322.16797	77300000.0	68800000.0	140600.5313	21100000.0	72000000.0	60100000.0	223814.2344	92900000.0	72800000.0	3154776.5	25200000.0	49400000.0	19000000.0	171314.7969	45900000.0	25800000.0	178795.6094	206436.2813	48800000.0	73000000.0	64400000.0	45300000.0	157347.875	69400000.0	43700000.0	31200000.0	12500000.0	73100000.0	54300000.0	56000000.0	60300000.0	67200000.0	52200000.0	63400000.0	11700000.0	32900000.0	12900000.0	63600000.0	65500000.0	5365046.0	79800000.0	62200000.0	199975.2969
POS_MZ104.10751629934414_RT2.075608863948525	66603540.0	390000000.0	127000000.0	161000000.0	182000000.0	335000000.0	247000000.0	61300000.0	221000000.0	257000000.0	124000000.0	136000000.0	94100000.0	84100000.0	85500000.0	59900000.0	191000000.0	141000000.0	101000000.0	55900000.0	108000000.0	114000000.0	42700000.0	117000000.0	11700000.0	59500000.0	88000000.0	171000000.0	128000000.0	57600000.0	19100000.0	186000000.0	92600000.0	54900000.0	133000000.0	93100000.0	108000000.0	146000000.0	120000000.0	136000000.0	66800000.0	124000000.0	120000000.0	154000000.0	257000000.0	95600000.0	195000000.0	177000000.0	113000000.0
NEG_MZ181.07072859046693_RT1.8534095004044633	66457676.0	112000000.0	119000000.0	87000000.0	28800000.0	2106512.25	133000000.0	105000000.0	2722008.5	113000000.0	108000000.0	80300000.0	2540809.5	135000000.0	90200000.0	4113367.25	20800000.0	62900000.0	22100000.0	2618063.5	84800000.0	22500000.0	2133770.5	2425544.5	80200000.0	102000000.0	98000000.0	91100000.0	1249558.0	121000000.0	51400000.0	45900000.0	11400000.0	139000000.0	69200000.0	98800000.0	78900000.0	118000000.0	62000000.0	81800000.0	6722865.5	35600000.0	9241967.0	73800000.0	88200000.0	4531709.5	132000000.0	75300000.0	682150.8125
POS_MZ767.469507362556_RT13.343286579600713	65651260.0	63700000.0	48600000.0	42300000.0	37900000.0	70409.98438	41100000.0	36800000.0	217596.4531	15600000.0	40400000.0	44100000.0	529907.75	34800000.0	35100000.0	5994220.5	37900000.0	40900000.0	31000000.0	461799.9375	37300000.0	40400000.0	232561.2969	852767.75	35600000.0	1901993.625	34400000.0	44500000.0	622222.125	32400000.0	40900000.0	31700000.0	23600000.0	29400000.0	41900000.0	33500000.0	42200000.0	35500000.0	35000000.0	34700000.0	19700000.0	30900000.0	19900000.0	35100000.0	33000000.0	10800000.0	31100000.0	37900000.0	540733.25
POS_MZ120.0560542698973_RT11.460475218305005	65209368.0	62700000.0	63600000.0	4061145.75	10700000.0	8687667.0	34100000.0	42300000.0	9319541.0	55400000.0	65100000.0	48400000.0	14100000.0	47800000.0	55900000.0	5253591.5	15700000.0	43000000.0	27600000.0	13000000.0	47600000.0	27200000.0	7820324.0	4967955.5	37300000.0	57100000.0	65600000.0	39900000.0	12700000.0	66100000.0	43700000.0	26700000.0	7719812.0	74600000.0	26400000.0	20600000.0	35300000.0	45500000.0	20800000.0	46400000.0	14600000.0	50900000.0	14900000.0	37200000.0	44400000.0	12600000.0	111000000.0	78400000.0	18500000.0
POS_MZ413.25419420012116_RT13.441251283966734	64906404.0	49500000.0	53600000.0	51700000.0	28900000.0	29464.82813	49000000.0	51100000.0	109051.0156	40400000.0	49400000.0	37900000.0	170186.9063	62800000.0	42700000.0	3056089.5	20300000.0	36400000.0	19800000.0	201655.4688	36500000.0	26700000.0	192811.1875	358003.6563	36500000.0	50700000.0	55800000.0	30800000.0	281973.6563	49100000.0	36300000.0	26000000.0	16100000.0	61400000.0	32600000.0	44200000.0	42100000.0	50000000.0	45400000.0	53400000.0	17000000.0	28400000.0	15700000.0	47000000.0	45100000.0	8633488.0	71900000.0	45800000.0	396487.1563
POS_MZ413.25364193201864_RT14.040829014730484	64906404.0	49500000.0	53600000.0	51700000.0	28900000.0	3230936.0	49000000.0	51100000.0	5833816.0	40400000.0	49400000.0	37900000.0	3826474.0	62800000.0	42700000.0	3235274.0	20300000.0	36400000.0	19800000.0	3150987.5	36500000.0	26700000.0	4077466.75	3114394.5	36500000.0	50700000.0	55800000.0	30800000.0	2241917.0	49100000.0	39900000.0	26000000.0	16100000.0	61400000.0	32600000.0	44200000.0	42100000.0	50000000.0	45400000.0	53400000.0	17000000.0	28400000.0	15700000.0	47000000.0	45100000.0	8633488.0	71900000.0	45800000.0	1362702.25
POS_MZ523.3222016447986_RT13.687677987890668	64733852.0	62000000.0	84900000.0	61300000.0	19100000.0	743188.8125	68900000.0	62600000.0	2415245.0	54000000.0	67000000.0	53600000.0	4652507.5	96700000.0	69700000.0	6868670.0	16900000.0	31200000.0	13000000.0	1479548.5	36000000.0	18700000.0	9959757.0	1342473.5	42400000.0	61200000.0	69500000.0	37600000.0	2087355.75	79000000.0	40500000.0	20000000.0	9319913.0	105000000.0	44400000.0	48800000.0	44300000.0	66200000.0	48200000.0	56900000.0	7245995.0	25700000.0	8049353.0	52700000.0	62700000.0	3841839.75	88800000.0	57100000.0	1491856.0
POS_MZ195.12293760238154_RT9.37543280034062	64186028.0	119000000.0	173000000.0	1830000000.0	37700000.0	10700000.0	103000000.0	61100000.0	296000000.0	59200000.0	50500000.0	43100000.0	1450000000.0	104000000.0	109000000.0	975000000.0	22600000.0	28600000.0	58300000.0	776000000.0	39000000.0	23000000.0	871000000.0	1870000000.0	30700000.0	60800000.0	56100000.0	23300000.0	971000000.0	70000000.0	36600000.0	1140000000.0	630000000.0	245000000.0	45400000.0	47300000.0	37000000.0	57800000.0	45700000.0	92800000.0	1030000000.0	31800000.0	13800000.0	47700000.0	87000000.0	1130000000.0	116000000.0	46900000.0	1230000000.0
NEG_MZ61.98689380768807_RT14.606469064441498	63742932.0	62600000.0	62500000.0	58500000.0	61400000.0	112000000.0	47900000.0	46600000.0	117000000.0	49200000.0	57600000.0	46900000.0	499000000.0	64600000.0	61400000.0	418000000.0	65400000.0	37300000.0	48100000.0	620000000.0	56700000.0	74900000.0	545000000.0	334000000.0	48900000.0	32900000.0	38400000.0	40300000.0	473000000.0	39700000.0	41700000.0	85700000.0	175000000.0	33600000.0	37000000.0	32900000.0	49300000.0	37400000.0	38600000.0	32200000.0	172000000.0	34000000.0	82300000.0	31300000.0	35200000.0	226000000.0	27300000.0	31300000.0	300000000.0
POS_MZ503.3067813996346_RT16.630552881720426	63602140.0	7344280.5	14900000.0	10100000.0	10400000.0	6134747.0	5108857.5	5254739.0	6221682.0	8256841.0	7331460.0	3875871.25	6005714.0	2779101.75	2438537.75	2271651.75	2040455.875	2571276.0	1996389.375	3225330.5	3072440.5	1309946.5	1664140.75	2663215.25	2493572.75	4468277.5	4240905.5	3961135.75	4018291.25	2771496.25	3044316.5	1950209.125	1811945.5	1186069.75	3527653.75	978833.3125	859466.125	2035432.25	2151401.75	1601236.625	1319774.25	1634284.125	1582155.5	1342020.375	1371218.375	1623360.0	927834.3125	752508.6875	1698331.5
POS_MZ492.294973231572_RT12.583704665119388	63555408.0	57000000.0	50500000.0	8117101.5	24000000.0	139298.9531	45100000.0	44000000.0	33900000.0	42800000.0	40900000.0	43000000.0	10700000.0	32300000.0	34900000.0	13900000.0	18100000.0	29800000.0	25800000.0	17300000.0	31300000.0	19400000.0	14900000.0	6580505.0	29400000.0	35300000.0	34400000.0	26600000.0	15000000.0	34500000.0	32600000.0	13300000.0	16400000.0	24100000.0	27500000.0	27700000.0	27600000.0	37000000.0	27200000.0	31900000.0	9670340.0	22500000.0	11500000.0	41500000.0	40000000.0	9210861.0	27200000.0	26000000.0	2631465.0
POS_MZ665.4188219369371_RT13.140766274026554	62180780.0	51500000.0	43400000.0	1226039.0	142000000.0	1735194.75	37500000.0	47300000.0	11400000.0	61600000.0	46400000.0	52800000.0	27400000.0	19000000.0	30600000.0	65300000.0	98400000.0	70900000.0	126000000.0	18100000.0	73900000.0	97200000.0	19800000.0	29600000.0	64700000.0	29200000.0	30700000.0	63600000.0	21800000.0	26900000.0	56100000.0	81700000.0	103000000.0	14600000.0	49300000.0	41800000.0	40000000.0	1172906.375	40400000.0	2272313.25	107000000.0	1192802.25	112000000.0	34500000.0	35600000.0	88000000.0	6920329.5	38700000.0	21600000.0
POS_MZ578.369896345241_RT12.858556829117303	61907984.0	63000000.0	560972.375	32500000.0	87200000.0	316024.3438	36800000.0	46600000.0	10800000.0	51800000.0	40600000.0	2052699.625	30400000.0	18800000.0	29400000.0	29600000.0	71200000.0	56000000.0	63100000.0	31200000.0	1070076.5	71400000.0	27700000.0	30400000.0	48100000.0	29100000.0	28300000.0	52300000.0	26000000.0	27700000.0	52000000.0	36000000.0	41600000.0	13500000.0	1454614.125	41400000.0	36000000.0	2245005.75	39000000.0	23700000.0	29800000.0	50400000.0	4122246.75	32900000.0	30500000.0	25100000.0	13300000.0	34900000.0	23800000.0
POS_MZ404.2491502776788_RT12.239463492880052	61226724.0	53600000.0	51900000.0	75100000.0	20300000.0	530035.4375	48400000.0	48700000.0	13300000.0	46100000.0	49700000.0	44600000.0	21300000.0	59900000.0	49500000.0	28900000.0	16900000.0	36600000.0	17800000.0	13000000.0	35700000.0	22200000.0	19000000.0	33400000.0	43000000.0	49700000.0	44100000.0	32900000.0	14700000.0	54900000.0	35100000.0	53500000.0	21700000.0	55100000.0	38200000.0	40400000.0	43600000.0	49300000.0	41300000.0	45000000.0	25200000.0	25900000.0	12600000.0	47500000.0	46600000.0	19100000.0	56200000.0	49300000.0	23300000.0
POS_MZ404.2493938335124_RT12.980468125423023	61226724.0	53600000.0	51900000.0	47800000.0	20300000.0	17410.84766	54400000.0	48700000.0	224367.2813	46100000.0	49700000.0	50200000.0	3124467.75	59900000.0	49500000.0	3249921.75	16900000.0	36600000.0	15500000.0	1241422.5	35700000.0	22200000.0	1292359.875	3724975.75	43000000.0	52100000.0	44100000.0	32900000.0	1547245.125	54900000.0	35100000.0	23300000.0	12100000.0	55100000.0	38200000.0	40400000.0	43600000.0	49300000.0	41300000.0	45000000.0	12300000.0	25900000.0	12600000.0	47500000.0	46600000.0	6575483.0	56200000.0	49300000.0	1968761.75
POS_MZ381.72620810674835_RT12.114546920312275	60433160.0	63400000.0	59800000.0	3015347.25	35600000.0	3390357.5	41500000.0	39800000.0	23200000.0	31800000.0	40300000.0	29100000.0	3852508.25	39900000.0	29000000.0	7470974.0	25500000.0	27100000.0	88800000.0	3995334.25	38600000.0	18300000.0	6191329.5	2916013.25	38800000.0	43500000.0	36300000.0	27900000.0	4076522.75	47200000.0	22400000.0	4455503.5	9664430.0	48700000.0	27900000.0	23600000.0	25600000.0	29400000.0	25200000.0	37500000.0	3507660.25	24500000.0	9985986.0	30200000.0	38600000.0	4156274.25	36400000.0	26400000.0	4364799.5
POS_MZ381.7264261636326_RT12.35911660189595	60433160.0	63400000.0	59800000.0	3015347.25	35600000.0	3390357.5	41500000.0	39800000.0	23200000.0	31800000.0	40300000.0	29100000.0	6129842.5	39900000.0	29000000.0	7470974.0	25500000.0	27100000.0	88800000.0	4228855.5	38600000.0	18300000.0	6191329.5	6669214.5	38800000.0	43500000.0	36300000.0	27900000.0	4380668.5	47200000.0	22400000.0	4455503.5	9664430.0	48700000.0	27900000.0	23600000.0	25600000.0	29400000.0	25200000.0	37500000.0	3507660.25	24500000.0	9985986.0	30200000.0	38600000.0	4156274.25	45200000.0	26400000.0	5317504.5
POS_MZ110.0205442777244_RT21.9996037311828	60265824.0	78900000.0	59200000.0	59800000.0	63900000.0	62600000.0	61200000.0	19100000.0	23000000.0	22200000.0	25800000.0	26500000.0	83700000.0	80600000.0	93900000.0	84000000.0	36000000.0	100000000.0	105000000.0	32000000.0	20900000.0	111000000.0	105000000.0	86800000.0	98600000.0	90800000.0	93400000.0	102000000.0	116000000.0	96700000.0	113000000.0	128000000.0	102000000.0	120000000.0	116000000.0	109000000.0	100000000.0	99900000.0	102000000.0	110000000.0	116000000.0	110000000.0	114000000.0	107000000.0	98300000.0	103000000.0	91900000.0	89400000.0	104000000.0
POS_MZ110.02041527544041_RT22.79780301075269	60265824.0	78900000.0	59200000.0	59800000.0	63900000.0	62600000.0	61200000.0	69900000.0	76600000.0	74600000.0	80400000.0	82200000.0	83700000.0	80600000.0	93900000.0	84000000.0	93600000.0	100000000.0	105000000.0	84900000.0	94500000.0	111000000.0	105000000.0	86800000.0	98600000.0	90800000.0	93400000.0	102000000.0	116000000.0	96700000.0	113000000.0	128000000.0	102000000.0	120000000.0	116000000.0	109000000.0	100000000.0	99900000.0	102000000.0	110000000.0	116000000.0	110000000.0	114000000.0	107000000.0	98300000.0	103000000.0	91900000.0	89400000.0	104000000.0
POS_MZ472.54343898398287_RT13.645240628705906	59577584.0	57400000.0	50000000.0	51200000.0	36900000.0	96817.48438	42000000.0	47400000.0	338890.1875	45300000.0	44700000.0	51200000.0	352810.2188	38000000.0	41800000.0	6521366.5	34500000.0	43400000.0	30300000.0	396665.2813	48400000.0	37500000.0	294081.25	165438.3281	43900000.0	40700000.0	32700000.0	44600000.0	544257.1875	43300000.0	39900000.0	37600000.0	31300000.0	28200000.0	47100000.0	36800000.0	37900000.0	37300000.0	40100000.0	38600000.0	21200000.0	37700000.0	24300000.0	40500000.0	37300000.0	12100000.0	35600000.0	40000000.0	380372.0625
POS_MZ439.0228942556977_RT13.534938484953852	59024420.0	64200000.0	44100000.0	44900000.0	57300000.0	327125.375	41500000.0	49900000.0	491613.25	46400000.0	45500000.0	51400000.0	636510.6875	35500000.0	40000000.0	11600000.0	44400000.0	42400000.0	28700000.0	566327.125	46000000.0	49200000.0	375851.5938	363538.5625	40700000.0	42000000.0	35200000.0	45500000.0	946865.125	31200000.0	47600000.0	46300000.0	32000000.0	26600000.0	42900000.0	45700000.0	42900000.0	40500000.0	41600000.0	29900000.0	29200000.0	41000000.0	31400000.0	43100000.0	40000000.0	18300000.0	24600000.0	39100000.0	637769.9375
POS_MZ239.14887237548828_RT9.844652988167118	58872496.0	126000000.0	171000000.0	2900000000.0	38500000.0	6311145.0	95200000.0	51600000.0	505000000.0	523752.125	46700000.0	38600000.0	2330000000.0	99600000.0	119000000.0	1450000000.0	21700000.0	26200000.0	102000000.0	1270000000.0	33500000.0	18800000.0	1390000000.0	3030000000.0	25200000.0	54700000.0	51200000.0	46400000.0	1640000000.0	58700000.0	32500000.0	1790000000.0	1060000000.0	218000000.0	40300000.0	36000000.0	36400000.0	65600000.0	42000000.0	89100000.0	1640000000.0	27700000.0	11800000.0	43600000.0	81900000.0	1750000000.0	93000000.0	40500000.0	2050000000.0
POS_MZ461.5369328344006_RT13.610188979364604	58411376.0	52900000.0	43300000.0	42800000.0	43100000.0	130924.4922	38800000.0	35300000.0	360387.0	37800000.0	40000000.0	45300000.0	229354.125	36400000.0	31800000.0	7156693.0	35100000.0	39200000.0	32800000.0	316336.9063	38100000.0	35800000.0	290600.9375	107849.9688	40100000.0	34900000.0	35900000.0	34900000.0	642106.125	33400000.0	36100000.0	32500000.0	24800000.0	29100000.0	44500000.0	35000000.0	35200000.0	31600000.0	29700000.0	32000000.0	20900000.0	32500000.0	21600000.0	30100000.0	41600000.0	11200000.0	29700000.0	32100000.0	393431.7813
POS_MZ521.9906317638241_RT13.639676949209399	57966140.0	442793.0625	44700000.0	347505.0	30700000.0	63766.82031	40900000.0	39000000.0	160724.7969	39300000.0	43100000.0	39200000.0	1037180.188	38600000.0	301256.75	4995177.0	26200000.0	204954.2656	96943.17188	618619.3125	33400000.0	162334.7969	776064.125	1577775.625	281556.5	35100000.0	36800000.0	184386.4063	549959.6875	33200000.0	194757.5313	30500000.0	19600000.0	37900000.0	34700000.0	224581.7031	42300000.0	36600000.0	37900000.0	40400000.0	15300000.0	26400000.0	17800000.0	312009.0625	225966.7813	9693378.0	38900000.0	40400000.0	1104322.625
POS_MZ326.709371837945_RT11.837349728098594	57875280.0	77700000.0	95200000.0	262000000.0	53500000.0	5614606.0	65200000.0	44400000.0	521000000.0	45900000.0	53000000.0	34900000.0	304000000.0	91500000.0	60600000.0	326000000.0	33100000.0	28500000.0	569000000.0	404000000.0	66100000.0	14200000.0	365000000.0	227000000.0	71400000.0	86400000.0	47900000.0	27500000.0	330000000.0	83200000.0	23000000.0	304000000.0	371000000.0	134000000.0	32200000.0	31000000.0	22500000.0	39900000.0	32500000.0	59500000.0	312000000.0	43900000.0	11400000.0	29800000.0	55500000.0	246000000.0	105000000.0	35000000.0	277000000.0
POS_MZ745.4594303255668_RT13.293466741578259	57796396.0	74900000.0	55700000.0	53800000.0	61100000.0	172267.625	60300000.0	63500000.0	536261.0	62900000.0	59200000.0	59200000.0	670303.3125	46500000.0	59700000.0	8609669.0	52100000.0	54600000.0	47700000.0	391002.6563	48200000.0	46100000.0	249665.6719	871960.8125	57400000.0	53800000.0	51400000.0	52000000.0	891904.1875	42700000.0	32400000.0	43800000.0	29600000.0	40000000.0	58700000.0	50400000.0	54800000.0	42800000.0	38600000.0	44900000.0	26900000.0	51100000.0	31500000.0	45000000.0	44500000.0	14600000.0	40900000.0	48900000.0	468195.5
POS_MZ135.1018543863063_RT9.632819694327257	57488928.0	128000000.0	271000000.0	213000000.0	51600000.0	1309642.25	243000000.0	188000000.0	4505608.0	165000000.0	210000000.0	154000000.0	4748229.5	345000000.0	233000000.0	5851616.5	36800000.0	95400000.0	11200000.0	4024469.5	87100000.0	36300000.0	4180070.25	9853211.0	68500000.0	217000000.0	249000000.0	91400000.0	6684259.0	241000000.0	73700000.0	42700000.0	13400000.0	410000000.0	116000000.0	148000000.0	88900000.0	238000000.0	164000000.0	190000000.0	14800000.0	41500000.0	8247513.5	172000000.0	175000000.0	5547866.5	380000000.0	164000000.0	4208097.0
POS_MZ256.17558961507814_RT9.803925657469374	57144352.0	92800000.0	118000000.0	758000000.0	28000000.0	4245912.0	61500000.0	32000000.0	243000000.0	34300000.0	29300000.0	23500000.0	606000000.0	60100000.0	71000000.0	465000000.0	13400000.0	16300000.0	58900000.0	410000000.0	21500000.0	11200000.0	449000000.0	631000000.0	14600000.0	29900000.0	29300000.0	26700000.0	452000000.0	33600000.0	18000000.0	443000000.0	359000000.0	106000000.0	23100000.0	19500000.0	20100000.0	35100000.0	24700000.0	48000000.0	412000000.0	15600000.0	6301059.0	24700000.0	44000000.0	443000000.0	48400000.0	21500000.0	465000000.0
POS_MZ83.06106952954364_RT22.403114849462366	57142852.0	40900000.0	10100000.0	58300000.0	17800000.0	70500000.0	31300000.0	13900000.0	37400000.0	13100000.0	42000000.0	42900000.0	52400000.0	55500000.0	15000000.0	49800000.0	56000000.0	50000000.0	36500000.0	44800000.0	55100000.0	52700000.0	45400000.0	37300000.0	18400000.0	42700000.0	46800000.0	48900000.0	51500000.0	47400000.0	49300000.0	65000000.0	48400000.0	44000000.0	57700000.0	53500000.0	56600000.0	57000000.0	47200000.0	51800000.0	50100000.0	48400000.0	51300000.0	44700000.0	51700000.0	49800000.0	23500000.0	39600000.0	45200000.0
POS_MZ83.06115205826298_RT22.13620503225806	57142852.0	40900000.0	35000000.0	58300000.0	32600000.0	9417877.0	31300000.0	40800000.0	56600000.0	44300000.0	42000000.0	14800000.0	52400000.0	10200000.0	42100000.0	13100000.0	12500000.0	14300000.0	36500000.0	14200000.0	13500000.0	52700000.0	17300000.0	10500000.0	46100000.0	42700000.0	46800000.0	48900000.0	51500000.0	19500000.0	49300000.0	65000000.0	48400000.0	17800000.0	24000000.0	53500000.0	20500000.0	15000000.0	17400000.0	51800000.0	50100000.0	15400000.0	51300000.0	44700000.0	27800000.0	17600000.0	46300000.0	53200000.0	45200000.0
POS_MZ143.99708877071257_RT1.449940598989863	56659276.0	11600000.0	42100000.0	17300000.0	17300000.0	50700000.0	9392403.0	67200000.0	20700000.0	22600000.0	27500000.0	20600000.0	23500000.0	33000000.0	23900000.0	15900000.0	19000000.0	13900000.0	23900000.0	47400000.0	19400000.0	15500000.0	50700000.0	16700000.0	17100000.0	26400000.0	18500000.0	13900000.0	34300000.0	28000000.0	53900000.0	31500000.0	33200000.0	28200000.0	16700000.0	15400000.0	21100000.0	13700000.0	12500000.0	12400000.0	19100000.0	30000000.0	15700000.0	13300000.0	24100000.0	33100000.0	22600000.0	24800000.0	32600000.0
POS_MZ143.9970886886761_RT1.451673441053184	56659276.0	11600000.0	42100000.0	17300000.0	17300000.0	50700000.0	9392403.0	67200000.0	20700000.0	22600000.0	27500000.0	20600000.0	23500000.0	33000000.0	23900000.0	15900000.0	19000000.0	13900000.0	23900000.0	47400000.0	19400000.0	15500000.0	50700000.0	16700000.0	17100000.0	26400000.0	18500000.0	13900000.0	34300000.0	28000000.0	53900000.0	31500000.0	33200000.0	28200000.0	16700000.0	15400000.0	21100000.0	13700000.0	12500000.0	12400000.0	19100000.0	30000000.0	15700000.0	13300000.0	24100000.0	33100000.0	22600000.0	24800000.0	32600000.0
POS_MZ439.27211753322814_RT13.537589935122796	56643624.0	68300000.0	56400000.0	43700000.0	49800000.0	156387.0625	44100000.0	53900000.0	411979.2188	50700000.0	41900000.0	48800000.0	466452.0938	39700000.0	43200000.0	10000000.0	44300000.0	55900000.0	40800000.0	370215.4375	43100000.0	40900000.0	348715.1875	321901.7813	43900000.0	44400000.0	37400000.0	44700000.0	1186226.375	33500000.0	2403602.5	42800000.0	35800000.0	29700000.0	41600000.0	46200000.0	45200000.0	36400000.0	38900000.0	36900000.0	18600000.0	40100000.0	30300000.0	44800000.0	36100000.0	19900000.0	32800000.0	46700000.0	544940.125
POS_MZ538.3307695291466_RT13.802418995930422	56244568.0	59700000.0	69900000.0	58200000.0	24800000.0	65541.23438	67000000.0	58100000.0	100291.6016	56700000.0	61100000.0	50900000.0	332679.4375	60300000.0	58100000.0	2456584.75	16800000.0	42100000.0	13800000.0	209657.9844	34500000.0	19900000.0	184299.7813	413290.5	36400000.0	48700000.0	61400000.0	34000000.0	247207.3281	57100000.0	38900000.0	20200000.0	8888238.0	54500000.0	37100000.0	44500000.0	41600000.0	47100000.0	42700000.0	43400000.0	8184975.0	22700000.0	7884564.0	46000000.0	50200000.0	4158094.25	56700000.0	41700000.0	269515.9375
POS_MZ459.7914655150956_RT12.484468186178654	55928548.0	67100000.0	95600000.0	117000000.0	14200000.0	100272.7422	73700000.0	54000000.0	137000000.0	42100000.0	54700000.0	45700000.0	136000000.0	83000000.0	60100000.0	125000000.0	11200000.0	24600000.0	46300000.0	143000000.0	24800000.0	11400000.0	138000000.0	111000000.0	21900000.0	51800000.0	60400000.0	25300000.0	118000000.0	62300000.0	22600000.0	111000000.0	129000000.0	98800000.0	31300000.0	32100000.0	26700000.0	48300000.0	28500000.0	32400000.0	123000000.0	17400000.0	5073552.0	39200000.0	44900000.0	109000000.0	87200000.0	28700000.0	106000000.0
POS_MZ60.0451840841642_RT22.82229633333333	55461920.0	39100000.0	38000000.0	43600000.0	36200000.0	60400000.0	43900000.0	33800000.0	58000000.0	40800000.0	53200000.0	54800000.0	52100000.0	38700000.0	40800000.0	40300000.0	38800000.0	40300000.0	43600000.0	39100000.0	63700000.0	29900000.0	50700000.0	55600000.0	54900000.0	38300000.0	37100000.0	47200000.0	45600000.0	36600000.0	40600000.0	45000000.0	43200000.0	39800000.0	38400000.0	39000000.0	47100000.0	31100000.0	47500000.0	42800000.0	55800000.0	51900000.0	52200000.0	35600000.0	41600000.0	45500000.0	32800000.0	45000000.0	46900000.0
POS_MZ60.04529651518791_RT22.470309494623653	55461920.0	39100000.0	38000000.0	43600000.0	36200000.0	60400000.0	43900000.0	33800000.0	58000000.0	40800000.0	53200000.0	54800000.0	52100000.0	38700000.0	40800000.0	40300000.0	38800000.0	40300000.0	43600000.0	39100000.0	63700000.0	29900000.0	50700000.0	55600000.0	15700000.0	38300000.0	18100000.0	47200000.0	45600000.0	16100000.0	14100000.0	14700000.0	43200000.0	14600000.0	16100000.0	17600000.0	47100000.0	31100000.0	47500000.0	24300000.0	55800000.0	51900000.0	52200000.0	13800000.0	41600000.0	22200000.0	20500000.0	45000000.0	17200000.0
POS_MZ424.27754359334654_RT12.340869067566565	55288352.0	47900000.0	48400000.0	6052246.0	17100000.0	763414.1875	41600000.0	39900000.0	29400000.0	31600000.0	30200000.0	30800000.0	4211217.0	36600000.0	25700000.0	5447048.0	11000000.0	19000000.0	49800000.0	6565171.0	25000000.0	13300000.0	10300000.0	3057932.0	23400000.0	32200000.0	28700000.0	20400000.0	4429558.5	26100000.0	19800000.0	4121331.5	8220427.5	32300000.0	15700000.0	18400000.0	18600000.0	30900000.0	19700000.0	25400000.0	7077768.0	13700000.0	5771435.5	19800000.0	29100000.0	3222608.75	31400000.0	19400000.0	4059039.5
POS_MZ536.3195295516605_RT13.004194702815505	55266744.0	46600000.0	31900000.0	86500000.0	62500000.0	198917.2344	4684593.0	83800000.0	20600000.0	35400000.0	81100000.0	39100000.0	13800000.0	15400000.0	102000000.0	19900000.0	26200000.0	60000000.0	55000000.0	24300000.0	57300000.0	35800000.0	22600000.0	11900000.0	35000000.0	83000000.0	25900000.0	64400000.0	16200000.0	81100000.0	76600000.0	58600000.0	32900000.0	84000000.0	69500000.0	30800000.0	29500000.0	82700000.0	33600000.0	22800000.0	29700000.0	51700000.0	25400000.0	29100000.0	74100000.0	22000000.0	83500000.0	76700000.0	12100000.0
POS_MZ536.3208043920964_RT12.725062595275137	55266744.0	46600000.0	31900000.0	13700000.0	35000000.0	198917.2344	28400000.0	33700000.0	20600000.0	35400000.0	36200000.0	39100000.0	13800000.0	15400000.0	23200000.0	19900000.0	26200000.0	38500000.0	26800000.0	24300000.0	36300000.0	35800000.0	22600000.0	11900000.0	35000000.0	24800000.0	25900000.0	34000000.0	16200000.0	22300000.0	31300000.0	19300000.0	22700000.0	13400000.0	29900000.0	30800000.0	29500000.0	21600000.0	33500000.0	22800000.0	15500000.0	26900000.0	19000000.0	29100000.0	28900000.0	16300000.0	14500000.0	30300000.0	12100000.0
POS_MZ184.98574345144868_RT22.78724010752688	55202408.0	46700000.0	36700000.0	39200000.0	15300000.0	26800000.0	13500000.0	56500000.0	53200000.0	45500000.0	39900000.0	40400000.0	22700000.0	45300000.0	47200000.0	41600000.0	57500000.0	46300000.0	22800000.0	44700000.0	48500000.0	48700000.0	41800000.0	38600000.0	37300000.0	53700000.0	19800000.0	55500000.0	40700000.0	48300000.0	39000000.0	45100000.0	55500000.0	49500000.0	52300000.0	48200000.0	49100000.0	53700000.0	47600000.0	51700000.0	48400000.0	40700000.0	48400000.0	42900000.0	47400000.0	44300000.0	54900000.0	45300000.0	42200000.0
POS_MZ429.2735571098032_RT13.03864401625929	54356992.0	43900000.0	28100000.0	26900000.0	89300000.0	888655.375	18000000.0	24300000.0	5033344.5	38400000.0	35800000.0	36100000.0	24300000.0	14300000.0	20200000.0	38100000.0	70100000.0	52400000.0	84400000.0	13500000.0	54500000.0	89900000.0	16700000.0	22000000.0	48300000.0	25700000.0	22200000.0	52800000.0	20000000.0	16000000.0	39600000.0	52100000.0	70700000.0	6993958.5	31300000.0	28100000.0	35500000.0	15000000.0	29700000.0	18400000.0	64500000.0	51800000.0	78900000.0	27100000.0	19900000.0	52200000.0	7469108.5	22000000.0	17800000.0
POS_MZ429.2683330312357_RT12.764007302504526	54356992.0	43900000.0	47500000.0	588000000.0	89300000.0	888655.375	41600000.0	27900000.0	330000000.0	38400000.0	35800000.0	40800000.0	572000000.0	50200000.0	31000000.0	508000000.0	74800000.0	52400000.0	84400000.0	495000000.0	54500000.0	89900000.0	518000000.0	566000000.0	1356402.625	36100000.0	37700000.0	52800000.0	529000000.0	1616619.5	39600000.0	539000000.0	485000000.0	90900000.0	31300000.0	614626.5	1332388.125	28700000.0	29700000.0	30300000.0	552000000.0	1143822.625	78900000.0	27100000.0	26800000.0	518000000.0	62800000.0	734143.875	522000000.0
POS_MZ429.27259039372257_RT12.889578665073683	54356992.0	43900000.0	28100000.0	26900000.0	89300000.0	888655.375	18000000.0	27900000.0	178000000.0	38400000.0	35800000.0	40800000.0	433000000.0	10800000.0	20200000.0	263000000.0	74800000.0	52400000.0	84400000.0	14800000.0	54500000.0	89900000.0	16700000.0	407000000.0	48300000.0	25700000.0	22200000.0	52800000.0	20000000.0	16000000.0	39600000.0	52100000.0	70700000.0	6993958.5	31300000.0	28100000.0	35500000.0	15000000.0	29700000.0	18400000.0	64500000.0	51800000.0	78900000.0	27100000.0	19900000.0	305000000.0	41700000.0	22000000.0	27600000.0
POS_MZ512.6534781511631_RT13.335982770653436	54033704.0	40000000.0	31600000.0	37400000.0	51300000.0	188322.0938	32400000.0	35800000.0	1096873.875	37200000.0	37200000.0	37000000.0	1232780.125	19500000.0	23500000.0	13900000.0	52200000.0	43500000.0	52400000.0	888181.5625	46200000.0	49300000.0	293799.4688	1441561.875	38100000.0	28800000.0	23300000.0	39300000.0	2003692.625	23200000.0	33700000.0	39800000.0	38000000.0	15200000.0	35800000.0	34500000.0	38400000.0	25300000.0	30500000.0	25800000.0	30700000.0	39000000.0	32500000.0	29300000.0	28000000.0	25800000.0	20100000.0	33200000.0	1132838.25
POS_MZ593.3443318032378_RT12.928185436270951	53869304.0	51600000.0	46700000.0	39300000.0	23700000.0	21659.77148	44700000.0	49000000.0	1073529.375	46900000.0	48500000.0	47900000.0	8714117.0	36500000.0	36300000.0	6152399.0	25200000.0	39000000.0	16500000.0	3404722.0	8264620.0	25100000.0	3934592.5	10400000.0	43600000.0	44500000.0	44100000.0	37500000.0	4127818.5	42000000.0	45000000.0	27000000.0	16900000.0	30000000.0	43200000.0	41600000.0	41100000.0	43400000.0	46300000.0	51900000.0	17000000.0	35500000.0	13900000.0	42300000.0	42700000.0	10100000.0	37500000.0	43100000.0	6637898.5
POS_MZ318.19663961316894_RT11.828102454275324	53804492.0	78200000.0	110000000.0	3420000000.0	62000000.0	5083279.5	83600000.0	52000000.0	3370000000.0	45100000.0	63800000.0	33800000.0	3430000000.0	134000000.0	79100000.0	3420000000.0	37900000.0	32400000.0	1930000000.0	3560000000.0	81000000.0	13300000.0	3460000000.0	3360000000.0	82200000.0	111000000.0	53400000.0	27800000.0	3390000000.0	109000000.0	27800000.0	3350000000.0	3540000000.0	223000000.0	37900000.0	36300000.0	27100000.0	53500000.0	41000000.0	80600000.0	3340000000.0	56900000.0	11600000.0	36100000.0	76500000.0	3440000000.0	160000000.0	46900000.0	3360000000.0
POS_MZ326.70996045327456_RT11.901500721847807	53746660.0	77700000.0	95200000.0	262000000.0	53500000.0	5614606.0	65200000.0	44400000.0	521000000.0	45900000.0	45000000.0	34900000.0	304000000.0	91500000.0	60600000.0	3810514.75	33100000.0	28500000.0	569000000.0	404000000.0	66100000.0	14200000.0	365000000.0	12700000.0	55000000.0	86400000.0	47900000.0	27500000.0	3733297.0	83200000.0	23000000.0	304000000.0	371000000.0	134000000.0	32200000.0	31000000.0	22500000.0	39900000.0	32500000.0	59500000.0	214000000.0	43900000.0	11400000.0	29800000.0	55500000.0	268000000.0	105000000.0	35000000.0	277000000.0
POS_MZ570.3575337731014_RT12.860510509826513	53575408.0	52300000.0	46400000.0	39700000.0	27900000.0	15692.39551	44900000.0	42700000.0	1855434.125	43900000.0	42900000.0	40300000.0	12100000.0	32900000.0	41100000.0	9613946.0	21100000.0	30800000.0	16300000.0	8868824.0	32500000.0	19100000.0	6736873.5	14600000.0	32500000.0	43600000.0	38400000.0	32200000.0	7548218.0	38000000.0	30800000.0	20300000.0	13400000.0	34300000.0	30100000.0	34300000.0	31000000.0	34200000.0	35000000.0	33400000.0	14000000.0	20800000.0	10400000.0	32900000.0	35400000.0	8671893.0	31000000.0	34700000.0	9950088.0
POS_MZ448.26767640891137_RT12.39933081019513	53485844.0	44300000.0	40100000.0	3698149.0	13000000.0	410489.625	26900000.0	24500000.0	27300000.0	25300000.0	30300000.0	22800000.0	2911437.5	24800000.0	18400000.0	6124259.0	7697432.0	19400000.0	36100000.0	7295159.0	17700000.0	10400000.0	7576798.5	3923088.5	20100000.0	26200000.0	30700000.0	18200000.0	5111178.5	25700000.0	15200000.0	3634604.75	10700000.0	25500000.0	10400000.0	16300000.0	19700000.0	21800000.0	21700000.0	25300000.0	5902361.0	11100000.0	4787221.5	20200000.0	24100000.0	5113946.5	24300000.0	20500000.0	3481052.75
POS_MZ448.267223239308_RT12.513525628789536	53485844.0	44300000.0	55700000.0	2615703.25	13000000.0	410489.625	26900000.0	24500000.0	27300000.0	25300000.0	30300000.0	22800000.0	2513695.25	24800000.0	61400000.0	6124259.0	7697432.0	19400000.0	36100000.0	7295159.0	17700000.0	10400000.0	7576798.5	3923088.5	20100000.0	26200000.0	30700000.0	18200000.0	1223044.625	52200000.0	15200000.0	27500000.0	14900000.0	45200000.0	15400000.0	16300000.0	19700000.0	21800000.0	21700000.0	25300000.0	5902361.0	11100000.0	4787221.5	20200000.0	24100000.0	3733424.75	42200000.0	20500000.0	3481052.75
POS_MZ566.357501942795_RT14.022605804601726	53111316.0	45100000.0	47100000.0	37700000.0	30500000.0	23852.29102	42900000.0	43100000.0	154956.6875	40600000.0	45200000.0	43600000.0	781855.6875	22300000.0	25600000.0	4238566.0	21700000.0	36600000.0	18000000.0	474726.4063	32500000.0	23200000.0	443940.625	990800.25	32800000.0	35200000.0	31700000.0	27000000.0	462991.3125	25700000.0	33500000.0	23100000.0	13900000.0	7593122.5	31300000.0	24800000.0	28800000.0	28200000.0	26300000.0	26300000.0	13900000.0	23300000.0	13400000.0	26500000.0	31500000.0	7807684.5	13300000.0	28000000.0	489318.6563
POS_MZ439.2738238149622_RT13.345713590996715	53035292.0	68300000.0	27900000.0	27800000.0	49800000.0	175069.6719	24100000.0	53900000.0	793517.1875	50700000.0	22300000.0	48800000.0	2592025.5	39700000.0	20500000.0	10000000.0	43900000.0	22000000.0	40800000.0	408534.3438	43100000.0	39000000.0	1308285.375	3012602.0	43900000.0	44400000.0	37400000.0	26200000.0	2364561.0	20000000.0	47800000.0	42800000.0	35800000.0	15400000.0	25800000.0	24800000.0	45200000.0	36400000.0	38900000.0	23600000.0	27700000.0	40100000.0	30300000.0	44800000.0	22700000.0	19900000.0	32800000.0	46700000.0	2625646.75
POS_MZ551.3379464102337_RT13.48735438822918	52955984.0	48700000.0	42400000.0	44200000.0	28500000.0	62112.90234	42400000.0	43400000.0	205420.0938	1671728.5	39500000.0	39000000.0	727298.125	36000000.0	36300000.0	3393258.75	26900000.0	36900000.0	23400000.0	485907.1875	33000000.0	26000000.0	284821.625	617513.0625	36700000.0	39900000.0	46100000.0	33700000.0	462411.5625	39500000.0	38600000.0	25700000.0	17300000.0	39700000.0	39400000.0	38200000.0	32100000.0	41300000.0	35400000.0	35800000.0	16500000.0	32100000.0	17000000.0	34300000.0	36400000.0	8166078.0	39400000.0	38200000.0	456616.3125
POS_MZ480.3080903741849_RT19.77233045161291	52725084.0	13600000.0	11100000.0	9569296.0	10800000.0	10100000.0	12700000.0	13900000.0	13400000.0	13800000.0	18700000.0	18900000.0	19700000.0	20000000.0	18800000.0	19700000.0	21800000.0	22300000.0	23200000.0	26800000.0	27100000.0	25400000.0	27000000.0	18700000.0	24200000.0	23100000.0	21800000.0	22700000.0	18200000.0	15300000.0	16900000.0	15600000.0	18700000.0	18000000.0	19700000.0	22700000.0	22200000.0	21200000.0	8878403.0	21800000.0	12100000.0	13400000.0	13900000.0	11800000.0	12900000.0	13000000.0	13400000.0	14100000.0	17000000.0
POS_MZ470.2796757281182_RT12.534251643668032	51982532.0	45500000.0	49600000.0	5814614.5	16000000.0	170501.1406	2160356.5	38200000.0	28000000.0	30400000.0	36400000.0	31900000.0	7307934.5	1288753.5	31400000.0	10800000.0	3395257.0	3349238.5	30300000.0	12100000.0	24400000.0	4768375.5	10700000.0	4613894.0	20100000.0	31500000.0	33500000.0	24000000.0	9182366.0	34900000.0	22400000.0	5554080.5	10700000.0	25400000.0	22500000.0	24400000.0	21600000.0	25400000.0	20600000.0	19900000.0	7481710.0	18500000.0	7663947.0	26600000.0	28400000.0	6705345.5	25800000.0	22400000.0	6238336.5
POS_MZ451.27827897301506_RT12.505949818707377	51340684.0	56200000.0	86100000.0	578000000.0	9514752.0	2051357.875	73000000.0	47800000.0	227000000.0	38000000.0	46600000.0	35400000.0	520000000.0	104000000.0	62100000.0	439000000.0	7641783.0	18300000.0	44400000.0	447000000.0	20300000.0	6574029.0	467000000.0	536000000.0	21100000.0	46900000.0	54200000.0	22400000.0	493000000.0	76600000.0	22000000.0	526000000.0	387000000.0	136000000.0	29000000.0	29700000.0	25100000.0	51600000.0	26600000.0	38000000.0	513000000.0	13800000.0	15900000.0	33200000.0	41400000.0	501000000.0	105000000.0	29600000.0	524000000.0
POS_MZ451.27591304029573_RT12.583704287010653	51340684.0	56200000.0	86100000.0	578000000.0	9514752.0	2051357.875	73000000.0	47800000.0	227000000.0	38000000.0	46600000.0	35400000.0	545000000.0	104000000.0	62100000.0	439000000.0	5420124.0	18300000.0	44400000.0	447000000.0	20300000.0	5704482.5	467000000.0	615000000.0	21100000.0	46900000.0	54200000.0	1929358.0	11200000.0	76600000.0	1348064.875	526000000.0	387000000.0	136000000.0	1226260.875	29700000.0	25100000.0	51600000.0	26600000.0	45100000.0	513000000.0	2802574.0	15900000.0	33200000.0	27800000.0	501000000.0	105000000.0	29600000.0	524000000.0
POS_MZ643.9076242754536_RT13.035422183910917	51312328.0	53700000.0	35000000.0	34400000.0	99200000.0	1351626.875	27500000.0	38200000.0	6292093.0	49900000.0	43600000.0	43300000.0	30800000.0	17100000.0	30200000.0	46200000.0	77300000.0	59800000.0	98500000.0	20000000.0	59000000.0	114000000.0	20200000.0	27900000.0	52300000.0	29000000.0	29100000.0	57700000.0	21700000.0	17600000.0	48000000.0	61600000.0	85200000.0	11700000.0	37700000.0	38800000.0	41100000.0	20800000.0	38500000.0	23400000.0	77700000.0	61100000.0	97800000.0	32500000.0	25900000.0	64100000.0	10500000.0	29500000.0	22700000.0
POS_MZ483.2796572629876_RT12.566404470172865	51073352.0	45300000.0	62500000.0	62300000.0	10600000.0	41824.60938	52900000.0	39700000.0	55900000.0	36900000.0	38000000.0	29900000.0	63400000.0	61500000.0	43400000.0	71400000.0	8183307.5	20000000.0	17300000.0	70000000.0	19300000.0	8051200.0	74300000.0	59700000.0	19000000.0	37200000.0	42100000.0	14900000.0	61000000.0	46400000.0	21400000.0	67300000.0	71100000.0	60700000.0	22100000.0	26300000.0	24100000.0	46700000.0	26900000.0	36800000.0	59600000.0	12500000.0	4059764.75	38300000.0	35900000.0	65400000.0	68000000.0	24800000.0	63300000.0
POS_MZ591.8836276151924_RT12.877685236456173	50830076.0	59100000.0	2826525.75	19100000.0	36600000.0	27408.75	17400000.0	19300000.0	1054654.875	15100000.0	22800000.0	9940788.0	4662020.0	15100000.0	14800000.0	6185696.0	9862225.0	16900000.0	9258253.0	4870346.5	11600000.0	14000000.0	6393105.5	5246472.0	10900000.0	13400000.0	8458041.0	12300000.0	5801441.5	14100000.0	27800000.0	8244865.5	8679451.0	9894986.0	14900000.0	10600000.0	9324115.0	13700000.0	10300000.0	9602009.0	8307829.5	14000000.0	10100000.0	10200000.0	13300000.0	8005642.5	13500000.0	11000000.0	6165772.0
POS_MZ112.89617144783061_RT1.6144435787344735	50782648.0	85900000.0	39800000.0	69100000.0	58000000.0	35800000.0	83700000.0	22400000.0	47400000.0	89400000.0	32500000.0	113000000.0	21300000.0	32100000.0	112000000.0	25100000.0	85900000.0	115000000.0	84100000.0	11800000.0	56200000.0	87900000.0	2911437.5	13000000.0	47500000.0	58600000.0	30700000.0	65200000.0	16500000.0	50000000.0	48500000.0	50900000.0	57600000.0	17500000.0	96700000.0	76700000.0	78300000.0	53600000.0	79800000.0	49700000.0	42100000.0	76300000.0	47200000.0	81800000.0	44800000.0	45000000.0	34100000.0	47500000.0	14800000.0
POS_MZ394.91630669102_RT12.92303129509862	50694188.0	49300000.0	39500000.0	31500000.0	31900000.0	51552.05078	33200000.0	39700000.0	1249506.5	38200000.0	45300000.0	46600000.0	9490225.0	25300000.0	30000000.0	9307174.0	25600000.0	35500000.0	23300000.0	4875362.5	35800000.0	30800000.0	5521037.0	10900000.0	40500000.0	34900000.0	32400000.0	36900000.0	5202615.5	28800000.0	32600000.0	23800000.0	18700000.0	25200000.0	32500000.0	30200000.0	32200000.0	34300000.0	32400000.0	37400000.0	15500000.0	29800000.0	17000000.0	30300000.0	28100000.0	11400000.0	24100000.0	36500000.0	5963770.5
POS_MZ443.9488221857165_RT13.097262565950794	50416604.0	49600000.0	28900000.0	28000000.0	98900000.0	1312612.0	16200000.0	31400000.0	8917742.0	39600000.0	1625616.75	17400000.0	21400000.0	10300000.0	13700000.0	52300000.0	77800000.0	1481471.125	109000000.0	13200000.0	58300000.0	77400000.0	17500000.0	24400000.0	42900000.0	22400000.0	19600000.0	49300000.0	21100000.0	20000000.0	45100000.0	54800000.0	90900000.0	6451080.5	31900000.0	28300000.0	29600000.0	15900000.0	29200000.0	18300000.0	78800000.0	61600000.0	97200000.0	25600000.0	25800000.0	72200000.0	6560864.0	17700000.0	17800000.0
POS_MZ549.3378922664881_RT13.855720225777363	49815376.0	44600000.0	62800000.0	40500000.0	14600000.0	21526.95117	50300000.0	41800000.0	95419.38281	37600000.0	43800000.0	38200000.0	248632.1406	57500000.0	41500000.0	1620207.125	10600000.0	27200000.0	9105892.0	203826.2813	23800000.0	11400000.0	156654.0781	404817.0938	23000000.0	37800000.0	44100000.0	21900000.0	277911.8125	44800000.0	25000000.0	12800000.0	6153773.0	68900000.0	26700000.0	25700000.0	31300000.0	36800000.0	28800000.0	31500000.0	4567244.5	14800000.0	5775109.5	31400000.0	35500000.0	2340795.25	73100000.0	29500000.0	299209.75
POS_MZ549.3381318224184_RT13.048340029495568	49815376.0	44600000.0	62800000.0	345000000.0	14600000.0	163021.0	50300000.0	38800000.0	259000000.0	37600000.0	43800000.0	38200000.0	335000000.0	45600000.0	41500000.0	307000000.0	10600000.0	27200000.0	88100000.0	313000000.0	23800000.0	11400000.0	319000000.0	332000000.0	23000000.0	37800000.0	44100000.0	23100000.0	311000000.0	44800000.0	25000000.0	306000000.0	290000000.0	47300000.0	26700000.0	9456362.0	31300000.0	36900000.0	30600000.0	31500000.0	298000000.0	14800000.0	5775109.5	31400000.0	35500000.0	307000000.0	73100000.0	29500000.0	319000000.0
POS_MZ379.9069036668347_RT12.859670276849835	49410692.0	52600000.0	49400000.0	36000000.0	32900000.0	20955.44922	47800000.0	59600000.0	1913177.375	50300000.0	50200000.0	44900000.0	14700000.0	42000000.0	49400000.0	12100000.0	22400000.0	41100000.0	22100000.0	10300000.0	43500000.0	33400000.0	10800000.0	18500000.0	34900000.0	41800000.0	44200000.0	42200000.0	10300000.0	52300000.0	41200000.0	27000000.0	17800000.0	31100000.0	41800000.0	36700000.0	41800000.0	42400000.0	41800000.0	38000000.0	15100000.0	33900000.0	16800000.0	36800000.0	43900000.0	15900000.0	30600000.0	36200000.0	13600000.0
POS_MZ305.1575532323825_RT10.164225952840695	49089176.0	84900000.0	103000000.0	477000000.0	19900000.0	2168944.75	71100000.0	37100000.0	247000000.0	35000000.0	32500000.0	30300000.0	464000000.0	73000000.0	72400000.0	398000000.0	12600000.0	18400000.0	102000000.0	377000000.0	22300000.0	11400000.0	362000000.0	508000000.0	17300000.0	36200000.0	35800000.0	29800000.0	374000000.0	40400000.0	20900000.0	395000000.0	330000000.0	96600000.0	24200000.0	27500000.0	23000000.0	47600000.0	29800000.0	57400000.0	408000000.0	20000000.0	5690041.0	35600000.0	51600000.0	377000000.0	61100000.0	31300000.0	404000000.0
POS_MZ579.8445598653159_RT12.88863741967934	48994628.0	44800000.0	28400000.0	20600000.0	67900000.0	297987.4375	24300000.0	33200000.0	10700000.0	37900000.0	29200000.0	37400000.0	24300000.0	13400000.0	19300000.0	24400000.0	51300000.0	46300000.0	55400000.0	22400000.0	53300000.0	66500000.0	23700000.0	23800000.0	41800000.0	23500000.0	25000000.0	47100000.0	1355187.75	18700000.0	43800000.0	32300000.0	37200000.0	12500000.0	31800000.0	34500000.0	37700000.0	20900000.0	35800000.0	23000000.0	28600000.0	48200000.0	43400000.0	31800000.0	26900000.0	2244059.25	11200000.0	29700000.0	2656417.25
POS_MZ605.8835186797052_RT13.207328452969238	48917036.0	48000000.0	58000000.0	46500000.0	3192644.25	24465.4668	57000000.0	4062586.75	66589.74219	3256911.75	57300000.0	42600000.0	2244474.5	1183648.875	52800000.0	1822630.0	2796160.0	3792834.5	2425085.75	1029450.625	3218461.5	2761958.5	1221624.0	2392756.5	32600000.0	53400000.0	1827986.125	3431927.75	970382.625	52600000.0	32100000.0	19300000.0	8350955.0	59000000.0	36400000.0	38600000.0	38100000.0	50300000.0	38700000.0	50300000.0	1564766.75	21800000.0	1009192.125	40800000.0	43600000.0	823633.375	70000000.0	48600000.0	1583262.25
POS_MZ548.3434681229195_RT12.429577690800468	48906116.0	55700000.0	50500000.0	835000000.0	22700000.0	405749.7813	47300000.0	44600000.0	686000000.0	42500000.0	5935123.0	41600000.0	884000000.0	37200000.0	42600000.0	804000000.0	13400000.0	529500.375	10600000.0	842000000.0	34600000.0	18200000.0	756000000.0	22400000.0	27600000.0	35100000.0	40700000.0	23200000.0	736000000.0	40600000.0	24100000.0	26000000.0	696000000.0	34100000.0	31600000.0	32600000.0	33900000.0	43000000.0	34000000.0	36600000.0	721000000.0	19700000.0	570638.3125	35100000.0	32800000.0	739000000.0	34800000.0	34500000.0	749000000.0
POS_MZ548.3441844654633_RT12.798514093360877	48906116.0	55700000.0	50500000.0	43800000.0	22700000.0	70449.35156	3576418.75	44600000.0	5502249.5	42500000.0	46400000.0	41600000.0	19400000.0	37200000.0	42600000.0	13300000.0	14500000.0	23700000.0	10600000.0	13500000.0	34100000.0	18200000.0	14400000.0	22400000.0	27600000.0	35100000.0	40700000.0	23200000.0	13300000.0	40600000.0	24100000.0	26000000.0	14000000.0	34100000.0	31600000.0	32600000.0	33900000.0	43000000.0	34000000.0	36600000.0	16100000.0	19700000.0	7227490.0	35100000.0	32800000.0	16100000.0	34800000.0	34500000.0	18400000.0
POS_MZ503.2981415616033_RT16.753942161290322	48782972.0	15700000.0	13200000.0	10600000.0	5008746.5	11600000.0	9419403.0	8354403.0	9483860.0	6369636.5	7723298.5	6967180.5	6010148.5	5936793.5	4529404.5	4273621.5	3931082.75	3660808.25	7412131.5	6481796.5	6109943.0	6094894.5	2720505.75	4783334.0	5022154.0	4822560.0	4451430.0	4344956.5	3031058.5	3285684.25	3271777.75	2675501.25	2537662.5	2870269.5	3434615.25	3964452.25	3603671.0	3162821.5	1104551.125	2218895.0	2133945.25	2163780.0	1646859.375	1562491.25	1159856.375	1093096.75	972209.0625	1725266.875	1644956.375
POS_MZ503.29524280229464_RT17.729865365591404	48782972.0	16100000.0	13200000.0	10600000.0	12300000.0	11600000.0	9419403.0	13500000.0	11900000.0	11500000.0	11100000.0	12800000.0	10200000.0	8877999.0	8820315.0	9376375.0	7699589.5	6973548.0	14600000.0	7323418.0	6109943.0	6094894.5	6527891.5	6045793.5	5022154.0	4448281.5	4451430.0	4105914.5	3025227.25	2789989.5	3271777.75	2675501.25	2739219.5	2870269.5	3434615.25	3964452.25	3603671.0	5622803.0	2342955.5	4256361.0	3023100.5	9750285.0	2032691.0	5777706.5	4477921.0	4067840.0	4028806.25	4539111.5	3594136.25
POS_MZ503.2963491468532_RT17.78635321505377	48782972.0	16100000.0	13200000.0	10600000.0	12300000.0	34000000.0	22100000.0	13500000.0	11900000.0	11500000.0	11100000.0	12800000.0	10200000.0	8877999.0	8820315.0	9376375.0	7699589.5	6973548.0	14600000.0	7323418.0	6109943.0	6094894.5	6527891.5	6045793.5	2991223.25	4822560.0	4451430.0	4105914.5	3025227.25	2149627.0	1855259.625	2589820.0	2739219.5	2168731.75	2697380.25	1501207.125	9316453.0	5622803.0	2342955.5	1411265.5	3023100.5	9750285.0	2032691.0	5777706.5	4477921.0	4067840.0	4028806.25	4539111.5	3594136.25
POS_MZ503.2946719921284_RT17.781931473118284	48782972.0	16100000.0	13200000.0	10600000.0	6232189.5	6511171.5	22100000.0	13500000.0	6891659.0	11500000.0	11100000.0	2904509.75	10200000.0	4111469.5	5047070.0	9376375.0	7699589.5	2627009.5	4686325.5	7323418.0	6109943.0	6094894.5	6527891.5	6045793.5	5022154.0	4822560.0	3105180.5	3559258.0	3025227.25	2521038.5	3271777.75	2675501.25	2739219.5	2803432.75	3434615.25	3964452.25	9316453.0	5622803.0	2342955.5	2772335.75	3023100.5	2853813.25	2032691.0	2472331.0	4477921.0	4067840.0	2490670.0	4539111.5	3594136.25
POS_MZ413.2554372232318_RT12.462673420009892	48525876.0	49500000.0	53600000.0	51700000.0	21600000.0	29464.82813	41600000.0	51100000.0	281001.8125	35000000.0	1451090.625	32800000.0	2071562.625	62800000.0	38800000.0	3056089.5	20300000.0	746199.0625	19800000.0	683287.75	36500000.0	26700000.0	642295.375	2436070.25	1080381.375	50700000.0	55800000.0	1998869.25	917496.9375	2042722.0	39900000.0	26000000.0	15700000.0	3417220.25	1191538.25	1605055.25	1202439.5	50000000.0	45400000.0	2137632.25	17000000.0	28400000.0	15700000.0	47000000.0	1931441.5	8633488.0	71900000.0	1770582.875	1298018.25
POS_MZ112.01855497462775_RT22.83777392473118	48345252.0	51900000.0	18000000.0	33400000.0	37300000.0	41100000.0	39200000.0	36600000.0	46200000.0	6279644.0	3531739.25	52000000.0	36700000.0	37900000.0	33000000.0	46300000.0	37400000.0	51100000.0	37900000.0	57500000.0	43900000.0	63600000.0	42800000.0	50000000.0	5128657.5	23400000.0	36200000.0	57100000.0	56500000.0	47500000.0	52000000.0	52900000.0	18500000.0	42000000.0	49700000.0	53300000.0	16500000.0	47400000.0	9037737.0	45200000.0	8432635.0	6006050.5	45700000.0	10500000.0	46700000.0	48300000.0	27200000.0	38200000.0	49000000.0
POS_MZ496.33990708269016_RT17.376989946236563	48264544.0	28800000.0	4495598.0	26600000.0	3101308.75	5748312.0	3172294.75	23600000.0	5695915.5	2859695.0	3333681.5	5320732.5	3165540.0	2547079.75	2822928.25	2715635.5	4258874.5	2643327.25	12900000.0	7014788.0	14500000.0	2730797.75	3780619.75	8587660.0	2119976.75	2936396.25	2201829.5	2526473.0	2196768.0	3397026.5	2311994.0	2455982.75	2342777.5	1496598.625	1367032.5	2496862.25	5674413.0	2578365.75	7068524.0	2762631.5	2707603.5	1796822.25	1296443.875	10400000.0	1843869.125	2738179.25	1779943.125	1812172.5	2084392.5
POS_MZ384.73579784926204_RT12.18874307553745	48145608.0	59800000.0	84700000.0	1880000000.0	20500000.0	821301.5625	67400000.0	43800000.0	1490000000.0	30100000.0	43100000.0	31500000.0	1710000000.0	85000000.0	62200000.0	1750000000.0	14600000.0	16000000.0	502000000.0	1760000000.0	33500000.0	7661407.0	1950000000.0	1710000000.0	30600000.0	58400000.0	52100000.0	22600000.0	1760000000.0	67200000.0	20200000.0	1760000000.0	1710000000.0	161000000.0	28800000.0	36300000.0	24200000.0	48600000.0	26000000.0	42300000.0	1760000000.0	22700000.0	4732293.0	29800000.0	44600000.0	1750000000.0	122000000.0	36300000.0	1740000000.0
POS_MZ415.254302980176_RT12.398406384453676	48095036.0	47900000.0	62500000.0	157000000.0	9691035.0	498053.625	41400000.0	23600000.0	362000000.0	24300000.0	38100000.0	33200000.0	113000000.0	40700000.0	28500000.0	220000000.0	5505404.5	17100000.0	130000000.0	222000000.0	15600000.0	6724903.0	170000000.0	126000000.0	18600000.0	2195663.25	2255785.75	17700000.0	147000000.0	37700000.0	1611291.75	144000000.0	258000000.0	2257992.0	18200000.0	18300000.0	16400000.0	1676256.75	1306877.0	1948861.5	130000000.0	7777459.0	4258446.0	1627463.0	27000000.0	176000000.0	21400000.0	1674036.375	122000000.0
POS_MZ415.25398976353466_RT11.010490100467386	48095036.0	49600000.0	81500000.0	8480000000.0	29700000.0	3424745.25	48500000.0	28200000.0	4850000000.0	26900000.0	30700000.0	22800000.0	7920000000.0	65100000.0	61600000.0	7470000000.0	14500000.0	17900000.0	1000000000.0	7030000000.0	36600000.0	10900000.0	7170000000.0	8840000000.0	43500000.0	56400000.0	41600000.0	25300000.0	7810000000.0	47700000.0	22500000.0	7790000000.0	6820000000.0	145000000.0	23400000.0	21600000.0	19000000.0	37600000.0	33300000.0	50700000.0	7450000000.0	25400000.0	8492386.0	17500000.0	49200000.0	7480000000.0	86100000.0	26500000.0	7570000000.0
POS_MZ261.13095683508107_RT9.804273299017181	48079688.0	96700000.0	107000000.0	393000000.0	27400000.0	3991485.75	63300000.0	33500000.0	190000000.0	36000000.0	31500000.0	25500000.0	366000000.0	57600000.0	70500000.0	298000000.0	14200000.0	18200000.0	71500000.0	277000000.0	22500000.0	11600000.0	287000000.0	407000000.0	14500000.0	32000000.0	31000000.0	30300000.0	310000000.0	33900000.0	20400000.0	307000000.0	248000000.0	86400000.0	27200000.0	23500000.0	25900000.0	43400000.0	29300000.0	51800000.0	284000000.0	20400000.0	6475581.0	34000000.0	52600000.0	293000000.0	53000000.0	26300000.0	336000000.0
POS_MZ450.52987974565974_RT13.573798911474437	48007800.0	40900000.0	44000000.0	35600000.0	35500000.0	127254.2109	31300000.0	33700000.0	361375.5938	38500000.0	29500000.0	38900000.0	223342.7656	27800000.0	34100000.0	6474432.0	34800000.0	37800000.0	33700000.0	345332.7188	33200000.0	34500000.0	195096.0156	292670.7813	31700000.0	30400000.0	10100000.0	32400000.0	645823.0625	27400000.0	36400000.0	30300000.0	24800000.0	24300000.0	29100000.0	28000000.0	29600000.0	24800000.0	30000000.0	29800000.0	19500000.0	33100000.0	22000000.0	34200000.0	30000000.0	12100000.0	24500000.0	27900000.0	613789.875
POS_MZ453.95220250000904_RT13.144552506262352	47987636.0	44000000.0	31500000.0	31800000.0	46700000.0	171880.25	26800000.0	37300000.0	974603.0625	34700000.0	31500000.0	35600000.0	2511138.0	21700000.0	26500000.0	10500000.0	38600000.0	43200000.0	36800000.0	1307220.5	37300000.0	38100000.0	1729330.375	2745112.25	31600000.0	23900000.0	26700000.0	34700000.0	2118942.5	26600000.0	40900000.0	40400000.0	32300000.0	15400000.0	25300000.0	31800000.0	30700000.0	21800000.0	30600000.0	21200000.0	25500000.0	33200000.0	28700000.0	28400000.0	25400000.0	17100000.0	14700000.0	29800000.0	2538959.75
POS_MZ701.9339548752372_RT13.195046964223764	47150640.0	53600000.0	60900000.0	42600000.0	54400000.0	83719.14844	41000000.0	44100000.0	375541.4375	44600000.0	45200000.0	47500000.0	1174798.5	35400000.0	41700000.0	6599796.0	34500000.0	43300000.0	34200000.0	754186.5	42400000.0	40800000.0	813669.75	1558946.375	41500000.0	36900000.0	37400000.0	44400000.0	968984.1875	39900000.0	41500000.0	31100000.0	26800000.0	27100000.0	39600000.0	43800000.0	38400000.0	36900000.0	37200000.0	40200000.0	21400000.0	40500000.0	26000000.0	38600000.0	36800000.0	12100000.0	25200000.0	35600000.0	1026816.25
POS_MZ526.2935407087954_RT17.902308032258066	46759464.0	31200000.0	16700000.0	11300000.0	10200000.0	60900000.0	35700000.0	20400000.0	21800000.0	21100000.0	20600000.0	19100000.0	16700000.0	13000000.0	13300000.0	12700000.0	12800000.0	18600000.0	27900000.0	16100000.0	13000000.0	9961349.0	10000000.0	10200000.0	8680272.0	8727498.0	7939745.5	8204873.0	7539040.5	6473630.5	6395742.0	5581822.0	5709344.5	4879640.0	5229497.5	10200000.0	14500000.0	8940989.0	3495092.0	16100000.0	7473292.5	19600000.0	2774070.75	10100000.0	9138219.0	7900302.0	6718320.0	7947057.0	9030203.0
POS_MZ526.3123431462113_RT17.021859462365594	46548380.0	9878588.0	5334375.5	5312277.0	3906451.0	2768853.75	1173298.625	4507495.5	3739255.75	1030348.875	721951.75	3761503.75	2507603.5	2579933.75	2771586.5	268609.4688	272017.4688	609362.125	548818.8125	1150762.375	509287.625	525008.0625	506653.75	409184.7813	6122384.0	2849005.75	2097300.75	2905163.5	1884176.75	256264.0625	144642.6563	2096788.875	175639.6563	810833.125	1635645.375	721365.4375	227151.8438	4502091.0	4231817.0	1779649.0	743286.375	260669.4844	3993855.5	743553.6875	600395.0	332624.3438	2668504.75	1251678.875	245355.5781
POS_MZ393.2857756273906_RT16.758560193548384	46287300.0	38700000.0	62000000.0	34200000.0	42100000.0	31000000.0	21400000.0	8513768.0	19600000.0	50300000.0	44700000.0	1688328.125	43200000.0	27500000.0	42800000.0	37800000.0	44700000.0	29100000.0	34300000.0	43600000.0	51500000.0	50200000.0	48200000.0	54200000.0	41500000.0	26700000.0	28800000.0	50400000.0	24000000.0	22400000.0	31900000.0	36100000.0	46100000.0	29000000.0	24700000.0	32800000.0	49000000.0	31200000.0	7319206.5	25700000.0	29000000.0	37100000.0	1496272.625	32100000.0	38400000.0	28300000.0	18900000.0	28200000.0	43300000.0
POS_MZ483.3026310106617_RT13.244749592427388	46216972.0	42000000.0	33900000.0	33000000.0	48600000.0	355994.4688	26000000.0	36500000.0	880434.0	37800000.0	32300000.0	35300000.0	1565831.0	20300000.0	27700000.0	13600000.0	47200000.0	41300000.0	47300000.0	1189800.375	49200000.0	44000000.0	1391882.125	1978834.375	35400000.0	30800000.0	24300000.0	37400000.0	1867558.25	28100000.0	40200000.0	36000000.0	39000000.0	14200000.0	28700000.0	32300000.0	28900000.0	24500000.0	32100000.0	25300000.0	32300000.0	37000000.0	33600000.0	31000000.0	28700000.0	21500000.0	15400000.0	26800000.0	1626695.5
POS_MZ566.3493849235879_RT13.882257668700134	46058804.0	43200000.0	45000000.0	36800000.0	27600000.0	41635.61719	38300000.0	33500000.0	109026.625	34700000.0	37900000.0	35100000.0	681566.4375	17800000.0	21600000.0	3685619.75	17600000.0	30600000.0	14900000.0	131352.5156	26900000.0	20000000.0	60061.45703	188635.5	29600000.0	31000000.0	30500000.0	7905517.5	173620.6406	23000000.0	29300000.0	21000000.0	12900000.0	8926180.0	8942697.0	24800000.0	26100000.0	26100000.0	22600000.0	24500000.0	12600000.0	7034587.0	11400000.0	24600000.0	9263964.0	6772697.5	12200000.0	25700000.0	86935.52344
POS_MZ452.6084945857009_RT13.095153791978264	45561644.0	62600000.0	58300000.0	56400000.0	29100000.0	67979.90625	42700000.0	43000000.0	258806.5469	43900000.0	44300000.0	4061840.25	1185643.375	3346649.25	31600000.0	3156250.25	16200000.0	26300000.0	14700000.0	588030.0	25800000.0	19400000.0	751858.3125	1323009.375	26400000.0	24100000.0	29300000.0	27100000.0	759187.4375	27800000.0	24500000.0	16400000.0	9920001.0	19100000.0	20800000.0	24400000.0	19800000.0	25500000.0	27200000.0	24100000.0	8888148.0	13300000.0	7233452.5	26400000.0	21500000.0	3950991.25	19500000.0	19900000.0	784842.5625
POS_MZ428.26461053719805_RT13.429321006584205	45513292.0	43000000.0	41700000.0	33500000.0	34700000.0	166227.1563	37300000.0	34200000.0	1699274.5	34800000.0	37900000.0	36400000.0	9782676.0	31200000.0	28000000.0	9473619.0	30800000.0	35600000.0	28000000.0	5487322.0	34100000.0	26000000.0	6403439.0	15700000.0	34600000.0	28300000.0	29800000.0	26300000.0	7747888.0	28900000.0	31700000.0	26900000.0	25000000.0	28600000.0	30600000.0	31900000.0	32600000.0	26400000.0	30600000.0	29600000.0	24100000.0	26700000.0	21900000.0	29900000.0	27000000.0	15600000.0	24800000.0	31400000.0	8657553.0
POS_MZ428.2650167815358_RT13.43209181955482	45513292.0	43000000.0	38500000.0	33500000.0	34700000.0	166227.1563	37300000.0	34200000.0	1445409.5	34800000.0	35800000.0	36400000.0	9782676.0	28900000.0	28000000.0	9473619.0	30800000.0	35600000.0	28000000.0	5487322.0	34100000.0	26000000.0	6275999.0	13500000.0	34600000.0	28300000.0	29800000.0	26300000.0	7747888.0	28900000.0	31700000.0	26900000.0	25000000.0	28600000.0	30600000.0	31900000.0	32600000.0	26400000.0	30600000.0	29600000.0	24100000.0	26600000.0	21900000.0	29900000.0	27000000.0	15600000.0	24800000.0	31400000.0	8657553.0
POS_MZ428.2645880595053_RT13.46557718553319	45513292.0	3249324.25	41700000.0	33500000.0	34700000.0	166227.1563	33800000.0	34200000.0	1130478.625	34800000.0	37900000.0	36400000.0	7130716.0	31200000.0	28000000.0	9473619.0	30800000.0	35600000.0	28000000.0	4372866.5	34100000.0	25600000.0	3042739.25	10700000.0	34600000.0	28300000.0	29800000.0	26300000.0	4707088.5	28900000.0	31700000.0	26900000.0	25000000.0	28600000.0	30600000.0	31900000.0	32600000.0	26400000.0	30600000.0	29600000.0	24100000.0	26700000.0	21900000.0	28400000.0	25000000.0	15600000.0	24800000.0	31400000.0	6042522.0
POS_MZ173.07865790910617_RT8.871670955855423	45356548.0	47200000.0	69900000.0	278000000.0	26600000.0	7927136.0	40500000.0	59900000.0	109000000.0	34700000.0	42100000.0	30000000.0	225000000.0	52400000.0	61000000.0	189000000.0	24600000.0	26800000.0	39500000.0	201000000.0	28500000.0	19400000.0	222000000.0	293000000.0	28000000.0	35100000.0	34800000.0	30800000.0	184000000.0	38000000.0	30600000.0	197000000.0	164000000.0	93900000.0	22800000.0	30100000.0	25700000.0	43800000.0	36300000.0	63200000.0	174000000.0	19700000.0	12300000.0	25800000.0	43700000.0	243000000.0	66500000.0	60100000.0	233000000.0
POS_MZ600.3835898787436_RT12.922715476087768	45189884.0	46400000.0	29000000.0	21000000.0	68200000.0	540063.0625	22900000.0	33400000.0	10300000.0	35700000.0	30500000.0	37800000.0	27600000.0	12600000.0	20100000.0	29100000.0	54200000.0	43700000.0	61700000.0	20100000.0	49100000.0	63800000.0	20300000.0	19900000.0	43900000.0	20100000.0	18900000.0	40100000.0	17800000.0	13600000.0	33100000.0	30200000.0	38300000.0	8022775.0	29200000.0	28200000.0	26300000.0	19300000.0	22200000.0	19600000.0	27800000.0	41500000.0	44300000.0	22400000.0	18300000.0	28000000.0	12300000.0	20000000.0	19300000.0
POS_MZ687.4305244450549_RT13.163427270788121	45061396.0	48400000.0	26300000.0	30600000.0	85500000.0	1198298.25	23800000.0	33000000.0	6950365.0	35800000.0	30200000.0	41600000.0	16200000.0	16300000.0	25500000.0	61700000.0	76900000.0	50400000.0	90000000.0	11600000.0	47700000.0	73500000.0	11700000.0	18100000.0	40500000.0	23900000.0	22600000.0	41200000.0	14200000.0	20300000.0	40300000.0	10800000.0	83500000.0	11700000.0	28800000.0	30400000.0	34200000.0	16800000.0	31400000.0	18400000.0	1868846.375	56300000.0	79500000.0	29300000.0	25300000.0	67400000.0	11000000.0	24900000.0	14900000.0
POS_MZ371.23238298998103_RT12.088802114290006	45036004.0	53200000.0	69200000.0	167000000.0	28900000.0	1661767.125	51400000.0	37700000.0	321000000.0	32300000.0	38100000.0	20300000.0	173000000.0	66400000.0	43700000.0	207000000.0	17700000.0	21200000.0	322000000.0	245000000.0	38800000.0	10600000.0	217000000.0	126000000.0	32100000.0	49500000.0	35700000.0	20300000.0	205000000.0	58200000.0	15500000.0	172000000.0	227000000.0	94000000.0	23700000.0	22000000.0	20300000.0	30600000.0	24100000.0	41800000.0	166000000.0	20500000.0	5361041.5	25100000.0	38000000.0	169000000.0	70700000.0	24600000.0	141000000.0
POS_MZ371.2353123498109_RT12.08834469823383	45036004.0	53200000.0	69200000.0	167000000.0	28900000.0	1661767.125	51400000.0	37700000.0	321000000.0	32300000.0	38100000.0	26000000.0	173000000.0	66400000.0	43700000.0	207000000.0	17700000.0	21200000.0	322000000.0	245000000.0	38800000.0	10600000.0	217000000.0	126000000.0	32100000.0	49500000.0	35700000.0	20300000.0	205000000.0	58200000.0	15500000.0	166000000.0	227000000.0	94000000.0	23700000.0	22000000.0	20300000.0	30600000.0	24100000.0	41800000.0	156000000.0	20500000.0	5361041.5	25100000.0	38000000.0	169000000.0	70700000.0	24600000.0	141000000.0
POS_MZ371.2336927844632_RT11.805686692665532	45036004.0	53200000.0	67900000.0	167000000.0	28900000.0	1661767.125	51400000.0	37700000.0	321000000.0	32300000.0	38100000.0	26000000.0	1680000000.0	66400000.0	43700000.0	207000000.0	17700000.0	21200000.0	322000000.0	245000000.0	38800000.0	10600000.0	1070000000.0	126000000.0	32100000.0	49500000.0	31900000.0	20300000.0	205000000.0	58200000.0	15500000.0	2010000000.0	213000000.0	94000000.0	23700000.0	27000000.0	20300000.0	30600000.0	24100000.0	41800000.0	2960000000.0	20500000.0	5361041.5	29400000.0	38000000.0	169000000.0	70700000.0	24600000.0	3490000000.0
POS_MZ371.2362298454383_RT11.784439953020964	45036004.0	53200000.0	69200000.0	1270000000.0	28900000.0	1661767.125	51400000.0	37700000.0	746000000.0	32300000.0	38100000.0	26000000.0	482000000.0	75000000.0	43700000.0	419000000.0	17700000.0	21200000.0	322000000.0	1260000000.0	38800000.0	10600000.0	313000000.0	1500000000.0	32100000.0	49500000.0	35700000.0	20300000.0	933000000.0	45000000.0	15500000.0	5925567.0	239000000.0	94000000.0	23600000.0	22000000.0	20300000.0	30600000.0	24100000.0	41800000.0	954000000.0	20500000.0	5361041.5	29400000.0	27000000.0	110000000.0	70700000.0	24600000.0	1160000000.0
POS_MZ542.0037740092746_RT13.423555064921777	44977300.0	49200000.0	31100000.0	32400000.0	52300000.0	204930.4531	32200000.0	41900000.0	725405.3125	2401868.5	37200000.0	42500000.0	623753.75	22700000.0	30100000.0	12600000.0	47000000.0	45300000.0	1236760.0	588098.125	41600000.0	51800000.0	270254.8438	540898.5	36400000.0	28900000.0	29800000.0	36500000.0	1218079.5	24900000.0	41300000.0	41600000.0	35900000.0	18400000.0	35100000.0	34400000.0	38300000.0	26700000.0	31300000.0	27900000.0	36900000.0	40100000.0	35400000.0	32200000.0	23600000.0	25500000.0	17800000.0	34300000.0	803380.8125
POS_MZ428.0160592201865_RT13.500191154540964	44594780.0	44500000.0	41900000.0	31900000.0	37300000.0	129100.8594	31600000.0	39600000.0	453368.3438	38100000.0	35100000.0	34900000.0	520465.1875	29600000.0	32300000.0	9772275.0	35900000.0	32700000.0	33800000.0	518254.625	36000000.0	32600000.0	225695.0938	366467.2813	34000000.0	30800000.0	25300000.0	31100000.0	966409.25	24800000.0	29700000.0	29000000.0	24000000.0	23500000.0	27000000.0	31400000.0	30500000.0	26400000.0	30600000.0	27900000.0	27700000.0	31300000.0	24900000.0	30300000.0	28200000.0	14800000.0	24400000.0	31900000.0	404050.5938
POS_MZ760.5851558562248_RT19.806135817204304	44501896.0	40700000.0	31300000.0	30000000.0	32000000.0	35500000.0	31000000.0	29800000.0	29100000.0	24500000.0	22300000.0	21300000.0	22400000.0	21100000.0	18600000.0	18100000.0	19900000.0	17600000.0	16700000.0	17400000.0	17800000.0	20000000.0	15700000.0	15500000.0	14300000.0	16800000.0	17100000.0	21400000.0	19000000.0	15800000.0	14500000.0	13200000.0	14900000.0	14100000.0	13800000.0	18200000.0	19100000.0	20900000.0	17800000.0	17100000.0	24800000.0	26500000.0	29800000.0	24700000.0	19400000.0	52500000.0	50500000.0	46800000.0	46800000.0
POS_MZ760.584954702726_RT19.776054806451615	44501896.0	40700000.0	31300000.0	30000000.0	32000000.0	35500000.0	31000000.0	29800000.0	29100000.0	24500000.0	22300000.0	18400000.0	21600000.0	19500000.0	18600000.0	18100000.0	19900000.0	17600000.0	16700000.0	17400000.0	17800000.0	20000000.0	15700000.0	15500000.0	14300000.0	16800000.0	17100000.0	21400000.0	19000000.0	15800000.0	14500000.0	13200000.0	14900000.0	14100000.0	13800000.0	18200000.0	19100000.0	20900000.0	17800000.0	17100000.0	22400000.0	23400000.0	29800000.0	24700000.0	19400000.0	52500000.0	50500000.0	46800000.0	45300000.0
POS_MZ687.4332528063834_RT13.143231089500972	44417852.0	46900000.0	22900000.0	30500000.0	85500000.0	1198298.25	23800000.0	33000000.0	6950365.0	35800000.0	30200000.0	41600000.0	16200000.0	16300000.0	25500000.0	61700000.0	76900000.0	50400000.0	90000000.0	11600000.0	47700000.0	73500000.0	11700000.0	18100000.0	40500000.0	23900000.0	22600000.0	41200000.0	14200000.0	20300000.0	40300000.0	57400000.0	90500000.0	11700000.0	24800000.0	31800000.0	34200000.0	10900000.0	31400000.0	18400000.0	54200000.0	56300000.0	79500000.0	29300000.0	25300000.0	67400000.0	11000000.0	24900000.0	14900000.0
POS_MZ458.62323523706897_RT13.152389840621451	44400920.0	51500000.0	22500000.0	27000000.0	91200000.0	1479711.25	18100000.0	31800000.0	8342100.0	32300000.0	29600000.0	37800000.0	18800000.0	11500000.0	25900000.0	65900000.0	98100000.0	52000000.0	101000000.0	12800000.0	40300000.0	87200000.0	15100000.0	21700000.0	37100000.0	23000000.0	19000000.0	42300000.0	17200000.0	14400000.0	47500000.0	58300000.0	101000000.0	5570682.5	25600000.0	26400000.0	29200000.0	14700000.0	29000000.0	15400000.0	73200000.0	54700000.0	94800000.0	33300000.0	21000000.0	83900000.0	4386515.0	20900000.0	17300000.0
POS_MZ458.6244460896924_RT13.145260952695024	44400920.0	54000000.0	22500000.0	27000000.0	91200000.0	1479711.25	18100000.0	31800000.0	8342100.0	32300000.0	29600000.0	37800000.0	18800000.0	11500000.0	25900000.0	65900000.0	98100000.0	52000000.0	101000000.0	12800000.0	40300000.0	87200000.0	15100000.0	21700000.0	37100000.0	23000000.0	19000000.0	42300000.0	17200000.0	15500000.0	47500000.0	67200000.0	101000000.0	5570682.5	25600000.0	28800000.0	29200000.0	14700000.0	29000000.0	15400000.0	73200000.0	54700000.0	94800000.0	33300000.0	21000000.0	83900000.0	6032227.5	20900000.0	17300000.0
[truncated: 6,365 more rows]
[truncated: 39 more columns]
