# Supplementary material for: The Omics Molecule Extractor: A Web Application for the Selection of Potential Biomarker Panels
Source: J Proteome Res. 2025 Dec 1;25(1):484–90. doi: 10.1021/acs.jproteome.5c00176 (PMC12772118; doi:10.1021/acs.jproteome.5c00176)
Supplement: Supplementary file 1 [file pr5c00176_si_001.zip › supplementary_data/benchmarking_results/chardin_brain_cv/config.json]

{
	"job": {
		"jobId": "c4090a3d-1128-4918-8e2a-b0a0f30b51e3",
		"state": { "progress": 0.0, "process": "RESULTS" },
		"message": ""
	},
	"configData": {
		"overviewConfig": {
			"overviewJobId": "fbfb531d-f171-41cf-b87a-c4fc94430407",
			"groups": [
				{ "groupName": "control", "groupPrefix": "wt" },
				{ "groupName": "test", "groupPrefix": "mutant" }
			],
			"groupSelectionOptions": "select by prefix",
			"inputCSVID": "chardin_brain_formatted.csv",
			"exampleDataset": "GLIAL_TUMOR_METABOLOMICS",
			"sparsityFraction": 0.66,
			"normalize": true,
			"useTestset": false,
			"testsetFraction": 0.3
		},
		"preprocessingConfig": {
			"preprocessingJobId": "1ae12899-d66f-4fd3-a146-983dd6b09050",
			"controlGroup": "control",
			"testGroup": "test",
			"repeats": 1000,
			"folds": 5
		},
		"wrapperConfig": {
			"wrapperJobId": "feca7073-6cb8-4974-b39d-e8269381e11f",
			"repeats": 1000,
			"folds": 5,
			"moleculeCutoff": 48
		},
		"classifierConfig": {
			"classifierJobId": "affe4caf-fef1-4540-b9ba-5cd96edef9b5",
			"selectedFeatureIds": ["POS_MZ173.03056040362438_RT3.1679740999672985"]
		}
	},
	"responseData": {
		"overviewResponse": {
			"classDistribution": "classSizeImage.html",
			"volcanoPlot": "volcanoPlot.html",
			"dataSparsity": "sparsityImage.html",
			"testGroups": ["test"],
			"controlGroup": "control",
			"testSamples": []
		},
		"preprocessingResponse": {
			"predictivePerformance": "filterImage.html",
			"optimalMoleculeCutoff": 48
		},
		"wrapperResponse": {
			"wrapperPanel": "wrapperPanelImage.html",
			"wrapperSingleMolecule": "wrapperSingleMoleculeImage.html",
			"featureSelection": [
				{
					"featureID": "POS_MZ115.05061139453764_RT3.075588207899374",
					"picks": 2452
				},
				{
					"featureID": "POS_MZ226.1051259217474_RT3.1697510287344373",
					"picks": 2143
				},
				{
					"featureID": "POS_MZ173.03056040362438_RT3.1679740999672985",
					"picks": 2063
				},
				{
					"featureID": "POS_MZ186.14905277744435_RT8.983862019275138",
					"picks": 1957
				},
				{
					"featureID": "NEG_MZ215.0168276632535_RT2.76586448771517",
					"picks": 1768
				},
				{
					"featureID": "POS_MZ132.5234492330965_RT3.118507094059924",
					"picks": 879
				},
				{
					"featureID": "POS_MZ170.1282367958087_RT8.623644022461196",
					"picks": 706
				},
				{
					"featureID": "POS_MZ232.9950726503974_RT2.799664807964424",
					"picks": 616
				},
				{
					"featureID": "POS_MZ171.02646522136075_RT2.980316734679367",
					"picks": 600
				},
				{
					"featureID": "POS_MZ124.03765102099347_RT4.3083739486856905",
					"picks": 534
				},
				{
					"featureID": "NEG_MZ87.04364378734302_RT9.213530567346618",
					"picks": 443
				},
				{
					"featureID": "POS_MZ179.98128915617383_RT1.5073836314980706",
					"picks": 357
				},
				{
					"featureID": "POS_MZ203.17680801999572_RT2.9070696255418498",
					"picks": 327
				},
				{
					"featureID": "POS_MZ132.03748009885808_RT3.066983454454768",
					"picks": 293
				},
				{
					"featureID": "NEG_MZ242.07692321932652_RT1.9382490482438723",
					"picks": 280
				},
				{
					"featureID": "POS_MZ194.08134066829066_RT10.45462132560804",
					"picks": 267
				},
				{
					"featureID": "POS_MZ132.0375011416352_RT3.0411966250142086",
					"picks": 265
				},
				{
					"featureID": "POS_MZ190.08635855759917_RT9.66977196404359",
					"picks": 263
				},
				{
					"featureID": "POS_MZ197.99199758562807_RT1.5037731719626888",
					"picks": 214
				},
				{
					"featureID": "NEG_MZ170.08124575328864_RT11.813211512889174",
					"picks": 183
				},
				{
					"featureID": "NEG_MZ303.1043151634282_RT1.9136565788980997",
					"picks": 169
				},
				{
					"featureID": "POS_MZ131.0342051188151_RT3.020038093070837",
					"picks": 167
				},
				{
					"featureID": "POS_MZ173.118041089786_RT10.109183003538282",
					"picks": 166
				},
				{
					"featureID": "POS_MZ255.09773767688822_RT2.412685549660266",
					"picks": 151
				},
				{
					"featureID": "POS_MZ193.09514002930413_RT10.098359710376739",
					"picks": 127
				},
				{
					"featureID": "POS_MZ173.11749407532722_RT9.904557910742724",
					"picks": 107
				},
				{
					"featureID": "POS_MZ171.11310577553607_RT10.112185626839564",
					"picks": 96
				},
				{
					"featureID": "POS_MZ98.0969625903714_RT10.160652479780962",
					"picks": 79
				},
				{
					"featureID": "POS_MZ132.03737796332163_RT2.8233344429933673",
					"picks": 75
				},
				{
					"featureID": "POS_MZ86.0323842776719_RT2.9996465344453735",
					"picks": 72
				},
				{
					"featureID": "POS_MZ149.044434250042_RT3.055734650356517",
					"picks": 60
				},
				{
					"featureID": "POS_MZ154.08655732941773_RT10.111814174982808",
					"picks": 59
				},
				{
					"featureID": "POS_MZ126.09164703633141_RT10.211234736418044",
					"picks": 54
				},
				{
					"featureID": "NEG_MZ147.0287627360182_RT2.786539589248753",
					"picks": 49
				},
				{
					"featureID": "NEG_MZ148.0319597837361_RT2.7940682907398307",
					"picks": 44
				},
				{
					"featureID": "POS_MZ85.02905117568149_RT3.0177076012152138",
					"picks": 42
				},
				{
					"featureID": "POS_MZ187.00046925213326_RT2.8971139588290664",
					"picks": 26
				},
				{
					"featureID": "POS_MZ297.0693571060572_RT1.8901972805501845",
					"picks": 16
				},
				{
					"featureID": "POS_MZ153.015981776982_RT4.908437811912692",
					"picks": 14
				},
				{
					"featureID": "NEG_MZ101.02289942309102_RT5.16861784870421",
					"picks": 13
				},
				{
					"featureID": "POS_MZ298.0638833868746_RT1.889847484143796",
					"picks": 11
				},
				{
					"featureID": "POS_MZ113.02378426828692_RT3.1326579420694602",
					"picks": 10
				},
				{
					"featureID": "POS_MZ172.06055647615017_RT3.013318866504976",
					"picks": 9
				},
				{
					"featureID": "POS_MZ149.0450442734585_RT6.608278034394225",
					"picks": 9
				},
				{
					"featureID": "POS_MZ149.04506100890458_RT6.539726126969121",
					"picks": 8
				},
				{
					"featureID": "POS_MZ296.0664275819838_RT1.8893328088334322",
					"picks": 8
				},
				{
					"featureID": "NEG_MZ129.01825476409914_RT3.614333511374668",
					"picks": 4
				},
				{
					"featureID": "POS_MZ131.0834229285047_RT3.015950683508006",
					"picks": 3
				}
			],
			"featureSelectionProfiles": [
				{
					"features": ["POS_MZ173.03056040362438_RT3.1679740999672985"],
					"profileID": "POS_MZ173.03056040362438_RT3.1679740999672985, ",
					"picks": 383
				},
				{
					"features": [
						"POS_MZ173.03056040362438_RT3.1679740999672985",
						"POS_MZ186.14905277744435_RT8.983862019275138"
					],
					"profileID": "POS_MZ173.03056040362438_RT3.1679740999672985, POS_MZ186.14905277744435_RT8.983862019275138, ",
					"picks": 238
				},
				{
					"features": ["POS_MZ171.02646522136075_RT2.980316734679367"],
					"profileID": "POS_MZ171.02646522136075_RT2.980316734679367, ",
					"picks": 214
				},
				{
					"features": [
						"POS_MZ115.05061139453764_RT3.075588207899374",
						"POS_MZ173.03056040362438_RT3.1679740999672985"
					],
					"profileID": "POS_MZ115.05061139453764_RT3.075588207899374, POS_MZ173.03056040362438_RT3.1679740999672985, ",
					"picks": 168
				},
				{
					"features": ["POS_MZ132.03748009885808_RT3.066983454454768"],
					"profileID": "POS_MZ132.03748009885808_RT3.066983454454768, ",
					"picks": 85
				},
				{
					"features": ["POS_MZ132.0375011416352_RT3.0411966250142086"],
					"profileID": "POS_MZ132.0375011416352_RT3.0411966250142086, ",
					"picks": 82
				},
				{
					"features": ["POS_MZ131.0342051188151_RT3.020038093070837"],
					"profileID": "POS_MZ131.0342051188151_RT3.020038093070837, ",
					"picks": 71
				},
				{
					"features": [
						"POS_MZ132.5234492330965_RT3.118507094059924",
						"POS_MZ186.14905277744435_RT8.983862019275138"
					],
					"profileID": "POS_MZ132.5234492330965_RT3.118507094059924, POS_MZ186.14905277744435_RT8.983862019275138, ",
					"picks": 69
				},
				{
					"features": [
						"POS_MZ173.03056040362438_RT3.1679740999672985",
						"POS_MZ226.1051259217474_RT3.1697510287344373"
					],
					"profileID": "POS_MZ173.03056040362438_RT3.1679740999672985, POS_MZ226.1051259217474_RT3.1697510287344373, ",
					"picks": 50
				},
				{
					"features": [
						"NEG_MZ87.04364378734302_RT9.213530567346618",
						"POS_MZ115.05061139453764_RT3.075588207899374",
						"POS_MZ173.03056040362438_RT3.1679740999672985"
					],
					"profileID": "NEG_MZ87.04364378734302_RT9.213530567346618, POS_MZ115.05061139453764_RT3.075588207899374, POS_MZ173.03056040362438_RT3.1679740999672985, ",
					"picks": 48
				},
				{
					"features": [
						"POS_MZ115.05061139453764_RT3.075588207899374",
						"POS_MZ132.03748009885808_RT3.066983454454768"
					],
					"profileID": "POS_MZ115.05061139453764_RT3.075588207899374, POS_MZ132.03748009885808_RT3.066983454454768, ",
					"picks": 41
				},
				{
					"features": [
						"NEG_MZ87.04364378734302_RT9.213530567346618",
						"POS_MZ173.03056040362438_RT3.1679740999672985",
						"POS_MZ186.14905277744435_RT8.983862019275138"
					],
					"profileID": "NEG_MZ87.04364378734302_RT9.213530567346618, POS_MZ173.03056040362438_RT3.1679740999672985, POS_MZ186.14905277744435_RT8.983862019275138, ",
					"picks": 40
				},
				{
					"features": [
						"POS_MZ115.05061139453764_RT3.075588207899374",
						"POS_MZ170.1282367958087_RT8.623644022461196",
						"POS_MZ173.03056040362438_RT3.1679740999672985"
					],
					"profileID": "POS_MZ115.05061139453764_RT3.075588207899374, POS_MZ170.1282367958087_RT8.623644022461196, POS_MZ173.03056040362438_RT3.1679740999672985, ",
					"picks": 39
				},
				{
					"features": [
						"POS_MZ115.05061139453764_RT3.075588207899374",
						"POS_MZ132.0375011416352_RT3.0411966250142086"
					],
					"profileID": "POS_MZ115.05061139453764_RT3.075588207899374, POS_MZ132.0375011416352_RT3.0411966250142086, ",
					"picks": 35
				},
				{
					"features": [
						"POS_MZ115.05061139453764_RT3.075588207899374",
						"POS_MZ173.03056040362438_RT3.1679740999672985",
						"POS_MZ173.118041089786_RT10.109183003538282"
					],
					"profileID": "POS_MZ115.05061139453764_RT3.075588207899374, POS_MZ173.03056040362438_RT3.1679740999672985, POS_MZ173.118041089786_RT10.109183003538282, ",
					"picks": 34
				},
				{
					"features": [
						"POS_MZ115.05061139453764_RT3.075588207899374",
						"POS_MZ171.02646522136075_RT2.980316734679367"
					],
					"profileID": "POS_MZ115.05061139453764_RT3.075588207899374, POS_MZ171.02646522136075_RT2.980316734679367, ",
					"picks": 32
				},
				{
					"features": [
						"NEG_MZ215.0168276632535_RT2.76586448771517",
						"NEG_MZ87.04364378734302_RT9.213530567346618",
						"POS_MZ226.1051259217474_RT3.1697510287344373"
					],
					"profileID": "NEG_MZ215.0168276632535_RT2.76586448771517, NEG_MZ87.04364378734302_RT9.213530567346618, POS_MZ226.1051259217474_RT3.1697510287344373, ",
					"picks": 32
				},
				{
					"features": ["POS_MZ132.5234492330965_RT3.118507094059924"],
					"profileID": "POS_MZ132.5234492330965_RT3.118507094059924, ",
					"picks": 30
				},
				{
					"features": [
						"POS_MZ132.5234492330965_RT3.118507094059924",
						"POS_MZ186.14905277744435_RT8.983862019275138",
						"POS_MZ226.1051259217474_RT3.1697510287344373"
					],
					"profileID": "POS_MZ132.5234492330965_RT3.118507094059924, POS_MZ186.14905277744435_RT8.983862019275138, POS_MZ226.1051259217474_RT3.1697510287344373, ",
					"picks": 28
				},
				{
					"features": ["NEG_MZ148.0319597837361_RT2.7940682907398307"],
					"profileID": "NEG_MZ148.0319597837361_RT2.7940682907398307, ",
					"picks": 28
				},
				{
					"features": ["NEG_MZ147.0287627360182_RT2.786539589248753"],
					"profileID": "NEG_MZ147.0287627360182_RT2.786539589248753, ",
					"picks": 28
				},
				{
					"features": [
						"NEG_MZ215.0168276632535_RT2.76586448771517",
						"POS_MZ203.17680801999572_RT2.9070696255418498",
						"POS_MZ226.1051259217474_RT3.1697510287344373"
					],
					"profileID": "NEG_MZ215.0168276632535_RT2.76586448771517, POS_MZ203.17680801999572_RT2.9070696255418498, POS_MZ226.1051259217474_RT3.1697510287344373, ",
					"picks": 26
				},
				{
					"features": [
						"POS_MZ132.5234492330965_RT3.118507094059924",
						"POS_MZ226.1051259217474_RT3.1697510287344373"
					],
					"profileID": "POS_MZ132.5234492330965_RT3.118507094059924, POS_MZ226.1051259217474_RT3.1697510287344373, ",
					"picks": 26
				},
				{
					"features": [
						"NEG_MZ215.0168276632535_RT2.76586448771517",
						"POS_MZ226.1051259217474_RT3.1697510287344373",
						"POS_MZ255.09773767688822_RT2.412685549660266"
					],
					"profileID": "NEG_MZ215.0168276632535_RT2.76586448771517, POS_MZ226.1051259217474_RT3.1697510287344373, POS_MZ255.09773767688822_RT2.412685549660266, ",
					"picks": 26
				},
				{
					"features": [
						"POS_MZ115.05061139453764_RT3.075588207899374",
						"POS_MZ132.5234492330965_RT3.118507094059924"
					],
					"profileID": "POS_MZ115.05061139453764_RT3.075588207899374, POS_MZ132.5234492330965_RT3.118507094059924, ",
					"picks": 25
				},
				{
					"features": [
						"POS_MZ171.02646522136075_RT2.980316734679367",
						"POS_MZ186.14905277744435_RT8.983862019275138"
					],
					"profileID": "POS_MZ171.02646522136075_RT2.980316734679367, POS_MZ186.14905277744435_RT8.983862019275138, ",
					"picks": 24
				},
				{
					"features": ["POS_MZ149.044434250042_RT3.055734650356517"],
					"profileID": "POS_MZ149.044434250042_RT3.055734650356517, ",
					"picks": 23
				},
				{
					"features": [
						"POS_MZ115.05061139453764_RT3.075588207899374",
						"POS_MZ173.03056040362438_RT3.1679740999672985",
						"POS_MZ197.99199758562807_RT1.5037731719626888"
					],
					"profileID": "POS_MZ115.05061139453764_RT3.075588207899374, POS_MZ173.03056040362438_RT3.1679740999672985, POS_MZ197.99199758562807_RT1.5037731719626888, ",
					"picks": 23
				},
				{
					"features": [
						"POS_MZ173.03056040362438_RT3.1679740999672985",
						"POS_MZ186.14905277744435_RT8.983862019275138",
						"POS_MZ190.08635855759917_RT9.66977196404359"
					],
					"profileID": "POS_MZ173.03056040362438_RT3.1679740999672985, POS_MZ186.14905277744435_RT8.983862019275138, POS_MZ190.08635855759917_RT9.66977196404359, ",
					"picks": 21
				},
				{
					"features": ["POS_MZ86.0323842776719_RT2.9996465344453735"],
					"profileID": "POS_MZ86.0323842776719_RT2.9996465344453735, ",
					"picks": 20
				},
				{
					"features": [
						"POS_MZ115.05061139453764_RT3.075588207899374",
						"POS_MZ173.03056040362438_RT3.1679740999672985",
						"POS_MZ190.08635855759917_RT9.66977196404359"
					],
					"profileID": "POS_MZ115.05061139453764_RT3.075588207899374, POS_MZ173.03056040362438_RT3.1679740999672985, POS_MZ190.08635855759917_RT9.66977196404359, ",
					"picks": 19
				},
				{
					"features": [
						"NEG_MZ87.04364378734302_RT9.213530567346618",
						"POS_MZ173.03056040362438_RT3.1679740999672985",
						"POS_MZ226.1051259217474_RT3.1697510287344373"
					],
					"profileID": "NEG_MZ87.04364378734302_RT9.213530567346618, POS_MZ173.03056040362438_RT3.1679740999672985, POS_MZ226.1051259217474_RT3.1697510287344373, ",
					"picks": 19
				},
				{
					"features": ["POS_MZ85.02905117568149_RT3.0177076012152138"],
					"profileID": "POS_MZ85.02905117568149_RT3.0177076012152138, ",
					"picks": 18
				},
				{
					"features": [
						"POS_MZ115.05061139453764_RT3.075588207899374",
						"POS_MZ170.1282367958087_RT8.623644022461196",
						"POS_MZ171.02646522136075_RT2.980316734679367"
					],
					"profileID": "POS_MZ115.05061139453764_RT3.075588207899374, POS_MZ170.1282367958087_RT8.623644022461196, POS_MZ171.02646522136075_RT2.980316734679367, ",
					"picks": 18
				},
				{
					"features": [
						"POS_MZ132.03748009885808_RT3.066983454454768",
						"POS_MZ186.14905277744435_RT8.983862019275138"
					],
					"profileID": "POS_MZ132.03748009885808_RT3.066983454454768, POS_MZ186.14905277744435_RT8.983862019275138, ",
					"picks": 16
				},
				{
					"features": [
						"POS_MZ115.05061139453764_RT3.075588207899374",
						"POS_MZ173.03056040362438_RT3.1679740999672985",
						"POS_MZ186.14905277744435_RT8.983862019275138",
						"POS_MZ232.9950726503974_RT2.799664807964424"
					],
					"profileID": "POS_MZ115.05061139453764_RT3.075588207899374, POS_MZ173.03056040362438_RT3.1679740999672985, POS_MZ186.14905277744435_RT8.983862019275138, POS_MZ232.9950726503974_RT2.799664807964424, ",
					"picks": 16
				},
				{
					"features": [
						"POS_MZ115.05061139453764_RT3.075588207899374",
						"POS_MZ173.03056040362438_RT3.1679740999672985",
						"POS_MZ232.9950726503974_RT2.799664807964424"
					],
					"profileID": "POS_MZ115.05061139453764_RT3.075588207899374, POS_MZ173.03056040362438_RT3.1679740999672985, POS_MZ232.9950726503974_RT2.799664807964424, ",
					"picks": 15
				},
				{
					"features": [
						"POS_MZ115.05061139453764_RT3.075588207899374",
						"POS_MZ173.03056040362438_RT3.1679740999672985",
						"POS_MZ173.11749407532722_RT9.904557910742724"
					],
					"profileID": "POS_MZ115.05061139453764_RT3.075588207899374, POS_MZ173.03056040362438_RT3.1679740999672985, POS_MZ173.11749407532722_RT9.904557910742724, ",
					"picks": 14
				},
				{
					"features": [
						"POS_MZ115.05061139453764_RT3.075588207899374",
						"POS_MZ173.03056040362438_RT3.1679740999672985",
						"POS_MZ194.08134066829066_RT10.45462132560804"
					],
					"profileID": "POS_MZ115.05061139453764_RT3.075588207899374, POS_MZ173.03056040362438_RT3.1679740999672985, POS_MZ194.08134066829066_RT10.45462132560804, ",
					"picks": 14
				},
				{
					"features": [
						"POS_MZ132.03748009885808_RT3.066983454454768",
						"POS_MZ226.1051259217474_RT3.1697510287344373"
					],
					"profileID": "POS_MZ132.03748009885808_RT3.066983454454768, POS_MZ226.1051259217474_RT3.1697510287344373, ",
					"picks": 13
				},
				{
					"features": [
						"POS_MZ173.03056040362438_RT3.1679740999672985",
						"POS_MZ186.14905277744435_RT8.983862019275138",
						"POS_MZ232.9950726503974_RT2.799664807964424"
					],
					"profileID": "POS_MZ173.03056040362438_RT3.1679740999672985, POS_MZ186.14905277744435_RT8.983862019275138, POS_MZ232.9950726503974_RT2.799664807964424, ",
					"picks": 12
				},
				{
					"features": [
						"NEG_MZ215.0168276632535_RT2.76586448771517",
						"POS_MZ115.05061139453764_RT3.075588207899374",
						"POS_MZ173.03056040362438_RT3.1679740999672985",
						"POS_MZ179.98128915617383_RT1.5073836314980706",
						"POS_MZ186.14905277744435_RT8.983862019275138"
					],
					"profileID": "NEG_MZ215.0168276632535_RT2.76586448771517, POS_MZ115.05061139453764_RT3.075588207899374, POS_MZ173.03056040362438_RT3.1679740999672985, POS_MZ179.98128915617383_RT1.5073836314980706, POS_MZ186.14905277744435_RT8.983862019275138, ",
					"picks": 12
				},
				{
					"features": [
						"NEG_MZ170.08124575328864_RT11.813211512889174",
						"NEG_MZ215.0168276632535_RT2.76586448771517",
						"POS_MZ115.05061139453764_RT3.075588207899374",
						"POS_MZ173.03056040362438_RT3.1679740999672985",
						"POS_MZ186.14905277744435_RT8.983862019275138"
					],
					"profileID": "NEG_MZ170.08124575328864_RT11.813211512889174, NEG_MZ215.0168276632535_RT2.76586448771517, POS_MZ115.05061139453764_RT3.075588207899374, POS_MZ173.03056040362438_RT3.1679740999672985, POS_MZ186.14905277744435_RT8.983862019275138, ",
					"picks": 12
				},
				{
					"features": [
						"NEG_MZ215.0168276632535_RT2.76586448771517",
						"POS_MZ115.05061139453764_RT3.075588207899374",
						"POS_MZ173.03056040362438_RT3.1679740999672985",
						"POS_MZ179.98128915617383_RT1.5073836314980706",
						"POS_MZ226.1051259217474_RT3.1697510287344373"
					],
					"profileID": "NEG_MZ215.0168276632535_RT2.76586448771517, POS_MZ115.05061139453764_RT3.075588207899374, POS_MZ173.03056040362438_RT3.1679740999672985, POS_MZ179.98128915617383_RT1.5073836314980706, POS_MZ226.1051259217474_RT3.1697510287344373, ",
					"picks": 12
				},
				{
					"features": [
						"POS_MZ115.05061139453764_RT3.075588207899374",
						"POS_MZ131.0342051188151_RT3.020038093070837"
					],
					"profileID": "POS_MZ115.05061139453764_RT3.075588207899374, POS_MZ131.0342051188151_RT3.020038093070837, ",
					"picks": 12
				},
				{
					"features": [
						"NEG_MZ215.0168276632535_RT2.76586448771517",
						"POS_MZ115.05061139453764_RT3.075588207899374",
						"POS_MZ173.03056040362438_RT3.1679740999672985",
						"POS_MZ186.14905277744435_RT8.983862019275138",
						"POS_MZ226.1051259217474_RT3.1697510287344373",
						"POS_MZ232.9950726503974_RT2.799664807964424"
					],
					"profileID": "NEG_MZ215.0168276632535_RT2.76586448771517, POS_MZ115.05061139453764_RT3.075588207899374, POS_MZ173.03056040362438_RT3.1679740999672985, POS_MZ186.14905277744435_RT8.983862019275138, POS_MZ226.1051259217474_RT3.1697510287344373, POS_MZ232.9950726503974_RT2.799664807964424, ",
					"picks": 12
				},
				{
					"features": [
						"POS_MZ171.02646522136075_RT2.980316734679367",
						"POS_MZ226.1051259217474_RT3.1697510287344373"
					],
					"profileID": "POS_MZ171.02646522136075_RT2.980316734679367, POS_MZ226.1051259217474_RT3.1697510287344373, ",
					"picks": 12
				},
				{
					"features": [
						"POS_MZ115.05061139453764_RT3.075588207899374",
						"POS_MZ132.5234492330965_RT3.118507094059924",
						"POS_MZ186.14905277744435_RT8.983862019275138"
					],
					"profileID": "POS_MZ115.05061139453764_RT3.075588207899374, POS_MZ132.5234492330965_RT3.118507094059924, POS_MZ186.14905277744435_RT8.983862019275138, ",
					"picks": 11
				},
				{
					"features": [
						"NEG_MZ215.0168276632535_RT2.76586448771517",
						"POS_MZ186.14905277744435_RT8.983862019275138"
					],
					"profileID": "NEG_MZ215.0168276632535_RT2.76586448771517, POS_MZ186.14905277744435_RT8.983862019275138, ",
					"picks": 11
				},
				{
					"features": [
						"NEG_MZ215.0168276632535_RT2.76586448771517",
						"POS_MZ115.05061139453764_RT3.075588207899374",
						"POS_MZ173.03056040362438_RT3.1679740999672985",
						"POS_MZ179.98128915617383_RT1.5073836314980706",
						"POS_MZ186.14905277744435_RT8.983862019275138",
						"POS_MZ226.1051259217474_RT3.1697510287344373"
					],
					"profileID": "NEG_MZ215.0168276632535_RT2.76586448771517, POS_MZ115.05061139453764_RT3.075588207899374, POS_MZ173.03056040362438_RT3.1679740999672985, POS_MZ179.98128915617383_RT1.5073836314980706, POS_MZ186.14905277744435_RT8.983862019275138, POS_MZ226.1051259217474_RT3.1697510287344373, ",
					"picks": 11
				},
				{
					"features": [
						"POS_MZ115.05061139453764_RT3.075588207899374",
						"POS_MZ173.03056040362438_RT3.1679740999672985",
						"POS_MZ203.17680801999572_RT2.9070696255418498"
					],
					"profileID": "POS_MZ115.05061139453764_RT3.075588207899374, POS_MZ173.03056040362438_RT3.1679740999672985, POS_MZ203.17680801999572_RT2.9070696255418498, ",
					"picks": 11
				},
				{
					"features": [
						"POS_MZ115.05061139453764_RT3.075588207899374",
						"POS_MZ131.0342051188151_RT3.020038093070837",
						"POS_MZ170.1282367958087_RT8.623644022461196"
					],
					"profileID": "POS_MZ115.05061139453764_RT3.075588207899374, POS_MZ131.0342051188151_RT3.020038093070837, POS_MZ170.1282367958087_RT8.623644022461196, ",
					"picks": 10
				},
				{
					"features": [
						"POS_MZ132.0375011416352_RT3.0411966250142086",
						"POS_MZ186.14905277744435_RT8.983862019275138"
					],
					"profileID": "POS_MZ132.0375011416352_RT3.0411966250142086, POS_MZ186.14905277744435_RT8.983862019275138, ",
					"picks": 10
				},
				{
					"features": [
						"POS_MZ124.03765102099347_RT4.3083739486856905",
						"POS_MZ173.03056040362438_RT3.1679740999672985"
					],
					"profileID": "POS_MZ124.03765102099347_RT4.3083739486856905, POS_MZ173.03056040362438_RT3.1679740999672985, ",
					"picks": 10
				},
				{
					"features": [
						"NEG_MZ215.0168276632535_RT2.76586448771517",
						"POS_MZ115.05061139453764_RT3.075588207899374",
						"POS_MZ132.5234492330965_RT3.118507094059924",
						"POS_MZ179.98128915617383_RT1.5073836314980706",
						"POS_MZ186.14905277744435_RT8.983862019275138",
						"POS_MZ226.1051259217474_RT3.1697510287344373"
					],
					"profileID": "NEG_MZ215.0168276632535_RT2.76586448771517, POS_MZ115.05061139453764_RT3.075588207899374, POS_MZ132.5234492330965_RT3.118507094059924, POS_MZ179.98128915617383_RT1.5073836314980706, POS_MZ186.14905277744435_RT8.983862019275138, POS_MZ226.1051259217474_RT3.1697510287344373, ",
					"picks": 10
				},
				{
					"features": [
						"POS_MZ173.03056040362438_RT3.1679740999672985",
						"POS_MZ203.17680801999572_RT2.9070696255418498",
						"POS_MZ226.1051259217474_RT3.1697510287344373"
					],
					"profileID": "POS_MZ173.03056040362438_RT3.1679740999672985, POS_MZ203.17680801999572_RT2.9070696255418498, POS_MZ226.1051259217474_RT3.1697510287344373, ",
					"picks": 10
				},
				{
					"features": [
						"POS_MZ132.0375011416352_RT3.0411966250142086",
						"POS_MZ226.1051259217474_RT3.1697510287344373"
					],
					"profileID": "POS_MZ132.0375011416352_RT3.0411966250142086, POS_MZ226.1051259217474_RT3.1697510287344373, ",
					"picks": 9
				},
				{
					"features": [
						"NEG_MZ242.07692321932652_RT1.9382490482438723",
						"POS_MZ132.5234492330965_RT3.118507094059924",
						"POS_MZ186.14905277744435_RT8.983862019275138"
					],
					"profileID": "NEG_MZ242.07692321932652_RT1.9382490482438723, POS_MZ132.5234492330965_RT3.118507094059924, POS_MZ186.14905277744435_RT8.983862019275138, ",
					"picks": 9
				},
				{
					"features": [
						"POS_MZ115.05061139453764_RT3.075588207899374",
						"POS_MZ132.03748009885808_RT3.066983454454768",
						"POS_MZ170.1282367958087_RT8.623644022461196"
					],
					"profileID": "POS_MZ115.05061139453764_RT3.075588207899374, POS_MZ132.03748009885808_RT3.066983454454768, POS_MZ170.1282367958087_RT8.623644022461196, ",
					"picks": 9
				},
				{
					"features": [
						"POS_MZ115.05061139453764_RT3.075588207899374",
						"POS_MZ132.03737796332163_RT2.8233344429933673"
					],
					"profileID": "POS_MZ115.05061139453764_RT3.075588207899374, POS_MZ132.03737796332163_RT2.8233344429933673, ",
					"picks": 9
				},
				{
					"features": [
						"POS_MZ115.05061139453764_RT3.075588207899374",
						"POS_MZ173.03056040362438_RT3.1679740999672985",
						"POS_MZ226.1051259217474_RT3.1697510287344373",
						"POS_MZ232.9950726503974_RT2.799664807964424"
					],
					"profileID": "POS_MZ115.05061139453764_RT3.075588207899374, POS_MZ173.03056040362438_RT3.1679740999672985, POS_MZ226.1051259217474_RT3.1697510287344373, POS_MZ232.9950726503974_RT2.799664807964424, ",
					"picks": 9
				},
				{
					"features": [
						"NEG_MZ215.0168276632535_RT2.76586448771517",
						"POS_MZ115.05061139453764_RT3.075588207899374",
						"POS_MZ173.03056040362438_RT3.1679740999672985",
						"POS_MZ186.14905277744435_RT8.983862019275138",
						"POS_MZ194.08134066829066_RT10.45462132560804",
						"POS_MZ226.1051259217474_RT3.1697510287344373"
					],
					"profileID": "NEG_MZ215.0168276632535_RT2.76586448771517, POS_MZ115.05061139453764_RT3.075588207899374, POS_MZ173.03056040362438_RT3.1679740999672985, POS_MZ186.14905277744435_RT8.983862019275138, POS_MZ194.08134066829066_RT10.45462132560804, POS_MZ226.1051259217474_RT3.1697510287344373, ",
					"picks": 9
				},
				{
					"features": ["POS_MZ132.03737796332163_RT2.8233344429933673"],
					"profileID": "POS_MZ132.03737796332163_RT2.8233344429933673, ",
					"picks": 9
				},
				{
					"features": [
						"NEG_MZ215.0168276632535_RT2.76586448771517",
						"POS_MZ179.98128915617383_RT1.5073836314980706",
						"POS_MZ226.1051259217474_RT3.1697510287344373"
					],
					"profileID": "NEG_MZ215.0168276632535_RT2.76586448771517, POS_MZ179.98128915617383_RT1.5073836314980706, POS_MZ226.1051259217474_RT3.1697510287344373, ",
					"picks": 8
				},
				{
					"features": [
						"POS_MZ115.05061139453764_RT3.075588207899374",
						"POS_MZ171.02646522136075_RT2.980316734679367",
						"POS_MZ232.9950726503974_RT2.799664807964424"
					],
					"profileID": "POS_MZ115.05061139453764_RT3.075588207899374, POS_MZ171.02646522136075_RT2.980316734679367, POS_MZ232.9950726503974_RT2.799664807964424, ",
					"picks": 8
				},
				{
					"features": [
						"POS_MZ115.05061139453764_RT3.075588207899374",
						"POS_MZ86.0323842776719_RT2.9996465344453735"
					],
					"profileID": "POS_MZ115.05061139453764_RT3.075588207899374, POS_MZ86.0323842776719_RT2.9996465344453735, ",
					"picks": 8
				},
				{
					"features": [
						"NEG_MZ215.0168276632535_RT2.76586448771517",
						"POS_MZ197.99199758562807_RT1.5037731719626888",
						"POS_MZ226.1051259217474_RT3.1697510287344373"
					],
					"profileID": "NEG_MZ215.0168276632535_RT2.76586448771517, POS_MZ197.99199758562807_RT1.5037731719626888, POS_MZ226.1051259217474_RT3.1697510287344373, ",
					"picks": 8
				},
				{
					"features": [
						"POS_MZ173.03056040362438_RT3.1679740999672985",
						"POS_MZ226.1051259217474_RT3.1697510287344373",
						"POS_MZ98.0969625903714_RT10.160652479780962"
					],
					"profileID": "POS_MZ173.03056040362438_RT3.1679740999672985, POS_MZ226.1051259217474_RT3.1697510287344373, POS_MZ98.0969625903714_RT10.160652479780962, ",
					"picks": 7
				},
				{
					"features": [
						"NEG_MZ215.0168276632535_RT2.76586448771517",
						"POS_MZ173.03056040362438_RT3.1679740999672985",
						"POS_MZ186.14905277744435_RT8.983862019275138",
						"POS_MZ226.1051259217474_RT3.1697510287344373"
					],
					"profileID": "NEG_MZ215.0168276632535_RT2.76586448771517, POS_MZ173.03056040362438_RT3.1679740999672985, POS_MZ186.14905277744435_RT8.983862019275138, POS_MZ226.1051259217474_RT3.1697510287344373, ",
					"picks": 7
				},
				{
					"features": [
						"POS_MZ131.0342051188151_RT3.020038093070837",
						"POS_MZ226.1051259217474_RT3.1697510287344373"
					],
					"profileID": "POS_MZ131.0342051188151_RT3.020038093070837, POS_MZ226.1051259217474_RT3.1697510287344373, ",
					"picks": 7
				},
				{
					"features": [
						"NEG_MZ170.08124575328864_RT11.813211512889174",
						"NEG_MZ215.0168276632535_RT2.76586448771517",
						"POS_MZ115.05061139453764_RT3.075588207899374",
						"POS_MZ173.03056040362438_RT3.1679740999672985",
						"POS_MZ186.14905277744435_RT8.983862019275138",
						"POS_MZ226.1051259217474_RT3.1697510287344373"
					],
					"profileID": "NEG_MZ170.08124575328864_RT11.813211512889174, NEG_MZ215.0168276632535_RT2.76586448771517, POS_MZ115.05061139453764_RT3.075588207899374, POS_MZ173.03056040362438_RT3.1679740999672985, POS_MZ186.14905277744435_RT8.983862019275138, POS_MZ226.1051259217474_RT3.1697510287344373, ",
					"picks": 7
				},
				{
					"features": [
						"POS_MZ115.05061139453764_RT3.075588207899374",
						"POS_MZ170.1282367958087_RT8.623644022461196",
						"POS_MZ173.03056040362438_RT3.1679740999672985",
						"POS_MZ194.08134066829066_RT10.45462132560804"
					],
					"profileID": "POS_MZ115.05061139453764_RT3.075588207899374, POS_MZ170.1282367958087_RT8.623644022461196, POS_MZ173.03056040362438_RT3.1679740999672985, POS_MZ194.08134066829066_RT10.45462132560804, ",
					"picks": 7
				},
				{
					"features": [
						"POS_MZ115.05061139453764_RT3.075588207899374",
						"POS_MZ171.02646522136075_RT2.980316734679367",
						"POS_MZ173.118041089786_RT10.109183003538282"
					],
					"profileID": "POS_MZ115.05061139453764_RT3.075588207899374, POS_MZ171.02646522136075_RT2.980316734679367, POS_MZ173.118041089786_RT10.109183003538282, ",
					"picks": 7
				},
				{
					"features": [
						"NEG_MZ215.0168276632535_RT2.76586448771517",
						"NEG_MZ87.04364378734302_RT9.213530567346618",
						"POS_MZ186.14905277744435_RT8.983862019275138"
					],
					"profileID": "NEG_MZ215.0168276632535_RT2.76586448771517, NEG_MZ87.04364378734302_RT9.213530567346618, POS_MZ186.14905277744435_RT8.983862019275138, ",
					"picks": 7
				},
				{
					"features": [
						"POS_MZ115.05061139453764_RT3.075588207899374",
						"POS_MZ132.03748009885808_RT3.066983454454768",
						"POS_MZ226.1051259217474_RT3.1697510287344373",
						"POS_MZ232.9950726503974_RT2.799664807964424"
					],
					"profileID": "POS_MZ115.05061139453764_RT3.075588207899374, POS_MZ132.03748009885808_RT3.066983454454768, POS_MZ226.1051259217474_RT3.1697510287344373, POS_MZ232.9950726503974_RT2.799664807964424, ",
					"picks": 7
				},
				{
					"features": [
						"NEG_MZ215.0168276632535_RT2.76586448771517",
						"NEG_MZ87.04364378734302_RT9.213530567346618",
						"POS_MZ115.05061139453764_RT3.075588207899374",
						"POS_MZ173.03056040362438_RT3.1679740999672985",
						"POS_MZ186.14905277744435_RT8.983862019275138",
						"POS_MZ226.1051259217474_RT3.1697510287344373"
					],
					"profileID": "NEG_MZ215.0168276632535_RT2.76586448771517, NEG_MZ87.04364378734302_RT9.213530567346618, POS_MZ115.05061139453764_RT3.075588207899374, POS_MZ173.03056040362438_RT3.1679740999672985, POS_MZ186.14905277744435_RT8.983862019275138, POS_MZ226.1051259217474_RT3.1697510287344373, ",
					"picks": 7
				},
				{
					"features": [
						"NEG_MZ215.0168276632535_RT2.76586448771517",
						"POS_MZ170.1282367958087_RT8.623644022461196",
						"POS_MZ203.17680801999572_RT2.9070696255418498",
						"POS_MZ226.1051259217474_RT3.1697510287344373"
					],
					"profileID": "NEG_MZ215.0168276632535_RT2.76586448771517, POS_MZ170.1282367958087_RT8.623644022461196, POS_MZ203.17680801999572_RT2.9070696255418498, POS_MZ226.1051259217474_RT3.1697510287344373, ",
					"picks": 7
				},
				{
					"features": ["NEG_MZ215.0168276632535_RT2.76586448771517"],
					"profileID": "NEG_MZ215.0168276632535_RT2.76586448771517, ",
					"picks": 7
				},
				{
					"features": [
						"POS_MZ115.05061139453764_RT3.075588207899374",
						"POS_MZ171.02646522136075_RT2.980316734679367",
						"POS_MZ226.1051259217474_RT3.1697510287344373",
						"POS_MZ232.9950726503974_RT2.799664807964424"
					],
					"profileID": "POS_MZ115.05061139453764_RT3.075588207899374, POS_MZ171.02646522136075_RT2.980316734679367, POS_MZ226.1051259217474_RT3.1697510287344373, POS_MZ232.9950726503974_RT2.799664807964424, ",
					"picks": 7
				},
				{
					"features": [
						"POS_MZ115.05061139453764_RT3.075588207899374",
						"POS_MZ171.02646522136075_RT2.980316734679367",
						"POS_MZ186.14905277744435_RT8.983862019275138",
						"POS_MZ232.9950726503974_RT2.799664807964424"
					],
					"profileID": "POS_MZ115.05061139453764_RT3.075588207899374, POS_MZ171.02646522136075_RT2.980316734679367, POS_MZ186.14905277744435_RT8.983862019275138, POS_MZ232.9950726503974_RT2.799664807964424, ",
					"picks": 7
				},
				{
					"features": [
						"NEG_MZ215.0168276632535_RT2.76586448771517",
						"POS_MZ179.98128915617383_RT1.5073836314980706",
						"POS_MZ186.14905277744435_RT8.983862019275138",
						"POS_MZ226.1051259217474_RT3.1697510287344373"
					],
					"profileID": "NEG_MZ215.0168276632535_RT2.76586448771517, POS_MZ179.98128915617383_RT1.5073836314980706, POS_MZ186.14905277744435_RT8.983862019275138, POS_MZ226.1051259217474_RT3.1697510287344373, ",
					"picks": 7
				},
				{
					"features": [
						"POS_MZ115.05061139453764_RT3.075588207899374",
						"POS_MZ173.03056040362438_RT3.1679740999672985",
						"POS_MZ179.98128915617383_RT1.5073836314980706"
					],
					"profileID": "POS_MZ115.05061139453764_RT3.075588207899374, POS_MZ173.03056040362438_RT3.1679740999672985, POS_MZ179.98128915617383_RT1.5073836314980706, ",
					"picks": 7
				},
				{
					"features": [
						"NEG_MZ170.08124575328864_RT11.813211512889174",
						"POS_MZ115.05061139453764_RT3.075588207899374",
						"POS_MZ173.03056040362438_RT3.1679740999672985"
					],
					"profileID": "NEG_MZ170.08124575328864_RT11.813211512889174, POS_MZ115.05061139453764_RT3.075588207899374, POS_MZ173.03056040362438_RT3.1679740999672985, ",
					"picks": 6
				},
				{
					"features": [
						"NEG_MZ215.0168276632535_RT2.76586448771517",
						"POS_MZ115.05061139453764_RT3.075588207899374",
						"POS_MZ170.1282367958087_RT8.623644022461196",
						"POS_MZ173.03056040362438_RT3.1679740999672985",
						"POS_MZ186.14905277744435_RT8.983862019275138",
						"POS_MZ232.9950726503974_RT2.799664807964424"
					],
					"profileID": "NEG_MZ215.0168276632535_RT2.76586448771517, POS_MZ115.05061139453764_RT3.075588207899374, POS_MZ170.1282367958087_RT8.623644022461196, POS_MZ173.03056040362438_RT3.1679740999672985, POS_MZ186.14905277744435_RT8.983862019275138, POS_MZ232.9950726503974_RT2.799664807964424, ",
					"picks": 6
				},
				{
					"features": [
						"NEG_MZ87.04364378734302_RT9.213530567346618",
						"POS_MZ171.02646522136075_RT2.980316734679367",
						"POS_MZ186.14905277744435_RT8.983862019275138"
					],
					"profileID": "NEG_MZ87.04364378734302_RT9.213530567346618, POS_MZ171.02646522136075_RT2.980316734679367, POS_MZ186.14905277744435_RT8.983862019275138, ",
					"picks": 6
				},
				{
					"features": [
						"NEG_MZ215.0168276632535_RT2.76586448771517",
						"POS_MZ226.1051259217474_RT3.1697510287344373",
						"POS_MZ98.0969625903714_RT10.160652479780962"
					],
					"profileID": "NEG_MZ215.0168276632535_RT2.76586448771517, POS_MZ226.1051259217474_RT3.1697510287344373, POS_MZ98.0969625903714_RT10.160652479780962, ",
					"picks": 6
				},
				{
					"features": [
						"NEG_MZ215.0168276632535_RT2.76586448771517",
						"NEG_MZ87.04364378734302_RT9.213530567346618",
						"POS_MZ115.05061139453764_RT3.075588207899374",
						"POS_MZ173.03056040362438_RT3.1679740999672985",
						"POS_MZ226.1051259217474_RT3.1697510287344373"
					],
					"profileID": "NEG_MZ215.0168276632535_RT2.76586448771517, NEG_MZ87.04364378734302_RT9.213530567346618, POS_MZ115.05061139453764_RT3.075588207899374, POS_MZ173.03056040362438_RT3.1679740999672985, POS_MZ226.1051259217474_RT3.1697510287344373, ",
					"picks": 6
				},
				{
					"features": [
						"POS_MZ115.05061139453764_RT3.075588207899374",
						"POS_MZ170.1282367958087_RT8.623644022461196",
						"POS_MZ173.03056040362438_RT3.1679740999672985",
						"POS_MZ232.9950726503974_RT2.799664807964424"
					],
					"profileID": "POS_MZ115.05061139453764_RT3.075588207899374, POS_MZ170.1282367958087_RT8.623644022461196, POS_MZ173.03056040362438_RT3.1679740999672985, POS_MZ232.9950726503974_RT2.799664807964424, ",
					"picks": 6
				},
				{
					"features": [
						"NEG_MZ215.0168276632535_RT2.76586448771517",
						"NEG_MZ87.04364378734302_RT9.213530567346618",
						"POS_MZ226.1051259217474_RT3.1697510287344373",
						"POS_MZ255.09773767688822_RT2.412685549660266"
					],
					"profileID": "NEG_MZ215.0168276632535_RT2.76586448771517, NEG_MZ87.04364378734302_RT9.213530567346618, POS_MZ226.1051259217474_RT3.1697510287344373, POS_MZ255.09773767688822_RT2.412685549660266, ",
					"picks": 6
				},
				{
					"features": [
						"NEG_MZ303.1043151634282_RT1.9136565788980997",
						"POS_MZ173.03056040362438_RT3.1679740999672985",
						"POS_MZ186.14905277744435_RT8.983862019275138"
					],
					"profileID": "NEG_MZ303.1043151634282_RT1.9136565788980997, POS_MZ173.03056040362438_RT3.1679740999672985, POS_MZ186.14905277744435_RT8.983862019275138, ",
					"picks": 6
				},
				{
					"features": [
						"POS_MZ115.05061139453764_RT3.075588207899374",
						"POS_MZ171.11310577553607_RT10.112185626839564",
						"POS_MZ173.03056040362438_RT3.1679740999672985",
						"POS_MZ226.1051259217474_RT3.1697510287344373",
						"POS_MZ232.9950726503974_RT2.799664807964424"
					],
					"profileID": "POS_MZ115.05061139453764_RT3.075588207899374, POS_MZ171.11310577553607_RT10.112185626839564, POS_MZ173.03056040362438_RT3.1679740999672985, POS_MZ226.1051259217474_RT3.1697510287344373, POS_MZ232.9950726503974_RT2.799664807964424, ",
					"picks": 6
				},
				{
					"features": [
						"POS_MZ115.05061139453764_RT3.075588207899374",
						"POS_MZ173.03056040362438_RT3.1679740999672985",
						"POS_MZ186.14905277744435_RT8.983862019275138",
						"POS_MZ194.08134066829066_RT10.45462132560804",
						"POS_MZ232.9950726503974_RT2.799664807964424"
					],
					"profileID": "POS_MZ115.05061139453764_RT3.075588207899374, POS_MZ173.03056040362438_RT3.1679740999672985, POS_MZ186.14905277744435_RT8.983862019275138, POS_MZ194.08134066829066_RT10.45462132560804, POS_MZ232.9950726503974_RT2.799664807964424, ",
					"picks": 6
				},
				{
					"features": [
						"NEG_MZ215.0168276632535_RT2.76586448771517",
						"NEG_MZ87.04364378734302_RT9.213530567346618"
					],
					"profileID": "NEG_MZ215.0168276632535_RT2.76586448771517, NEG_MZ87.04364378734302_RT9.213530567346618, ",
					"picks": 6
				},
				{
					"features": [
						"NEG_MZ215.0168276632535_RT2.76586448771517",
						"POS_MZ173.118041089786_RT10.109183003538282",
						"POS_MZ203.17680801999572_RT2.9070696255418498",
						"POS_MZ226.1051259217474_RT3.1697510287344373"
					],
					"profileID": "NEG_MZ215.0168276632535_RT2.76586448771517, POS_MZ173.118041089786_RT10.109183003538282, POS_MZ203.17680801999572_RT2.9070696255418498, POS_MZ226.1051259217474_RT3.1697510287344373, ",
					"picks": 6
				},
				{
					"features": [
						"POS_MZ132.5234492330965_RT3.118507094059924",
						"POS_MZ170.1282367958087_RT8.623644022461196",
						"POS_MZ186.14905277744435_RT8.983862019275138"
					],
					"profileID": "POS_MZ132.5234492330965_RT3.118507094059924, POS_MZ170.1282367958087_RT8.623644022461196, POS_MZ186.14905277744435_RT8.983862019275138, ",
					"picks": 6
				},
				{
					"features": [
						"POS_MZ132.5234492330965_RT3.118507094059924",
						"POS_MZ170.1282367958087_RT8.623644022461196"
					],
					"profileID": "POS_MZ132.5234492330965_RT3.118507094059924, POS_MZ170.1282367958087_RT8.623644022461196, ",
					"picks": 6
				},
				{
					"features": [
						"NEG_MZ242.07692321932652_RT1.9382490482438723",
						"POS_MZ115.05061139453764_RT3.075588207899374",
						"POS_MZ173.03056040362438_RT3.1679740999672985"
					],
					"profileID": "NEG_MZ242.07692321932652_RT1.9382490482438723, POS_MZ115.05061139453764_RT3.075588207899374, POS_MZ173.03056040362438_RT3.1679740999672985, ",
					"picks": 6
				},
				{
					"features": [
						"POS_MZ115.05061139453764_RT3.075588207899374",
						"POS_MZ154.08655732941773_RT10.111814174982808",
						"POS_MZ173.03056040362438_RT3.1679740999672985"
					],
					"profileID": "POS_MZ115.05061139453764_RT3.075588207899374, POS_MZ154.08655732941773_RT10.111814174982808, POS_MZ173.03056040362438_RT3.1679740999672985, ",
					"picks": 6
				},
				{
					"features": [
						"POS_MZ115.05061139453764_RT3.075588207899374",
						"POS_MZ132.0375011416352_RT3.0411966250142086",
						"POS_MZ186.14905277744435_RT8.983862019275138",
						"POS_MZ232.9950726503974_RT2.799664807964424"
					],
					"profileID": "POS_MZ115.05061139453764_RT3.075588207899374, POS_MZ132.0375011416352_RT3.0411966250142086, POS_MZ186.14905277744435_RT8.983862019275138, POS_MZ232.9950726503974_RT2.799664807964424, ",
					"picks": 6
				},
				{
					"features": [
						"NEG_MZ170.08124575328864_RT11.813211512889174",
						"NEG_MZ215.0168276632535_RT2.76586448771517",
						"POS_MZ115.05061139453764_RT3.075588207899374",
						"POS_MZ173.03056040362438_RT3.1679740999672985",
						"POS_MZ226.1051259217474_RT3.1697510287344373"
					],
					"profileID": "NEG_MZ170.08124575328864_RT11.813211512889174, NEG_MZ215.0168276632535_RT2.76586448771517, POS_MZ115.05061139453764_RT3.075588207899374, POS_MZ173.03056040362438_RT3.1679740999672985, POS_MZ226.1051259217474_RT3.1697510287344373, ",
					"picks": 5
				},
				{
					"features": [
						"POS_MZ132.5234492330965_RT3.118507094059924",
						"POS_MZ186.14905277744435_RT8.983862019275138",
						"POS_MZ190.08635855759917_RT9.66977196404359",
						"POS_MZ226.1051259217474_RT3.1697510287344373"
					],
					"profileID": "POS_MZ132.5234492330965_RT3.118507094059924, POS_MZ186.14905277744435_RT8.983862019275138, POS_MZ190.08635855759917_RT9.66977196404359, POS_MZ226.1051259217474_RT3.1697510287344373, ",
					"picks": 5
				},
				{
					"features": [
						"POS_MZ115.05061139453764_RT3.075588207899374",
						"POS_MZ171.11310577553607_RT10.112185626839564",
						"POS_MZ173.03056040362438_RT3.1679740999672985"
					],
					"profileID": "POS_MZ115.05061139453764_RT3.075588207899374, POS_MZ171.11310577553607_RT10.112185626839564, POS_MZ173.03056040362438_RT3.1679740999672985, ",
					"picks": 5
				},
				{
					"features": [
						"NEG_MZ215.0168276632535_RT2.76586448771517",
						"POS_MZ115.05061139453764_RT3.075588207899374",
						"POS_MZ173.03056040362438_RT3.1679740999672985",
						"POS_MZ194.08134066829066_RT10.45462132560804",
						"POS_MZ226.1051259217474_RT3.1697510287344373"
					],
					"profileID": "NEG_MZ215.0168276632535_RT2.76586448771517, POS_MZ115.05061139453764_RT3.075588207899374, POS_MZ173.03056040362438_RT3.1679740999672985, POS_MZ194.08134066829066_RT10.45462132560804, POS_MZ226.1051259217474_RT3.1697510287344373, ",
					"picks": 5
				},
				{
					"features": [
						"POS_MZ173.03056040362438_RT3.1679740999672985",
						"POS_MZ226.1051259217474_RT3.1697510287344373",
						"POS_MZ232.9950726503974_RT2.799664807964424"
					],
					"profileID": "POS_MZ173.03056040362438_RT3.1679740999672985, POS_MZ226.1051259217474_RT3.1697510287344373, POS_MZ232.9950726503974_RT2.799664807964424, ",
					"picks": 5
				},
				{
					"features": [
						"NEG_MZ215.0168276632535_RT2.76586448771517",
						"POS_MZ203.17680801999572_RT2.9070696255418498",
						"POS_MZ226.1051259217474_RT3.1697510287344373",
						"POS_MZ98.0969625903714_RT10.160652479780962"
					],
					"profileID": "NEG_MZ215.0168276632535_RT2.76586448771517, POS_MZ203.17680801999572_RT2.9070696255418498, POS_MZ226.1051259217474_RT3.1697510287344373, POS_MZ98.0969625903714_RT10.160652479780962, ",
					"picks": 5
				},
				{
					"features": [
						"POS_MZ115.05061139453764_RT3.075588207899374",
						"POS_MZ132.0375011416352_RT3.0411966250142086",
						"POS_MZ232.9950726503974_RT2.799664807964424"
					],
					"profileID": "POS_MZ115.05061139453764_RT3.075588207899374, POS_MZ132.0375011416352_RT3.0411966250142086, POS_MZ232.9950726503974_RT2.799664807964424, ",
					"picks": 5
				},
				{
					"features": [
						"POS_MZ115.05061139453764_RT3.075588207899374",
						"POS_MZ132.5234492330965_RT3.118507094059924",
						"POS_MZ226.1051259217474_RT3.1697510287344373"
					],
					"profileID": "POS_MZ115.05061139453764_RT3.075588207899374, POS_MZ132.5234492330965_RT3.118507094059924, POS_MZ226.1051259217474_RT3.1697510287344373, ",
					"picks": 5
				},
				{
					"features": [
						"NEG_MZ170.08124575328864_RT11.813211512889174",
						"NEG_MZ215.0168276632535_RT2.76586448771517",
						"POS_MZ226.1051259217474_RT3.1697510287344373"
					],
					"profileID": "NEG_MZ170.08124575328864_RT11.813211512889174, NEG_MZ215.0168276632535_RT2.76586448771517, POS_MZ226.1051259217474_RT3.1697510287344373, ",
					"picks": 5
				},
				{
					"features": [
						"NEG_MZ215.0168276632535_RT2.76586448771517",
						"POS_MZ115.05061139453764_RT3.075588207899374",
						"POS_MZ124.03765102099347_RT4.3083739486856905",
						"POS_MZ132.5234492330965_RT3.118507094059924",
						"POS_MZ179.98128915617383_RT1.5073836314980706",
						"POS_MZ186.14905277744435_RT8.983862019275138",
						"POS_MZ226.1051259217474_RT3.1697510287344373"
					],
					"profileID": "NEG_MZ215.0168276632535_RT2.76586448771517, POS_MZ115.05061139453764_RT3.075588207899374, POS_MZ124.03765102099347_RT4.3083739486856905, POS_MZ132.5234492330965_RT3.118507094059924, POS_MZ179.98128915617383_RT1.5073836314980706, POS_MZ186.14905277744435_RT8.983862019275138, POS_MZ226.1051259217474_RT3.1697510287344373, ",
					"picks": 5
				},
				{
					"features": [
						"POS_MZ115.05061139453764_RT3.075588207899374",
						"POS_MZ171.02646522136075_RT2.980316734679367",
						"POS_MZ197.99199758562807_RT1.5037731719626888"
					],
					"profileID": "POS_MZ115.05061139453764_RT3.075588207899374, POS_MZ171.02646522136075_RT2.980316734679367, POS_MZ197.99199758562807_RT1.5037731719626888, ",
					"picks": 5
				},
				{
					"features": [
						"NEG_MZ242.07692321932652_RT1.9382490482438723",
						"POS_MZ115.05061139453764_RT3.075588207899374",
						"POS_MZ173.03056040362438_RT3.1679740999672985",
						"POS_MZ226.1051259217474_RT3.1697510287344373",
						"POS_MZ232.9950726503974_RT2.799664807964424"
					],
					"profileID": "NEG_MZ242.07692321932652_RT1.9382490482438723, POS_MZ115.05061139453764_RT3.075588207899374, POS_MZ173.03056040362438_RT3.1679740999672985, POS_MZ226.1051259217474_RT3.1697510287344373, POS_MZ232.9950726503974_RT2.799664807964424, ",
					"picks": 5
				},
				{
					"features": [
						"POS_MZ115.05061139453764_RT3.075588207899374",
						"POS_MZ173.03056040362438_RT3.1679740999672985",
						"POS_MZ193.09514002930413_RT10.098359710376739"
					],
					"profileID": "POS_MZ115.05061139453764_RT3.075588207899374, POS_MZ173.03056040362438_RT3.1679740999672985, POS_MZ193.09514002930413_RT10.098359710376739, ",
					"picks": 5
				},
				{
					"features": [
						"POS_MZ173.03056040362438_RT3.1679740999672985",
						"POS_MZ173.118041089786_RT10.109183003538282",
						"POS_MZ186.14905277744435_RT8.983862019275138"
					],
					"profileID": "POS_MZ173.03056040362438_RT3.1679740999672985, POS_MZ173.118041089786_RT10.109183003538282, POS_MZ186.14905277744435_RT8.983862019275138, ",
					"picks": 5
				},
				{
					"features": [
						"POS_MZ115.05061139453764_RT3.075588207899374",
						"POS_MZ171.11310577553607_RT10.112185626839564",
						"POS_MZ173.03056040362438_RT3.1679740999672985",
						"POS_MZ186.14905277744435_RT8.983862019275138",
						"POS_MZ226.1051259217474_RT3.1697510287344373",
						"POS_MZ232.9950726503974_RT2.799664807964424"
					],
					"profileID": "POS_MZ115.05061139453764_RT3.075588207899374, POS_MZ171.11310577553607_RT10.112185626839564, POS_MZ173.03056040362438_RT3.1679740999672985, POS_MZ186.14905277744435_RT8.983862019275138, POS_MZ226.1051259217474_RT3.1697510287344373, POS_MZ232.9950726503974_RT2.799664807964424, ",
					"picks": 5
				},
				{
					"features": [
						"NEG_MZ215.0168276632535_RT2.76586448771517",
						"POS_MZ115.05061139453764_RT3.075588207899374",
						"POS_MZ173.03056040362438_RT3.1679740999672985",
						"POS_MZ186.14905277744435_RT8.983862019275138",
						"POS_MZ194.08134066829066_RT10.45462132560804"
					],
					"profileID": "NEG_MZ215.0168276632535_RT2.76586448771517, POS_MZ115.05061139453764_RT3.075588207899374, POS_MZ173.03056040362438_RT3.1679740999672985, POS_MZ186.14905277744435_RT8.983862019275138, POS_MZ194.08134066829066_RT10.45462132560804, ",
					"picks": 5
				},
				{
					"features": [
						"NEG_MZ215.0168276632535_RT2.76586448771517",
						"POS_MZ115.05061139453764_RT3.075588207899374",
						"POS_MZ124.03765102099347_RT4.3083739486856905",
						"POS_MZ132.5234492330965_RT3.118507094059924",
						"POS_MZ186.14905277744435_RT8.983862019275138",
						"POS_MZ190.08635855759917_RT9.66977196404359",
						"POS_MZ226.1051259217474_RT3.1697510287344373"
					],
					"profileID": "NEG_MZ215.0168276632535_RT2.76586448771517, POS_MZ115.05061139453764_RT3.075588207899374, POS_MZ124.03765102099347_RT4.3083739486856905, POS_MZ132.5234492330965_RT3.118507094059924, POS_MZ186.14905277744435_RT8.983862019275138, POS_MZ190.08635855759917_RT9.66977196404359, POS_MZ226.1051259217474_RT3.1697510287344373, ",
					"picks": 5
				},
				{
					"features": [
						"POS_MZ131.0342051188151_RT3.020038093070837",
						"POS_MZ186.14905277744435_RT8.983862019275138"
					],
					"profileID": "POS_MZ131.0342051188151_RT3.020038093070837, POS_MZ186.14905277744435_RT8.983862019275138, ",
					"picks": 5
				},
				{
					"features": [
						"NEG_MZ215.0168276632535_RT2.76586448771517",
						"POS_MZ115.05061139453764_RT3.075588207899374",
						"POS_MZ173.03056040362438_RT3.1679740999672985",
						"POS_MZ186.14905277744435_RT8.983862019275138",
						"POS_MZ232.9950726503974_RT2.799664807964424"
					],
					"profileID": "NEG_MZ215.0168276632535_RT2.76586448771517, POS_MZ115.05061139453764_RT3.075588207899374, POS_MZ173.03056040362438_RT3.1679740999672985, POS_MZ186.14905277744435_RT8.983862019275138, POS_MZ232.9950726503974_RT2.799664807964424, ",
					"picks": 5
				},
				{
					"features": [
						"NEG_MZ215.0168276632535_RT2.76586448771517",
						"POS_MZ115.05061139453764_RT3.075588207899374",
						"POS_MZ173.03056040362438_RT3.1679740999672985",
						"POS_MZ186.14905277744435_RT8.983862019275138",
						"POS_MZ190.08635855759917_RT9.66977196404359",
						"POS_MZ226.1051259217474_RT3.1697510287344373"
					],
					"profileID": "NEG_MZ215.0168276632535_RT2.76586448771517, POS_MZ115.05061139453764_RT3.075588207899374, POS_MZ173.03056040362438_RT3.1679740999672985, POS_MZ186.14905277744435_RT8.983862019275138, POS_MZ190.08635855759917_RT9.66977196404359, POS_MZ226.1051259217474_RT3.1697510287344373, ",
					"picks": 5
				},
				{
					"features": [
						"NEG_MZ215.0168276632535_RT2.76586448771517",
						"POS_MZ190.08635855759917_RT9.66977196404359",
						"POS_MZ226.1051259217474_RT3.1697510287344373"
					],
					"profileID": "NEG_MZ215.0168276632535_RT2.76586448771517, POS_MZ190.08635855759917_RT9.66977196404359, POS_MZ226.1051259217474_RT3.1697510287344373, ",
					"picks": 5
				},
				{
					"features": [
						"POS_MZ115.05061139453764_RT3.075588207899374",
						"POS_MZ132.0375011416352_RT3.0411966250142086",
						"POS_MZ170.1282367958087_RT8.623644022461196",
						"POS_MZ226.1051259217474_RT3.1697510287344373",
						"POS_MZ232.9950726503974_RT2.799664807964424"
					],
					"profileID": "POS_MZ115.05061139453764_RT3.075588207899374, POS_MZ132.0375011416352_RT3.0411966250142086, POS_MZ170.1282367958087_RT8.623644022461196, POS_MZ226.1051259217474_RT3.1697510287344373, POS_MZ232.9950726503974_RT2.799664807964424, ",
					"picks": 5
				},
				{
					"features": [
						"POS_MZ132.5234492330965_RT3.118507094059924",
						"POS_MZ186.14905277744435_RT8.983862019275138",
						"POS_MZ190.08635855759917_RT9.66977196404359"
					],
					"profileID": "POS_MZ132.5234492330965_RT3.118507094059924, POS_MZ186.14905277744435_RT8.983862019275138, POS_MZ190.08635855759917_RT9.66977196404359, ",
					"picks": 5
				},
				{
					"features": [
						"POS_MZ115.05061139453764_RT3.075588207899374",
						"POS_MZ132.5234492330965_RT3.118507094059924",
						"POS_MZ170.1282367958087_RT8.623644022461196"
					],
					"profileID": "POS_MZ115.05061139453764_RT3.075588207899374, POS_MZ132.5234492330965_RT3.118507094059924, POS_MZ170.1282367958087_RT8.623644022461196, ",
					"picks": 5
				},
				{
					"features": [
						"NEG_MZ215.0168276632535_RT2.76586448771517",
						"POS_MZ186.14905277744435_RT8.983862019275138",
						"POS_MZ190.08635855759917_RT9.66977196404359"
					],
					"profileID": "NEG_MZ215.0168276632535_RT2.76586448771517, POS_MZ186.14905277744435_RT8.983862019275138, POS_MZ190.08635855759917_RT9.66977196404359, ",
					"picks": 5
				},
				{
					"features": [
						"POS_MZ115.05061139453764_RT3.075588207899374",
						"POS_MZ173.03056040362438_RT3.1679740999672985",
						"POS_MZ186.14905277744435_RT8.983862019275138",
						"POS_MZ190.08635855759917_RT9.66977196404359",
						"POS_MZ232.9950726503974_RT2.799664807964424"
					],
					"profileID": "POS_MZ115.05061139453764_RT3.075588207899374, POS_MZ173.03056040362438_RT3.1679740999672985, POS_MZ186.14905277744435_RT8.983862019275138, POS_MZ190.08635855759917_RT9.66977196404359, POS_MZ232.9950726503974_RT2.799664807964424, ",
					"picks": 5
				},
				{
					"features": [
						"NEG_MZ215.0168276632535_RT2.76586448771517",
						"POS_MZ186.14905277744435_RT8.983862019275138",
						"POS_MZ226.1051259217474_RT3.1697510287344373",
						"POS_MZ255.09773767688822_RT2.412685549660266"
					],
					"profileID": "NEG_MZ215.0168276632535_RT2.76586448771517, POS_MZ186.14905277744435_RT8.983862019275138, POS_MZ226.1051259217474_RT3.1697510287344373, POS_MZ255.09773767688822_RT2.412685549660266, ",
					"picks": 5
				},
				{
					"features": [
						"NEG_MZ215.0168276632535_RT2.76586448771517",
						"NEG_MZ87.04364378734302_RT9.213530567346618",
						"POS_MZ173.03056040362438_RT3.1679740999672985",
						"POS_MZ186.14905277744435_RT8.983862019275138",
						"POS_MZ226.1051259217474_RT3.1697510287344373"
					],
					"profileID": "NEG_MZ215.0168276632535_RT2.76586448771517, NEG_MZ87.04364378734302_RT9.213530567346618, POS_MZ173.03056040362438_RT3.1679740999672985, POS_MZ186.14905277744435_RT8.983862019275138, POS_MZ226.1051259217474_RT3.1697510287344373, ",
					"picks": 5
				},
				{
					"features": [
						"POS_MZ115.05061139453764_RT3.075588207899374",
						"POS_MZ132.0375011416352_RT3.0411966250142086",
						"POS_MZ226.1051259217474_RT3.1697510287344373",
						"POS_MZ232.9950726503974_RT2.799664807964424"
					],
					"profileID": "POS_MZ115.05061139453764_RT3.075588207899374, POS_MZ132.0375011416352_RT3.0411966250142086, POS_MZ226.1051259217474_RT3.1697510287344373, POS_MZ232.9950726503974_RT2.799664807964424, ",
					"picks": 5
				},
				{
					"features": [
						"POS_MZ115.05061139453764_RT3.075588207899374",
						"POS_MZ170.1282367958087_RT8.623644022461196",
						"POS_MZ173.03056040362438_RT3.1679740999672985",
						"POS_MZ203.17680801999572_RT2.9070696255418498"
					],
					"profileID": "POS_MZ115.05061139453764_RT3.075588207899374, POS_MZ170.1282367958087_RT8.623644022461196, POS_MZ173.03056040362438_RT3.1679740999672985, POS_MZ203.17680801999572_RT2.9070696255418498, ",
					"picks": 5
				},
				{
					"features": [
						"NEG_MZ87.04364378734302_RT9.213530567346618",
						"POS_MZ115.05061139453764_RT3.075588207899374",
						"POS_MZ171.02646522136075_RT2.980316734679367",
						"POS_MZ186.14905277744435_RT8.983862019275138",
						"POS_MZ232.9950726503974_RT2.799664807964424"
					],
					"profileID": "NEG_MZ87.04364378734302_RT9.213530567346618, POS_MZ115.05061139453764_RT3.075588207899374, POS_MZ171.02646522136075_RT2.980316734679367, POS_MZ186.14905277744435_RT8.983862019275138, POS_MZ232.9950726503974_RT2.799664807964424, ",
					"picks": 4
				},
				{
					"features": [
						"NEG_MZ215.0168276632535_RT2.76586448771517",
						"POS_MZ115.05061139453764_RT3.075588207899374",
						"POS_MZ132.5234492330965_RT3.118507094059924",
						"POS_MZ179.98128915617383_RT1.5073836314980706",
						"POS_MZ186.14905277744435_RT8.983862019275138"
					],
					"profileID": "NEG_MZ215.0168276632535_RT2.76586448771517, POS_MZ115.05061139453764_RT3.075588207899374, POS_MZ132.5234492330965_RT3.118507094059924, POS_MZ179.98128915617383_RT1.5073836314980706, POS_MZ186.14905277744435_RT8.983862019275138, ",
					"picks": 4
				},
				{
					"features": [
						"NEG_MZ215.0168276632535_RT2.76586448771517",
						"POS_MZ115.05061139453764_RT3.075588207899374",
						"POS_MZ173.03056040362438_RT3.1679740999672985",
						"POS_MZ186.14905277744435_RT8.983862019275138",
						"POS_MZ197.99199758562807_RT1.5037731719626888",
						"POS_MZ226.1051259217474_RT3.1697510287344373",
						"POS_MZ232.9950726503974_RT2.799664807964424"
					],
					"profileID": "NEG_MZ215.0168276632535_RT2.76586448771517, POS_MZ115.05061139453764_RT3.075588207899374, POS_MZ173.03056040362438_RT3.1679740999672985, POS_MZ186.14905277744435_RT8.983862019275138, POS_MZ197.99199758562807_RT1.5037731719626888, POS_MZ226.1051259217474_RT3.1697510287344373, POS_MZ232.9950726503974_RT2.799664807964424, ",
					"picks": 4
				},
				{
					"features": [
						"NEG_MZ215.0168276632535_RT2.76586448771517",
						"NEG_MZ303.1043151634282_RT1.9136565788980997",
						"POS_MZ115.05061139453764_RT3.075588207899374",
						"POS_MZ124.03765102099347_RT4.3083739486856905",
						"POS_MZ132.5234492330965_RT3.118507094059924",
						"POS_MZ226.1051259217474_RT3.1697510287344373"
					],
					"profileID": "NEG_MZ215.0168276632535_RT2.76586448771517, NEG_MZ303.1043151634282_RT1.9136565788980997, POS_MZ115.05061139453764_RT3.075588207899374, POS_MZ124.03765102099347_RT4.3083739486856905, POS_MZ132.5234492330965_RT3.118507094059924, POS_MZ226.1051259217474_RT3.1697510287344373, ",
					"picks": 4
				},
				{
					"features": [
						"POS_MZ173.03056040362438_RT3.1679740999672985",
						"POS_MZ186.14905277744435_RT8.983862019275138",
						"POS_MZ98.0969625903714_RT10.160652479780962"
					],
					"profileID": "POS_MZ173.03056040362438_RT3.1679740999672985, POS_MZ186.14905277744435_RT8.983862019275138, POS_MZ98.0969625903714_RT10.160652479780962, ",
					"picks": 4
				},
				{
					"features": [
						"POS_MZ115.05061139453764_RT3.075588207899374",
						"POS_MZ132.5234492330965_RT3.118507094059924",
						"POS_MZ170.1282367958087_RT8.623644022461196",
						"POS_MZ186.14905277744435_RT8.983862019275138"
					],
					"profileID": "POS_MZ115.05061139453764_RT3.075588207899374, POS_MZ132.5234492330965_RT3.118507094059924, POS_MZ170.1282367958087_RT8.623644022461196, POS_MZ186.14905277744435_RT8.983862019275138, ",
					"picks": 4
				},
				{
					"features": [
						"NEG_MZ215.0168276632535_RT2.76586448771517",
						"NEG_MZ87.04364378734302_RT9.213530567346618",
						"POS_MZ115.05061139453764_RT3.075588207899374",
						"POS_MZ124.03765102099347_RT4.3083739486856905",
						"POS_MZ132.5234492330965_RT3.118507094059924",
						"POS_MZ179.98128915617383_RT1.5073836314980706",
						"POS_MZ186.14905277744435_RT8.983862019275138",
						"POS_MZ226.1051259217474_RT3.1697510287344373"
					],
					"profileID": "NEG_MZ215.0168276632535_RT2.76586448771517, NEG_MZ87.04364378734302_RT9.213530567346618, POS_MZ115.05061139453764_RT3.075588207899374, POS_MZ124.03765102099347_RT4.3083739486856905, POS_MZ132.5234492330965_RT3.118507094059924, POS_MZ179.98128915617383_RT1.5073836314980706, POS_MZ186.14905277744435_RT8.983862019275138, POS_MZ226.1051259217474_RT3.1697510287344373, ",
					"picks": 4
				},
				{
					"features": [
						"NEG_MZ303.1043151634282_RT1.9136565788980997",
						"POS_MZ132.5234492330965_RT3.118507094059924",
						"POS_MZ186.14905277744435_RT8.983862019275138",
						"POS_MZ226.1051259217474_RT3.1697510287344373"
					],
					"profileID": "NEG_MZ303.1043151634282_RT1.9136565788980997, POS_MZ132.5234492330965_RT3.118507094059924, POS_MZ186.14905277744435_RT8.983862019275138, POS_MZ226.1051259217474_RT3.1697510287344373, ",
					"picks": 4
				},
				{
					"features": [
						"NEG_MZ215.0168276632535_RT2.76586448771517",
						"POS_MZ170.1282367958087_RT8.623644022461196",
						"POS_MZ203.17680801999572_RT2.9070696255418498"
					],
					"profileID": "NEG_MZ215.0168276632535_RT2.76586448771517, POS_MZ170.1282367958087_RT8.623644022461196, POS_MZ203.17680801999572_RT2.9070696255418498, ",
					"picks": 4
				},
				{
					"features": [
						"POS_MZ132.03737796332163_RT2.8233344429933673",
						"POS_MZ186.14905277744435_RT8.983862019275138"
					],
					"profileID": "POS_MZ132.03737796332163_RT2.8233344429933673, POS_MZ186.14905277744435_RT8.983862019275138, ",
					"picks": 4
				},
				{
					"features": [
						"NEG_MZ215.0168276632535_RT2.76586448771517",
						"POS_MZ115.05061139453764_RT3.075588207899374",
						"POS_MZ173.03056040362438_RT3.1679740999672985",
						"POS_MZ186.14905277744435_RT8.983862019275138",
						"POS_MZ197.99199758562807_RT1.5037731719626888"
					],
					"profileID": "NEG_MZ215.0168276632535_RT2.76586448771517, POS_MZ115.05061139453764_RT3.075588207899374, POS_MZ173.03056040362438_RT3.1679740999672985, POS_MZ186.14905277744435_RT8.983862019275138, POS_MZ197.99199758562807_RT1.5037731719626888, ",
					"picks": 4
				},
				{
					"features": [
						"POS_MZ115.05061139453764_RT3.075588207899374",
						"POS_MZ170.1282367958087_RT8.623644022461196",
						"POS_MZ173.03056040362438_RT3.1679740999672985",
						"POS_MZ186.14905277744435_RT8.983862019275138",
						"POS_MZ194.08134066829066_RT10.45462132560804",
						"POS_MZ232.9950726503974_RT2.799664807964424"
					],
					"profileID": "POS_MZ115.05061139453764_RT3.075588207899374, POS_MZ170.1282367958087_RT8.623644022461196, POS_MZ173.03056040362438_RT3.1679740999672985, POS_MZ186.14905277744435_RT8.983862019275138, POS_MZ194.08134066829066_RT10.45462132560804, POS_MZ232.9950726503974_RT2.799664807964424, ",
					"picks": 4
				},
				{
					"features": [
						"NEG_MZ242.07692321932652_RT1.9382490482438723",
						"POS_MZ115.05061139453764_RT3.075588207899374",
						"POS_MZ132.03748009885808_RT3.066983454454768"
					],
					"profileID": "NEG_MZ242.07692321932652_RT1.9382490482438723, POS_MZ115.05061139453764_RT3.075588207899374, POS_MZ132.03748009885808_RT3.066983454454768, ",
					"picks": 4
				},
				{
					"features": [
						"NEG_MZ215.0168276632535_RT2.76586448771517",
						"POS_MZ173.118041089786_RT10.109183003538282",
						"POS_MZ226.1051259217474_RT3.1697510287344373"
					],
					"profileID": "NEG_MZ215.0168276632535_RT2.76586448771517, POS_MZ173.118041089786_RT10.109183003538282, POS_MZ226.1051259217474_RT3.1697510287344373, ",
					"picks": 4
				},
				{
					"features": [
						"NEG_MZ215.0168276632535_RT2.76586448771517",
						"NEG_MZ303.1043151634282_RT1.9136565788980997",
						"POS_MZ115.05061139453764_RT3.075588207899374",
						"POS_MZ132.5234492330965_RT3.118507094059924",
						"POS_MZ226.1051259217474_RT3.1697510287344373"
					],
					"profileID": "NEG_MZ215.0168276632535_RT2.76586448771517, NEG_MZ303.1043151634282_RT1.9136565788980997, POS_MZ115.05061139453764_RT3.075588207899374, POS_MZ132.5234492330965_RT3.118507094059924, POS_MZ226.1051259217474_RT3.1697510287344373, ",
					"picks": 4
				},
				{
					"features": [
						"POS_MZ115.05061139453764_RT3.075588207899374",
						"POS_MZ173.03056040362438_RT3.1679740999672985",
						"POS_MZ186.14905277744435_RT8.983862019275138",
						"POS_MZ193.09514002930413_RT10.098359710376739"
					],
					"profileID": "POS_MZ115.05061139453764_RT3.075588207899374, POS_MZ173.03056040362438_RT3.1679740999672985, POS_MZ186.14905277744435_RT8.983862019275138, POS_MZ193.09514002930413_RT10.098359710376739, ",
					"picks": 4
				},
				{
					"features": [
						"POS_MZ115.05061139453764_RT3.075588207899374",
						"POS_MZ171.02646522136075_RT2.980316734679367",
						"POS_MZ193.09514002930413_RT10.098359710376739",
						"POS_MZ226.1051259217474_RT3.1697510287344373",
						"POS_MZ232.9950726503974_RT2.799664807964424"
					],
					"profileID": "POS_MZ115.05061139453764_RT3.075588207899374, POS_MZ171.02646522136075_RT2.980316734679367, POS_MZ193.09514002930413_RT10.098359710376739, POS_MZ226.1051259217474_RT3.1697510287344373, POS_MZ232.9950726503974_RT2.799664807964424, ",
					"picks": 4
				},
				{
					"features": [
						"NEG_MZ215.0168276632535_RT2.76586448771517",
						"POS_MZ115.05061139453764_RT3.075588207899374",
						"POS_MZ173.03056040362438_RT3.1679740999672985",
						"POS_MZ186.14905277744435_RT8.983862019275138",
						"POS_MZ193.09514002930413_RT10.098359710376739",
						"POS_MZ226.1051259217474_RT3.1697510287344373"
					],
					"profileID": "NEG_MZ215.0168276632535_RT2.76586448771517, POS_MZ115.05061139453764_RT3.075588207899374, POS_MZ173.03056040362438_RT3.1679740999672985, POS_MZ186.14905277744435_RT8.983862019275138, POS_MZ193.09514002930413_RT10.098359710376739, POS_MZ226.1051259217474_RT3.1697510287344373, ",
					"picks": 4
				},
				{
					"features": [
						"NEG_MZ215.0168276632535_RT2.76586448771517",
						"POS_MZ115.05061139453764_RT3.075588207899374",
						"POS_MZ173.03056040362438_RT3.1679740999672985",
						"POS_MZ186.14905277744435_RT8.983862019275138",
						"POS_MZ190.08635855759917_RT9.66977196404359"
					],
					"profileID": "NEG_MZ215.0168276632535_RT2.76586448771517, POS_MZ115.05061139453764_RT3.075588207899374, POS_MZ173.03056040362438_RT3.1679740999672985, POS_MZ186.14905277744435_RT8.983862019275138, POS_MZ190.08635855759917_RT9.66977196404359, ",
					"picks": 4
				},
				{
					"features": [
						"NEG_MZ242.07692321932652_RT1.9382490482438723",
						"POS_MZ115.05061139453764_RT3.075588207899374",
						"POS_MZ173.03056040362438_RT3.1679740999672985",
						"POS_MZ186.14905277744435_RT8.983862019275138",
						"POS_MZ232.9950726503974_RT2.799664807964424"
					],
					"profileID": "NEG_MZ242.07692321932652_RT1.9382490482438723, POS_MZ115.05061139453764_RT3.075588207899374, POS_MZ173.03056040362438_RT3.1679740999672985, POS_MZ186.14905277744435_RT8.983862019275138, POS_MZ232.9950726503974_RT2.799664807964424, ",
					"picks": 4
				},
				{
					"features": [
						"NEG_MZ215.0168276632535_RT2.76586448771517",
						"POS_MZ115.05061139453764_RT3.075588207899374",
						"POS_MZ171.02646522136075_RT2.980316734679367",
						"POS_MZ194.08134066829066_RT10.45462132560804",
						"POS_MZ226.1051259217474_RT3.1697510287344373"
					],
					"profileID": "NEG_MZ215.0168276632535_RT2.76586448771517, POS_MZ115.05061139453764_RT3.075588207899374, POS_MZ171.02646522136075_RT2.980316734679367, POS_MZ194.08134066829066_RT10.45462132560804, POS_MZ226.1051259217474_RT3.1697510287344373, ",
					"picks": 4
				},
				{
					"features": [
						"NEG_MZ215.0168276632535_RT2.76586448771517",
						"POS_MZ115.05061139453764_RT3.075588207899374",
						"POS_MZ173.03056040362438_RT3.1679740999672985",
						"POS_MZ197.99199758562807_RT1.5037731719626888",
						"POS_MZ226.1051259217474_RT3.1697510287344373"
					],
					"profileID": "NEG_MZ215.0168276632535_RT2.76586448771517, POS_MZ115.05061139453764_RT3.075588207899374, POS_MZ173.03056040362438_RT3.1679740999672985, POS_MZ197.99199758562807_RT1.5037731719626888, POS_MZ226.1051259217474_RT3.1697510287344373, ",
					"picks": 4
				},
				{
					"features": [
						"NEG_MZ215.0168276632535_RT2.76586448771517",
						"NEG_MZ87.04364378734302_RT9.213530567346618",
						"POS_MZ115.05061139453764_RT3.075588207899374",
						"POS_MZ173.03056040362438_RT3.1679740999672985",
						"POS_MZ186.14905277744435_RT8.983862019275138",
						"POS_MZ194.08134066829066_RT10.45462132560804",
						"POS_MZ226.1051259217474_RT3.1697510287344373"
					],
					"profileID": "NEG_MZ215.0168276632535_RT2.76586448771517, NEG_MZ87.04364378734302_RT9.213530567346618, POS_MZ115.05061139453764_RT3.075588207899374, POS_MZ173.03056040362438_RT3.1679740999672985, POS_MZ186.14905277744435_RT8.983862019275138, POS_MZ194.08134066829066_RT10.45462132560804, POS_MZ226.1051259217474_RT3.1697510287344373, ",
					"picks": 4
				},
				{
					"features": [
						"POS_MZ171.02646522136075_RT2.980316734679367",
						"POS_MZ173.118041089786_RT10.109183003538282",
						"POS_MZ226.1051259217474_RT3.1697510287344373"
					],
					"profileID": "POS_MZ171.02646522136075_RT2.980316734679367, POS_MZ173.118041089786_RT10.109183003538282, POS_MZ226.1051259217474_RT3.1697510287344373, ",
					"picks": 4
				},
				{
					"features": [
						"NEG_MZ215.0168276632535_RT2.76586448771517",
						"POS_MZ173.03056040362438_RT3.1679740999672985",
						"POS_MZ186.14905277744435_RT8.983862019275138",
						"POS_MZ194.08134066829066_RT10.45462132560804",
						"POS_MZ226.1051259217474_RT3.1697510287344373"
					],
					"profileID": "NEG_MZ215.0168276632535_RT2.76586448771517, POS_MZ173.03056040362438_RT3.1679740999672985, POS_MZ186.14905277744435_RT8.983862019275138, POS_MZ194.08134066829066_RT10.45462132560804, POS_MZ226.1051259217474_RT3.1697510287344373, ",
					"picks": 4
				},
				{
					"features": [
						"NEG_MZ215.0168276632535_RT2.76586448771517",
						"POS_MZ115.05061139453764_RT3.075588207899374",
						"POS_MZ170.1282367958087_RT8.623644022461196",
						"POS_MZ173.03056040362438_RT3.1679740999672985",
						"POS_MZ186.14905277744435_RT8.983862019275138",
						"POS_MZ194.08134066829066_RT10.45462132560804",
						"POS_MZ226.1051259217474_RT3.1697510287344373"
					],
					"profileID": "NEG_MZ215.0168276632535_RT2.76586448771517, POS_MZ115.05061139453764_RT3.075588207899374, POS_MZ170.1282367958087_RT8.623644022461196, POS_MZ173.03056040362438_RT3.1679740999672985, POS_MZ186.14905277744435_RT8.983862019275138, POS_MZ194.08134066829066_RT10.45462132560804, POS_MZ226.1051259217474_RT3.1697510287344373, ",
					"picks": 4
				},
				{
					"features": [
						"POS_MZ226.1051259217474_RT3.1697510287344373",
						"POS_MZ86.0323842776719_RT2.9996465344453735"
					],
					"profileID": "POS_MZ226.1051259217474_RT3.1697510287344373, POS_MZ86.0323842776719_RT2.9996465344453735, ",
					"picks": 4
				},
				{
					"features": [
						"POS_MZ132.5234492330965_RT3.118507094059924",
						"POS_MZ186.14905277744435_RT8.983862019275138",
						"POS_MZ226.1051259217474_RT3.1697510287344373",
						"POS_MZ232.9950726503974_RT2.799664807964424"
					],
					"profileID": "POS_MZ132.5234492330965_RT3.118507094059924, POS_MZ186.14905277744435_RT8.983862019275138, POS_MZ226.1051259217474_RT3.1697510287344373, POS_MZ232.9950726503974_RT2.799664807964424, ",
					"picks": 4
				},
				{
					"features": [
						"POS_MZ173.03056040362438_RT3.1679740999672985",
						"POS_MZ193.09514002930413_RT10.098359710376739",
						"POS_MZ226.1051259217474_RT3.1697510287344373"
					],
					"profileID": "POS_MZ173.03056040362438_RT3.1679740999672985, POS_MZ193.09514002930413_RT10.098359710376739, POS_MZ226.1051259217474_RT3.1697510287344373, ",
					"picks": 4
				},
				{
					"features": [
						"NEG_MZ215.0168276632535_RT2.76586448771517",
						"POS_MZ132.5234492330965_RT3.118507094059924",
						"POS_MZ203.17680801999572_RT2.9070696255418498",
						"POS_MZ226.1051259217474_RT3.1697510287344373"
					],
					"profileID": "NEG_MZ215.0168276632535_RT2.76586448771517, POS_MZ132.5234492330965_RT3.118507094059924, POS_MZ203.17680801999572_RT2.9070696255418498, POS_MZ226.1051259217474_RT3.1697510287344373, ",
					"picks": 4
				},
				{
					"features": [
						"POS_MZ173.03056040362438_RT3.1679740999672985",
						"POS_MZ173.11749407532722_RT9.904557910742724",
						"POS_MZ226.1051259217474_RT3.1697510287344373"
					],
					"profileID": "POS_MZ173.03056040362438_RT3.1679740999672985, POS_MZ173.11749407532722_RT9.904557910742724, POS_MZ226.1051259217474_RT3.1697510287344373, ",
					"picks": 4
				},
				{
					"features": [
						"NEG_MZ215.0168276632535_RT2.76586448771517",
						"POS_MZ154.08655732941773_RT10.111814174982808",
						"POS_MZ186.14905277744435_RT8.983862019275138",
						"POS_MZ226.1051259217474_RT3.1697510287344373"
					],
					"profileID": "NEG_MZ215.0168276632535_RT2.76586448771517, POS_MZ154.08655732941773_RT10.111814174982808, POS_MZ186.14905277744435_RT8.983862019275138, POS_MZ226.1051259217474_RT3.1697510287344373, ",
					"picks": 4
				},
				{
					"features": [
						"NEG_MZ170.08124575328864_RT11.813211512889174",
						"NEG_MZ215.0168276632535_RT2.76586448771517",
						"POS_MZ186.14905277744435_RT8.983862019275138"
					],
					"profileID": "NEG_MZ170.08124575328864_RT11.813211512889174, NEG_MZ215.0168276632535_RT2.76586448771517, POS_MZ186.14905277744435_RT8.983862019275138, ",
					"picks": 3
				},
				{
					"features": [
						"NEG_MZ215.0168276632535_RT2.76586448771517",
						"POS_MZ115.05061139453764_RT3.075588207899374",
						"POS_MZ173.03056040362438_RT3.1679740999672985",
						"POS_MZ186.14905277744435_RT8.983862019275138",
						"POS_MZ194.08134066829066_RT10.45462132560804",
						"POS_MZ226.1051259217474_RT3.1697510287344373",
						"POS_MZ232.9950726503974_RT2.799664807964424"
					],
					"profileID": "NEG_MZ215.0168276632535_RT2.76586448771517, POS_MZ115.05061139453764_RT3.075588207899374, POS_MZ173.03056040362438_RT3.1679740999672985, POS_MZ186.14905277744435_RT8.983862019275138, POS_MZ194.08134066829066_RT10.45462132560804, POS_MZ226.1051259217474_RT3.1697510287344373, POS_MZ232.9950726503974_RT2.799664807964424, ",
					"picks": 3
				},
				{
					"features": [
						"NEG_MZ215.0168276632535_RT2.76586448771517",
						"NEG_MZ87.04364378734302_RT9.213530567346618",
						"POS_MZ115.05061139453764_RT3.075588207899374",
						"POS_MZ173.03056040362438_RT3.1679740999672985",
						"POS_MZ186.14905277744435_RT8.983862019275138",
						"POS_MZ226.1051259217474_RT3.1697510287344373",
						"POS_MZ232.9950726503974_RT2.799664807964424"
					],
					"profileID": "NEG_MZ215.0168276632535_RT2.76586448771517, NEG_MZ87.04364378734302_RT9.213530567346618, POS_MZ115.05061139453764_RT3.075588207899374, POS_MZ173.03056040362438_RT3.1679740999672985, POS_MZ186.14905277744435_RT8.983862019275138, POS_MZ226.1051259217474_RT3.1697510287344373, POS_MZ232.9950726503974_RT2.799664807964424, ",
					"picks": 3
				},
				{
					"features": [
						"NEG_MZ215.0168276632535_RT2.76586448771517",
						"POS_MZ171.02646522136075_RT2.980316734679367",
						"POS_MZ226.1051259217474_RT3.1697510287344373"
					],
					"profileID": "NEG_MZ215.0168276632535_RT2.76586448771517, POS_MZ171.02646522136075_RT2.980316734679367, POS_MZ226.1051259217474_RT3.1697510287344373, ",
					"picks": 3
				},
				{
					"features": [
						"NEG_MZ215.0168276632535_RT2.76586448771517",
						"POS_MZ186.14905277744435_RT8.983862019275138",
						"POS_MZ193.09514002930413_RT10.098359710376739",
						"POS_MZ226.1051259217474_RT3.1697510287344373"
					],
					"profileID": "NEG_MZ215.0168276632535_RT2.76586448771517, POS_MZ186.14905277744435_RT8.983862019275138, POS_MZ193.09514002930413_RT10.098359710376739, POS_MZ226.1051259217474_RT3.1697510287344373, ",
					"picks": 3
				},
				{
					"features": [
						"POS_MZ115.05061139453764_RT3.075588207899374",
						"POS_MZ132.03748009885808_RT3.066983454454768",
						"POS_MZ232.9950726503974_RT2.799664807964424"
					],
					"profileID": "POS_MZ115.05061139453764_RT3.075588207899374, POS_MZ132.03748009885808_RT3.066983454454768, POS_MZ232.9950726503974_RT2.799664807964424, ",
					"picks": 3
				},
				{
					"features": [
						"NEG_MZ215.0168276632535_RT2.76586448771517",
						"POS_MZ115.05061139453764_RT3.075588207899374",
						"POS_MZ179.98128915617383_RT1.5073836314980706",
						"POS_MZ226.1051259217474_RT3.1697510287344373"
					],
					"profileID": "NEG_MZ215.0168276632535_RT2.76586448771517, POS_MZ115.05061139453764_RT3.075588207899374, POS_MZ179.98128915617383_RT1.5073836314980706, POS_MZ226.1051259217474_RT3.1697510287344373, ",
					"picks": 3
				},
				{
					"features": [
						"POS_MZ173.03056040362438_RT3.1679740999672985",
						"POS_MZ186.14905277744435_RT8.983862019275138",
						"POS_MZ203.17680801999572_RT2.9070696255418498",
						"POS_MZ226.1051259217474_RT3.1697510287344373"
					],
					"profileID": "POS_MZ173.03056040362438_RT3.1679740999672985, POS_MZ186.14905277744435_RT8.983862019275138, POS_MZ203.17680801999572_RT2.9070696255418498, POS_MZ226.1051259217474_RT3.1697510287344373, ",
					"picks": 3
				},
				{
					"features": [
						"POS_MZ115.05061139453764_RT3.075588207899374",
						"POS_MZ173.03056040362438_RT3.1679740999672985",
						"POS_MZ173.118041089786_RT10.109183003538282",
						"POS_MZ226.1051259217474_RT3.1697510287344373"
					],
					"profileID": "POS_MZ115.05061139453764_RT3.075588207899374, POS_MZ173.03056040362438_RT3.1679740999672985, POS_MZ173.118041089786_RT10.109183003538282, POS_MZ226.1051259217474_RT3.1697510287344373, ",
					"picks": 3
				},
				{
					"features": [
						"POS_MZ115.05061139453764_RT3.075588207899374",
						"POS_MZ173.03056040362438_RT3.1679740999672985",
						"POS_MZ193.09514002930413_RT10.098359710376739",
						"POS_MZ226.1051259217474_RT3.1697510287344373",
						"POS_MZ232.9950726503974_RT2.799664807964424"
					],
					"profileID": "POS_MZ115.05061139453764_RT3.075588207899374, POS_MZ173.03056040362438_RT3.1679740999672985, POS_MZ193.09514002930413_RT10.098359710376739, POS_MZ226.1051259217474_RT3.1697510287344373, POS_MZ232.9950726503974_RT2.799664807964424, ",
					"picks": 3
				},
				{
					"features": [
						"NEG_MZ215.0168276632535_RT2.76586448771517",
						"NEG_MZ242.07692321932652_RT1.9382490482438723",
						"NEG_MZ87.04364378734302_RT9.213530567346618",
						"POS_MZ226.1051259217474_RT3.1697510287344373"
					],
					"profileID": "NEG_MZ215.0168276632535_RT2.76586448771517, NEG_MZ242.07692321932652_RT1.9382490482438723, NEG_MZ87.04364378734302_RT9.213530567346618, POS_MZ226.1051259217474_RT3.1697510287344373, ",
					"picks": 3
				},
				{
					"features": [
						"POS_MZ115.05061139453764_RT3.075588207899374",
						"POS_MZ173.03056040362438_RT3.1679740999672985",
						"POS_MZ197.99199758562807_RT1.5037731719626888",
						"POS_MZ226.1051259217474_RT3.1697510287344373"
					],
					"profileID": "POS_MZ115.05061139453764_RT3.075588207899374, POS_MZ173.03056040362438_RT3.1679740999672985, POS_MZ197.99199758562807_RT1.5037731719626888, POS_MZ226.1051259217474_RT3.1697510287344373, ",
					"picks": 3
				},
				{
					"features": [
						"POS_MZ171.02646522136075_RT2.980316734679367",
						"POS_MZ173.11749407532722_RT9.904557910742724",
						"POS_MZ186.14905277744435_RT8.983862019275138"
					],
					"profileID": "POS_MZ171.02646522136075_RT2.980316734679367, POS_MZ173.11749407532722_RT9.904557910742724, POS_MZ186.14905277744435_RT8.983862019275138, ",
					"picks": 3
				},
				{
					"features": [
						"NEG_MZ215.0168276632535_RT2.76586448771517",
						"POS_MZ115.05061139453764_RT3.075588207899374",
						"POS_MZ124.03765102099347_RT4.3083739486856905",
						"POS_MZ132.5234492330965_RT3.118507094059924",
						"POS_MZ186.14905277744435_RT8.983862019275138",
						"POS_MZ197.99199758562807_RT1.5037731719626888",
						"POS_MZ226.1051259217474_RT3.1697510287344373"
					],
					"profileID": "NEG_MZ215.0168276632535_RT2.76586448771517, POS_MZ115.05061139453764_RT3.075588207899374, POS_MZ124.03765102099347_RT4.3083739486856905, POS_MZ132.5234492330965_RT3.118507094059924, POS_MZ186.14905277744435_RT8.983862019275138, POS_MZ197.99199758562807_RT1.5037731719626888, POS_MZ226.1051259217474_RT3.1697510287344373, ",
					"picks": 3
				},
				{
					"features": [
						"POS_MZ171.02646522136075_RT2.980316734679367",
						"POS_MZ186.14905277744435_RT8.983862019275138",
						"POS_MZ193.09514002930413_RT10.098359710376739",
						"POS_MZ226.1051259217474_RT3.1697510287344373"
					],
					"profileID": "POS_MZ171.02646522136075_RT2.980316734679367, POS_MZ186.14905277744435_RT8.983862019275138, POS_MZ193.09514002930413_RT10.098359710376739, POS_MZ226.1051259217474_RT3.1697510287344373, ",
					"picks": 3
				},
				{
					"features": [
						"POS_MZ132.5234492330965_RT3.118507094059924",
						"POS_MZ170.1282367958087_RT8.623644022461196",
						"POS_MZ186.14905277744435_RT8.983862019275138",
						"POS_MZ226.1051259217474_RT3.1697510287344373"
					],
					"profileID": "POS_MZ132.5234492330965_RT3.118507094059924, POS_MZ170.1282367958087_RT8.623644022461196, POS_MZ186.14905277744435_RT8.983862019275138, POS_MZ226.1051259217474_RT3.1697510287344373, ",
					"picks": 3
				},
				{
					"features": [
						"NEG_MZ215.0168276632535_RT2.76586448771517",
						"NEG_MZ87.04364378734302_RT9.213530567346618",
						"POS_MZ115.05061139453764_RT3.075588207899374",
						"POS_MZ124.03765102099347_RT4.3083739486856905",
						"POS_MZ132.5234492330965_RT3.118507094059924",
						"POS_MZ170.1282367958087_RT8.623644022461196",
						"POS_MZ186.14905277744435_RT8.983862019275138",
						"POS_MZ226.1051259217474_RT3.1697510287344373"
					],
					"profileID": "NEG_MZ215.0168276632535_RT2.76586448771517, NEG_MZ87.04364378734302_RT9.213530567346618, POS_MZ115.05061139453764_RT3.075588207899374, POS_MZ124.03765102099347_RT4.3083739486856905, POS_MZ132.5234492330965_RT3.118507094059924, POS_MZ170.1282367958087_RT8.623644022461196, POS_MZ186.14905277744435_RT8.983862019275138, POS_MZ226.1051259217474_RT3.1697510287344373, ",
					"picks": 3
				},
				{
					"features": [
						"NEG_MZ215.0168276632535_RT2.76586448771517",
						"NEG_MZ87.04364378734302_RT9.213530567346618",
						"POS_MZ173.11749407532722_RT9.904557910742724",
						"POS_MZ226.1051259217474_RT3.1697510287344373"
					],
					"profileID": "NEG_MZ215.0168276632535_RT2.76586448771517, NEG_MZ87.04364378734302_RT9.213530567346618, POS_MZ173.11749407532722_RT9.904557910742724, POS_MZ226.1051259217474_RT3.1697510287344373, ",
					"picks": 3
				},
				{
					"features": [
						"POS_MZ115.05061139453764_RT3.075588207899374",
						"POS_MZ171.02646522136075_RT2.980316734679367",
						"POS_MZ179.98128915617383_RT1.5073836314980706"
					],
					"profileID": "POS_MZ115.05061139453764_RT3.075588207899374, POS_MZ171.02646522136075_RT2.980316734679367, POS_MZ179.98128915617383_RT1.5073836314980706, ",
					"picks": 3
				},
				{
					"features": [
						"NEG_MZ215.0168276632535_RT2.76586448771517",
						"POS_MZ115.05061139453764_RT3.075588207899374",
						"POS_MZ173.03056040362438_RT3.1679740999672985",
						"POS_MZ186.14905277744435_RT8.983862019275138",
						"POS_MZ194.08134066829066_RT10.45462132560804",
						"POS_MZ203.17680801999572_RT2.9070696255418498",
						"POS_MZ226.1051259217474_RT3.1697510287344373"
					],
					"profileID": "NEG_MZ215.0168276632535_RT2.76586448771517, POS_MZ115.05061139453764_RT3.075588207899374, POS_MZ173.03056040362438_RT3.1679740999672985, POS_MZ186.14905277744435_RT8.983862019275138, POS_MZ194.08134066829066_RT10.45462132560804, POS_MZ203.17680801999572_RT2.9070696255418498, POS_MZ226.1051259217474_RT3.1697510287344373, ",
					"picks": 3
				},
				{
					"features": [
						"NEG_MZ215.0168276632535_RT2.76586448771517",
						"POS_MZ203.17680801999572_RT2.9070696255418498"
					],
					"profileID": "NEG_MZ215.0168276632535_RT2.76586448771517, POS_MZ203.17680801999572_RT2.9070696255418498, ",
					"picks": 3
				},
				{
					"features": [
						"NEG_MZ215.0168276632535_RT2.76586448771517",
						"POS_MZ131.0342051188151_RT3.020038093070837",
						"POS_MZ186.14905277744435_RT8.983862019275138",
						"POS_MZ226.1051259217474_RT3.1697510287344373",
						"POS_MZ232.9950726503974_RT2.799664807964424"
					],
					"profileID": "NEG_MZ215.0168276632535_RT2.76586448771517, POS_MZ131.0342051188151_RT3.020038093070837, POS_MZ186.14905277744435_RT8.983862019275138, POS_MZ226.1051259217474_RT3.1697510287344373, POS_MZ232.9950726503974_RT2.799664807964424, ",
					"picks": 3
				},
				{
					"features": [
						"NEG_MZ215.0168276632535_RT2.76586448771517",
						"NEG_MZ242.07692321932652_RT1.9382490482438723",
						"POS_MZ115.05061139453764_RT3.075588207899374",
						"POS_MZ173.03056040362438_RT3.1679740999672985",
						"POS_MZ226.1051259217474_RT3.1697510287344373"
					],
					"profileID": "NEG_MZ215.0168276632535_RT2.76586448771517, NEG_MZ242.07692321932652_RT1.9382490482438723, POS_MZ115.05061139453764_RT3.075588207899374, POS_MZ173.03056040362438_RT3.1679740999672985, POS_MZ226.1051259217474_RT3.1697510287344373, ",
					"picks": 3
				},
				{
					"features": [
						"NEG_MZ215.0168276632535_RT2.76586448771517",
						"POS_MZ113.02378426828692_RT3.1326579420694602",
						"POS_MZ203.17680801999572_RT2.9070696255418498",
						"POS_MZ226.1051259217474_RT3.1697510287344373"
					],
					"profileID": "NEG_MZ215.0168276632535_RT2.76586448771517, POS_MZ113.02378426828692_RT3.1326579420694602, POS_MZ203.17680801999572_RT2.9070696255418498, POS_MZ226.1051259217474_RT3.1697510287344373, ",
					"picks": 3
				},
				{
					"features": [
						"NEG_MZ215.0168276632535_RT2.76586448771517",
						"POS_MZ115.05061139453764_RT3.075588207899374",
						"POS_MZ173.03056040362438_RT3.1679740999672985",
						"POS_MZ179.98128915617383_RT1.5073836314980706",
						"POS_MZ186.14905277744435_RT8.983862019275138",
						"POS_MZ194.08134066829066_RT10.45462132560804",
						"POS_MZ226.1051259217474_RT3.1697510287344373"
					],
					"profileID": "NEG_MZ215.0168276632535_RT2.76586448771517, POS_MZ115.05061139453764_RT3.075588207899374, POS_MZ173.03056040362438_RT3.1679740999672985, POS_MZ179.98128915617383_RT1.5073836314980706, POS_MZ186.14905277744435_RT8.983862019275138, POS_MZ194.08134066829066_RT10.45462132560804, POS_MZ226.1051259217474_RT3.1697510287344373, ",
					"picks": 3
				},
				{
					"features": [
						"NEG_MZ215.0168276632535_RT2.76586448771517",
						"POS_MZ115.05061139453764_RT3.075588207899374",
						"POS_MZ173.03056040362438_RT3.1679740999672985",
						"POS_MZ186.14905277744435_RT8.983862019275138",
						"POS_MZ197.99199758562807_RT1.5037731719626888",
						"POS_MZ226.1051259217474_RT3.1697510287344373"
					],
					"profileID": "NEG_MZ215.0168276632535_RT2.76586448771517, POS_MZ115.05061139453764_RT3.075588207899374, POS_MZ173.03056040362438_RT3.1679740999672985, POS_MZ186.14905277744435_RT8.983862019275138, POS_MZ197.99199758562807_RT1.5037731719626888, POS_MZ226.1051259217474_RT3.1697510287344373, ",
					"picks": 3
				},
				{
					"features": [
						"NEG_MZ215.0168276632535_RT2.76586448771517",
						"POS_MZ171.11310577553607_RT10.112185626839564",
						"POS_MZ226.1051259217474_RT3.1697510287344373"
					],
					"profileID": "NEG_MZ215.0168276632535_RT2.76586448771517, POS_MZ171.11310577553607_RT10.112185626839564, POS_MZ226.1051259217474_RT3.1697510287344373, ",
					"picks": 3
				},
				{
					"features": [
						"POS_MZ115.05061139453764_RT3.075588207899374",
						"POS_MZ132.03748009885808_RT3.066983454454768",
						"POS_MZ186.14905277744435_RT8.983862019275138",
						"POS_MZ226.1051259217474_RT3.1697510287344373",
						"POS_MZ232.9950726503974_RT2.799664807964424"
					],
					"profileID": "POS_MZ115.05061139453764_RT3.075588207899374, POS_MZ132.03748009885808_RT3.066983454454768, POS_MZ186.14905277744435_RT8.983862019275138, POS_MZ226.1051259217474_RT3.1697510287344373, POS_MZ232.9950726503974_RT2.799664807964424, ",
					"picks": 3
				},
				{
					"features": [
						"NEG_MZ303.1043151634282_RT1.9136565788980997",
						"POS_MZ115.05061139453764_RT3.075588207899374",
						"POS_MZ173.03056040362438_RT3.1679740999672985"
					],
					"profileID": "NEG_MZ303.1043151634282_RT1.9136565788980997, POS_MZ115.05061139453764_RT3.075588207899374, POS_MZ173.03056040362438_RT3.1679740999672985, ",
					"picks": 3
				},
				{
					"features": [
						"POS_MZ170.1282367958087_RT8.623644022461196",
						"POS_MZ173.03056040362438_RT3.1679740999672985",
						"POS_MZ186.14905277744435_RT8.983862019275138",
						"POS_MZ232.9950726503974_RT2.799664807964424"
					],
					"profileID": "POS_MZ170.1282367958087_RT8.623644022461196, POS_MZ173.03056040362438_RT3.1679740999672985, POS_MZ186.14905277744435_RT8.983862019275138, POS_MZ232.9950726503974_RT2.799664807964424, ",
					"picks": 3
				},
				{
					"features": [
						"NEG_MZ215.0168276632535_RT2.76586448771517",
						"POS_MZ173.03056040362438_RT3.1679740999672985",
						"POS_MZ226.1051259217474_RT3.1697510287344373"
					],
					"profileID": "NEG_MZ215.0168276632535_RT2.76586448771517, POS_MZ173.03056040362438_RT3.1679740999672985, POS_MZ226.1051259217474_RT3.1697510287344373, ",
					"picks": 3
				},
				{
					"features": [
						"NEG_MZ215.0168276632535_RT2.76586448771517",
						"NEG_MZ87.04364378734302_RT9.213530567346618",
						"POS_MZ115.05061139453764_RT3.075588207899374",
						"POS_MZ170.1282367958087_RT8.623644022461196",
						"POS_MZ173.03056040362438_RT3.1679740999672985",
						"POS_MZ186.14905277744435_RT8.983862019275138"
					],
					"profileID": "NEG_MZ215.0168276632535_RT2.76586448771517, NEG_MZ87.04364378734302_RT9.213530567346618, POS_MZ115.05061139453764_RT3.075588207899374, POS_MZ170.1282367958087_RT8.623644022461196, POS_MZ173.03056040362438_RT3.1679740999672985, POS_MZ186.14905277744435_RT8.983862019275138, ",
					"picks": 3
				},
				{
					"features": [
						"NEG_MZ215.0168276632535_RT2.76586448771517",
						"POS_MZ132.5234492330965_RT3.118507094059924",
						"POS_MZ194.08134066829066_RT10.45462132560804",
						"POS_MZ226.1051259217474_RT3.1697510287344373"
					],
					"profileID": "NEG_MZ215.0168276632535_RT2.76586448771517, POS_MZ132.5234492330965_RT3.118507094059924, POS_MZ194.08134066829066_RT10.45462132560804, POS_MZ226.1051259217474_RT3.1697510287344373, ",
					"picks": 3
				},
				{
					"features": [
						"POS_MZ115.05061139453764_RT3.075588207899374",
						"POS_MZ132.5234492330965_RT3.118507094059924",
						"POS_MZ186.14905277744435_RT8.983862019275138",
						"POS_MZ232.9950726503974_RT2.799664807964424"
					],
					"profileID": "POS_MZ115.05061139453764_RT3.075588207899374, POS_MZ132.5234492330965_RT3.118507094059924, POS_MZ186.14905277744435_RT8.983862019275138, POS_MZ232.9950726503974_RT2.799664807964424, ",
					"picks": 3
				},
				{
					"features": [
						"NEG_MZ215.0168276632535_RT2.76586448771517",
						"POS_MZ115.05061139453764_RT3.075588207899374",
						"POS_MZ132.5234492330965_RT3.118507094059924",
						"POS_MZ193.09514002930413_RT10.098359710376739",
						"POS_MZ226.1051259217474_RT3.1697510287344373"
					],
					"profileID": "NEG_MZ215.0168276632535_RT2.76586448771517, POS_MZ115.05061139453764_RT3.075588207899374, POS_MZ132.5234492330965_RT3.118507094059924, POS_MZ193.09514002930413_RT10.098359710376739, POS_MZ226.1051259217474_RT3.1697510287344373, ",
					"picks": 3
				},
				{
					"features": [
						"NEG_MZ215.0168276632535_RT2.76586448771517",
						"NEG_MZ87.04364378734302_RT9.213530567346618",
						"POS_MZ173.118041089786_RT10.109183003538282",
						"POS_MZ186.14905277744435_RT8.983862019275138",
						"POS_MZ226.1051259217474_RT3.1697510287344373"
					],
					"profileID": "NEG_MZ215.0168276632535_RT2.76586448771517, NEG_MZ87.04364378734302_RT9.213530567346618, POS_MZ173.118041089786_RT10.109183003538282, POS_MZ186.14905277744435_RT8.983862019275138, POS_MZ226.1051259217474_RT3.1697510287344373, ",
					"picks": 3
				},
				{
					"features": [
						"POS_MZ115.05061139453764_RT3.075588207899374",
						"POS_MZ132.5234492330965_RT3.118507094059924",
						"POS_MZ226.1051259217474_RT3.1697510287344373",
						"POS_MZ232.9950726503974_RT2.799664807964424"
					],
					"profileID": "POS_MZ115.05061139453764_RT3.075588207899374, POS_MZ132.5234492330965_RT3.118507094059924, POS_MZ226.1051259217474_RT3.1697510287344373, POS_MZ232.9950726503974_RT2.799664807964424, ",
					"picks": 3
				},
				{
					"features": [
						"POS_MZ132.5234492330965_RT3.118507094059924",
						"POS_MZ173.118041089786_RT10.109183003538282",
						"POS_MZ226.1051259217474_RT3.1697510287344373"
					],
					"profileID": "POS_MZ132.5234492330965_RT3.118507094059924, POS_MZ173.118041089786_RT10.109183003538282, POS_MZ226.1051259217474_RT3.1697510287344373, ",
					"picks": 3
				},
				{
					"features": [
						"NEG_MZ303.1043151634282_RT1.9136565788980997",
						"POS_MZ115.05061139453764_RT3.075588207899374",
						"POS_MZ132.5234492330965_RT3.118507094059924",
						"POS_MZ173.03056040362438_RT3.1679740999672985",
						"POS_MZ186.14905277744435_RT8.983862019275138",
						"POS_MZ226.1051259217474_RT3.1697510287344373"
					],
					"profileID": "NEG_MZ303.1043151634282_RT1.9136565788980997, POS_MZ115.05061139453764_RT3.075588207899374, POS_MZ132.5234492330965_RT3.118507094059924, POS_MZ173.03056040362438_RT3.1679740999672985, POS_MZ186.14905277744435_RT8.983862019275138, POS_MZ226.1051259217474_RT3.1697510287344373, ",
					"picks": 3
				},
				{
					"features": [
						"NEG_MZ215.0168276632535_RT2.76586448771517",
						"NEG_MZ87.04364378734302_RT9.213530567346618",
						"POS_MZ203.17680801999572_RT2.9070696255418498",
						"POS_MZ226.1051259217474_RT3.1697510287344373"
					],
					"profileID": "NEG_MZ215.0168276632535_RT2.76586448771517, NEG_MZ87.04364378734302_RT9.213530567346618, POS_MZ203.17680801999572_RT2.9070696255418498, POS_MZ226.1051259217474_RT3.1697510287344373, ",
					"picks": 3
				},
				{
					"features": [
						"NEG_MZ215.0168276632535_RT2.76586448771517",
						"POS_MZ115.05061139453764_RT3.075588207899374",
						"POS_MZ124.03765102099347_RT4.3083739486856905",
						"POS_MZ132.5234492330965_RT3.118507094059924",
						"POS_MZ170.1282367958087_RT8.623644022461196",
						"POS_MZ186.14905277744435_RT8.983862019275138",
						"POS_MZ190.08635855759917_RT9.66977196404359",
						"POS_MZ197.99199758562807_RT1.5037731719626888",
						"POS_MZ226.1051259217474_RT3.1697510287344373"
					],
					"profileID": "NEG_MZ215.0168276632535_RT2.76586448771517, POS_MZ115.05061139453764_RT3.075588207899374, POS_MZ124.03765102099347_RT4.3083739486856905, POS_MZ132.5234492330965_RT3.118507094059924, POS_MZ170.1282367958087_RT8.623644022461196, POS_MZ186.14905277744435_RT8.983862019275138, POS_MZ190.08635855759917_RT9.66977196404359, POS_MZ197.99199758562807_RT1.5037731719626888, POS_MZ226.1051259217474_RT3.1697510287344373, ",
					"picks": 3
				},
				{
					"features": [
						"NEG_MZ215.0168276632535_RT2.76586448771517",
						"NEG_MZ87.04364378734302_RT9.213530567346618",
						"POS_MZ115.05061139453764_RT3.075588207899374",
						"POS_MZ132.5234492330965_RT3.118507094059924",
						"POS_MZ179.98128915617383_RT1.5073836314980706",
						"POS_MZ186.14905277744435_RT8.983862019275138",
						"POS_MZ226.1051259217474_RT3.1697510287344373"
					],
					"profileID": "NEG_MZ215.0168276632535_RT2.76586448771517, NEG_MZ87.04364378734302_RT9.213530567346618, POS_MZ115.05061139453764_RT3.075588207899374, POS_MZ132.5234492330965_RT3.118507094059924, POS_MZ179.98128915617383_RT1.5073836314980706, POS_MZ186.14905277744435_RT8.983862019275138, POS_MZ226.1051259217474_RT3.1697510287344373, ",
					"picks": 3
				},
				{
					"features": [
						"NEG_MZ242.07692321932652_RT1.9382490482438723",
						"POS_MZ132.5234492330965_RT3.118507094059924",
						"POS_MZ226.1051259217474_RT3.1697510287344373"
					],
					"profileID": "NEG_MZ242.07692321932652_RT1.9382490482438723, POS_MZ132.5234492330965_RT3.118507094059924, POS_MZ226.1051259217474_RT3.1697510287344373, ",
					"picks": 3
				},
				{
					"features": [
						"NEG_MZ87.04364378734302_RT9.213530567346618",
						"POS_MZ115.05061139453764_RT3.075588207899374",
						"POS_MZ173.03056040362438_RT3.1679740999672985",
						"POS_MZ186.14905277744435_RT8.983862019275138"
					],
					"profileID": "NEG_MZ87.04364378734302_RT9.213530567346618, POS_MZ115.05061139453764_RT3.075588207899374, POS_MZ173.03056040362438_RT3.1679740999672985, POS_MZ186.14905277744435_RT8.983862019275138, ",
					"picks": 3
				},
				{
					"features": [
						"POS_MZ115.05061139453764_RT3.075588207899374",
						"POS_MZ173.03056040362438_RT3.1679740999672985",
						"POS_MZ173.11749407532722_RT9.904557910742724",
						"POS_MZ186.14905277744435_RT8.983862019275138"
					],
					"profileID": "POS_MZ115.05061139453764_RT3.075588207899374, POS_MZ173.03056040362438_RT3.1679740999672985, POS_MZ173.11749407532722_RT9.904557910742724, POS_MZ186.14905277744435_RT8.983862019275138, ",
					"picks": 3
				},
				{
					"features": [
						"POS_MZ124.03765102099347_RT4.3083739486856905",
						"POS_MZ171.02646522136075_RT2.980316734679367"
					],
					"profileID": "POS_MZ124.03765102099347_RT4.3083739486856905, POS_MZ171.02646522136075_RT2.980316734679367, ",
					"picks": 3
				},
				{
					"features": [
						"POS_MZ171.02646522136075_RT2.980316734679367",
						"POS_MZ186.14905277744435_RT8.983862019275138",
						"POS_MZ232.9950726503974_RT2.799664807964424"
					],
					"profileID": "POS_MZ171.02646522136075_RT2.980316734679367, POS_MZ186.14905277744435_RT8.983862019275138, POS_MZ232.9950726503974_RT2.799664807964424, ",
					"picks": 3
				},
				{
					"features": [
						"NEG_MZ215.0168276632535_RT2.76586448771517",
						"POS_MZ115.05061139453764_RT3.075588207899374",
						"POS_MZ132.5234492330965_RT3.118507094059924",
						"POS_MZ170.1282367958087_RT8.623644022461196",
						"POS_MZ186.14905277744435_RT8.983862019275138",
						"POS_MZ203.17680801999572_RT2.9070696255418498",
						"POS_MZ226.1051259217474_RT3.1697510287344373"
					],
					"profileID": "NEG_MZ215.0168276632535_RT2.76586448771517, POS_MZ115.05061139453764_RT3.075588207899374, POS_MZ132.5234492330965_RT3.118507094059924, POS_MZ170.1282367958087_RT8.623644022461196, POS_MZ186.14905277744435_RT8.983862019275138, POS_MZ203.17680801999572_RT2.9070696255418498, POS_MZ226.1051259217474_RT3.1697510287344373, ",
					"picks": 3
				},
				{
					"features": [
						"POS_MZ115.05061139453764_RT3.075588207899374",
						"POS_MZ171.02646522136075_RT2.980316734679367",
						"POS_MZ193.09514002930413_RT10.098359710376739"
					],
					"profileID": "POS_MZ115.05061139453764_RT3.075588207899374, POS_MZ171.02646522136075_RT2.980316734679367, POS_MZ193.09514002930413_RT10.098359710376739, ",
					"picks": 3
				},
				{
					"features": [
						"NEG_MZ215.0168276632535_RT2.76586448771517",
						"POS_MZ173.03056040362438_RT3.1679740999672985",
						"POS_MZ186.14905277744435_RT8.983862019275138",
						"POS_MZ226.1051259217474_RT3.1697510287344373",
						"POS_MZ232.9950726503974_RT2.799664807964424"
					],
					"profileID": "NEG_MZ215.0168276632535_RT2.76586448771517, POS_MZ173.03056040362438_RT3.1679740999672985, POS_MZ186.14905277744435_RT8.983862019275138, POS_MZ226.1051259217474_RT3.1697510287344373, POS_MZ232.9950726503974_RT2.799664807964424, ",
					"picks": 3
				},
				{
					"features": [
						"NEG_MZ215.0168276632535_RT2.76586448771517",
						"POS_MZ115.05061139453764_RT3.075588207899374",
						"POS_MZ132.5234492330965_RT3.118507094059924",
						"POS_MZ186.14905277744435_RT8.983862019275138",
						"POS_MZ203.17680801999572_RT2.9070696255418498",
						"POS_MZ226.1051259217474_RT3.1697510287344373"
					],
					"profileID": "NEG_MZ215.0168276632535_RT2.76586448771517, POS_MZ115.05061139453764_RT3.075588207899374, POS_MZ132.5234492330965_RT3.118507094059924, POS_MZ186.14905277744435_RT8.983862019275138, POS_MZ203.17680801999572_RT2.9070696255418498, POS_MZ226.1051259217474_RT3.1697510287344373, ",
					"picks": 3
				},
				{
					"features": [
						"NEG_MZ215.0168276632535_RT2.76586448771517",
						"POS_MZ186.14905277744435_RT8.983862019275138",
						"POS_MZ197.99199758562807_RT1.5037731719626888",
						"POS_MZ203.17680801999572_RT2.9070696255418498",
						"POS_MZ226.1051259217474_RT3.1697510287344373"
					],
					"profileID": "NEG_MZ215.0168276632535_RT2.76586448771517, POS_MZ186.14905277744435_RT8.983862019275138, POS_MZ197.99199758562807_RT1.5037731719626888, POS_MZ203.17680801999572_RT2.9070696255418498, POS_MZ226.1051259217474_RT3.1697510287344373, ",
					"picks": 3
				},
				{
					"features": [
						"POS_MZ115.05061139453764_RT3.075588207899374",
						"POS_MZ154.08655732941773_RT10.111814174982808",
						"POS_MZ173.03056040362438_RT3.1679740999672985",
						"POS_MZ186.14905277744435_RT8.983862019275138",
						"POS_MZ232.9950726503974_RT2.799664807964424"
					],
					"profileID": "POS_MZ115.05061139453764_RT3.075588207899374, POS_MZ154.08655732941773_RT10.111814174982808, POS_MZ173.03056040362438_RT3.1679740999672985, POS_MZ186.14905277744435_RT8.983862019275138, POS_MZ232.9950726503974_RT2.799664807964424, ",
					"picks": 3
				},
				{
					"features": [
						"POS_MZ115.05061139453764_RT3.075588207899374",
						"POS_MZ171.11310577553607_RT10.112185626839564",
						"POS_MZ173.03056040362438_RT3.1679740999672985",
						"POS_MZ226.1051259217474_RT3.1697510287344373"
					],
					"profileID": "POS_MZ115.05061139453764_RT3.075588207899374, POS_MZ171.11310577553607_RT10.112185626839564, POS_MZ173.03056040362438_RT3.1679740999672985, POS_MZ226.1051259217474_RT3.1697510287344373, ",
					"picks": 3
				},
				{
					"features": [
						"NEG_MZ215.0168276632535_RT2.76586448771517",
						"POS_MZ132.5234492330965_RT3.118507094059924",
						"POS_MZ186.14905277744435_RT8.983862019275138",
						"POS_MZ226.1051259217474_RT3.1697510287344373"
					],
					"profileID": "NEG_MZ215.0168276632535_RT2.76586448771517, POS_MZ132.5234492330965_RT3.118507094059924, POS_MZ186.14905277744435_RT8.983862019275138, POS_MZ226.1051259217474_RT3.1697510287344373, ",
					"picks": 3
				},
				{
					"features": [
						"POS_MZ173.03056040362438_RT3.1679740999672985",
						"POS_MZ194.08134066829066_RT10.45462132560804",
						"POS_MZ226.1051259217474_RT3.1697510287344373"
					],
					"profileID": "POS_MZ173.03056040362438_RT3.1679740999672985, POS_MZ194.08134066829066_RT10.45462132560804, POS_MZ226.1051259217474_RT3.1697510287344373, ",
					"picks": 3
				},
				{
					"features": [
						"POS_MZ115.05061139453764_RT3.075588207899374",
						"POS_MZ173.03056040362438_RT3.1679740999672985",
						"POS_MZ186.14905277744435_RT8.983862019275138"
					],
					"profileID": "POS_MZ115.05061139453764_RT3.075588207899374, POS_MZ173.03056040362438_RT3.1679740999672985, POS_MZ186.14905277744435_RT8.983862019275138, ",
					"picks": 3
				},
				{
					"features": [
						"NEG_MZ215.0168276632535_RT2.76586448771517",
						"POS_MZ186.14905277744435_RT8.983862019275138",
						"POS_MZ197.99199758562807_RT1.5037731719626888",
						"POS_MZ226.1051259217474_RT3.1697510287344373"
					],
					"profileID": "NEG_MZ215.0168276632535_RT2.76586448771517, POS_MZ186.14905277744435_RT8.983862019275138, POS_MZ197.99199758562807_RT1.5037731719626888, POS_MZ226.1051259217474_RT3.1697510287344373, ",
					"picks": 3
				},
				{
					"features": [
						"POS_MZ115.05061139453764_RT3.075588207899374",
						"POS_MZ132.5234492330965_RT3.118507094059924",
						"POS_MZ190.08635855759917_RT9.66977196404359",
						"POS_MZ226.1051259217474_RT3.1697510287344373"
					],
					"profileID": "POS_MZ115.05061139453764_RT3.075588207899374, POS_MZ132.5234492330965_RT3.118507094059924, POS_MZ190.08635855759917_RT9.66977196404359, POS_MZ226.1051259217474_RT3.1697510287344373, ",
					"picks": 3
				},
				{
					"features": [
						"POS_MZ115.05061139453764_RT3.075588207899374",
						"POS_MZ170.1282367958087_RT8.623644022461196",
						"POS_MZ173.03056040362438_RT3.1679740999672985",
						"POS_MZ186.14905277744435_RT8.983862019275138",
						"POS_MZ232.9950726503974_RT2.799664807964424"
					],
					"profileID": "POS_MZ115.05061139453764_RT3.075588207899374, POS_MZ170.1282367958087_RT8.623644022461196, POS_MZ173.03056040362438_RT3.1679740999672985, POS_MZ186.14905277744435_RT8.983862019275138, POS_MZ232.9950726503974_RT2.799664807964424, ",
					"picks": 3
				},
				{
					"features": [
						"POS_MZ115.05061139453764_RT3.075588207899374",
						"POS_MZ132.5234492330965_RT3.118507094059924",
						"POS_MZ186.14905277744435_RT8.983862019275138",
						"POS_MZ226.1051259217474_RT3.1697510287344373"
					],
					"profileID": "POS_MZ115.05061139453764_RT3.075588207899374, POS_MZ132.5234492330965_RT3.118507094059924, POS_MZ186.14905277744435_RT8.983862019275138, POS_MZ226.1051259217474_RT3.1697510287344373, ",
					"picks": 3
				},
				{
					"features": [
						"POS_MZ132.5234492330965_RT3.118507094059924",
						"POS_MZ203.17680801999572_RT2.9070696255418498",
						"POS_MZ226.1051259217474_RT3.1697510287344373"
					],
					"profileID": "POS_MZ132.5234492330965_RT3.118507094059924, POS_MZ203.17680801999572_RT2.9070696255418498, POS_MZ226.1051259217474_RT3.1697510287344373, ",
					"picks": 3
				},
				{
					"features": [
						"NEG_MZ215.0168276632535_RT2.76586448771517",
						"POS_MZ115.05061139453764_RT3.075588207899374",
						"POS_MZ124.03765102099347_RT4.3083739486856905",
						"POS_MZ171.02646522136075_RT2.980316734679367",
						"POS_MZ186.14905277744435_RT8.983862019275138",
						"POS_MZ194.08134066829066_RT10.45462132560804",
						"POS_MZ226.1051259217474_RT3.1697510287344373"
					],
					"profileID": "NEG_MZ215.0168276632535_RT2.76586448771517, POS_MZ115.05061139453764_RT3.075588207899374, POS_MZ124.03765102099347_RT4.3083739486856905, POS_MZ171.02646522136075_RT2.980316734679367, POS_MZ186.14905277744435_RT8.983862019275138, POS_MZ194.08134066829066_RT10.45462132560804, POS_MZ226.1051259217474_RT3.1697510287344373, ",
					"picks": 3
				},
				{
					"features": [
						"POS_MZ115.05061139453764_RT3.075588207899374",
						"POS_MZ173.03056040362438_RT3.1679740999672985",
						"POS_MZ186.14905277744435_RT8.983862019275138",
						"POS_MZ194.08134066829066_RT10.45462132560804",
						"POS_MZ226.1051259217474_RT3.1697510287344373",
						"POS_MZ232.9950726503974_RT2.799664807964424"
					],
					"profileID": "POS_MZ115.05061139453764_RT3.075588207899374, POS_MZ173.03056040362438_RT3.1679740999672985, POS_MZ186.14905277744435_RT8.983862019275138, POS_MZ194.08134066829066_RT10.45462132560804, POS_MZ226.1051259217474_RT3.1697510287344373, POS_MZ232.9950726503974_RT2.799664807964424, ",
					"picks": 3
				},
				{
					"features": [
						"POS_MZ171.02646522136075_RT2.980316734679367",
						"POS_MZ226.1051259217474_RT3.1697510287344373",
						"POS_MZ232.9950726503974_RT2.799664807964424"
					],
					"profileID": "POS_MZ171.02646522136075_RT2.980316734679367, POS_MZ226.1051259217474_RT3.1697510287344373, POS_MZ232.9950726503974_RT2.799664807964424, ",
					"picks": 3
				},
				{
					"features": [
						"NEG_MZ215.0168276632535_RT2.76586448771517",
						"POS_MZ115.05061139453764_RT3.075588207899374",
						"POS_MZ132.5234492330965_RT3.118507094059924",
						"POS_MZ186.14905277744435_RT8.983862019275138"
					],
					"profileID": "NEG_MZ215.0168276632535_RT2.76586448771517, POS_MZ115.05061139453764_RT3.075588207899374, POS_MZ132.5234492330965_RT3.118507094059924, POS_MZ186.14905277744435_RT8.983862019275138, ",
					"picks": 3
				},
				{
					"features": [
						"NEG_MZ87.04364378734302_RT9.213530567346618",
						"POS_MZ115.05061139453764_RT3.075588207899374",
						"POS_MZ170.1282367958087_RT8.623644022461196",
						"POS_MZ173.03056040362438_RT3.1679740999672985"
					],
					"profileID": "NEG_MZ87.04364378734302_RT9.213530567346618, POS_MZ115.05061139453764_RT3.075588207899374, POS_MZ170.1282367958087_RT8.623644022461196, POS_MZ173.03056040362438_RT3.1679740999672985, ",
					"picks": 3
				},
				{
					"features": [
						"POS_MZ115.05061139453764_RT3.075588207899374",
						"POS_MZ173.03056040362438_RT3.1679740999672985",
						"POS_MZ98.0969625903714_RT10.160652479780962"
					],
					"profileID": "POS_MZ115.05061139453764_RT3.075588207899374, POS_MZ173.03056040362438_RT3.1679740999672985, POS_MZ98.0969625903714_RT10.160652479780962, ",
					"picks": 3
				},
				{
					"features": [
						"POS_MZ115.05061139453764_RT3.075588207899374",
						"POS_MZ171.02646522136075_RT2.980316734679367",
						"POS_MZ173.11749407532722_RT9.904557910742724"
					],
					"profileID": "POS_MZ115.05061139453764_RT3.075588207899374, POS_MZ171.02646522136075_RT2.980316734679367, POS_MZ173.11749407532722_RT9.904557910742724, ",
					"picks": 3
				},
				{
					"features": [
						"NEG_MZ242.07692321932652_RT1.9382490482438723",
						"POS_MZ115.05061139453764_RT3.075588207899374",
						"POS_MZ132.5234492330965_RT3.118507094059924",
						"POS_MZ226.1051259217474_RT3.1697510287344373"
					],
					"profileID": "NEG_MZ242.07692321932652_RT1.9382490482438723, POS_MZ115.05061139453764_RT3.075588207899374, POS_MZ132.5234492330965_RT3.118507094059924, POS_MZ226.1051259217474_RT3.1697510287344373, ",
					"picks": 3
				},
				{
					"features": [
						"NEG_MZ215.0168276632535_RT2.76586448771517",
						"NEG_MZ87.04364378734302_RT9.213530567346618",
						"POS_MZ115.05061139453764_RT3.075588207899374",
						"POS_MZ173.03056040362438_RT3.1679740999672985",
						"POS_MZ186.14905277744435_RT8.983862019275138"
					],
					"profileID": "NEG_MZ215.0168276632535_RT2.76586448771517, NEG_MZ87.04364378734302_RT9.213530567346618, POS_MZ115.05061139453764_RT3.075588207899374, POS_MZ173.03056040362438_RT3.1679740999672985, POS_MZ186.14905277744435_RT8.983862019275138, ",
					"picks": 3
				},
				{
					"features": [
						"NEG_MZ170.08124575328864_RT11.813211512889174",
						"NEG_MZ215.0168276632535_RT2.76586448771517",
						"POS_MZ115.05061139453764_RT3.075588207899374",
						"POS_MZ132.5234492330965_RT3.118507094059924",
						"POS_MZ186.14905277744435_RT8.983862019275138",
						"POS_MZ226.1051259217474_RT3.1697510287344373"
					],
					"profileID": "NEG_MZ170.08124575328864_RT11.813211512889174, NEG_MZ215.0168276632535_RT2.76586448771517, POS_MZ115.05061139453764_RT3.075588207899374, POS_MZ132.5234492330965_RT3.118507094059924, POS_MZ186.14905277744435_RT8.983862019275138, POS_MZ226.1051259217474_RT3.1697510287344373, ",
					"picks": 3
				},
				{
					"features": [
						"NEG_MZ215.0168276632535_RT2.76586448771517",
						"POS_MZ115.05061139453764_RT3.075588207899374",
						"POS_MZ124.03765102099347_RT4.3083739486856905",
						"POS_MZ173.03056040362438_RT3.1679740999672985",
						"POS_MZ186.14905277744435_RT8.983862019275138",
						"POS_MZ194.08134066829066_RT10.45462132560804",
						"POS_MZ226.1051259217474_RT3.1697510287344373"
					],
					"profileID": "NEG_MZ215.0168276632535_RT2.76586448771517, POS_MZ115.05061139453764_RT3.075588207899374, POS_MZ124.03765102099347_RT4.3083739486856905, POS_MZ173.03056040362438_RT3.1679740999672985, POS_MZ186.14905277744435_RT8.983862019275138, POS_MZ194.08134066829066_RT10.45462132560804, POS_MZ226.1051259217474_RT3.1697510287344373, ",
					"picks": 3
				},
				{
					"features": [
						"NEG_MZ215.0168276632535_RT2.76586448771517",
						"POS_MZ115.05061139453764_RT3.075588207899374",
						"POS_MZ124.03765102099347_RT4.3083739486856905",
						"POS_MZ173.03056040362438_RT3.1679740999672985",
						"POS_MZ179.98128915617383_RT1.5073836314980706",
						"POS_MZ226.1051259217474_RT3.1697510287344373"
					],
					"profileID": "NEG_MZ215.0168276632535_RT2.76586448771517, POS_MZ115.05061139453764_RT3.075588207899374, POS_MZ124.03765102099347_RT4.3083739486856905, POS_MZ173.03056040362438_RT3.1679740999672985, POS_MZ179.98128915617383_RT1.5073836314980706, POS_MZ226.1051259217474_RT3.1697510287344373, ",
					"picks": 3
				},
				{
					"features": [
						"NEG_MZ215.0168276632535_RT2.76586448771517",
						"POS_MZ115.05061139453764_RT3.075588207899374",
						"POS_MZ173.03056040362438_RT3.1679740999672985",
						"POS_MZ226.1051259217474_RT3.1697510287344373"
					],
					"profileID": "NEG_MZ215.0168276632535_RT2.76586448771517, POS_MZ115.05061139453764_RT3.075588207899374, POS_MZ173.03056040362438_RT3.1679740999672985, POS_MZ226.1051259217474_RT3.1697510287344373, ",
					"picks": 3
				},
				{
					"features": [
						"NEG_MZ215.0168276632535_RT2.76586448771517",
						"NEG_MZ87.04364378734302_RT9.213530567346618",
						"POS_MZ186.14905277744435_RT8.983862019275138",
						"POS_MZ226.1051259217474_RT3.1697510287344373"
					],
					"profileID": "NEG_MZ215.0168276632535_RT2.76586448771517, NEG_MZ87.04364378734302_RT9.213530567346618, POS_MZ186.14905277744435_RT8.983862019275138, POS_MZ226.1051259217474_RT3.1697510287344373, ",
					"picks": 3
				},
				{
					"features": [
						"NEG_MZ170.08124575328864_RT11.813211512889174",
						"NEG_MZ215.0168276632535_RT2.76586448771517",
						"POS_MZ115.05061139453764_RT3.075588207899374",
						"POS_MZ173.03056040362438_RT3.1679740999672985",
						"POS_MZ179.98128915617383_RT1.5073836314980706",
						"POS_MZ186.14905277744435_RT8.983862019275138",
						"POS_MZ226.1051259217474_RT3.1697510287344373"
					],
					"profileID": "NEG_MZ170.08124575328864_RT11.813211512889174, NEG_MZ215.0168276632535_RT2.76586448771517, POS_MZ115.05061139453764_RT3.075588207899374, POS_MZ173.03056040362438_RT3.1679740999672985, POS_MZ179.98128915617383_RT1.5073836314980706, POS_MZ186.14905277744435_RT8.983862019275138, POS_MZ226.1051259217474_RT3.1697510287344373, ",
					"picks": 3
				},
				{
					"features": [
						"POS_MZ115.05061139453764_RT3.075588207899374",
						"POS_MZ170.1282367958087_RT8.623644022461196",
						"POS_MZ173.03056040362438_RT3.1679740999672985",
						"POS_MZ226.1051259217474_RT3.1697510287344373",
						"POS_MZ232.9950726503974_RT2.799664807964424"
					],
					"profileID": "POS_MZ115.05061139453764_RT3.075588207899374, POS_MZ170.1282367958087_RT8.623644022461196, POS_MZ173.03056040362438_RT3.1679740999672985, POS_MZ226.1051259217474_RT3.1697510287344373, POS_MZ232.9950726503974_RT2.799664807964424, ",
					"picks": 3
				},
				{
					"features": [
						"NEG_MZ215.0168276632535_RT2.76586448771517",
						"POS_MZ115.05061139453764_RT3.075588207899374",
						"POS_MZ124.03765102099347_RT4.3083739486856905",
						"POS_MZ132.5234492330965_RT3.118507094059924",
						"POS_MZ170.1282367958087_RT8.623644022461196",
						"POS_MZ186.14905277744435_RT8.983862019275138",
						"POS_MZ203.17680801999572_RT2.9070696255418498",
						"POS_MZ226.1051259217474_RT3.1697510287344373"
					],
					"profileID": "NEG_MZ215.0168276632535_RT2.76586448771517, POS_MZ115.05061139453764_RT3.075588207899374, POS_MZ124.03765102099347_RT4.3083739486856905, POS_MZ132.5234492330965_RT3.118507094059924, POS_MZ170.1282367958087_RT8.623644022461196, POS_MZ186.14905277744435_RT8.983862019275138, POS_MZ203.17680801999572_RT2.9070696255418498, POS_MZ226.1051259217474_RT3.1697510287344373, ",
					"picks": 3
				},
				{
					"features": [
						"NEG_MZ242.07692321932652_RT1.9382490482438723",
						"POS_MZ173.03056040362438_RT3.1679740999672985",
						"POS_MZ226.1051259217474_RT3.1697510287344373"
					],
					"profileID": "NEG_MZ242.07692321932652_RT1.9382490482438723, POS_MZ173.03056040362438_RT3.1679740999672985, POS_MZ226.1051259217474_RT3.1697510287344373, ",
					"picks": 3
				},
				{
					"features": [
						"POS_MZ115.05061139453764_RT3.075588207899374",
						"POS_MZ171.02646522136075_RT2.980316734679367",
						"POS_MZ193.09514002930413_RT10.098359710376739",
						"POS_MZ226.1051259217474_RT3.1697510287344373"
					],
					"profileID": "POS_MZ115.05061139453764_RT3.075588207899374, POS_MZ171.02646522136075_RT2.980316734679367, POS_MZ193.09514002930413_RT10.098359710376739, POS_MZ226.1051259217474_RT3.1697510287344373, ",
					"picks": 3
				},
				{
					"features": [
						"NEG_MZ170.08124575328864_RT11.813211512889174",
						"NEG_MZ215.0168276632535_RT2.76586448771517",
						"POS_MZ115.05061139453764_RT3.075588207899374",
						"POS_MZ124.03765102099347_RT4.3083739486856905",
						"POS_MZ132.5234492330965_RT3.118507094059924",
						"POS_MZ170.1282367958087_RT8.623644022461196",
						"POS_MZ186.14905277744435_RT8.983862019275138",
						"POS_MZ226.1051259217474_RT3.1697510287344373"
					],
					"profileID": "NEG_MZ170.08124575328864_RT11.813211512889174, NEG_MZ215.0168276632535_RT2.76586448771517, POS_MZ115.05061139453764_RT3.075588207899374, POS_MZ124.03765102099347_RT4.3083739486856905, POS_MZ132.5234492330965_RT3.118507094059924, POS_MZ170.1282367958087_RT8.623644022461196, POS_MZ186.14905277744435_RT8.983862019275138, POS_MZ226.1051259217474_RT3.1697510287344373, ",
					"picks": 3
				},
				{
					"features": [
						"POS_MZ173.03056040362438_RT3.1679740999672985",
						"POS_MZ173.118041089786_RT10.109183003538282",
						"POS_MZ226.1051259217474_RT3.1697510287344373"
					],
					"profileID": "POS_MZ173.03056040362438_RT3.1679740999672985, POS_MZ173.118041089786_RT10.109183003538282, POS_MZ226.1051259217474_RT3.1697510287344373, ",
					"picks": 3
				},
				{
					"features": [
						"POS_MZ171.02646522136075_RT2.980316734679367",
						"POS_MZ186.14905277744435_RT8.983862019275138",
						"POS_MZ193.09514002930413_RT10.098359710376739"
					],
					"profileID": "POS_MZ171.02646522136075_RT2.980316734679367, POS_MZ186.14905277744435_RT8.983862019275138, POS_MZ193.09514002930413_RT10.098359710376739, ",
					"picks": 3
				},
				{
					"features": [
						"NEG_MZ215.0168276632535_RT2.76586448771517",
						"POS_MZ115.05061139453764_RT3.075588207899374",
						"POS_MZ173.03056040362438_RT3.1679740999672985",
						"POS_MZ173.118041089786_RT10.109183003538282",
						"POS_MZ226.1051259217474_RT3.1697510287344373"
					],
					"profileID": "NEG_MZ215.0168276632535_RT2.76586448771517, POS_MZ115.05061139453764_RT3.075588207899374, POS_MZ173.03056040362438_RT3.1679740999672985, POS_MZ173.118041089786_RT10.109183003538282, POS_MZ226.1051259217474_RT3.1697510287344373, ",
					"picks": 3
				},
				{
					"features": [
						"POS_MZ115.05061139453764_RT3.075588207899374",
						"POS_MZ186.14905277744435_RT8.983862019275138",
						"POS_MZ232.9950726503974_RT2.799664807964424",
						"POS_MZ86.0323842776719_RT2.9996465344453735"
					],
					"profileID": "POS_MZ115.05061139453764_RT3.075588207899374, POS_MZ186.14905277744435_RT8.983862019275138, POS_MZ232.9950726503974_RT2.799664807964424, POS_MZ86.0323842776719_RT2.9996465344453735, ",
					"picks": 3
				},
				{
					"features": [
						"NEG_MZ215.0168276632535_RT2.76586448771517",
						"POS_MZ173.11749407532722_RT9.904557910742724",
						"POS_MZ203.17680801999572_RT2.9070696255418498",
						"POS_MZ226.1051259217474_RT3.1697510287344373"
					],
					"profileID": "NEG_MZ215.0168276632535_RT2.76586448771517, POS_MZ173.11749407532722_RT9.904557910742724, POS_MZ203.17680801999572_RT2.9070696255418498, POS_MZ226.1051259217474_RT3.1697510287344373, ",
					"picks": 3
				},
				{
					"features": [
						"NEG_MZ215.0168276632535_RT2.76586448771517",
						"POS_MZ115.05061139453764_RT3.075588207899374",
						"POS_MZ124.03765102099347_RT4.3083739486856905",
						"POS_MZ132.5234492330965_RT3.118507094059924",
						"POS_MZ170.1282367958087_RT8.623644022461196",
						"POS_MZ179.98128915617383_RT1.5073836314980706",
						"POS_MZ186.14905277744435_RT8.983862019275138",
						"POS_MZ226.1051259217474_RT3.1697510287344373"
					],
					"profileID": "NEG_MZ215.0168276632535_RT2.76586448771517, POS_MZ115.05061139453764_RT3.075588207899374, POS_MZ124.03765102099347_RT4.3083739486856905, POS_MZ132.5234492330965_RT3.118507094059924, POS_MZ170.1282367958087_RT8.623644022461196, POS_MZ179.98128915617383_RT1.5073836314980706, POS_MZ186.14905277744435_RT8.983862019275138, POS_MZ226.1051259217474_RT3.1697510287344373, ",
					"picks": 3
				},
				{
					"features": [
						"NEG_MZ215.0168276632535_RT2.76586448771517",
						"NEG_MZ242.07692321932652_RT1.9382490482438723",
						"POS_MZ115.05061139453764_RT3.075588207899374",
						"POS_MZ132.5234492330965_RT3.118507094059924",
						"POS_MZ226.1051259217474_RT3.1697510287344373"
					],
					"profileID": "NEG_MZ215.0168276632535_RT2.76586448771517, NEG_MZ242.07692321932652_RT1.9382490482438723, POS_MZ115.05061139453764_RT3.075588207899374, POS_MZ132.5234492330965_RT3.118507094059924, POS_MZ226.1051259217474_RT3.1697510287344373, ",
					"picks": 3
				},
				{
					"features": [
						"NEG_MZ242.07692321932652_RT1.9382490482438723",
						"POS_MZ115.05061139453764_RT3.075588207899374",
						"POS_MZ132.0375011416352_RT3.0411966250142086"
					],
					"profileID": "NEG_MZ242.07692321932652_RT1.9382490482438723, POS_MZ115.05061139453764_RT3.075588207899374, POS_MZ132.0375011416352_RT3.0411966250142086, ",
					"picks": 3
				},
				{
					"features": [
						"POS_MZ115.05061139453764_RT3.075588207899374",
						"POS_MZ132.5234492330965_RT3.118507094059924",
						"POS_MZ186.14905277744435_RT8.983862019275138",
						"POS_MZ190.08635855759917_RT9.66977196404359"
					],
					"profileID": "POS_MZ115.05061139453764_RT3.075588207899374, POS_MZ132.5234492330965_RT3.118507094059924, POS_MZ186.14905277744435_RT8.983862019275138, POS_MZ190.08635855759917_RT9.66977196404359, ",
					"picks": 3
				},
				{
					"features": [
						"POS_MZ132.03737796332163_RT2.8233344429933673",
						"POS_MZ226.1051259217474_RT3.1697510287344373"
					],
					"profileID": "POS_MZ132.03737796332163_RT2.8233344429933673, POS_MZ226.1051259217474_RT3.1697510287344373, ",
					"picks": 3
				},
				{
					"features": [
						"POS_MZ132.5234492330965_RT3.118507094059924",
						"POS_MZ186.14905277744435_RT8.983862019275138",
						"POS_MZ197.99199758562807_RT1.5037731719626888",
						"POS_MZ226.1051259217474_RT3.1697510287344373"
					],
					"profileID": "POS_MZ132.5234492330965_RT3.118507094059924, POS_MZ186.14905277744435_RT8.983862019275138, POS_MZ197.99199758562807_RT1.5037731719626888, POS_MZ226.1051259217474_RT3.1697510287344373, ",
					"picks": 3
				},
				{
					"features": [
						"POS_MZ115.05061139453764_RT3.075588207899374",
						"POS_MZ171.02646522136075_RT2.980316734679367",
						"POS_MZ190.08635855759917_RT9.66977196404359"
					],
					"profileID": "POS_MZ115.05061139453764_RT3.075588207899374, POS_MZ171.02646522136075_RT2.980316734679367, POS_MZ190.08635855759917_RT9.66977196404359, ",
					"picks": 3
				},
				{
					"features": [
						"NEG_MZ215.0168276632535_RT2.76586448771517",
						"NEG_MZ87.04364378734302_RT9.213530567346618",
						"POS_MZ190.08635855759917_RT9.66977196404359",
						"POS_MZ226.1051259217474_RT3.1697510287344373"
					],
					"profileID": "NEG_MZ215.0168276632535_RT2.76586448771517, NEG_MZ87.04364378734302_RT9.213530567346618, POS_MZ190.08635855759917_RT9.66977196404359, POS_MZ226.1051259217474_RT3.1697510287344373, ",
					"picks": 3
				},
				{
					"features": [
						"NEG_MZ215.0168276632535_RT2.76586448771517",
						"POS_MZ115.05061139453764_RT3.075588207899374",
						"POS_MZ124.03765102099347_RT4.3083739486856905",
						"POS_MZ132.5234492330965_RT3.118507094059924",
						"POS_MZ170.1282367958087_RT8.623644022461196",
						"POS_MZ179.98128915617383_RT1.5073836314980706",
						"POS_MZ186.14905277744435_RT8.983862019275138",
						"POS_MZ203.17680801999572_RT2.9070696255418498",
						"POS_MZ226.1051259217474_RT3.1697510287344373"
					],
					"profileID": "NEG_MZ215.0168276632535_RT2.76586448771517, POS_MZ115.05061139453764_RT3.075588207899374, POS_MZ124.03765102099347_RT4.3083739486856905, POS_MZ132.5234492330965_RT3.118507094059924, POS_MZ170.1282367958087_RT8.623644022461196, POS_MZ179.98128915617383_RT1.5073836314980706, POS_MZ186.14905277744435_RT8.983862019275138, POS_MZ203.17680801999572_RT2.9070696255418498, POS_MZ226.1051259217474_RT3.1697510287344373, ",
					"picks": 2
				},
				{
					"features": [
						"POS_MZ115.05061139453764_RT3.075588207899374",
						"POS_MZ132.5234492330965_RT3.118507094059924",
						"POS_MZ173.03056040362438_RT3.1679740999672985",
						"POS_MZ186.14905277744435_RT8.983862019275138",
						"POS_MZ226.1051259217474_RT3.1697510287344373"
					],
					"profileID": "POS_MZ115.05061139453764_RT3.075588207899374, POS_MZ132.5234492330965_RT3.118507094059924, POS_MZ173.03056040362438_RT3.1679740999672985, POS_MZ186.14905277744435_RT8.983862019275138, POS_MZ226.1051259217474_RT3.1697510287344373, ",
					"picks": 2
				},
				{
					"features": [
						"NEG_MZ303.1043151634282_RT1.9136565788980997",
						"POS_MZ115.05061139453764_RT3.075588207899374",
						"POS_MZ132.5234492330965_RT3.118507094059924",
						"POS_MZ186.14905277744435_RT8.983862019275138",
						"POS_MZ190.08635855759917_RT9.66977196404359",
						"POS_MZ226.1051259217474_RT3.1697510287344373"
					],
					"profileID": "NEG_MZ303.1043151634282_RT1.9136565788980997, POS_MZ115.05061139453764_RT3.075588207899374, POS_MZ132.5234492330965_RT3.118507094059924, POS_MZ186.14905277744435_RT8.983862019275138, POS_MZ190.08635855759917_RT9.66977196404359, POS_MZ226.1051259217474_RT3.1697510287344373, ",
					"picks": 2
				},
				{
					"features": [
						"POS_MZ115.05061139453764_RT3.075588207899374",
						"POS_MZ173.03056040362438_RT3.1679740999672985",
						"POS_MZ173.11749407532722_RT9.904557910742724",
						"POS_MZ226.1051259217474_RT3.1697510287344373",
						"POS_MZ232.9950726503974_RT2.799664807964424"
					],
					"profileID": "POS_MZ115.05061139453764_RT3.075588207899374, POS_MZ173.03056040362438_RT3.1679740999672985, POS_MZ173.11749407532722_RT9.904557910742724, POS_MZ226.1051259217474_RT3.1697510287344373, POS_MZ232.9950726503974_RT2.799664807964424, ",
					"picks": 2
				},
				{
					"features": [
						"NEG_MZ215.0168276632535_RT2.76586448771517",
						"POS_MZ115.05061139453764_RT3.075588207899374",
						"POS_MZ170.1282367958087_RT8.623644022461196",
						"POS_MZ173.03056040362438_RT3.1679740999672985",
						"POS_MZ226.1051259217474_RT3.1697510287344373"
					],
					"profileID": "NEG_MZ215.0168276632535_RT2.76586448771517, POS_MZ115.05061139453764_RT3.075588207899374, POS_MZ170.1282367958087_RT8.623644022461196, POS_MZ173.03056040362438_RT3.1679740999672985, POS_MZ226.1051259217474_RT3.1697510287344373, ",
					"picks": 2
				},
				{
					"features": [
						"NEG_MZ215.0168276632535_RT2.76586448771517",
						"NEG_MZ87.04364378734302_RT9.213530567346618",
						"POS_MZ115.05061139453764_RT3.075588207899374",
						"POS_MZ170.1282367958087_RT8.623644022461196",
						"POS_MZ173.03056040362438_RT3.1679740999672985",
						"POS_MZ179.98128915617383_RT1.5073836314980706",
						"POS_MZ186.14905277744435_RT8.983862019275138",
						"POS_MZ226.1051259217474_RT3.1697510287344373"
					],
					"profileID": "NEG_MZ215.0168276632535_RT2.76586448771517, NEG_MZ87.04364378734302_RT9.213530567346618, POS_MZ115.05061139453764_RT3.075588207899374, POS_MZ170.1282367958087_RT8.623644022461196, POS_MZ173.03056040362438_RT3.1679740999672985, POS_MZ179.98128915617383_RT1.5073836314980706, POS_MZ186.14905277744435_RT8.983862019275138, POS_MZ226.1051259217474_RT3.1697510287344373, ",
					"picks": 2
				},
				{
					"features": [
						"NEG_MZ215.0168276632535_RT2.76586448771517",
						"NEG_MZ87.04364378734302_RT9.213530567346618",
						"POS_MZ115.05061139453764_RT3.075588207899374",
						"POS_MZ170.1282367958087_RT8.623644022461196",
						"POS_MZ171.02646522136075_RT2.980316734679367",
						"POS_MZ179.98128915617383_RT1.5073836314980706",
						"POS_MZ186.14905277744435_RT8.983862019275138"
					],
					"profileID": "NEG_MZ215.0168276632535_RT2.76586448771517, NEG_MZ87.04364378734302_RT9.213530567346618, POS_MZ115.05061139453764_RT3.075588207899374, POS_MZ170.1282367958087_RT8.623644022461196, POS_MZ171.02646522136075_RT2.980316734679367, POS_MZ179.98128915617383_RT1.5073836314980706, POS_MZ186.14905277744435_RT8.983862019275138, ",
					"picks": 2
				},
				{
					"features": [
						"NEG_MZ215.0168276632535_RT2.76586448771517",
						"POS_MZ126.09164703633141_RT10.211234736418044",
						"POS_MZ186.14905277744435_RT8.983862019275138",
						"POS_MZ226.1051259217474_RT3.1697510287344373"
					],
					"profileID": "NEG_MZ215.0168276632535_RT2.76586448771517, POS_MZ126.09164703633141_RT10.211234736418044, POS_MZ186.14905277744435_RT8.983862019275138, POS_MZ226.1051259217474_RT3.1697510287344373, ",
					"picks": 2
				},
				{
					"features": [
						"NEG_MZ215.0168276632535_RT2.76586448771517",
						"POS_MZ170.1282367958087_RT8.623644022461196",
						"POS_MZ173.03056040362438_RT3.1679740999672985",
						"POS_MZ226.1051259217474_RT3.1697510287344373"
					],
					"profileID": "NEG_MZ215.0168276632535_RT2.76586448771517, POS_MZ170.1282367958087_RT8.623644022461196, POS_MZ173.03056040362438_RT3.1679740999672985, POS_MZ226.1051259217474_RT3.1697510287344373, ",
					"picks": 2
				},
				{
					"features": [
						"NEG_MZ215.0168276632535_RT2.76586448771517",
						"NEG_MZ87.04364378734302_RT9.213530567346618",
						"POS_MZ170.1282367958087_RT8.623644022461196",
						"POS_MZ203.17680801999572_RT2.9070696255418498",
						"POS_MZ226.1051259217474_RT3.1697510287344373"
					],
					"profileID": "NEG_MZ215.0168276632535_RT2.76586448771517, NEG_MZ87.04364378734302_RT9.213530567346618, POS_MZ170.1282367958087_RT8.623644022461196, POS_MZ203.17680801999572_RT2.9070696255418498, POS_MZ226.1051259217474_RT3.1697510287344373, ",
					"picks": 2
				},
				{
					"features": [
						"POS_MZ132.5234492330965_RT3.118507094059924",
						"POS_MZ170.1282367958087_RT8.623644022461196",
						"POS_MZ186.14905277744435_RT8.983862019275138",
						"POS_MZ190.08635855759917_RT9.66977196404359",
						"POS_MZ226.1051259217474_RT3.1697510287344373"
					],
					"profileID": "POS_MZ132.5234492330965_RT3.118507094059924, POS_MZ170.1282367958087_RT8.623644022461196, POS_MZ186.14905277744435_RT8.983862019275138, POS_MZ190.08635855759917_RT9.66977196404359, POS_MZ226.1051259217474_RT3.1697510287344373, ",
					"picks": 2
				},
				{
					"features": [
						"NEG_MZ215.0168276632535_RT2.76586448771517",
						"POS_MZ186.14905277744435_RT8.983862019275138",
						"POS_MZ226.1051259217474_RT3.1697510287344373",
						"POS_MZ255.09773767688822_RT2.412685549660266",
						"POS_MZ98.0969625903714_RT10.160652479780962"
					],
					"profileID": "NEG_MZ215.0168276632535_RT2.76586448771517, POS_MZ186.14905277744435_RT8.983862019275138, POS_MZ226.1051259217474_RT3.1697510287344373, POS_MZ255.09773767688822_RT2.412685549660266, POS_MZ98.0969625903714_RT10.160652479780962, ",
					"picks": 2
				},
				{
					"features": [
						"NEG_MZ215.0168276632535_RT2.76586448771517",
						"POS_MZ115.05061139453764_RT3.075588207899374",
						"POS_MZ173.03056040362438_RT3.1679740999672985",
						"POS_MZ203.17680801999572_RT2.9070696255418498",
						"POS_MZ226.1051259217474_RT3.1697510287344373"
					],
					"profileID": "NEG_MZ215.0168276632535_RT2.76586448771517, POS_MZ115.05061139453764_RT3.075588207899374, POS_MZ173.03056040362438_RT3.1679740999672985, POS_MZ203.17680801999572_RT2.9070696255418498, POS_MZ226.1051259217474_RT3.1697510287344373, ",
					"picks": 2
				},
				{
					"features": [
						"NEG_MZ215.0168276632535_RT2.76586448771517",
						"NEG_MZ87.04364378734302_RT9.213530567346618",
						"POS_MZ186.14905277744435_RT8.983862019275138",
						"POS_MZ190.08635855759917_RT9.66977196404359"
					],
					"profileID": "NEG_MZ215.0168276632535_RT2.76586448771517, NEG_MZ87.04364378734302_RT9.213530567346618, POS_MZ186.14905277744435_RT8.983862019275138, POS_MZ190.08635855759917_RT9.66977196404359, ",
					"picks": 2
				},
				{
					"features": [
						"NEG_MZ215.0168276632535_RT2.76586448771517",
						"POS_MZ115.05061139453764_RT3.075588207899374",
						"POS_MZ149.044434250042_RT3.055734650356517",
						"POS_MZ179.98128915617383_RT1.5073836314980706",
						"POS_MZ226.1051259217474_RT3.1697510287344373"
					],
					"profileID": "NEG_MZ215.0168276632535_RT2.76586448771517, POS_MZ115.05061139453764_RT3.075588207899374, POS_MZ149.044434250042_RT3.055734650356517, POS_MZ179.98128915617383_RT1.5073836314980706, POS_MZ226.1051259217474_RT3.1697510287344373, ",
					"picks": 2
				},
				{
					"features": [
						"NEG_MZ170.08124575328864_RT11.813211512889174",
						"NEG_MZ215.0168276632535_RT2.76586448771517",
						"POS_MZ115.05061139453764_RT3.075588207899374",
						"POS_MZ124.03765102099347_RT4.3083739486856905",
						"POS_MZ132.5234492330965_RT3.118507094059924",
						"POS_MZ179.98128915617383_RT1.5073836314980706",
						"POS_MZ186.14905277744435_RT8.983862019275138",
						"POS_MZ226.1051259217474_RT3.1697510287344373"
					],
					"profileID": "NEG_MZ170.08124575328864_RT11.813211512889174, NEG_MZ215.0168276632535_RT2.76586448771517, POS_MZ115.05061139453764_RT3.075588207899374, POS_MZ124.03765102099347_RT4.3083739486856905, POS_MZ132.5234492330965_RT3.118507094059924, POS_MZ179.98128915617383_RT1.5073836314980706, POS_MZ186.14905277744435_RT8.983862019275138, POS_MZ226.1051259217474_RT3.1697510287344373, ",
					"picks": 2
				},
				{
					"features": [
						"NEG_MZ215.0168276632535_RT2.76586448771517",
						"POS_MZ193.09514002930413_RT10.098359710376739",
						"POS_MZ226.1051259217474_RT3.1697510287344373"
					],
					"profileID": "NEG_MZ215.0168276632535_RT2.76586448771517, POS_MZ193.09514002930413_RT10.098359710376739, POS_MZ226.1051259217474_RT3.1697510287344373, ",
					"picks": 2
				},
				{
					"features": [
						"NEG_MZ215.0168276632535_RT2.76586448771517",
						"POS_MZ115.05061139453764_RT3.075588207899374",
						"POS_MZ124.03765102099347_RT4.3083739486856905",
						"POS_MZ132.5234492330965_RT3.118507094059924",
						"POS_MZ170.1282367958087_RT8.623644022461196",
						"POS_MZ203.17680801999572_RT2.9070696255418498",
						"POS_MZ226.1051259217474_RT3.1697510287344373"
					],
					"profileID": "NEG_MZ215.0168276632535_RT2.76586448771517, POS_MZ115.05061139453764_RT3.075588207899374, POS_MZ124.03765102099347_RT4.3083739486856905, POS_MZ132.5234492330965_RT3.118507094059924, POS_MZ170.1282367958087_RT8.623644022461196, POS_MZ203.17680801999572_RT2.9070696255418498, POS_MZ226.1051259217474_RT3.1697510287344373, ",
					"picks": 2
				},
				{
					"features": [
						"NEG_MZ170.08124575328864_RT11.813211512889174",
						"NEG_MZ215.0168276632535_RT2.76586448771517",
						"POS_MZ115.05061139453764_RT3.075588207899374",
						"POS_MZ132.5234492330965_RT3.118507094059924",
						"POS_MZ170.1282367958087_RT8.623644022461196",
						"POS_MZ186.14905277744435_RT8.983862019275138"
					],
					"profileID": "NEG_MZ170.08124575328864_RT11.813211512889174, NEG_MZ215.0168276632535_RT2.76586448771517, POS_MZ115.05061139453764_RT3.075588207899374, POS_MZ132.5234492330965_RT3.118507094059924, POS_MZ170.1282367958087_RT8.623644022461196, POS_MZ186.14905277744435_RT8.983862019275138, ",
					"picks": 2
				},
				{
					"features": [
						"NEG_MZ215.0168276632535_RT2.76586448771517",
						"POS_MZ115.05061139453764_RT3.075588207899374",
						"POS_MZ124.03765102099347_RT4.3083739486856905",
						"POS_MZ170.1282367958087_RT8.623644022461196",
						"POS_MZ173.03056040362438_RT3.1679740999672985",
						"POS_MZ179.98128915617383_RT1.5073836314980706",
						"POS_MZ186.14905277744435_RT8.983862019275138",
						"POS_MZ194.08134066829066_RT10.45462132560804",
						"POS_MZ226.1051259217474_RT3.1697510287344373",
						"POS_MZ232.9950726503974_RT2.799664807964424"
					],
					"profileID": "NEG_MZ215.0168276632535_RT2.76586448771517, POS_MZ115.05061139453764_RT3.075588207899374, POS_MZ124.03765102099347_RT4.3083739486856905, POS_MZ170.1282367958087_RT8.623644022461196, POS_MZ173.03056040362438_RT3.1679740999672985, POS_MZ179.98128915617383_RT1.5073836314980706, POS_MZ186.14905277744435_RT8.983862019275138, POS_MZ194.08134066829066_RT10.45462132560804, POS_MZ226.1051259217474_RT3.1697510287344373, POS_MZ232.9950726503974_RT2.799664807964424, ",
					"picks": 2
				},
				{
					"features": [
						"NEG_MZ215.0168276632535_RT2.76586448771517",
						"POS_MZ115.05061139453764_RT3.075588207899374",
						"POS_MZ124.03765102099347_RT4.3083739486856905",
						"POS_MZ132.5234492330965_RT3.118507094059924",
						"POS_MZ170.1282367958087_RT8.623644022461196",
						"POS_MZ226.1051259217474_RT3.1697510287344373"
					],
					"profileID": "NEG_MZ215.0168276632535_RT2.76586448771517, POS_MZ115.05061139453764_RT3.075588207899374, POS_MZ124.03765102099347_RT4.3083739486856905, POS_MZ132.5234492330965_RT3.118507094059924, POS_MZ170.1282367958087_RT8.623644022461196, POS_MZ226.1051259217474_RT3.1697510287344373, ",
					"picks": 2
				},
				{
					"features": [
						"POS_MZ115.05061139453764_RT3.075588207899374",
						"POS_MZ171.02646522136075_RT2.980316734679367",
						"POS_MZ86.0323842776719_RT2.9996465344453735"
					],
					"profileID": "POS_MZ115.05061139453764_RT3.075588207899374, POS_MZ171.02646522136075_RT2.980316734679367, POS_MZ86.0323842776719_RT2.9996465344453735, ",
					"picks": 2
				},
				{
					"features": [
						"NEG_MZ215.0168276632535_RT2.76586448771517",
						"POS_MZ115.05061139453764_RT3.075588207899374",
						"POS_MZ171.02646522136075_RT2.980316734679367",
						"POS_MZ173.118041089786_RT10.109183003538282",
						"POS_MZ226.1051259217474_RT3.1697510287344373"
					],
					"profileID": "NEG_MZ215.0168276632535_RT2.76586448771517, POS_MZ115.05061139453764_RT3.075588207899374, POS_MZ171.02646522136075_RT2.980316734679367, POS_MZ173.118041089786_RT10.109183003538282, POS_MZ226.1051259217474_RT3.1697510287344373, ",
					"picks": 2
				},
				{
					"features": [
						"POS_MZ115.05061139453764_RT3.075588207899374",
						"POS_MZ173.03056040362438_RT3.1679740999672985",
						"POS_MZ194.08134066829066_RT10.45462132560804",
						"POS_MZ226.1051259217474_RT3.1697510287344373"
					],
					"profileID": "POS_MZ115.05061139453764_RT3.075588207899374, POS_MZ173.03056040362438_RT3.1679740999672985, POS_MZ194.08134066829066_RT10.45462132560804, POS_MZ226.1051259217474_RT3.1697510287344373, ",
					"picks": 2
				},
				{
					"features": [
						"POS_MZ115.05061139453764_RT3.075588207899374",
						"POS_MZ170.1282367958087_RT8.623644022461196",
						"POS_MZ173.03056040362438_RT3.1679740999672985",
						"POS_MZ186.14905277744435_RT8.983862019275138",
						"POS_MZ190.08635855759917_RT9.66977196404359",
						"POS_MZ232.9950726503974_RT2.799664807964424"
					],
					"profileID": "POS_MZ115.05061139453764_RT3.075588207899374, POS_MZ170.1282367958087_RT8.623644022461196, POS_MZ173.03056040362438_RT3.1679740999672985, POS_MZ186.14905277744435_RT8.983862019275138, POS_MZ190.08635855759917_RT9.66977196404359, POS_MZ232.9950726503974_RT2.799664807964424, ",
					"picks": 2
				},
				{
					"features": [
						"NEG_MZ170.08124575328864_RT11.813211512889174",
						"NEG_MZ215.0168276632535_RT2.76586448771517",
						"POS_MZ115.05061139453764_RT3.075588207899374",
						"POS_MZ132.5234492330965_RT3.118507094059924",
						"POS_MZ170.1282367958087_RT8.623644022461196",
						"POS_MZ186.14905277744435_RT8.983862019275138",
						"POS_MZ226.1051259217474_RT3.1697510287344373"
					],
					"profileID": "NEG_MZ170.08124575328864_RT11.813211512889174, NEG_MZ215.0168276632535_RT2.76586448771517, POS_MZ115.05061139453764_RT3.075588207899374, POS_MZ132.5234492330965_RT3.118507094059924, POS_MZ170.1282367958087_RT8.623644022461196, POS_MZ186.14905277744435_RT8.983862019275138, POS_MZ226.1051259217474_RT3.1697510287344373, ",
					"picks": 2
				},
				{
					"features": [
						"NEG_MZ303.1043151634282_RT1.9136565788980997",
						"POS_MZ115.05061139453764_RT3.075588207899374",
						"POS_MZ170.1282367958087_RT8.623644022461196",
						"POS_MZ173.03056040362438_RT3.1679740999672985",
						"POS_MZ186.14905277744435_RT8.983862019275138",
						"POS_MZ226.1051259217474_RT3.1697510287344373",
						"POS_MZ232.9950726503974_RT2.799664807964424"
					],
					"profileID": "NEG_MZ303.1043151634282_RT1.9136565788980997, POS_MZ115.05061139453764_RT3.075588207899374, POS_MZ170.1282367958087_RT8.623644022461196, POS_MZ173.03056040362438_RT3.1679740999672985, POS_MZ186.14905277744435_RT8.983862019275138, POS_MZ226.1051259217474_RT3.1697510287344373, POS_MZ232.9950726503974_RT2.799664807964424, ",
					"picks": 2
				},
				{
					"features": [
						"NEG_MZ215.0168276632535_RT2.76586448771517",
						"POS_MZ171.02646522136075_RT2.980316734679367",
						"POS_MZ179.98128915617383_RT1.5073836314980706",
						"POS_MZ186.14905277744435_RT8.983862019275138",
						"POS_MZ226.1051259217474_RT3.1697510287344373"
					],
					"profileID": "NEG_MZ215.0168276632535_RT2.76586448771517, POS_MZ171.02646522136075_RT2.980316734679367, POS_MZ179.98128915617383_RT1.5073836314980706, POS_MZ186.14905277744435_RT8.983862019275138, POS_MZ226.1051259217474_RT3.1697510287344373, ",
					"picks": 2
				},
				{
					"features": [
						"POS_MZ132.03748009885808_RT3.066983454454768",
						"POS_MZ186.14905277744435_RT8.983862019275138",
						"POS_MZ226.1051259217474_RT3.1697510287344373",
						"POS_MZ232.9950726503974_RT2.799664807964424"
					],
					"profileID": "POS_MZ132.03748009885808_RT3.066983454454768, POS_MZ186.14905277744435_RT8.983862019275138, POS_MZ226.1051259217474_RT3.1697510287344373, POS_MZ232.9950726503974_RT2.799664807964424, ",
					"picks": 2
				},
				{
					"features": [
						"NEG_MZ215.0168276632535_RT2.76586448771517",
						"POS_MZ115.05061139453764_RT3.075588207899374",
						"POS_MZ124.03765102099347_RT4.3083739486856905",
						"POS_MZ132.5234492330965_RT3.118507094059924",
						"POS_MZ170.1282367958087_RT8.623644022461196",
						"POS_MZ194.08134066829066_RT10.45462132560804",
						"POS_MZ226.1051259217474_RT3.1697510287344373"
					],
					"profileID": "NEG_MZ215.0168276632535_RT2.76586448771517, POS_MZ115.05061139453764_RT3.075588207899374, POS_MZ124.03765102099347_RT4.3083739486856905, POS_MZ132.5234492330965_RT3.118507094059924, POS_MZ170.1282367958087_RT8.623644022461196, POS_MZ194.08134066829066_RT10.45462132560804, POS_MZ226.1051259217474_RT3.1697510287344373, ",
					"picks": 2
				},
				{
					"features": [
						"NEG_MZ215.0168276632535_RT2.76586448771517",
						"POS_MZ115.05061139453764_RT3.075588207899374",
						"POS_MZ132.03748009885808_RT3.066983454454768",
						"POS_MZ197.99199758562807_RT1.5037731719626888",
						"POS_MZ226.1051259217474_RT3.1697510287344373"
					],
					"profileID": "NEG_MZ215.0168276632535_RT2.76586448771517, POS_MZ115.05061139453764_RT3.075588207899374, POS_MZ132.03748009885808_RT3.066983454454768, POS_MZ197.99199758562807_RT1.5037731719626888, POS_MZ226.1051259217474_RT3.1697510287344373, ",
					"picks": 2
				},
				{
					"features": [
						"POS_MZ170.1282367958087_RT8.623644022461196",
						"POS_MZ171.02646522136075_RT2.980316734679367",
						"POS_MZ186.14905277744435_RT8.983862019275138"
					],
					"profileID": "POS_MZ170.1282367958087_RT8.623644022461196, POS_MZ171.02646522136075_RT2.980316734679367, POS_MZ186.14905277744435_RT8.983862019275138, ",
					"picks": 2
				},
				{
					"features": [
						"NEG_MZ215.0168276632535_RT2.76586448771517",
						"POS_MZ115.05061139453764_RT3.075588207899374",
						"POS_MZ173.03056040362438_RT3.1679740999672985",
						"POS_MZ186.14905277744435_RT8.983862019275138",
						"POS_MZ190.08635855759917_RT9.66977196404359",
						"POS_MZ194.08134066829066_RT10.45462132560804",
						"POS_MZ226.1051259217474_RT3.1697510287344373"
					],
					"profileID": "NEG_MZ215.0168276632535_RT2.76586448771517, POS_MZ115.05061139453764_RT3.075588207899374, POS_MZ173.03056040362438_RT3.1679740999672985, POS_MZ186.14905277744435_RT8.983862019275138, POS_MZ190.08635855759917_RT9.66977196404359, POS_MZ194.08134066829066_RT10.45462132560804, POS_MZ226.1051259217474_RT3.1697510287344373, ",
					"picks": 2
				},
				{
					"features": [
						"NEG_MZ215.0168276632535_RT2.76586448771517",
						"NEG_MZ242.07692321932652_RT1.9382490482438723",
						"POS_MZ115.05061139453764_RT3.075588207899374",
						"POS_MZ132.5234492330965_RT3.118507094059924",
						"POS_MZ179.98128915617383_RT1.5073836314980706"
					],
					"profileID": "NEG_MZ215.0168276632535_RT2.76586448771517, NEG_MZ242.07692321932652_RT1.9382490482438723, POS_MZ115.05061139453764_RT3.075588207899374, POS_MZ132.5234492330965_RT3.118507094059924, POS_MZ179.98128915617383_RT1.5073836314980706, ",
					"picks": 2
				},
				{
					"features": [
						"NEG_MZ215.0168276632535_RT2.76586448771517",
						"POS_MZ186.14905277744435_RT8.983862019275138",
						"POS_MZ226.1051259217474_RT3.1697510287344373",
						"POS_MZ98.0969625903714_RT10.160652479780962"
					],
					"profileID": "NEG_MZ215.0168276632535_RT2.76586448771517, POS_MZ186.14905277744435_RT8.983862019275138, POS_MZ226.1051259217474_RT3.1697510287344373, POS_MZ98.0969625903714_RT10.160652479780962, ",
					"picks": 2
				},
				{
					"features": [
						"NEG_MZ242.07692321932652_RT1.9382490482438723",
						"POS_MZ132.0375011416352_RT3.0411966250142086",
						"POS_MZ226.1051259217474_RT3.1697510287344373"
					],
					"profileID": "NEG_MZ242.07692321932652_RT1.9382490482438723, POS_MZ132.0375011416352_RT3.0411966250142086, POS_MZ226.1051259217474_RT3.1697510287344373, ",
					"picks": 2
				},
				{
					"features": [
						"NEG_MZ170.08124575328864_RT11.813211512889174",
						"NEG_MZ215.0168276632535_RT2.76586448771517",
						"POS_MZ115.05061139453764_RT3.075588207899374",
						"POS_MZ170.1282367958087_RT8.623644022461196",
						"POS_MZ173.03056040362438_RT3.1679740999672985",
						"POS_MZ186.14905277744435_RT8.983862019275138"
					],
					"profileID": "NEG_MZ170.08124575328864_RT11.813211512889174, NEG_MZ215.0168276632535_RT2.76586448771517, POS_MZ115.05061139453764_RT3.075588207899374, POS_MZ170.1282367958087_RT8.623644022461196, POS_MZ173.03056040362438_RT3.1679740999672985, POS_MZ186.14905277744435_RT8.983862019275138, ",
					"picks": 2
				},
				{
					"features": [
						"NEG_MZ215.0168276632535_RT2.76586448771517",
						"POS_MZ124.03765102099347_RT4.3083739486856905",
						"POS_MZ132.5234492330965_RT3.118507094059924"
					],
					"profileID": "NEG_MZ215.0168276632535_RT2.76586448771517, POS_MZ124.03765102099347_RT4.3083739486856905, POS_MZ132.5234492330965_RT3.118507094059924, ",
					"picks": 2
				},
				{
					"features": [
						"NEG_MZ215.0168276632535_RT2.76586448771517",
						"NEG_MZ242.07692321932652_RT1.9382490482438723",
						"POS_MZ179.98128915617383_RT1.5073836314980706",
						"POS_MZ186.14905277744435_RT8.983862019275138",
						"POS_MZ226.1051259217474_RT3.1697510287344373"
					],
					"profileID": "NEG_MZ215.0168276632535_RT2.76586448771517, NEG_MZ242.07692321932652_RT1.9382490482438723, POS_MZ179.98128915617383_RT1.5073836314980706, POS_MZ186.14905277744435_RT8.983862019275138, POS_MZ226.1051259217474_RT3.1697510287344373, ",
					"picks": 2
				},
				{
					"features": [
						"NEG_MZ215.0168276632535_RT2.76586448771517",
						"POS_MZ132.5234492330965_RT3.118507094059924",
						"POS_MZ203.17680801999572_RT2.9070696255418498"
					],
					"profileID": "NEG_MZ215.0168276632535_RT2.76586448771517, POS_MZ132.5234492330965_RT3.118507094059924, POS_MZ203.17680801999572_RT2.9070696255418498, ",
					"picks": 2
				},
				{
					"features": [
						"NEG_MZ215.0168276632535_RT2.76586448771517",
						"POS_MZ115.05061139453764_RT3.075588207899374",
						"POS_MZ203.17680801999572_RT2.9070696255418498",
						"POS_MZ226.1051259217474_RT3.1697510287344373",
						"POS_MZ98.0969625903714_RT10.160652479780962"
					],
					"profileID": "NEG_MZ215.0168276632535_RT2.76586448771517, POS_MZ115.05061139453764_RT3.075588207899374, POS_MZ203.17680801999572_RT2.9070696255418498, POS_MZ226.1051259217474_RT3.1697510287344373, POS_MZ98.0969625903714_RT10.160652479780962, ",
					"picks": 2
				},
				{
					"features": [
						"NEG_MZ215.0168276632535_RT2.76586448771517",
						"POS_MZ115.05061139453764_RT3.075588207899374",
						"POS_MZ197.99199758562807_RT1.5037731719626888",
						"POS_MZ226.1051259217474_RT3.1697510287344373"
					],
					"profileID": "NEG_MZ215.0168276632535_RT2.76586448771517, POS_MZ115.05061139453764_RT3.075588207899374, POS_MZ197.99199758562807_RT1.5037731719626888, POS_MZ226.1051259217474_RT3.1697510287344373, ",
					"picks": 2
				},
				{
					"features": [
						"POS_MZ115.05061139453764_RT3.075588207899374",
						"POS_MZ173.03056040362438_RT3.1679740999672985",
						"POS_MZ193.09514002930413_RT10.098359710376739",
						"POS_MZ226.1051259217474_RT3.1697510287344373"
					],
					"profileID": "POS_MZ115.05061139453764_RT3.075588207899374, POS_MZ173.03056040362438_RT3.1679740999672985, POS_MZ193.09514002930413_RT10.098359710376739, POS_MZ226.1051259217474_RT3.1697510287344373, ",
					"picks": 2
				},
				{
					"features": [
						"NEG_MZ215.0168276632535_RT2.76586448771517",
						"POS_MZ115.05061139453764_RT3.075588207899374",
						"POS_MZ132.0375011416352_RT3.0411966250142086",
						"POS_MZ186.14905277744435_RT8.983862019275138",
						"POS_MZ226.1051259217474_RT3.1697510287344373",
						"POS_MZ232.9950726503974_RT2.799664807964424"
					],
					"profileID": "NEG_MZ215.0168276632535_RT2.76586448771517, POS_MZ115.05061139453764_RT3.075588207899374, POS_MZ132.0375011416352_RT3.0411966250142086, POS_MZ186.14905277744435_RT8.983862019275138, POS_MZ226.1051259217474_RT3.1697510287344373, POS_MZ232.9950726503974_RT2.799664807964424, ",
					"picks": 2
				},
				{
					"features": [
						"NEG_MZ215.0168276632535_RT2.76586448771517",
						"POS_MZ115.05061139453764_RT3.075588207899374",
						"POS_MZ124.03765102099347_RT4.3083739486856905",
						"POS_MZ132.5234492330965_RT3.118507094059924",
						"POS_MZ170.1282367958087_RT8.623644022461196",
						"POS_MZ186.14905277744435_RT8.983862019275138",
						"POS_MZ197.99199758562807_RT1.5037731719626888",
						"POS_MZ226.1051259217474_RT3.1697510287344373"
					],
					"profileID": "NEG_MZ215.0168276632535_RT2.76586448771517, POS_MZ115.05061139453764_RT3.075588207899374, POS_MZ124.03765102099347_RT4.3083739486856905, POS_MZ132.5234492330965_RT3.118507094059924, POS_MZ170.1282367958087_RT8.623644022461196, POS_MZ186.14905277744435_RT8.983862019275138, POS_MZ197.99199758562807_RT1.5037731719626888, POS_MZ226.1051259217474_RT3.1697510287344373, ",
					"picks": 2
				},
				{
					"features": [
						"NEG_MZ215.0168276632535_RT2.76586448771517",
						"POS_MZ173.118041089786_RT10.109183003538282",
						"POS_MZ186.14905277744435_RT8.983862019275138",
						"POS_MZ226.1051259217474_RT3.1697510287344373",
						"POS_MZ255.09773767688822_RT2.412685549660266"
					],
					"profileID": "NEG_MZ215.0168276632535_RT2.76586448771517, POS_MZ173.118041089786_RT10.109183003538282, POS_MZ186.14905277744435_RT8.983862019275138, POS_MZ226.1051259217474_RT3.1697510287344373, POS_MZ255.09773767688822_RT2.412685549660266, ",
					"picks": 2
				},
				{
					"features": [
						"POS_MZ115.05061139453764_RT3.075588207899374",
						"POS_MZ170.1282367958087_RT8.623644022461196",
						"POS_MZ171.02646522136075_RT2.980316734679367",
						"POS_MZ186.14905277744435_RT8.983862019275138",
						"POS_MZ194.08134066829066_RT10.45462132560804",
						"POS_MZ232.9950726503974_RT2.799664807964424"
					],
					"profileID": "POS_MZ115.05061139453764_RT3.075588207899374, POS_MZ170.1282367958087_RT8.623644022461196, POS_MZ171.02646522136075_RT2.980316734679367, POS_MZ186.14905277744435_RT8.983862019275138, POS_MZ194.08134066829066_RT10.45462132560804, POS_MZ232.9950726503974_RT2.799664807964424, ",
					"picks": 2
				},
				{
					"features": [
						"NEG_MZ215.0168276632535_RT2.76586448771517",
						"POS_MZ115.05061139453764_RT3.075588207899374",
						"POS_MZ124.03765102099347_RT4.3083739486856905",
						"POS_MZ173.03056040362438_RT3.1679740999672985",
						"POS_MZ186.14905277744435_RT8.983862019275138",
						"POS_MZ194.08134066829066_RT10.45462132560804",
						"POS_MZ226.1051259217474_RT3.1697510287344373",
						"POS_MZ232.9950726503974_RT2.799664807964424"
					],
					"profileID": "NEG_MZ215.0168276632535_RT2.76586448771517, POS_MZ115.05061139453764_RT3.075588207899374, POS_MZ124.03765102099347_RT4.3083739486856905, POS_MZ173.03056040362438_RT3.1679740999672985, POS_MZ186.14905277744435_RT8.983862019275138, POS_MZ194.08134066829066_RT10.45462132560804, POS_MZ226.1051259217474_RT3.1697510287344373, POS_MZ232.9950726503974_RT2.799664807964424, ",
					"picks": 2
				},
				{
					"features": [
						"NEG_MZ215.0168276632535_RT2.76586448771517",
						"POS_MZ115.05061139453764_RT3.075588207899374",
						"POS_MZ171.02646522136075_RT2.980316734679367",
						"POS_MZ179.98128915617383_RT1.5073836314980706",
						"POS_MZ186.14905277744435_RT8.983862019275138",
						"POS_MZ194.08134066829066_RT10.45462132560804"
					],
					"profileID": "NEG_MZ215.0168276632535_RT2.76586448771517, POS_MZ115.05061139453764_RT3.075588207899374, POS_MZ171.02646522136075_RT2.980316734679367, POS_MZ179.98128915617383_RT1.5073836314980706, POS_MZ186.14905277744435_RT8.983862019275138, POS_MZ194.08134066829066_RT10.45462132560804, ",
					"picks": 2
				},
				{
					"features": [
						"NEG_MZ215.0168276632535_RT2.76586448771517",
						"POS_MZ132.5234492330965_RT3.118507094059924",
						"POS_MZ171.11310577553607_RT10.112185626839564"
					],
					"profileID": "NEG_MZ215.0168276632535_RT2.76586448771517, POS_MZ132.5234492330965_RT3.118507094059924, POS_MZ171.11310577553607_RT10.112185626839564, ",
					"picks": 2
				},
				{
					"features": [
						"POS_MZ115.05061139453764_RT3.075588207899374",
						"POS_MZ132.0375011416352_RT3.0411966250142086",
						"POS_MZ170.1282367958087_RT8.623644022461196",
						"POS_MZ232.9950726503974_RT2.799664807964424"
					],
					"profileID": "POS_MZ115.05061139453764_RT3.075588207899374, POS_MZ132.0375011416352_RT3.0411966250142086, POS_MZ170.1282367958087_RT8.623644022461196, POS_MZ232.9950726503974_RT2.799664807964424, ",
					"picks": 2
				},
				{
					"features": [
						"POS_MZ124.03765102099347_RT4.3083739486856905",
						"POS_MZ173.03056040362438_RT3.1679740999672985",
						"POS_MZ186.14905277744435_RT8.983862019275138",
						"POS_MZ232.9950726503974_RT2.799664807964424"
					],
					"profileID": "POS_MZ124.03765102099347_RT4.3083739486856905, POS_MZ173.03056040362438_RT3.1679740999672985, POS_MZ186.14905277744435_RT8.983862019275138, POS_MZ232.9950726503974_RT2.799664807964424, ",
					"picks": 2
				},
				{
					"features": [
						"NEG_MZ215.0168276632535_RT2.76586448771517",
						"POS_MZ115.05061139453764_RT3.075588207899374",
						"POS_MZ132.5234492330965_RT3.118507094059924",
						"POS_MZ170.1282367958087_RT8.623644022461196",
						"POS_MZ179.98128915617383_RT1.5073836314980706",
						"POS_MZ226.1051259217474_RT3.1697510287344373",
						"POS_MZ255.09773767688822_RT2.412685549660266"
					],
					"profileID": "NEG_MZ215.0168276632535_RT2.76586448771517, POS_MZ115.05061139453764_RT3.075588207899374, POS_MZ132.5234492330965_RT3.118507094059924, POS_MZ170.1282367958087_RT8.623644022461196, POS_MZ179.98128915617383_RT1.5073836314980706, POS_MZ226.1051259217474_RT3.1697510287344373, POS_MZ255.09773767688822_RT2.412685549660266, ",
					"picks": 2
				},
				{
					"features": [
						"NEG_MZ170.08124575328864_RT11.813211512889174",
						"NEG_MZ215.0168276632535_RT2.76586448771517",
						"POS_MZ115.05061139453764_RT3.075588207899374",
						"POS_MZ171.02646522136075_RT2.980316734679367",
						"POS_MZ179.98128915617383_RT1.5073836314980706",
						"POS_MZ186.14905277744435_RT8.983862019275138",
						"POS_MZ226.1051259217474_RT3.1697510287344373"
					],
					"profileID": "NEG_MZ170.08124575328864_RT11.813211512889174, NEG_MZ215.0168276632535_RT2.76586448771517, POS_MZ115.05061139453764_RT3.075588207899374, POS_MZ171.02646522136075_RT2.980316734679367, POS_MZ179.98128915617383_RT1.5073836314980706, POS_MZ186.14905277744435_RT8.983862019275138, POS_MZ226.1051259217474_RT3.1697510287344373, ",
					"picks": 2
				},
				{
					"features": [
						"NEG_MZ215.0168276632535_RT2.76586448771517",
						"POS_MZ115.05061139453764_RT3.075588207899374",
						"POS_MZ132.5234492330965_RT3.118507094059924",
						"POS_MZ186.14905277744435_RT8.983862019275138",
						"POS_MZ194.08134066829066_RT10.45462132560804",
						"POS_MZ226.1051259217474_RT3.1697510287344373"
					],
					"profileID": "NEG_MZ215.0168276632535_RT2.76586448771517, POS_MZ115.05061139453764_RT3.075588207899374, POS_MZ132.5234492330965_RT3.118507094059924, POS_MZ186.14905277744435_RT8.983862019275138, POS_MZ194.08134066829066_RT10.45462132560804, POS_MZ226.1051259217474_RT3.1697510287344373, ",
					"picks": 2
				},
				{
					"features": [
						"NEG_MZ215.0168276632535_RT2.76586448771517",
						"NEG_MZ87.04364378734302_RT9.213530567346618",
						"POS_MZ115.05061139453764_RT3.075588207899374",
						"POS_MZ132.03748009885808_RT3.066983454454768",
						"POS_MZ186.14905277744435_RT8.983862019275138",
						"POS_MZ197.99199758562807_RT1.5037731719626888",
						"POS_MZ226.1051259217474_RT3.1697510287344373"
					],
					"profileID": "NEG_MZ215.0168276632535_RT2.76586448771517, NEG_MZ87.04364378734302_RT9.213530567346618, POS_MZ115.05061139453764_RT3.075588207899374, POS_MZ132.03748009885808_RT3.066983454454768, POS_MZ186.14905277744435_RT8.983862019275138, POS_MZ197.99199758562807_RT1.5037731719626888, POS_MZ226.1051259217474_RT3.1697510287344373, ",
					"picks": 2
				},
				{
					"features": [
						"NEG_MZ215.0168276632535_RT2.76586448771517",
						"POS_MZ124.03765102099347_RT4.3083739486856905",
						"POS_MZ132.5234492330965_RT3.118507094059924",
						"POS_MZ186.14905277744435_RT8.983862019275138",
						"POS_MZ226.1051259217474_RT3.1697510287344373",
						"POS_MZ232.9950726503974_RT2.799664807964424"
					],
					"profileID": "NEG_MZ215.0168276632535_RT2.76586448771517, POS_MZ124.03765102099347_RT4.3083739486856905, POS_MZ132.5234492330965_RT3.118507094059924, POS_MZ186.14905277744435_RT8.983862019275138, POS_MZ226.1051259217474_RT3.1697510287344373, POS_MZ232.9950726503974_RT2.799664807964424, ",
					"picks": 2
				},
				{
					"features": [
						"NEG_MZ215.0168276632535_RT2.76586448771517",
						"NEG_MZ303.1043151634282_RT1.9136565788980997",
						"POS_MZ115.05061139453764_RT3.075588207899374",
						"POS_MZ124.03765102099347_RT4.3083739486856905",
						"POS_MZ132.5234492330965_RT3.118507094059924",
						"POS_MZ186.14905277744435_RT8.983862019275138",
						"POS_MZ226.1051259217474_RT3.1697510287344373"
					],
					"profileID": "NEG_MZ215.0168276632535_RT2.76586448771517, NEG_MZ303.1043151634282_RT1.9136565788980997, POS_MZ115.05061139453764_RT3.075588207899374, POS_MZ124.03765102099347_RT4.3083739486856905, POS_MZ132.5234492330965_RT3.118507094059924, POS_MZ186.14905277744435_RT8.983862019275138, POS_MZ226.1051259217474_RT3.1697510287344373, ",
					"picks": 2
				},
				{
					"features": [
						"POS_MZ115.05061139453764_RT3.075588207899374",
						"POS_MZ132.5234492330965_RT3.118507094059924",
						"POS_MZ186.14905277744435_RT8.983862019275138",
						"POS_MZ226.1051259217474_RT3.1697510287344373",
						"POS_MZ232.9950726503974_RT2.799664807964424"
					],
					"profileID": "POS_MZ115.05061139453764_RT3.075588207899374, POS_MZ132.5234492330965_RT3.118507094059924, POS_MZ186.14905277744435_RT8.983862019275138, POS_MZ226.1051259217474_RT3.1697510287344373, POS_MZ232.9950726503974_RT2.799664807964424, ",
					"picks": 2
				},
				{
					"features": [
						"NEG_MZ215.0168276632535_RT2.76586448771517",
						"NEG_MZ87.04364378734302_RT9.213530567346618",
						"POS_MZ115.05061139453764_RT3.075588207899374",
						"POS_MZ124.03765102099347_RT4.3083739486856905",
						"POS_MZ132.5234492330965_RT3.118507094059924",
						"POS_MZ186.14905277744435_RT8.983862019275138"
					],
					"profileID": "NEG_MZ215.0168276632535_RT2.76586448771517, NEG_MZ87.04364378734302_RT9.213530567346618, POS_MZ115.05061139453764_RT3.075588207899374, POS_MZ124.03765102099347_RT4.3083739486856905, POS_MZ132.5234492330965_RT3.118507094059924, POS_MZ186.14905277744435_RT8.983862019275138, ",
					"picks": 2
				},
				{
					"features": [
						"NEG_MZ170.08124575328864_RT11.813211512889174",
						"NEG_MZ215.0168276632535_RT2.76586448771517",
						"NEG_MZ87.04364378734302_RT9.213530567346618",
						"POS_MZ226.1051259217474_RT3.1697510287344373"
					],
					"profileID": "NEG_MZ170.08124575328864_RT11.813211512889174, NEG_MZ215.0168276632535_RT2.76586448771517, NEG_MZ87.04364378734302_RT9.213530567346618, POS_MZ226.1051259217474_RT3.1697510287344373, ",
					"picks": 2
				},
				{
					"features": [
						"NEG_MZ215.0168276632535_RT2.76586448771517",
						"POS_MZ115.05061139453764_RT3.075588207899374",
						"POS_MZ132.5234492330965_RT3.118507094059924",
						"POS_MZ226.1051259217474_RT3.1697510287344373",
						"POS_MZ255.09773767688822_RT2.412685549660266"
					],
					"profileID": "NEG_MZ215.0168276632535_RT2.76586448771517, POS_MZ115.05061139453764_RT3.075588207899374, POS_MZ132.5234492330965_RT3.118507094059924, POS_MZ226.1051259217474_RT3.1697510287344373, POS_MZ255.09773767688822_RT2.412685549660266, ",
					"picks": 2
				},
				{
					"features": [
						"NEG_MZ215.0168276632535_RT2.76586448771517",
						"POS_MZ179.98128915617383_RT1.5073836314980706",
						"POS_MZ186.14905277744435_RT8.983862019275138",
						"POS_MZ203.17680801999572_RT2.9070696255418498",
						"POS_MZ226.1051259217474_RT3.1697510287344373"
					],
					"profileID": "NEG_MZ215.0168276632535_RT2.76586448771517, POS_MZ179.98128915617383_RT1.5073836314980706, POS_MZ186.14905277744435_RT8.983862019275138, POS_MZ203.17680801999572_RT2.9070696255418498, POS_MZ226.1051259217474_RT3.1697510287344373, ",
					"picks": 2
				},
				{
					"features": [
						"NEG_MZ215.0168276632535_RT2.76586448771517",
						"POS_MZ115.05061139453764_RT3.075588207899374",
						"POS_MZ124.03765102099347_RT4.3083739486856905",
						"POS_MZ132.5234492330965_RT3.118507094059924",
						"POS_MZ170.1282367958087_RT8.623644022461196",
						"POS_MZ186.14905277744435_RT8.983862019275138",
						"POS_MZ194.08134066829066_RT10.45462132560804",
						"POS_MZ226.1051259217474_RT3.1697510287344373"
					],
					"profileID": "NEG_MZ215.0168276632535_RT2.76586448771517, POS_MZ115.05061139453764_RT3.075588207899374, POS_MZ124.03765102099347_RT4.3083739486856905, POS_MZ132.5234492330965_RT3.118507094059924, POS_MZ170.1282367958087_RT8.623644022461196, POS_MZ186.14905277744435_RT8.983862019275138, POS_MZ194.08134066829066_RT10.45462132560804, POS_MZ226.1051259217474_RT3.1697510287344373, ",
					"picks": 2
				},
				{
					"features": [
						"NEG_MZ215.0168276632535_RT2.76586448771517",
						"POS_MZ124.03765102099347_RT4.3083739486856905",
						"POS_MZ132.5234492330965_RT3.118507094059924",
						"POS_MZ190.08635855759917_RT9.66977196404359",
						"POS_MZ226.1051259217474_RT3.1697510287344373"
					],
					"profileID": "NEG_MZ215.0168276632535_RT2.76586448771517, POS_MZ124.03765102099347_RT4.3083739486856905, POS_MZ132.5234492330965_RT3.118507094059924, POS_MZ190.08635855759917_RT9.66977196404359, POS_MZ226.1051259217474_RT3.1697510287344373, ",
					"picks": 2
				},
				{
					"features": [
						"NEG_MZ215.0168276632535_RT2.76586448771517",
						"NEG_MZ303.1043151634282_RT1.9136565788980997",
						"POS_MZ115.05061139453764_RT3.075588207899374",
						"POS_MZ173.03056040362438_RT3.1679740999672985",
						"POS_MZ226.1051259217474_RT3.1697510287344373"
					],
					"profileID": "NEG_MZ215.0168276632535_RT2.76586448771517, NEG_MZ303.1043151634282_RT1.9136565788980997, POS_MZ115.05061139453764_RT3.075588207899374, POS_MZ173.03056040362438_RT3.1679740999672985, POS_MZ226.1051259217474_RT3.1697510287344373, ",
					"picks": 2
				},
				{
					"features": [
						"POS_MZ132.5234492330965_RT3.118507094059924",
						"POS_MZ170.1282367958087_RT8.623644022461196",
						"POS_MZ226.1051259217474_RT3.1697510287344373"
					],
					"profileID": "POS_MZ132.5234492330965_RT3.118507094059924, POS_MZ170.1282367958087_RT8.623644022461196, POS_MZ226.1051259217474_RT3.1697510287344373, ",
					"picks": 2
				},
				{
					"features": [
						"NEG_MZ242.07692321932652_RT1.9382490482438723",
						"POS_MZ115.05061139453764_RT3.075588207899374",
						"POS_MZ173.03056040362438_RT3.1679740999672985",
						"POS_MZ232.9950726503974_RT2.799664807964424"
					],
					"profileID": "NEG_MZ242.07692321932652_RT1.9382490482438723, POS_MZ115.05061139453764_RT3.075588207899374, POS_MZ173.03056040362438_RT3.1679740999672985, POS_MZ232.9950726503974_RT2.799664807964424, ",
					"picks": 2
				},
				{
					"features": [
						"POS_MZ115.05061139453764_RT3.075588207899374",
						"POS_MZ170.1282367958087_RT8.623644022461196",
						"POS_MZ173.03056040362438_RT3.1679740999672985",
						"POS_MZ190.08635855759917_RT9.66977196404359",
						"POS_MZ226.1051259217474_RT3.1697510287344373",
						"POS_MZ232.9950726503974_RT2.799664807964424"
					],
					"profileID": "POS_MZ115.05061139453764_RT3.075588207899374, POS_MZ170.1282367958087_RT8.623644022461196, POS_MZ173.03056040362438_RT3.1679740999672985, POS_MZ190.08635855759917_RT9.66977196404359, POS_MZ226.1051259217474_RT3.1697510287344373, POS_MZ232.9950726503974_RT2.799664807964424, ",
					"picks": 2
				},
				{
					"features": [
						"NEG_MZ303.1043151634282_RT1.9136565788980997",
						"POS_MZ173.03056040362438_RT3.1679740999672985",
						"POS_MZ226.1051259217474_RT3.1697510287344373"
					],
					"profileID": "NEG_MZ303.1043151634282_RT1.9136565788980997, POS_MZ173.03056040362438_RT3.1679740999672985, POS_MZ226.1051259217474_RT3.1697510287344373, ",
					"picks": 2
				},
				{
					"features": [
						"NEG_MZ215.0168276632535_RT2.76586448771517",
						"POS_MZ115.05061139453764_RT3.075588207899374",
						"POS_MZ132.0375011416352_RT3.0411966250142086",
						"POS_MZ186.14905277744435_RT8.983862019275138",
						"POS_MZ194.08134066829066_RT10.45462132560804",
						"POS_MZ226.1051259217474_RT3.1697510287344373"
					],
					"profileID": "NEG_MZ215.0168276632535_RT2.76586448771517, POS_MZ115.05061139453764_RT3.075588207899374, POS_MZ132.0375011416352_RT3.0411966250142086, POS_MZ186.14905277744435_RT8.983862019275138, POS_MZ194.08134066829066_RT10.45462132560804, POS_MZ226.1051259217474_RT3.1697510287344373, ",
					"picks": 2
				},
				{
					"features": [
						"NEG_MZ215.0168276632535_RT2.76586448771517",
						"POS_MZ115.05061139453764_RT3.075588207899374",
						"POS_MZ132.03748009885808_RT3.066983454454768",
						"POS_MZ186.14905277744435_RT8.983862019275138",
						"POS_MZ226.1051259217474_RT3.1697510287344373",
						"POS_MZ232.9950726503974_RT2.799664807964424"
					],
					"profileID": "NEG_MZ215.0168276632535_RT2.76586448771517, POS_MZ115.05061139453764_RT3.075588207899374, POS_MZ132.03748009885808_RT3.066983454454768, POS_MZ186.14905277744435_RT8.983862019275138, POS_MZ226.1051259217474_RT3.1697510287344373, POS_MZ232.9950726503974_RT2.799664807964424, ",
					"picks": 2
				},
				{
					"features": [
						"NEG_MZ215.0168276632535_RT2.76586448771517",
						"NEG_MZ87.04364378734302_RT9.213530567346618",
						"POS_MZ132.5234492330965_RT3.118507094059924",
						"POS_MZ186.14905277744435_RT8.983862019275138",
						"POS_MZ226.1051259217474_RT3.1697510287344373"
					],
					"profileID": "NEG_MZ215.0168276632535_RT2.76586448771517, NEG_MZ87.04364378734302_RT9.213530567346618, POS_MZ132.5234492330965_RT3.118507094059924, POS_MZ186.14905277744435_RT8.983862019275138, POS_MZ226.1051259217474_RT3.1697510287344373, ",
					"picks": 2
				},
				{
					"features": [
						"NEG_MZ215.0168276632535_RT2.76586448771517",
						"POS_MZ115.05061139453764_RT3.075588207899374",
						"POS_MZ124.03765102099347_RT4.3083739486856905",
						"POS_MZ132.5234492330965_RT3.118507094059924",
						"POS_MZ179.98128915617383_RT1.5073836314980706",
						"POS_MZ186.14905277744435_RT8.983862019275138",
						"POS_MZ193.09514002930413_RT10.098359710376739",
						"POS_MZ226.1051259217474_RT3.1697510287344373"
					],
					"profileID": "NEG_MZ215.0168276632535_RT2.76586448771517, POS_MZ115.05061139453764_RT3.075588207899374, POS_MZ124.03765102099347_RT4.3083739486856905, POS_MZ132.5234492330965_RT3.118507094059924, POS_MZ179.98128915617383_RT1.5073836314980706, POS_MZ186.14905277744435_RT8.983862019275138, POS_MZ193.09514002930413_RT10.098359710376739, POS_MZ226.1051259217474_RT3.1697510287344373, ",
					"picks": 2
				},
				{
					"features": [
						"NEG_MZ303.1043151634282_RT1.9136565788980997",
						"POS_MZ132.03748009885808_RT3.066983454454768",
						"POS_MZ226.1051259217474_RT3.1697510287344373"
					],
					"profileID": "NEG_MZ303.1043151634282_RT1.9136565788980997, POS_MZ132.03748009885808_RT3.066983454454768, POS_MZ226.1051259217474_RT3.1697510287344373, ",
					"picks": 2
				},
				{
					"features": [
						"NEG_MZ215.0168276632535_RT2.76586448771517",
						"POS_MZ115.05061139453764_RT3.075588207899374",
						"POS_MZ126.09164703633141_RT10.211234736418044",
						"POS_MZ173.03056040362438_RT3.1679740999672985",
						"POS_MZ226.1051259217474_RT3.1697510287344373"
					],
					"profileID": "NEG_MZ215.0168276632535_RT2.76586448771517, POS_MZ115.05061139453764_RT3.075588207899374, POS_MZ126.09164703633141_RT10.211234736418044, POS_MZ173.03056040362438_RT3.1679740999672985, POS_MZ226.1051259217474_RT3.1697510287344373, ",
					"picks": 2
				},
				{
					"features": [
						"NEG_MZ215.0168276632535_RT2.76586448771517",
						"NEG_MZ87.04364378734302_RT9.213530567346618",
						"POS_MZ115.05061139453764_RT3.075588207899374",
						"POS_MZ179.98128915617383_RT1.5073836314980706",
						"POS_MZ226.1051259217474_RT3.1697510287344373"
					],
					"profileID": "NEG_MZ215.0168276632535_RT2.76586448771517, NEG_MZ87.04364378734302_RT9.213530567346618, POS_MZ115.05061139453764_RT3.075588207899374, POS_MZ179.98128915617383_RT1.5073836314980706, POS_MZ226.1051259217474_RT3.1697510287344373, ",
					"picks": 2
				},
				{
					"features": [
						"NEG_MZ215.0168276632535_RT2.76586448771517",
						"POS_MZ171.11310577553607_RT10.112185626839564",
						"POS_MZ186.14905277744435_RT8.983862019275138",
						"POS_MZ226.1051259217474_RT3.1697510287344373",
						"POS_MZ255.09773767688822_RT2.412685549660266"
					],
					"profileID": "NEG_MZ215.0168276632535_RT2.76586448771517, POS_MZ171.11310577553607_RT10.112185626839564, POS_MZ186.14905277744435_RT8.983862019275138, POS_MZ226.1051259217474_RT3.1697510287344373, POS_MZ255.09773767688822_RT2.412685549660266, ",
					"picks": 2
				},
				{
					"features": [
						"POS_MZ115.05061139453764_RT3.075588207899374",
						"POS_MZ124.03765102099347_RT4.3083739486856905",
						"POS_MZ131.0342051188151_RT3.020038093070837",
						"POS_MZ170.1282367958087_RT8.623644022461196",
						"POS_MZ226.1051259217474_RT3.1697510287344373",
						"POS_MZ232.9950726503974_RT2.799664807964424"
					],
					"profileID": "POS_MZ115.05061139453764_RT3.075588207899374, POS_MZ124.03765102099347_RT4.3083739486856905, POS_MZ131.0342051188151_RT3.020038093070837, POS_MZ170.1282367958087_RT8.623644022461196, POS_MZ226.1051259217474_RT3.1697510287344373, POS_MZ232.9950726503974_RT2.799664807964424, ",
					"picks": 2
				},
				{
					"features": [
						"NEG_MZ215.0168276632535_RT2.76586448771517",
						"POS_MZ115.05061139453764_RT3.075588207899374",
						"POS_MZ124.03765102099347_RT4.3083739486856905",
						"POS_MZ132.5234492330965_RT3.118507094059924",
						"POS_MZ170.1282367958087_RT8.623644022461196",
						"POS_MZ186.14905277744435_RT8.983862019275138",
						"POS_MZ190.08635855759917_RT9.66977196404359",
						"POS_MZ203.17680801999572_RT2.9070696255418498",
						"POS_MZ226.1051259217474_RT3.1697510287344373"
					],
					"profileID": "NEG_MZ215.0168276632535_RT2.76586448771517, POS_MZ115.05061139453764_RT3.075588207899374, POS_MZ124.03765102099347_RT4.3083739486856905, POS_MZ132.5234492330965_RT3.118507094059924, POS_MZ170.1282367958087_RT8.623644022461196, POS_MZ186.14905277744435_RT8.983862019275138, POS_MZ190.08635855759917_RT9.66977196404359, POS_MZ203.17680801999572_RT2.9070696255418498, POS_MZ226.1051259217474_RT3.1697510287344373, ",
					"picks": 2
				},
				{
					"features": [
						"NEG_MZ215.0168276632535_RT2.76586448771517",
						"POS_MZ115.05061139453764_RT3.075588207899374",
						"POS_MZ124.03765102099347_RT4.3083739486856905",
						"POS_MZ132.5234492330965_RT3.118507094059924",
						"POS_MZ179.98128915617383_RT1.5073836314980706",
						"POS_MZ186.14905277744435_RT8.983862019275138",
						"POS_MZ190.08635855759917_RT9.66977196404359",
						"POS_MZ226.1051259217474_RT3.1697510287344373"
					],
					"profileID": "NEG_MZ215.0168276632535_RT2.76586448771517, POS_MZ115.05061139453764_RT3.075588207899374, POS_MZ124.03765102099347_RT4.3083739486856905, POS_MZ132.5234492330965_RT3.118507094059924, POS_MZ179.98128915617383_RT1.5073836314980706, POS_MZ186.14905277744435_RT8.983862019275138, POS_MZ190.08635855759917_RT9.66977196404359, POS_MZ226.1051259217474_RT3.1697510287344373, ",
					"picks": 2
				},
				{
					"features": [
						"NEG_MZ303.1043151634282_RT1.9136565788980997",
						"POS_MZ115.05061139453764_RT3.075588207899374",
						"POS_MZ173.03056040362438_RT3.1679740999672985",
						"POS_MZ186.14905277744435_RT8.983862019275138"
					],
					"profileID": "NEG_MZ303.1043151634282_RT1.9136565788980997, POS_MZ115.05061139453764_RT3.075588207899374, POS_MZ173.03056040362438_RT3.1679740999672985, POS_MZ186.14905277744435_RT8.983862019275138, ",
					"picks": 2
				},
				{
					"features": [
						"NEG_MZ215.0168276632535_RT2.76586448771517",
						"POS_MZ115.05061139453764_RT3.075588207899374",
						"POS_MZ124.03765102099347_RT4.3083739486856905",
						"POS_MZ132.5234492330965_RT3.118507094059924",
						"POS_MZ173.118041089786_RT10.109183003538282",
						"POS_MZ226.1051259217474_RT3.1697510287344373"
					],
					"profileID": "NEG_MZ215.0168276632535_RT2.76586448771517, POS_MZ115.05061139453764_RT3.075588207899374, POS_MZ124.03765102099347_RT4.3083739486856905, POS_MZ132.5234492330965_RT3.118507094059924, POS_MZ173.118041089786_RT10.109183003538282, POS_MZ226.1051259217474_RT3.1697510287344373, ",
					"picks": 2
				},
				{
					"features": [
						"NEG_MZ215.0168276632535_RT2.76586448771517",
						"POS_MZ115.05061139453764_RT3.075588207899374",
						"POS_MZ170.1282367958087_RT8.623644022461196",
						"POS_MZ173.03056040362438_RT3.1679740999672985",
						"POS_MZ186.14905277744435_RT8.983862019275138",
						"POS_MZ203.17680801999572_RT2.9070696255418498",
						"POS_MZ226.1051259217474_RT3.1697510287344373",
						"POS_MZ232.9950726503974_RT2.799664807964424"
					],
					"profileID": "NEG_MZ215.0168276632535_RT2.76586448771517, POS_MZ115.05061139453764_RT3.075588207899374, POS_MZ170.1282367958087_RT8.623644022461196, POS_MZ173.03056040362438_RT3.1679740999672985, POS_MZ186.14905277744435_RT8.983862019275138, POS_MZ203.17680801999572_RT2.9070696255418498, POS_MZ226.1051259217474_RT3.1697510287344373, POS_MZ232.9950726503974_RT2.799664807964424, ",
					"picks": 2
				},
				{
					"features": [
						"NEG_MZ215.0168276632535_RT2.76586448771517",
						"POS_MZ115.05061139453764_RT3.075588207899374",
						"POS_MZ124.03765102099347_RT4.3083739486856905",
						"POS_MZ171.11310577553607_RT10.112185626839564",
						"POS_MZ173.03056040362438_RT3.1679740999672985",
						"POS_MZ226.1051259217474_RT3.1697510287344373"
					],
					"profileID": "NEG_MZ215.0168276632535_RT2.76586448771517, POS_MZ115.05061139453764_RT3.075588207899374, POS_MZ124.03765102099347_RT4.3083739486856905, POS_MZ171.11310577553607_RT10.112185626839564, POS_MZ173.03056040362438_RT3.1679740999672985, POS_MZ226.1051259217474_RT3.1697510287344373, ",
					"picks": 2
				},
				{
					"features": [
						"NEG_MZ170.08124575328864_RT11.813211512889174",
						"NEG_MZ215.0168276632535_RT2.76586448771517",
						"POS_MZ115.05061139453764_RT3.075588207899374",
						"POS_MZ186.14905277744435_RT8.983862019275138",
						"POS_MZ226.1051259217474_RT3.1697510287344373",
						"POS_MZ85.02905117568149_RT3.0177076012152138"
					],
					"profileID": "NEG_MZ170.08124575328864_RT11.813211512889174, NEG_MZ215.0168276632535_RT2.76586448771517, POS_MZ115.05061139453764_RT3.075588207899374, POS_MZ186.14905277744435_RT8.983862019275138, POS_MZ226.1051259217474_RT3.1697510287344373, POS_MZ85.02905117568149_RT3.0177076012152138, ",
					"picks": 2
				},
				{
					"features": [
						"NEG_MZ215.0168276632535_RT2.76586448771517",
						"NEG_MZ87.04364378734302_RT9.213530567346618",
						"POS_MZ115.05061139453764_RT3.075588207899374",
						"POS_MZ124.03765102099347_RT4.3083739486856905",
						"POS_MZ173.03056040362438_RT3.1679740999672985",
						"POS_MZ226.1051259217474_RT3.1697510287344373"
					],
					"profileID": "NEG_MZ215.0168276632535_RT2.76586448771517, NEG_MZ87.04364378734302_RT9.213530567346618, POS_MZ115.05061139453764_RT3.075588207899374, POS_MZ124.03765102099347_RT4.3083739486856905, POS_MZ173.03056040362438_RT3.1679740999672985, POS_MZ226.1051259217474_RT3.1697510287344373, ",
					"picks": 2
				},
				{
					"features": [
						"NEG_MZ215.0168276632535_RT2.76586448771517",
						"POS_MZ115.05061139453764_RT3.075588207899374",
						"POS_MZ132.5234492330965_RT3.118507094059924",
						"POS_MZ173.118041089786_RT10.109183003538282",
						"POS_MZ186.14905277744435_RT8.983862019275138",
						"POS_MZ226.1051259217474_RT3.1697510287344373"
					],
					"profileID": "NEG_MZ215.0168276632535_RT2.76586448771517, POS_MZ115.05061139453764_RT3.075588207899374, POS_MZ132.5234492330965_RT3.118507094059924, POS_MZ173.118041089786_RT10.109183003538282, POS_MZ186.14905277744435_RT8.983862019275138, POS_MZ226.1051259217474_RT3.1697510287344373, ",
					"picks": 2
				},
				{
					"features": [
						"NEG_MZ215.0168276632535_RT2.76586448771517",
						"POS_MZ115.05061139453764_RT3.075588207899374",
						"POS_MZ173.03056040362438_RT3.1679740999672985",
						"POS_MZ186.14905277744435_RT8.983862019275138",
						"POS_MZ194.08134066829066_RT10.45462132560804",
						"POS_MZ232.9950726503974_RT2.799664807964424"
					],
					"profileID": "NEG_MZ215.0168276632535_RT2.76586448771517, POS_MZ115.05061139453764_RT3.075588207899374, POS_MZ173.03056040362438_RT3.1679740999672985, POS_MZ186.14905277744435_RT8.983862019275138, POS_MZ194.08134066829066_RT10.45462132560804, POS_MZ232.9950726503974_RT2.799664807964424, ",
					"picks": 2
				},
				{
					"features": [
						"NEG_MZ87.04364378734302_RT9.213530567346618",
						"POS_MZ132.5234492330965_RT3.118507094059924",
						"POS_MZ186.14905277744435_RT8.983862019275138"
					],
					"profileID": "NEG_MZ87.04364378734302_RT9.213530567346618, POS_MZ132.5234492330965_RT3.118507094059924, POS_MZ186.14905277744435_RT8.983862019275138, ",
					"picks": 2
				},
				{
					"features": [
						"NEG_MZ215.0168276632535_RT2.76586448771517",
						"NEG_MZ242.07692321932652_RT1.9382490482438723",
						"POS_MZ115.05061139453764_RT3.075588207899374",
						"POS_MZ132.5234492330965_RT3.118507094059924",
						"POS_MZ186.14905277744435_RT8.983862019275138",
						"POS_MZ197.99199758562807_RT1.5037731719626888",
						"POS_MZ226.1051259217474_RT3.1697510287344373"
					],
					"profileID": "NEG_MZ215.0168276632535_RT2.76586448771517, NEG_MZ242.07692321932652_RT1.9382490482438723, POS_MZ115.05061139453764_RT3.075588207899374, POS_MZ132.5234492330965_RT3.118507094059924, POS_MZ186.14905277744435_RT8.983862019275138, POS_MZ197.99199758562807_RT1.5037731719626888, POS_MZ226.1051259217474_RT3.1697510287344373, ",
					"picks": 2
				},
				{
					"features": [
						"NEG_MZ215.0168276632535_RT2.76586448771517",
						"POS_MZ179.98128915617383_RT1.5073836314980706",
						"POS_MZ203.17680801999572_RT2.9070696255418498",
						"POS_MZ226.1051259217474_RT3.1697510287344373"
					],
					"profileID": "NEG_MZ215.0168276632535_RT2.76586448771517, POS_MZ179.98128915617383_RT1.5073836314980706, POS_MZ203.17680801999572_RT2.9070696255418498, POS_MZ226.1051259217474_RT3.1697510287344373, ",
					"picks": 2
				},
				{
					"features": [
						"POS_MZ115.05061139453764_RT3.075588207899374",
						"POS_MZ132.03748009885808_RT3.066983454454768",
						"POS_MZ186.14905277744435_RT8.983862019275138",
						"POS_MZ232.9950726503974_RT2.799664807964424"
					],
					"profileID": "POS_MZ115.05061139453764_RT3.075588207899374, POS_MZ132.03748009885808_RT3.066983454454768, POS_MZ186.14905277744435_RT8.983862019275138, POS_MZ232.9950726503974_RT2.799664807964424, ",
					"picks": 2
				},
				{
					"features": [
						"NEG_MZ215.0168276632535_RT2.76586448771517",
						"POS_MZ115.05061139453764_RT3.075588207899374",
						"POS_MZ171.02646522136075_RT2.980316734679367",
						"POS_MZ186.14905277744435_RT8.983862019275138",
						"POS_MZ226.1051259217474_RT3.1697510287344373",
						"POS_MZ232.9950726503974_RT2.799664807964424"
					],
					"profileID": "NEG_MZ215.0168276632535_RT2.76586448771517, POS_MZ115.05061139453764_RT3.075588207899374, POS_MZ171.02646522136075_RT2.980316734679367, POS_MZ186.14905277744435_RT8.983862019275138, POS_MZ226.1051259217474_RT3.1697510287344373, POS_MZ232.9950726503974_RT2.799664807964424, ",
					"picks": 2
				},
				{
					"features": [
						"NEG_MZ215.0168276632535_RT2.76586448771517",
						"POS_MZ115.05061139453764_RT3.075588207899374",
						"POS_MZ173.03056040362438_RT3.1679740999672985",
						"POS_MZ186.14905277744435_RT8.983862019275138",
						"POS_MZ203.17680801999572_RT2.9070696255418498",
						"POS_MZ226.1051259217474_RT3.1697510287344373"
					],
					"profileID": "NEG_MZ215.0168276632535_RT2.76586448771517, POS_MZ115.05061139453764_RT3.075588207899374, POS_MZ173.03056040362438_RT3.1679740999672985, POS_MZ186.14905277744435_RT8.983862019275138, POS_MZ203.17680801999572_RT2.9070696255418498, POS_MZ226.1051259217474_RT3.1697510287344373, ",
					"picks": 2
				},
				{
					"features": [
						"NEG_MZ215.0168276632535_RT2.76586448771517",
						"POS_MZ115.05061139453764_RT3.075588207899374",
						"POS_MZ132.5234492330965_RT3.118507094059924",
						"POS_MZ170.1282367958087_RT8.623644022461196",
						"POS_MZ186.14905277744435_RT8.983862019275138",
						"POS_MZ226.1051259217474_RT3.1697510287344373"
					],
					"profileID": "NEG_MZ215.0168276632535_RT2.76586448771517, POS_MZ115.05061139453764_RT3.075588207899374, POS_MZ132.5234492330965_RT3.118507094059924, POS_MZ170.1282367958087_RT8.623644022461196, POS_MZ186.14905277744435_RT8.983862019275138, POS_MZ226.1051259217474_RT3.1697510287344373, ",
					"picks": 2
				},
				{
					"features": [
						"POS_MZ115.05061139453764_RT3.075588207899374",
						"POS_MZ173.03056040362438_RT3.1679740999672985",
						"POS_MZ197.99199758562807_RT1.5037731719626888",
						"POS_MZ226.1051259217474_RT3.1697510287344373",
						"POS_MZ232.9950726503974_RT2.799664807964424"
					],
					"profileID": "POS_MZ115.05061139453764_RT3.075588207899374, POS_MZ173.03056040362438_RT3.1679740999672985, POS_MZ197.99199758562807_RT1.5037731719626888, POS_MZ226.1051259217474_RT3.1697510287344373, POS_MZ232.9950726503974_RT2.799664807964424, ",
					"picks": 2
				},
				{
					"features": [
						"NEG_MZ215.0168276632535_RT2.76586448771517",
						"POS_MZ115.05061139453764_RT3.075588207899374",
						"POS_MZ171.02646522136075_RT2.980316734679367",
						"POS_MZ179.98128915617383_RT1.5073836314980706",
						"POS_MZ186.14905277744435_RT8.983862019275138",
						"POS_MZ226.1051259217474_RT3.1697510287344373"
					],
					"profileID": "NEG_MZ215.0168276632535_RT2.76586448771517, POS_MZ115.05061139453764_RT3.075588207899374, POS_MZ171.02646522136075_RT2.980316734679367, POS_MZ179.98128915617383_RT1.5073836314980706, POS_MZ186.14905277744435_RT8.983862019275138, POS_MZ226.1051259217474_RT3.1697510287344373, ",
					"picks": 2
				},
				{
					"features": [
						"NEG_MZ147.0287627360182_RT2.786539589248753",
						"POS_MZ226.1051259217474_RT3.1697510287344373",
						"POS_MZ232.9950726503974_RT2.799664807964424"
					],
					"profileID": "NEG_MZ147.0287627360182_RT2.786539589248753, POS_MZ226.1051259217474_RT3.1697510287344373, POS_MZ232.9950726503974_RT2.799664807964424, ",
					"picks": 2
				},
				{
					"features": [
						"NEG_MZ215.0168276632535_RT2.76586448771517",
						"POS_MZ171.11310577553607_RT10.112185626839564",
						"POS_MZ186.14905277744435_RT8.983862019275138"
					],
					"profileID": "NEG_MZ215.0168276632535_RT2.76586448771517, POS_MZ171.11310577553607_RT10.112185626839564, POS_MZ186.14905277744435_RT8.983862019275138, ",
					"picks": 2
				},
				{
					"features": [
						"NEG_MZ215.0168276632535_RT2.76586448771517",
						"POS_MZ170.1282367958087_RT8.623644022461196",
						"POS_MZ173.11749407532722_RT9.904557910742724",
						"POS_MZ203.17680801999572_RT2.9070696255418498",
						"POS_MZ226.1051259217474_RT3.1697510287344373"
					],
					"profileID": "NEG_MZ215.0168276632535_RT2.76586448771517, POS_MZ170.1282367958087_RT8.623644022461196, POS_MZ173.11749407532722_RT9.904557910742724, POS_MZ203.17680801999572_RT2.9070696255418498, POS_MZ226.1051259217474_RT3.1697510287344373, ",
					"picks": 2
				},
				{
					"features": [
						"NEG_MZ215.0168276632535_RT2.76586448771517",
						"POS_MZ153.015981776982_RT4.908437811912692",
						"POS_MZ226.1051259217474_RT3.1697510287344373"
					],
					"profileID": "NEG_MZ215.0168276632535_RT2.76586448771517, POS_MZ153.015981776982_RT4.908437811912692, POS_MZ226.1051259217474_RT3.1697510287344373, ",
					"picks": 2
				},
				{
					"features": [
						"POS_MZ115.05061139453764_RT3.075588207899374",
						"POS_MZ149.044434250042_RT3.055734650356517",
						"POS_MZ170.1282367958087_RT8.623644022461196"
					],
					"profileID": "POS_MZ115.05061139453764_RT3.075588207899374, POS_MZ149.044434250042_RT3.055734650356517, POS_MZ170.1282367958087_RT8.623644022461196, ",
					"picks": 2
				},
				{
					"features": [
						"NEG_MZ215.0168276632535_RT2.76586448771517",
						"POS_MZ124.03765102099347_RT4.3083739486856905",
						"POS_MZ179.98128915617383_RT1.5073836314980706",
						"POS_MZ203.17680801999572_RT2.9070696255418498",
						"POS_MZ226.1051259217474_RT3.1697510287344373"
					],
					"profileID": "NEG_MZ215.0168276632535_RT2.76586448771517, POS_MZ124.03765102099347_RT4.3083739486856905, POS_MZ179.98128915617383_RT1.5073836314980706, POS_MZ203.17680801999572_RT2.9070696255418498, POS_MZ226.1051259217474_RT3.1697510287344373, ",
					"picks": 2
				},
				{
					"features": [
						"NEG_MZ87.04364378734302_RT9.213530567346618",
						"POS_MZ132.5234492330965_RT3.118507094059924",
						"POS_MZ186.14905277744435_RT8.983862019275138",
						"POS_MZ226.1051259217474_RT3.1697510287344373"
					],
					"profileID": "NEG_MZ87.04364378734302_RT9.213530567346618, POS_MZ132.5234492330965_RT3.118507094059924, POS_MZ186.14905277744435_RT8.983862019275138, POS_MZ226.1051259217474_RT3.1697510287344373, ",
					"picks": 2
				},
				{
					"features": [
						"NEG_MZ242.07692321932652_RT1.9382490482438723",
						"POS_MZ115.05061139453764_RT3.075588207899374",
						"POS_MZ132.5234492330965_RT3.118507094059924"
					],
					"profileID": "NEG_MZ242.07692321932652_RT1.9382490482438723, POS_MZ115.05061139453764_RT3.075588207899374, POS_MZ132.5234492330965_RT3.118507094059924, ",
					"picks": 2
				},
				{
					"features": [
						"NEG_MZ215.0168276632535_RT2.76586448771517",
						"POS_MZ179.98128915617383_RT1.5073836314980706",
						"POS_MZ186.14905277744435_RT8.983862019275138",
						"POS_MZ226.1051259217474_RT3.1697510287344373",
						"POS_MZ255.09773767688822_RT2.412685549660266"
					],
					"profileID": "NEG_MZ215.0168276632535_RT2.76586448771517, POS_MZ179.98128915617383_RT1.5073836314980706, POS_MZ186.14905277744435_RT8.983862019275138, POS_MZ226.1051259217474_RT3.1697510287344373, POS_MZ255.09773767688822_RT2.412685549660266, ",
					"picks": 2
				},
				{
					"features": [
						"NEG_MZ215.0168276632535_RT2.76586448771517",
						"NEG_MZ87.04364378734302_RT9.213530567346618",
						"POS_MZ115.05061139453764_RT3.075588207899374",
						"POS_MZ173.11749407532722_RT9.904557910742724",
						"POS_MZ226.1051259217474_RT3.1697510287344373"
					],
					"profileID": "NEG_MZ215.0168276632535_RT2.76586448771517, NEG_MZ87.04364378734302_RT9.213530567346618, POS_MZ115.05061139453764_RT3.075588207899374, POS_MZ173.11749407532722_RT9.904557910742724, POS_MZ226.1051259217474_RT3.1697510287344373, ",
					"picks": 2
				},
				{
					"features": [
						"NEG_MZ215.0168276632535_RT2.76586448771517",
						"POS_MZ173.11749407532722_RT9.904557910742724",
						"POS_MZ226.1051259217474_RT3.1697510287344373"
					],
					"profileID": "NEG_MZ215.0168276632535_RT2.76586448771517, POS_MZ173.11749407532722_RT9.904557910742724, POS_MZ226.1051259217474_RT3.1697510287344373, ",
					"picks": 2
				},
				{
					"features": [
						"POS_MZ115.05061139453764_RT3.075588207899374",
						"POS_MZ154.08655732941773_RT10.111814174982808",
						"POS_MZ171.02646522136075_RT2.980316734679367"
					],
					"profileID": "POS_MZ115.05061139453764_RT3.075588207899374, POS_MZ154.08655732941773_RT10.111814174982808, POS_MZ171.02646522136075_RT2.980316734679367, ",
					"picks": 2
				},
				{
					"features": [
						"NEG_MZ215.0168276632535_RT2.76586448771517",
						"POS_MZ115.05061139453764_RT3.075588207899374",
						"POS_MZ132.0375011416352_RT3.0411966250142086",
						"POS_MZ170.1282367958087_RT8.623644022461196",
						"POS_MZ186.14905277744435_RT8.983862019275138",
						"POS_MZ194.08134066829066_RT10.45462132560804",
						"POS_MZ226.1051259217474_RT3.1697510287344373"
					],
					"profileID": "NEG_MZ215.0168276632535_RT2.76586448771517, POS_MZ115.05061139453764_RT3.075588207899374, POS_MZ132.0375011416352_RT3.0411966250142086, POS_MZ170.1282367958087_RT8.623644022461196, POS_MZ186.14905277744435_RT8.983862019275138, POS_MZ194.08134066829066_RT10.45462132560804, POS_MZ226.1051259217474_RT3.1697510287344373, ",
					"picks": 2
				},
				{
					"features": [
						"POS_MZ115.05061139453764_RT3.075588207899374",
						"POS_MZ132.5234492330965_RT3.118507094059924",
						"POS_MZ170.1282367958087_RT8.623644022461196",
						"POS_MZ186.14905277744435_RT8.983862019275138",
						"POS_MZ203.17680801999572_RT2.9070696255418498",
						"POS_MZ226.1051259217474_RT3.1697510287344373"
					],
					"profileID": "POS_MZ115.05061139453764_RT3.075588207899374, POS_MZ132.5234492330965_RT3.118507094059924, POS_MZ170.1282367958087_RT8.623644022461196, POS_MZ186.14905277744435_RT8.983862019275138, POS_MZ203.17680801999572_RT2.9070696255418498, POS_MZ226.1051259217474_RT3.1697510287344373, ",
					"picks": 2
				},
				{
					"features": [
						"NEG_MZ242.07692321932652_RT1.9382490482438723",
						"POS_MZ132.5234492330965_RT3.118507094059924",
						"POS_MZ186.14905277744435_RT8.983862019275138",
						"POS_MZ226.1051259217474_RT3.1697510287344373"
					],
					"profileID": "NEG_MZ242.07692321932652_RT1.9382490482438723, POS_MZ132.5234492330965_RT3.118507094059924, POS_MZ186.14905277744435_RT8.983862019275138, POS_MZ226.1051259217474_RT3.1697510287344373, ",
					"picks": 2
				},
				{
					"features": [
						"NEG_MZ170.08124575328864_RT11.813211512889174",
						"NEG_MZ215.0168276632535_RT2.76586448771517",
						"POS_MZ115.05061139453764_RT3.075588207899374",
						"POS_MZ124.03765102099347_RT4.3083739486856905",
						"POS_MZ173.03056040362438_RT3.1679740999672985",
						"POS_MZ179.98128915617383_RT1.5073836314980706",
						"POS_MZ186.14905277744435_RT8.983862019275138",
						"POS_MZ226.1051259217474_RT3.1697510287344373"
					],
					"profileID": "NEG_MZ170.08124575328864_RT11.813211512889174, NEG_MZ215.0168276632535_RT2.76586448771517, POS_MZ115.05061139453764_RT3.075588207899374, POS_MZ124.03765102099347_RT4.3083739486856905, POS_MZ173.03056040362438_RT3.1679740999672985, POS_MZ179.98128915617383_RT1.5073836314980706, POS_MZ186.14905277744435_RT8.983862019275138, POS_MZ226.1051259217474_RT3.1697510287344373, ",
					"picks": 2
				},
				{
					"features": [
						"NEG_MZ87.04364378734302_RT9.213530567346618",
						"POS_MZ173.03056040362438_RT3.1679740999672985",
						"POS_MZ186.14905277744435_RT8.983862019275138",
						"POS_MZ226.1051259217474_RT3.1697510287344373"
					],
					"profileID": "NEG_MZ87.04364378734302_RT9.213530567346618, POS_MZ173.03056040362438_RT3.1679740999672985, POS_MZ186.14905277744435_RT8.983862019275138, POS_MZ226.1051259217474_RT3.1697510287344373, ",
					"picks": 2
				},
				{
					"features": [
						"NEG_MZ242.07692321932652_RT1.9382490482438723",
						"POS_MZ115.05061139453764_RT3.075588207899374",
						"POS_MZ171.02646522136075_RT2.980316734679367",
						"POS_MZ186.14905277744435_RT8.983862019275138",
						"POS_MZ232.9950726503974_RT2.799664807964424"
					],
					"profileID": "NEG_MZ242.07692321932652_RT1.9382490482438723, POS_MZ115.05061139453764_RT3.075588207899374, POS_MZ171.02646522136075_RT2.980316734679367, POS_MZ186.14905277744435_RT8.983862019275138, POS_MZ232.9950726503974_RT2.799664807964424, ",
					"picks": 2
				},
				{
					"features": [
						"NEG_MZ215.0168276632535_RT2.76586448771517",
						"POS_MZ115.05061139453764_RT3.075588207899374",
						"POS_MZ124.03765102099347_RT4.3083739486856905",
						"POS_MZ132.5234492330965_RT3.118507094059924",
						"POS_MZ186.14905277744435_RT8.983862019275138",
						"POS_MZ203.17680801999572_RT2.9070696255418498",
						"POS_MZ226.1051259217474_RT3.1697510287344373"
					],
					"profileID": "NEG_MZ215.0168276632535_RT2.76586448771517, POS_MZ115.05061139453764_RT3.075588207899374, POS_MZ124.03765102099347_RT4.3083739486856905, POS_MZ132.5234492330965_RT3.118507094059924, POS_MZ186.14905277744435_RT8.983862019275138, POS_MZ203.17680801999572_RT2.9070696255418498, POS_MZ226.1051259217474_RT3.1697510287344373, ",
					"picks": 2
				},
				{
					"features": [
						"POS_MZ124.03765102099347_RT4.3083739486856905",
						"POS_MZ173.03056040362438_RT3.1679740999672985",
						"POS_MZ186.14905277744435_RT8.983862019275138",
						"POS_MZ226.1051259217474_RT3.1697510287344373",
						"POS_MZ232.9950726503974_RT2.799664807964424"
					],
					"profileID": "POS_MZ124.03765102099347_RT4.3083739486856905, POS_MZ173.03056040362438_RT3.1679740999672985, POS_MZ186.14905277744435_RT8.983862019275138, POS_MZ226.1051259217474_RT3.1697510287344373, POS_MZ232.9950726503974_RT2.799664807964424, ",
					"picks": 2
				},
				{
					"features": [
						"POS_MZ115.05061139453764_RT3.075588207899374",
						"POS_MZ173.03056040362438_RT3.1679740999672985",
						"POS_MZ186.14905277744435_RT8.983862019275138",
						"POS_MZ197.99199758562807_RT1.5037731719626888"
					],
					"profileID": "POS_MZ115.05061139453764_RT3.075588207899374, POS_MZ173.03056040362438_RT3.1679740999672985, POS_MZ186.14905277744435_RT8.983862019275138, POS_MZ197.99199758562807_RT1.5037731719626888, ",
					"picks": 2
				},
				{
					"features": [
						"NEG_MZ215.0168276632535_RT2.76586448771517",
						"POS_MZ186.14905277744435_RT8.983862019275138",
						"POS_MZ190.08635855759917_RT9.66977196404359",
						"POS_MZ197.99199758562807_RT1.5037731719626888",
						"POS_MZ226.1051259217474_RT3.1697510287344373"
					],
					"profileID": "NEG_MZ215.0168276632535_RT2.76586448771517, POS_MZ186.14905277744435_RT8.983862019275138, POS_MZ190.08635855759917_RT9.66977196404359, POS_MZ197.99199758562807_RT1.5037731719626888, POS_MZ226.1051259217474_RT3.1697510287344373, ",
					"picks": 2
				},
				{
					"features": [
						"NEG_MZ215.0168276632535_RT2.76586448771517",
						"POS_MZ115.05061139453764_RT3.075588207899374",
						"POS_MZ132.5234492330965_RT3.118507094059924",
						"POS_MZ226.1051259217474_RT3.1697510287344373"
					],
					"profileID": "NEG_MZ215.0168276632535_RT2.76586448771517, POS_MZ115.05061139453764_RT3.075588207899374, POS_MZ132.5234492330965_RT3.118507094059924, POS_MZ226.1051259217474_RT3.1697510287344373, ",
					"picks": 2
				},
				{
					"features": [
						"POS_MZ115.05061139453764_RT3.075588207899374",
						"POS_MZ132.5234492330965_RT3.118507094059924",
						"POS_MZ186.14905277744435_RT8.983862019275138",
						"POS_MZ197.99199758562807_RT1.5037731719626888"
					],
					"profileID": "POS_MZ115.05061139453764_RT3.075588207899374, POS_MZ132.5234492330965_RT3.118507094059924, POS_MZ186.14905277744435_RT8.983862019275138, POS_MZ197.99199758562807_RT1.5037731719626888, ",
					"picks": 2
				},
				{
					"features": [
						"NEG_MZ170.08124575328864_RT11.813211512889174",
						"NEG_MZ215.0168276632535_RT2.76586448771517",
						"POS_MZ124.03765102099347_RT4.3083739486856905",
						"POS_MZ132.5234492330965_RT3.118507094059924",
						"POS_MZ186.14905277744435_RT8.983862019275138",
						"POS_MZ226.1051259217474_RT3.1697510287344373"
					],
					"profileID": "NEG_MZ170.08124575328864_RT11.813211512889174, NEG_MZ215.0168276632535_RT2.76586448771517, POS_MZ124.03765102099347_RT4.3083739486856905, POS_MZ132.5234492330965_RT3.118507094059924, POS_MZ186.14905277744435_RT8.983862019275138, POS_MZ226.1051259217474_RT3.1697510287344373, ",
					"picks": 2
				},
				{
					"features": [
						"NEG_MZ215.0168276632535_RT2.76586448771517",
						"POS_MZ115.05061139453764_RT3.075588207899374",
						"POS_MZ171.02646522136075_RT2.980316734679367",
						"POS_MZ193.09514002930413_RT10.098359710376739",
						"POS_MZ226.1051259217474_RT3.1697510287344373"
					],
					"profileID": "NEG_MZ215.0168276632535_RT2.76586448771517, POS_MZ115.05061139453764_RT3.075588207899374, POS_MZ171.02646522136075_RT2.980316734679367, POS_MZ193.09514002930413_RT10.098359710376739, POS_MZ226.1051259217474_RT3.1697510287344373, ",
					"picks": 2
				},
				{
					"features": [
						"NEG_MZ215.0168276632535_RT2.76586448771517",
						"POS_MZ115.05061139453764_RT3.075588207899374",
						"POS_MZ124.03765102099347_RT4.3083739486856905",
						"POS_MZ173.03056040362438_RT3.1679740999672985",
						"POS_MZ186.14905277744435_RT8.983862019275138",
						"POS_MZ194.08134066829066_RT10.45462132560804"
					],
					"profileID": "NEG_MZ215.0168276632535_RT2.76586448771517, POS_MZ115.05061139453764_RT3.075588207899374, POS_MZ124.03765102099347_RT4.3083739486856905, POS_MZ173.03056040362438_RT3.1679740999672985, POS_MZ186.14905277744435_RT8.983862019275138, POS_MZ194.08134066829066_RT10.45462132560804, ",
					"picks": 2
				},
				{
					"features": [
						"NEG_MZ215.0168276632535_RT2.76586448771517",
						"POS_MZ124.03765102099347_RT4.3083739486856905",
						"POS_MZ132.5234492330965_RT3.118507094059924",
						"POS_MZ179.98128915617383_RT1.5073836314980706",
						"POS_MZ186.14905277744435_RT8.983862019275138",
						"POS_MZ226.1051259217474_RT3.1697510287344373"
					],
					"profileID": "NEG_MZ215.0168276632535_RT2.76586448771517, POS_MZ124.03765102099347_RT4.3083739486856905, POS_MZ132.5234492330965_RT3.118507094059924, POS_MZ179.98128915617383_RT1.5073836314980706, POS_MZ186.14905277744435_RT8.983862019275138, POS_MZ226.1051259217474_RT3.1697510287344373, ",
					"picks": 2
				},
				{
					"features": [
						"POS_MZ115.05061139453764_RT3.075588207899374",
						"POS_MZ154.08655732941773_RT10.111814174982808",
						"POS_MZ170.1282367958087_RT8.623644022461196",
						"POS_MZ173.03056040362438_RT3.1679740999672985",
						"POS_MZ226.1051259217474_RT3.1697510287344373",
						"POS_MZ232.9950726503974_RT2.799664807964424"
					],
					"profileID": "POS_MZ115.05061139453764_RT3.075588207899374, POS_MZ154.08655732941773_RT10.111814174982808, POS_MZ170.1282367958087_RT8.623644022461196, POS_MZ173.03056040362438_RT3.1679740999672985, POS_MZ226.1051259217474_RT3.1697510287344373, POS_MZ232.9950726503974_RT2.799664807964424, ",
					"picks": 2
				},
				{
					"features": [
						"POS_MZ173.03056040362438_RT3.1679740999672985",
						"POS_MZ173.118041089786_RT10.109183003538282",
						"POS_MZ186.14905277744435_RT8.983862019275138",
						"POS_MZ226.1051259217474_RT3.1697510287344373"
					],
					"profileID": "POS_MZ173.03056040362438_RT3.1679740999672985, POS_MZ173.118041089786_RT10.109183003538282, POS_MZ186.14905277744435_RT8.983862019275138, POS_MZ226.1051259217474_RT3.1697510287344373, ",
					"picks": 2
				},
				{
					"features": [
						"NEG_MZ215.0168276632535_RT2.76586448771517",
						"NEG_MZ87.04364378734302_RT9.213530567346618",
						"POS_MZ186.14905277744435_RT8.983862019275138",
						"POS_MZ226.1051259217474_RT3.1697510287344373",
						"POS_MZ98.0969625903714_RT10.160652479780962"
					],
					"profileID": "NEG_MZ215.0168276632535_RT2.76586448771517, NEG_MZ87.04364378734302_RT9.213530567346618, POS_MZ186.14905277744435_RT8.983862019275138, POS_MZ226.1051259217474_RT3.1697510287344373, POS_MZ98.0969625903714_RT10.160652479780962, ",
					"picks": 2
				},
				{
					"features": [
						"NEG_MZ242.07692321932652_RT1.9382490482438723",
						"POS_MZ171.02646522136075_RT2.980316734679367",
						"POS_MZ186.14905277744435_RT8.983862019275138",
						"POS_MZ226.1051259217474_RT3.1697510287344373",
						"POS_MZ232.9950726503974_RT2.799664807964424"
					],
					"profileID": "NEG_MZ242.07692321932652_RT1.9382490482438723, POS_MZ171.02646522136075_RT2.980316734679367, POS_MZ186.14905277744435_RT8.983862019275138, POS_MZ226.1051259217474_RT3.1697510287344373, POS_MZ232.9950726503974_RT2.799664807964424, ",
					"picks": 2
				},
				{
					"features": [
						"POS_MZ115.05061139453764_RT3.075588207899374",
						"POS_MZ132.0375011416352_RT3.0411966250142086",
						"POS_MZ170.1282367958087_RT8.623644022461196"
					],
					"profileID": "POS_MZ115.05061139453764_RT3.075588207899374, POS_MZ132.0375011416352_RT3.0411966250142086, POS_MZ170.1282367958087_RT8.623644022461196, ",
					"picks": 2
				},
				{
					"features": [
						"NEG_MZ215.0168276632535_RT2.76586448771517",
						"POS_MZ115.05061139453764_RT3.075588207899374",
						"POS_MZ124.03765102099347_RT4.3083739486856905",
						"POS_MZ132.5234492330965_RT3.118507094059924",
						"POS_MZ186.14905277744435_RT8.983862019275138",
						"POS_MZ190.08635855759917_RT9.66977196404359",
						"POS_MZ197.99199758562807_RT1.5037731719626888",
						"POS_MZ226.1051259217474_RT3.1697510287344373"
					],
					"profileID": "NEG_MZ215.0168276632535_RT2.76586448771517, POS_MZ115.05061139453764_RT3.075588207899374, POS_MZ124.03765102099347_RT4.3083739486856905, POS_MZ132.5234492330965_RT3.118507094059924, POS_MZ186.14905277744435_RT8.983862019275138, POS_MZ190.08635855759917_RT9.66977196404359, POS_MZ197.99199758562807_RT1.5037731719626888, POS_MZ226.1051259217474_RT3.1697510287344373, ",
					"picks": 2
				},
				{
					"features": [
						"NEG_MZ87.04364378734302_RT9.213530567346618",
						"POS_MZ115.05061139453764_RT3.075588207899374",
						"POS_MZ171.02646522136075_RT2.980316734679367"
					],
					"profileID": "NEG_MZ87.04364378734302_RT9.213530567346618, POS_MZ115.05061139453764_RT3.075588207899374, POS_MZ171.02646522136075_RT2.980316734679367, ",
					"picks": 2
				},
				{
					"features": [
						"POS_MZ173.03056040362438_RT3.1679740999672985",
						"POS_MZ186.14905277744435_RT8.983862019275138",
						"POS_MZ197.99199758562807_RT1.5037731719626888"
					],
					"profileID": "POS_MZ173.03056040362438_RT3.1679740999672985, POS_MZ186.14905277744435_RT8.983862019275138, POS_MZ197.99199758562807_RT1.5037731719626888, ",
					"picks": 2
				},
				{
					"features": [
						"NEG_MZ215.0168276632535_RT2.76586448771517",
						"POS_MZ173.11749407532722_RT9.904557910742724",
						"POS_MZ186.14905277744435_RT8.983862019275138"
					],
					"profileID": "NEG_MZ215.0168276632535_RT2.76586448771517, POS_MZ173.11749407532722_RT9.904557910742724, POS_MZ186.14905277744435_RT8.983862019275138, ",
					"picks": 2
				},
				{
					"features": [
						"NEG_MZ215.0168276632535_RT2.76586448771517",
						"POS_MZ173.118041089786_RT10.109183003538282",
						"POS_MZ186.14905277744435_RT8.983862019275138",
						"POS_MZ226.1051259217474_RT3.1697510287344373"
					],
					"profileID": "NEG_MZ215.0168276632535_RT2.76586448771517, POS_MZ173.118041089786_RT10.109183003538282, POS_MZ186.14905277744435_RT8.983862019275138, POS_MZ226.1051259217474_RT3.1697510287344373, ",
					"picks": 2
				},
				{
					"features": [
						"NEG_MZ215.0168276632535_RT2.76586448771517",
						"POS_MZ115.05061139453764_RT3.075588207899374",
						"POS_MZ170.1282367958087_RT8.623644022461196",
						"POS_MZ171.02646522136075_RT2.980316734679367",
						"POS_MZ179.98128915617383_RT1.5073836314980706",
						"POS_MZ186.14905277744435_RT8.983862019275138",
						"POS_MZ194.08134066829066_RT10.45462132560804"
					],
					"profileID": "NEG_MZ215.0168276632535_RT2.76586448771517, POS_MZ115.05061139453764_RT3.075588207899374, POS_MZ170.1282367958087_RT8.623644022461196, POS_MZ171.02646522136075_RT2.980316734679367, POS_MZ179.98128915617383_RT1.5073836314980706, POS_MZ186.14905277744435_RT8.983862019275138, POS_MZ194.08134066829066_RT10.45462132560804, ",
					"picks": 2
				},
				{
					"features": [
						"NEG_MZ170.08124575328864_RT11.813211512889174",
						"NEG_MZ215.0168276632535_RT2.76586448771517",
						"POS_MZ115.05061139453764_RT3.075588207899374",
						"POS_MZ132.5234492330965_RT3.118507094059924",
						"POS_MZ173.118041089786_RT10.109183003538282",
						"POS_MZ186.14905277744435_RT8.983862019275138",
						"POS_MZ226.1051259217474_RT3.1697510287344373"
					],
					"profileID": "NEG_MZ170.08124575328864_RT11.813211512889174, NEG_MZ215.0168276632535_RT2.76586448771517, POS_MZ115.05061139453764_RT3.075588207899374, POS_MZ132.5234492330965_RT3.118507094059924, POS_MZ173.118041089786_RT10.109183003538282, POS_MZ186.14905277744435_RT8.983862019275138, POS_MZ226.1051259217474_RT3.1697510287344373, ",
					"picks": 2
				},
				{
					"features": [
						"POS_MZ115.05061139453764_RT3.075588207899374",
						"POS_MZ132.5234492330965_RT3.118507094059924",
						"POS_MZ171.11310577553607_RT10.112185626839564",
						"POS_MZ186.14905277744435_RT8.983862019275138",
						"POS_MZ226.1051259217474_RT3.1697510287344373"
					],
					"profileID": "POS_MZ115.05061139453764_RT3.075588207899374, POS_MZ132.5234492330965_RT3.118507094059924, POS_MZ171.11310577553607_RT10.112185626839564, POS_MZ186.14905277744435_RT8.983862019275138, POS_MZ226.1051259217474_RT3.1697510287344373, ",
					"picks": 2
				},
				{
					"features": [
						"POS_MZ173.03056040362438_RT3.1679740999672985",
						"POS_MZ186.14905277744435_RT8.983862019275138",
						"POS_MZ226.1051259217474_RT3.1697510287344373",
						"POS_MZ232.9950726503974_RT2.799664807964424"
					],
					"profileID": "POS_MZ173.03056040362438_RT3.1679740999672985, POS_MZ186.14905277744435_RT8.983862019275138, POS_MZ226.1051259217474_RT3.1697510287344373, POS_MZ232.9950726503974_RT2.799664807964424, ",
					"picks": 2
				},
				{
					"features": [
						"POS_MZ132.5234492330965_RT3.118507094059924",
						"POS_MZ173.118041089786_RT10.109183003538282",
						"POS_MZ186.14905277744435_RT8.983862019275138",
						"POS_MZ226.1051259217474_RT3.1697510287344373"
					],
					"profileID": "POS_MZ132.5234492330965_RT3.118507094059924, POS_MZ173.118041089786_RT10.109183003538282, POS_MZ186.14905277744435_RT8.983862019275138, POS_MZ226.1051259217474_RT3.1697510287344373, ",
					"picks": 2
				},
				{
					"features": [
						"NEG_MZ215.0168276632535_RT2.76586448771517",
						"POS_MZ115.05061139453764_RT3.075588207899374",
						"POS_MZ171.02646522136075_RT2.980316734679367",
						"POS_MZ186.14905277744435_RT8.983862019275138",
						"POS_MZ194.08134066829066_RT10.45462132560804",
						"POS_MZ226.1051259217474_RT3.1697510287344373"
					],
					"profileID": "NEG_MZ215.0168276632535_RT2.76586448771517, POS_MZ115.05061139453764_RT3.075588207899374, POS_MZ171.02646522136075_RT2.980316734679367, POS_MZ186.14905277744435_RT8.983862019275138, POS_MZ194.08134066829066_RT10.45462132560804, POS_MZ226.1051259217474_RT3.1697510287344373, ",
					"picks": 2
				},
				{
					"features": [
						"NEG_MZ215.0168276632535_RT2.76586448771517",
						"NEG_MZ87.04364378734302_RT9.213530567346618",
						"POS_MZ179.98128915617383_RT1.5073836314980706",
						"POS_MZ186.14905277744435_RT8.983862019275138",
						"POS_MZ226.1051259217474_RT3.1697510287344373"
					],
					"profileID": "NEG_MZ215.0168276632535_RT2.76586448771517, NEG_MZ87.04364378734302_RT9.213530567346618, POS_MZ179.98128915617383_RT1.5073836314980706, POS_MZ186.14905277744435_RT8.983862019275138, POS_MZ226.1051259217474_RT3.1697510287344373, ",
					"picks": 2
				},
				{
					"features": [
						"NEG_MZ215.0168276632535_RT2.76586448771517",
						"POS_MZ170.1282367958087_RT8.623644022461196",
						"POS_MZ186.14905277744435_RT8.983862019275138",
						"POS_MZ203.17680801999572_RT2.9070696255418498",
						"POS_MZ226.1051259217474_RT3.1697510287344373"
					],
					"profileID": "NEG_MZ215.0168276632535_RT2.76586448771517, POS_MZ170.1282367958087_RT8.623644022461196, POS_MZ186.14905277744435_RT8.983862019275138, POS_MZ203.17680801999572_RT2.9070696255418498, POS_MZ226.1051259217474_RT3.1697510287344373, ",
					"picks": 2
				},
				{
					"features": [
						"POS_MZ115.05061139453764_RT3.075588207899374",
						"POS_MZ170.1282367958087_RT8.623644022461196",
						"POS_MZ173.03056040362438_RT3.1679740999672985",
						"POS_MZ173.118041089786_RT10.109183003538282"
					],
					"profileID": "POS_MZ115.05061139453764_RT3.075588207899374, POS_MZ170.1282367958087_RT8.623644022461196, POS_MZ173.03056040362438_RT3.1679740999672985, POS_MZ173.118041089786_RT10.109183003538282, ",
					"picks": 2
				},
				{
					"features": [
						"POS_MZ115.05061139453764_RT3.075588207899374",
						"POS_MZ173.03056040362438_RT3.1679740999672985",
						"POS_MZ226.1051259217474_RT3.1697510287344373"
					],
					"profileID": "POS_MZ115.05061139453764_RT3.075588207899374, POS_MZ173.03056040362438_RT3.1679740999672985, POS_MZ226.1051259217474_RT3.1697510287344373, ",
					"picks": 2
				},
				{
					"features": [
						"NEG_MZ215.0168276632535_RT2.76586448771517",
						"POS_MZ186.14905277744435_RT8.983862019275138",
						"POS_MZ255.09773767688822_RT2.412685549660266"
					],
					"profileID": "NEG_MZ215.0168276632535_RT2.76586448771517, POS_MZ186.14905277744435_RT8.983862019275138, POS_MZ255.09773767688822_RT2.412685549660266, ",
					"picks": 2
				},
				{
					"features": [
						"NEG_MZ87.04364378734302_RT9.213530567346618",
						"POS_MZ115.05061139453764_RT3.075588207899374",
						"POS_MZ173.03056040362438_RT3.1679740999672985",
						"POS_MZ232.9950726503974_RT2.799664807964424"
					],
					"profileID": "NEG_MZ87.04364378734302_RT9.213530567346618, POS_MZ115.05061139453764_RT3.075588207899374, POS_MZ173.03056040362438_RT3.1679740999672985, POS_MZ232.9950726503974_RT2.799664807964424, ",
					"picks": 2
				},
				{
					"features": [
						"NEG_MZ215.0168276632535_RT2.76586448771517",
						"POS_MZ115.05061139453764_RT3.075588207899374",
						"POS_MZ173.03056040362438_RT3.1679740999672985",
						"POS_MZ186.14905277744435_RT8.983862019275138",
						"POS_MZ197.99199758562807_RT1.5037731719626888",
						"POS_MZ226.1051259217474_RT3.1697510287344373",
						"POS_MZ98.0969625903714_RT10.160652479780962"
					],
					"profileID": "NEG_MZ215.0168276632535_RT2.76586448771517, POS_MZ115.05061139453764_RT3.075588207899374, POS_MZ173.03056040362438_RT3.1679740999672985, POS_MZ186.14905277744435_RT8.983862019275138, POS_MZ197.99199758562807_RT1.5037731719626888, POS_MZ226.1051259217474_RT3.1697510287344373, POS_MZ98.0969625903714_RT10.160652479780962, ",
					"picks": 2
				},
				{
					"features": [
						"NEG_MZ215.0168276632535_RT2.76586448771517",
						"POS_MZ115.05061139453764_RT3.075588207899374",
						"POS_MZ173.03056040362438_RT3.1679740999672985",
						"POS_MZ173.118041089786_RT10.109183003538282",
						"POS_MZ179.98128915617383_RT1.5073836314980706",
						"POS_MZ186.14905277744435_RT8.983862019275138",
						"POS_MZ226.1051259217474_RT3.1697510287344373"
					],
					"profileID": "NEG_MZ215.0168276632535_RT2.76586448771517, POS_MZ115.05061139453764_RT3.075588207899374, POS_MZ173.03056040362438_RT3.1679740999672985, POS_MZ173.118041089786_RT10.109183003538282, POS_MZ179.98128915617383_RT1.5073836314980706, POS_MZ186.14905277744435_RT8.983862019275138, POS_MZ226.1051259217474_RT3.1697510287344373, ",
					"picks": 2
				},
				{
					"features": [
						"NEG_MZ215.0168276632535_RT2.76586448771517",
						"NEG_MZ87.04364378734302_RT9.213530567346618",
						"POS_MZ173.118041089786_RT10.109183003538282",
						"POS_MZ226.1051259217474_RT3.1697510287344373"
					],
					"profileID": "NEG_MZ215.0168276632535_RT2.76586448771517, NEG_MZ87.04364378734302_RT9.213530567346618, POS_MZ173.118041089786_RT10.109183003538282, POS_MZ226.1051259217474_RT3.1697510287344373, ",
					"picks": 2
				},
				{
					"features": [
						"NEG_MZ215.0168276632535_RT2.76586448771517",
						"POS_MZ115.05061139453764_RT3.075588207899374",
						"POS_MZ170.1282367958087_RT8.623644022461196",
						"POS_MZ173.03056040362438_RT3.1679740999672985",
						"POS_MZ186.14905277744435_RT8.983862019275138",
						"POS_MZ226.1051259217474_RT3.1697510287344373",
						"POS_MZ232.9950726503974_RT2.799664807964424"
					],
					"profileID": "NEG_MZ215.0168276632535_RT2.76586448771517, POS_MZ115.05061139453764_RT3.075588207899374, POS_MZ170.1282367958087_RT8.623644022461196, POS_MZ173.03056040362438_RT3.1679740999672985, POS_MZ186.14905277744435_RT8.983862019275138, POS_MZ226.1051259217474_RT3.1697510287344373, POS_MZ232.9950726503974_RT2.799664807964424, ",
					"picks": 2
				},
				{
					"features": [
						"POS_MZ115.05061139453764_RT3.075588207899374",
						"POS_MZ173.03056040362438_RT3.1679740999672985",
						"POS_MZ194.08134066829066_RT10.45462132560804",
						"POS_MZ226.1051259217474_RT3.1697510287344373",
						"POS_MZ232.9950726503974_RT2.799664807964424"
					],
					"profileID": "POS_MZ115.05061139453764_RT3.075588207899374, POS_MZ173.03056040362438_RT3.1679740999672985, POS_MZ194.08134066829066_RT10.45462132560804, POS_MZ226.1051259217474_RT3.1697510287344373, POS_MZ232.9950726503974_RT2.799664807964424, ",
					"picks": 2
				},
				{
					"features": [
						"NEG_MZ215.0168276632535_RT2.76586448771517",
						"POS_MZ132.5234492330965_RT3.118507094059924",
						"POS_MZ171.11310577553607_RT10.112185626839564",
						"POS_MZ186.14905277744435_RT8.983862019275138",
						"POS_MZ226.1051259217474_RT3.1697510287344373"
					],
					"profileID": "NEG_MZ215.0168276632535_RT2.76586448771517, POS_MZ132.5234492330965_RT3.118507094059924, POS_MZ171.11310577553607_RT10.112185626839564, POS_MZ186.14905277744435_RT8.983862019275138, POS_MZ226.1051259217474_RT3.1697510287344373, ",
					"picks": 2
				},
				{
					"features": [
						"NEG_MZ215.0168276632535_RT2.76586448771517",
						"NEG_MZ87.04364378734302_RT9.213530567346618",
						"POS_MZ113.02378426828692_RT3.1326579420694602",
						"POS_MZ226.1051259217474_RT3.1697510287344373"
					],
					"profileID": "NEG_MZ215.0168276632535_RT2.76586448771517, NEG_MZ87.04364378734302_RT9.213530567346618, POS_MZ113.02378426828692_RT3.1326579420694602, POS_MZ226.1051259217474_RT3.1697510287344373, ",
					"picks": 2
				},
				{
					"features": [
						"POS_MZ124.03765102099347_RT4.3083739486856905",
						"POS_MZ132.0375011416352_RT3.0411966250142086",
						"POS_MZ226.1051259217474_RT3.1697510287344373",
						"POS_MZ232.9950726503974_RT2.799664807964424"
					],
					"profileID": "POS_MZ124.03765102099347_RT4.3083739486856905, POS_MZ132.0375011416352_RT3.0411966250142086, POS_MZ226.1051259217474_RT3.1697510287344373, POS_MZ232.9950726503974_RT2.799664807964424, ",
					"picks": 2
				},
				{
					"features": [
						"POS_MZ115.05061139453764_RT3.075588207899374",
						"POS_MZ126.09164703633141_RT10.211234736418044",
						"POS_MZ171.02646522136075_RT2.980316734679367"
					],
					"profileID": "POS_MZ115.05061139453764_RT3.075588207899374, POS_MZ126.09164703633141_RT10.211234736418044, POS_MZ171.02646522136075_RT2.980316734679367, ",
					"picks": 2
				},
				{
					"features": [
						"POS_MZ173.03056040362438_RT3.1679740999672985",
						"POS_MZ186.14905277744435_RT8.983862019275138",
						"POS_MZ203.17680801999572_RT2.9070696255418498"
					],
					"profileID": "POS_MZ173.03056040362438_RT3.1679740999672985, POS_MZ186.14905277744435_RT8.983862019275138, POS_MZ203.17680801999572_RT2.9070696255418498, ",
					"picks": 2
				},
				{
					"features": [
						"NEG_MZ215.0168276632535_RT2.76586448771517",
						"POS_MZ132.5234492330965_RT3.118507094059924",
						"POS_MZ190.08635855759917_RT9.66977196404359",
						"POS_MZ226.1051259217474_RT3.1697510287344373"
					],
					"profileID": "NEG_MZ215.0168276632535_RT2.76586448771517, POS_MZ132.5234492330965_RT3.118507094059924, POS_MZ190.08635855759917_RT9.66977196404359, POS_MZ226.1051259217474_RT3.1697510287344373, ",
					"picks": 2
				},
				{
					"features": [
						"NEG_MZ215.0168276632535_RT2.76586448771517",
						"POS_MZ126.09164703633141_RT10.211234736418044",
						"POS_MZ186.14905277744435_RT8.983862019275138"
					],
					"profileID": "NEG_MZ215.0168276632535_RT2.76586448771517, POS_MZ126.09164703633141_RT10.211234736418044, POS_MZ186.14905277744435_RT8.983862019275138, ",
					"picks": 2
				},
				{
					"features": [
						"NEG_MZ215.0168276632535_RT2.76586448771517",
						"POS_MZ115.05061139453764_RT3.075588207899374",
						"POS_MZ173.03056040362438_RT3.1679740999672985",
						"POS_MZ173.118041089786_RT10.109183003538282",
						"POS_MZ186.14905277744435_RT8.983862019275138",
						"POS_MZ226.1051259217474_RT3.1697510287344373"
					],
					"profileID": "NEG_MZ215.0168276632535_RT2.76586448771517, POS_MZ115.05061139453764_RT3.075588207899374, POS_MZ173.03056040362438_RT3.1679740999672985, POS_MZ173.118041089786_RT10.109183003538282, POS_MZ186.14905277744435_RT8.983862019275138, POS_MZ226.1051259217474_RT3.1697510287344373, ",
					"picks": 2
				},
				{
					"features": [
						"POS_MZ115.05061139453764_RT3.075588207899374",
						"POS_MZ173.03056040362438_RT3.1679740999672985",
						"POS_MZ186.14905277744435_RT8.983862019275138",
						"POS_MZ226.1051259217474_RT3.1697510287344373",
						"POS_MZ232.9950726503974_RT2.799664807964424",
						"POS_MZ98.0969625903714_RT10.160652479780962"
					],
					"profileID": "POS_MZ115.05061139453764_RT3.075588207899374, POS_MZ173.03056040362438_RT3.1679740999672985, POS_MZ186.14905277744435_RT8.983862019275138, POS_MZ226.1051259217474_RT3.1697510287344373, POS_MZ232.9950726503974_RT2.799664807964424, POS_MZ98.0969625903714_RT10.160652479780962, ",
					"picks": 2
				},
				{
					"features": [
						"POS_MZ115.05061139453764_RT3.075588207899374",
						"POS_MZ126.09164703633141_RT10.211234736418044",
						"POS_MZ173.03056040362438_RT3.1679740999672985"
					],
					"profileID": "POS_MZ115.05061139453764_RT3.075588207899374, POS_MZ126.09164703633141_RT10.211234736418044, POS_MZ173.03056040362438_RT3.1679740999672985, ",
					"picks": 2
				},
				{
					"features": [
						"POS_MZ115.05061139453764_RT3.075588207899374",
						"POS_MZ132.03737796332163_RT2.8233344429933673",
						"POS_MZ170.1282367958087_RT8.623644022461196"
					],
					"profileID": "POS_MZ115.05061139453764_RT3.075588207899374, POS_MZ132.03737796332163_RT2.8233344429933673, POS_MZ170.1282367958087_RT8.623644022461196, ",
					"picks": 2
				},
				{
					"features": [
						"NEG_MZ215.0168276632535_RT2.76586448771517",
						"POS_MZ115.05061139453764_RT3.075588207899374",
						"POS_MZ154.08655732941773_RT10.111814174982808",
						"POS_MZ173.03056040362438_RT3.1679740999672985",
						"POS_MZ186.14905277744435_RT8.983862019275138",
						"POS_MZ226.1051259217474_RT3.1697510287344373"
					],
					"profileID": "NEG_MZ215.0168276632535_RT2.76586448771517, POS_MZ115.05061139453764_RT3.075588207899374, POS_MZ154.08655732941773_RT10.111814174982808, POS_MZ173.03056040362438_RT3.1679740999672985, POS_MZ186.14905277744435_RT8.983862019275138, POS_MZ226.1051259217474_RT3.1697510287344373, ",
					"picks": 2
				},
				{
					"features": [
						"NEG_MZ215.0168276632535_RT2.76586448771517",
						"POS_MZ115.05061139453764_RT3.075588207899374",
						"POS_MZ149.044434250042_RT3.055734650356517",
						"POS_MZ197.99199758562807_RT1.5037731719626888",
						"POS_MZ226.1051259217474_RT3.1697510287344373"
					],
					"profileID": "NEG_MZ215.0168276632535_RT2.76586448771517, POS_MZ115.05061139453764_RT3.075588207899374, POS_MZ149.044434250042_RT3.055734650356517, POS_MZ197.99199758562807_RT1.5037731719626888, POS_MZ226.1051259217474_RT3.1697510287344373, ",
					"picks": 2
				},
				{
					"features": [
						"POS_MZ124.03765102099347_RT4.3083739486856905",
						"POS_MZ132.03737796332163_RT2.8233344429933673"
					],
					"profileID": "POS_MZ124.03765102099347_RT4.3083739486856905, POS_MZ132.03737796332163_RT2.8233344429933673, ",
					"picks": 2
				},
				{
					"features": [
						"NEG_MZ215.0168276632535_RT2.76586448771517",
						"NEG_MZ87.04364378734302_RT9.213530567346618",
						"POS_MZ115.05061139453764_RT3.075588207899374",
						"POS_MZ124.03765102099347_RT4.3083739486856905",
						"POS_MZ132.5234492330965_RT3.118507094059924",
						"POS_MZ186.14905277744435_RT8.983862019275138",
						"POS_MZ226.1051259217474_RT3.1697510287344373"
					],
					"profileID": "NEG_MZ215.0168276632535_RT2.76586448771517, NEG_MZ87.04364378734302_RT9.213530567346618, POS_MZ115.05061139453764_RT3.075588207899374, POS_MZ124.03765102099347_RT4.3083739486856905, POS_MZ132.5234492330965_RT3.118507094059924, POS_MZ186.14905277744435_RT8.983862019275138, POS_MZ226.1051259217474_RT3.1697510287344373, ",
					"picks": 2
				},
				{
					"features": [
						"NEG_MZ215.0168276632535_RT2.76586448771517",
						"POS_MZ115.05061139453764_RT3.075588207899374",
						"POS_MZ132.03737796332163_RT2.8233344429933673",
						"POS_MZ186.14905277744435_RT8.983862019275138",
						"POS_MZ194.08134066829066_RT10.45462132560804",
						"POS_MZ226.1051259217474_RT3.1697510287344373"
					],
					"profileID": "NEG_MZ215.0168276632535_RT2.76586448771517, POS_MZ115.05061139453764_RT3.075588207899374, POS_MZ132.03737796332163_RT2.8233344429933673, POS_MZ186.14905277744435_RT8.983862019275138, POS_MZ194.08134066829066_RT10.45462132560804, POS_MZ226.1051259217474_RT3.1697510287344373, ",
					"picks": 2
				},
				{
					"features": [
						"NEG_MZ215.0168276632535_RT2.76586448771517",
						"POS_MZ115.05061139453764_RT3.075588207899374",
						"POS_MZ124.03765102099347_RT4.3083739486856905",
						"POS_MZ132.5234492330965_RT3.118507094059924",
						"POS_MZ170.1282367958087_RT8.623644022461196",
						"POS_MZ179.98128915617383_RT1.5073836314980706"
					],
					"profileID": "NEG_MZ215.0168276632535_RT2.76586448771517, POS_MZ115.05061139453764_RT3.075588207899374, POS_MZ124.03765102099347_RT4.3083739486856905, POS_MZ132.5234492330965_RT3.118507094059924, POS_MZ170.1282367958087_RT8.623644022461196, POS_MZ179.98128915617383_RT1.5073836314980706, ",
					"picks": 2
				},
				{
					"features": [
						"NEG_MZ215.0168276632535_RT2.76586448771517",
						"POS_MZ115.05061139453764_RT3.075588207899374",
						"POS_MZ170.1282367958087_RT8.623644022461196",
						"POS_MZ173.03056040362438_RT3.1679740999672985",
						"POS_MZ179.98128915617383_RT1.5073836314980706",
						"POS_MZ186.14905277744435_RT8.983862019275138",
						"POS_MZ226.1051259217474_RT3.1697510287344373"
					],
					"profileID": "NEG_MZ215.0168276632535_RT2.76586448771517, POS_MZ115.05061139453764_RT3.075588207899374, POS_MZ170.1282367958087_RT8.623644022461196, POS_MZ173.03056040362438_RT3.1679740999672985, POS_MZ179.98128915617383_RT1.5073836314980706, POS_MZ186.14905277744435_RT8.983862019275138, POS_MZ226.1051259217474_RT3.1697510287344373, ",
					"picks": 2
				},
				{
					"features": [
						"NEG_MZ215.0168276632535_RT2.76586448771517",
						"POS_MZ194.08134066829066_RT10.45462132560804",
						"POS_MZ226.1051259217474_RT3.1697510287344373"
					],
					"profileID": "NEG_MZ215.0168276632535_RT2.76586448771517, POS_MZ194.08134066829066_RT10.45462132560804, POS_MZ226.1051259217474_RT3.1697510287344373, ",
					"picks": 2
				},
				{
					"features": [
						"NEG_MZ215.0168276632535_RT2.76586448771517",
						"NEG_MZ242.07692321932652_RT1.9382490482438723",
						"POS_MZ115.05061139453764_RT3.075588207899374",
						"POS_MZ124.03765102099347_RT4.3083739486856905",
						"POS_MZ132.5234492330965_RT3.118507094059924",
						"POS_MZ170.1282367958087_RT8.623644022461196",
						"POS_MZ203.17680801999572_RT2.9070696255418498",
						"POS_MZ226.1051259217474_RT3.1697510287344373"
					],
					"profileID": "NEG_MZ215.0168276632535_RT2.76586448771517, NEG_MZ242.07692321932652_RT1.9382490482438723, POS_MZ115.05061139453764_RT3.075588207899374, POS_MZ124.03765102099347_RT4.3083739486856905, POS_MZ132.5234492330965_RT3.118507094059924, POS_MZ170.1282367958087_RT8.623644022461196, POS_MZ203.17680801999572_RT2.9070696255418498, POS_MZ226.1051259217474_RT3.1697510287344373, ",
					"picks": 2
				},
				{
					"features": [
						"POS_MZ115.05061139453764_RT3.075588207899374",
						"POS_MZ131.0342051188151_RT3.020038093070837",
						"POS_MZ232.9950726503974_RT2.799664807964424"
					],
					"profileID": "POS_MZ115.05061139453764_RT3.075588207899374, POS_MZ131.0342051188151_RT3.020038093070837, POS_MZ232.9950726503974_RT2.799664807964424, ",
					"picks": 2
				},
				{
					"features": [
						"NEG_MZ215.0168276632535_RT2.76586448771517",
						"POS_MZ173.03056040362438_RT3.1679740999672985",
						"POS_MZ179.98128915617383_RT1.5073836314980706",
						"POS_MZ186.14905277744435_RT8.983862019275138",
						"POS_MZ226.1051259217474_RT3.1697510287344373"
					],
					"profileID": "NEG_MZ215.0168276632535_RT2.76586448771517, POS_MZ173.03056040362438_RT3.1679740999672985, POS_MZ179.98128915617383_RT1.5073836314980706, POS_MZ186.14905277744435_RT8.983862019275138, POS_MZ226.1051259217474_RT3.1697510287344373, ",
					"picks": 2
				},
				{
					"features": [
						"NEG_MZ215.0168276632535_RT2.76586448771517",
						"POS_MZ115.05061139453764_RT3.075588207899374",
						"POS_MZ171.02646522136075_RT2.980316734679367",
						"POS_MZ186.14905277744435_RT8.983862019275138",
						"POS_MZ203.17680801999572_RT2.9070696255418498"
					],
					"profileID": "NEG_MZ215.0168276632535_RT2.76586448771517, POS_MZ115.05061139453764_RT3.075588207899374, POS_MZ171.02646522136075_RT2.980316734679367, POS_MZ186.14905277744435_RT8.983862019275138, POS_MZ203.17680801999572_RT2.9070696255418498, ",
					"picks": 2
				},
				{
					"features": [
						"NEG_MZ215.0168276632535_RT2.76586448771517",
						"POS_MZ115.05061139453764_RT3.075588207899374",
						"POS_MZ124.03765102099347_RT4.3083739486856905",
						"POS_MZ132.03748009885808_RT3.066983454454768",
						"POS_MZ197.99199758562807_RT1.5037731719626888",
						"POS_MZ226.1051259217474_RT3.1697510287344373"
					],
					"profileID": "NEG_MZ215.0168276632535_RT2.76586448771517, POS_MZ115.05061139453764_RT3.075588207899374, POS_MZ124.03765102099347_RT4.3083739486856905, POS_MZ132.03748009885808_RT3.066983454454768, POS_MZ197.99199758562807_RT1.5037731719626888, POS_MZ226.1051259217474_RT3.1697510287344373, ",
					"picks": 2
				},
				{
					"features": [
						"NEG_MZ215.0168276632535_RT2.76586448771517",
						"NEG_MZ87.04364378734302_RT9.213530567346618",
						"POS_MZ179.98128915617383_RT1.5073836314980706",
						"POS_MZ226.1051259217474_RT3.1697510287344373"
					],
					"profileID": "NEG_MZ215.0168276632535_RT2.76586448771517, NEG_MZ87.04364378734302_RT9.213530567346618, POS_MZ179.98128915617383_RT1.5073836314980706, POS_MZ226.1051259217474_RT3.1697510287344373, ",
					"picks": 2
				},
				{
					"features": [
						"NEG_MZ215.0168276632535_RT2.76586448771517",
						"POS_MZ115.05061139453764_RT3.075588207899374",
						"POS_MZ173.03056040362438_RT3.1679740999672985",
						"POS_MZ186.14905277744435_RT8.983862019275138",
						"POS_MZ226.1051259217474_RT3.1697510287344373"
					],
					"profileID": "NEG_MZ215.0168276632535_RT2.76586448771517, POS_MZ115.05061139453764_RT3.075588207899374, POS_MZ173.03056040362438_RT3.1679740999672985, POS_MZ186.14905277744435_RT8.983862019275138, POS_MZ226.1051259217474_RT3.1697510287344373, ",
					"picks": 2
				},
				{
					"features": [
						"NEG_MZ215.0168276632535_RT2.76586448771517",
						"POS_MZ124.03765102099347_RT4.3083739486856905",
						"POS_MZ190.08635855759917_RT9.66977196404359",
						"POS_MZ203.17680801999572_RT2.9070696255418498",
						"POS_MZ226.1051259217474_RT3.1697510287344373"
					],
					"profileID": "NEG_MZ215.0168276632535_RT2.76586448771517, POS_MZ124.03765102099347_RT4.3083739486856905, POS_MZ190.08635855759917_RT9.66977196404359, POS_MZ203.17680801999572_RT2.9070696255418498, POS_MZ226.1051259217474_RT3.1697510287344373, ",
					"picks": 2
				},
				{
					"features": [
						"POS_MZ115.05061139453764_RT3.075588207899374",
						"POS_MZ132.03737796332163_RT2.8233344429933673",
						"POS_MZ226.1051259217474_RT3.1697510287344373",
						"POS_MZ232.9950726503974_RT2.799664807964424"
					],
					"profileID": "POS_MZ115.05061139453764_RT3.075588207899374, POS_MZ132.03737796332163_RT2.8233344429933673, POS_MZ226.1051259217474_RT3.1697510287344373, POS_MZ232.9950726503974_RT2.799664807964424, ",
					"picks": 2
				},
				{
					"features": [
						"NEG_MZ215.0168276632535_RT2.76586448771517",
						"POS_MZ115.05061139453764_RT3.075588207899374",
						"POS_MZ132.03748009885808_RT3.066983454454768",
						"POS_MZ179.98128915617383_RT1.5073836314980706",
						"POS_MZ186.14905277744435_RT8.983862019275138"
					],
					"profileID": "NEG_MZ215.0168276632535_RT2.76586448771517, POS_MZ115.05061139453764_RT3.075588207899374, POS_MZ132.03748009885808_RT3.066983454454768, POS_MZ179.98128915617383_RT1.5073836314980706, POS_MZ186.14905277744435_RT8.983862019275138, ",
					"picks": 2
				},
				{
					"features": [
						"NEG_MZ215.0168276632535_RT2.76586448771517",
						"POS_MZ115.05061139453764_RT3.075588207899374",
						"POS_MZ173.03056040362438_RT3.1679740999672985",
						"POS_MZ226.1051259217474_RT3.1697510287344373",
						"POS_MZ98.0969625903714_RT10.160652479780962"
					],
					"profileID": "NEG_MZ215.0168276632535_RT2.76586448771517, POS_MZ115.05061139453764_RT3.075588207899374, POS_MZ173.03056040362438_RT3.1679740999672985, POS_MZ226.1051259217474_RT3.1697510287344373, POS_MZ98.0969625903714_RT10.160652479780962, ",
					"picks": 2
				},
				{
					"features": [
						"NEG_MZ215.0168276632535_RT2.76586448771517",
						"NEG_MZ242.07692321932652_RT1.9382490482438723",
						"POS_MZ115.05061139453764_RT3.075588207899374",
						"POS_MZ197.99199758562807_RT1.5037731719626888",
						"POS_MZ226.1051259217474_RT3.1697510287344373"
					],
					"profileID": "NEG_MZ215.0168276632535_RT2.76586448771517, NEG_MZ242.07692321932652_RT1.9382490482438723, POS_MZ115.05061139453764_RT3.075588207899374, POS_MZ197.99199758562807_RT1.5037731719626888, POS_MZ226.1051259217474_RT3.1697510287344373, ",
					"picks": 2
				},
				{
					"features": [
						"NEG_MZ215.0168276632535_RT2.76586448771517",
						"POS_MZ115.05061139453764_RT3.075588207899374",
						"POS_MZ132.5234492330965_RT3.118507094059924",
						"POS_MZ186.14905277744435_RT8.983862019275138",
						"POS_MZ226.1051259217474_RT3.1697510287344373"
					],
					"profileID": "NEG_MZ215.0168276632535_RT2.76586448771517, POS_MZ115.05061139453764_RT3.075588207899374, POS_MZ132.5234492330965_RT3.118507094059924, POS_MZ186.14905277744435_RT8.983862019275138, POS_MZ226.1051259217474_RT3.1697510287344373, ",
					"picks": 2
				},
				{
					"features": [
						"POS_MZ115.05061139453764_RT3.075588207899374",
						"POS_MZ171.02646522136075_RT2.980316734679367",
						"POS_MZ186.14905277744435_RT8.983862019275138",
						"POS_MZ193.09514002930413_RT10.098359710376739",
						"POS_MZ232.9950726503974_RT2.799664807964424"
					],
					"profileID": "POS_MZ115.05061139453764_RT3.075588207899374, POS_MZ171.02646522136075_RT2.980316734679367, POS_MZ186.14905277744435_RT8.983862019275138, POS_MZ193.09514002930413_RT10.098359710376739, POS_MZ232.9950726503974_RT2.799664807964424, ",
					"picks": 2
				},
				{
					"features": [
						"NEG_MZ215.0168276632535_RT2.76586448771517",
						"NEG_MZ87.04364378734302_RT9.213530567346618",
						"POS_MZ153.015981776982_RT4.908437811912692",
						"POS_MZ226.1051259217474_RT3.1697510287344373"
					],
					"profileID": "NEG_MZ215.0168276632535_RT2.76586448771517, NEG_MZ87.04364378734302_RT9.213530567346618, POS_MZ153.015981776982_RT4.908437811912692, POS_MZ226.1051259217474_RT3.1697510287344373, ",
					"picks": 2
				},
				{
					"features": [
						"NEG_MZ215.0168276632535_RT2.76586448771517",
						"NEG_MZ242.07692321932652_RT1.9382490482438723",
						"POS_MZ115.05061139453764_RT3.075588207899374",
						"POS_MZ132.5234492330965_RT3.118507094059924",
						"POS_MZ186.14905277744435_RT8.983862019275138",
						"POS_MZ190.08635855759917_RT9.66977196404359",
						"POS_MZ226.1051259217474_RT3.1697510287344373"
					],
					"profileID": "NEG_MZ215.0168276632535_RT2.76586448771517, NEG_MZ242.07692321932652_RT1.9382490482438723, POS_MZ115.05061139453764_RT3.075588207899374, POS_MZ132.5234492330965_RT3.118507094059924, POS_MZ186.14905277744435_RT8.983862019275138, POS_MZ190.08635855759917_RT9.66977196404359, POS_MZ226.1051259217474_RT3.1697510287344373, ",
					"picks": 2
				},
				{
					"features": [
						"NEG_MZ215.0168276632535_RT2.76586448771517",
						"POS_MZ115.05061139453764_RT3.075588207899374",
						"POS_MZ124.03765102099347_RT4.3083739486856905",
						"POS_MZ173.03056040362438_RT3.1679740999672985",
						"POS_MZ179.98128915617383_RT1.5073836314980706",
						"POS_MZ186.14905277744435_RT8.983862019275138",
						"POS_MZ190.08635855759917_RT9.66977196404359",
						"POS_MZ226.1051259217474_RT3.1697510287344373"
					],
					"profileID": "NEG_MZ215.0168276632535_RT2.76586448771517, POS_MZ115.05061139453764_RT3.075588207899374, POS_MZ124.03765102099347_RT4.3083739486856905, POS_MZ173.03056040362438_RT3.1679740999672985, POS_MZ179.98128915617383_RT1.5073836314980706, POS_MZ186.14905277744435_RT8.983862019275138, POS_MZ190.08635855759917_RT9.66977196404359, POS_MZ226.1051259217474_RT3.1697510287344373, ",
					"picks": 2
				},
				{
					"features": [
						"NEG_MZ170.08124575328864_RT11.813211512889174",
						"NEG_MZ215.0168276632535_RT2.76586448771517",
						"POS_MZ132.5234492330965_RT3.118507094059924",
						"POS_MZ186.14905277744435_RT8.983862019275138",
						"POS_MZ226.1051259217474_RT3.1697510287344373"
					],
					"profileID": "NEG_MZ170.08124575328864_RT11.813211512889174, NEG_MZ215.0168276632535_RT2.76586448771517, POS_MZ132.5234492330965_RT3.118507094059924, POS_MZ186.14905277744435_RT8.983862019275138, POS_MZ226.1051259217474_RT3.1697510287344373, ",
					"picks": 2
				},
				{
					"features": [
						"POS_MZ115.05061139453764_RT3.075588207899374",
						"POS_MZ173.03056040362438_RT3.1679740999672985",
						"POS_MZ190.08635855759917_RT9.66977196404359",
						"POS_MZ226.1051259217474_RT3.1697510287344373",
						"POS_MZ232.9950726503974_RT2.799664807964424"
					],
					"profileID": "POS_MZ115.05061139453764_RT3.075588207899374, POS_MZ173.03056040362438_RT3.1679740999672985, POS_MZ190.08635855759917_RT9.66977196404359, POS_MZ226.1051259217474_RT3.1697510287344373, POS_MZ232.9950726503974_RT2.799664807964424, ",
					"picks": 2
				},
				{
					"features": [
						"NEG_MZ170.08124575328864_RT11.813211512889174",
						"NEG_MZ215.0168276632535_RT2.76586448771517",
						"POS_MZ115.05061139453764_RT3.075588207899374",
						"POS_MZ171.02646522136075_RT2.980316734679367",
						"POS_MZ186.14905277744435_RT8.983862019275138",
						"POS_MZ226.1051259217474_RT3.1697510287344373",
						"POS_MZ232.9950726503974_RT2.799664807964424"
					],
					"profileID": "NEG_MZ170.08124575328864_RT11.813211512889174, NEG_MZ215.0168276632535_RT2.76586448771517, POS_MZ115.05061139453764_RT3.075588207899374, POS_MZ171.02646522136075_RT2.980316734679367, POS_MZ186.14905277744435_RT8.983862019275138, POS_MZ226.1051259217474_RT3.1697510287344373, POS_MZ232.9950726503974_RT2.799664807964424, ",
					"picks": 2
				},
				{
					"features": [
						"NEG_MZ215.0168276632535_RT2.76586448771517",
						"POS_MZ115.05061139453764_RT3.075588207899374",
						"POS_MZ170.1282367958087_RT8.623644022461196",
						"POS_MZ173.03056040362438_RT3.1679740999672985",
						"POS_MZ179.98128915617383_RT1.5073836314980706",
						"POS_MZ186.14905277744435_RT8.983862019275138"
					],
					"profileID": "NEG_MZ215.0168276632535_RT2.76586448771517, POS_MZ115.05061139453764_RT3.075588207899374, POS_MZ170.1282367958087_RT8.623644022461196, POS_MZ173.03056040362438_RT3.1679740999672985, POS_MZ179.98128915617383_RT1.5073836314980706, POS_MZ186.14905277744435_RT8.983862019275138, ",
					"picks": 2
				},
				{
					"features": [
						"NEG_MZ215.0168276632535_RT2.76586448771517",
						"POS_MZ115.05061139453764_RT3.075588207899374",
						"POS_MZ171.11310577553607_RT10.112185626839564",
						"POS_MZ173.03056040362438_RT3.1679740999672985",
						"POS_MZ226.1051259217474_RT3.1697510287344373"
					],
					"profileID": "NEG_MZ215.0168276632535_RT2.76586448771517, POS_MZ115.05061139453764_RT3.075588207899374, POS_MZ171.11310577553607_RT10.112185626839564, POS_MZ173.03056040362438_RT3.1679740999672985, POS_MZ226.1051259217474_RT3.1697510287344373, ",
					"picks": 2
				},
				{
					"features": [
						"NEG_MZ215.0168276632535_RT2.76586448771517",
						"POS_MZ186.14905277744435_RT8.983862019275138",
						"POS_MZ203.17680801999572_RT2.9070696255418498",
						"POS_MZ226.1051259217474_RT3.1697510287344373"
					],
					"profileID": "NEG_MZ215.0168276632535_RT2.76586448771517, POS_MZ186.14905277744435_RT8.983862019275138, POS_MZ203.17680801999572_RT2.9070696255418498, POS_MZ226.1051259217474_RT3.1697510287344373, ",
					"picks": 2
				},
				{
					"features": [
						"NEG_MZ215.0168276632535_RT2.76586448771517",
						"POS_MZ154.08655732941773_RT10.111814174982808",
						"POS_MZ186.14905277744435_RT8.983862019275138"
					],
					"profileID": "NEG_MZ215.0168276632535_RT2.76586448771517, POS_MZ154.08655732941773_RT10.111814174982808, POS_MZ186.14905277744435_RT8.983862019275138, ",
					"picks": 2
				},
				{
					"features": [
						"POS_MZ115.05061139453764_RT3.075588207899374",
						"POS_MZ131.0342051188151_RT3.020038093070837",
						"POS_MZ226.1051259217474_RT3.1697510287344373",
						"POS_MZ232.9950726503974_RT2.799664807964424"
					],
					"profileID": "POS_MZ115.05061139453764_RT3.075588207899374, POS_MZ131.0342051188151_RT3.020038093070837, POS_MZ226.1051259217474_RT3.1697510287344373, POS_MZ232.9950726503974_RT2.799664807964424, ",
					"picks": 2
				},
				{
					"features": [
						"POS_MZ132.0375011416352_RT3.0411966250142086",
						"POS_MZ186.14905277744435_RT8.983862019275138",
						"POS_MZ232.9950726503974_RT2.799664807964424"
					],
					"profileID": "POS_MZ132.0375011416352_RT3.0411966250142086, POS_MZ186.14905277744435_RT8.983862019275138, POS_MZ232.9950726503974_RT2.799664807964424, ",
					"picks": 2
				},
				{
					"features": [
						"NEG_MZ215.0168276632535_RT2.76586448771517",
						"POS_MZ115.05061139453764_RT3.075588207899374",
						"POS_MZ124.03765102099347_RT4.3083739486856905",
						"POS_MZ132.5234492330965_RT3.118507094059924",
						"POS_MZ173.11749407532722_RT9.904557910742724",
						"POS_MZ190.08635855759917_RT9.66977196404359",
						"POS_MZ226.1051259217474_RT3.1697510287344373"
					],
					"profileID": "NEG_MZ215.0168276632535_RT2.76586448771517, POS_MZ115.05061139453764_RT3.075588207899374, POS_MZ124.03765102099347_RT4.3083739486856905, POS_MZ132.5234492330965_RT3.118507094059924, POS_MZ173.11749407532722_RT9.904557910742724, POS_MZ190.08635855759917_RT9.66977196404359, POS_MZ226.1051259217474_RT3.1697510287344373, ",
					"picks": 1
				},
				{
					"features": [
						"NEG_MZ215.0168276632535_RT2.76586448771517",
						"POS_MZ115.05061139453764_RT3.075588207899374",
						"POS_MZ132.5234492330965_RT3.118507094059924",
						"POS_MZ190.08635855759917_RT9.66977196404359",
						"POS_MZ226.1051259217474_RT3.1697510287344373"
					],
					"profileID": "NEG_MZ215.0168276632535_RT2.76586448771517, POS_MZ115.05061139453764_RT3.075588207899374, POS_MZ132.5234492330965_RT3.118507094059924, POS_MZ190.08635855759917_RT9.66977196404359, POS_MZ226.1051259217474_RT3.1697510287344373, ",
					"picks": 1
				},
				{
					"features": [
						"NEG_MZ170.08124575328864_RT11.813211512889174",
						"NEG_MZ215.0168276632535_RT2.76586448771517",
						"NEG_MZ242.07692321932652_RT1.9382490482438723",
						"POS_MZ115.05061139453764_RT3.075588207899374",
						"POS_MZ132.5234492330965_RT3.118507094059924",
						"POS_MZ170.1282367958087_RT8.623644022461196",
						"POS_MZ186.14905277744435_RT8.983862019275138",
						"POS_MZ187.00046925213326_RT2.8971139588290664",
						"POS_MZ226.1051259217474_RT3.1697510287344373"
					],
					"profileID": "NEG_MZ170.08124575328864_RT11.813211512889174, NEG_MZ215.0168276632535_RT2.76586448771517, NEG_MZ242.07692321932652_RT1.9382490482438723, POS_MZ115.05061139453764_RT3.075588207899374, POS_MZ132.5234492330965_RT3.118507094059924, POS_MZ170.1282367958087_RT8.623644022461196, POS_MZ186.14905277744435_RT8.983862019275138, POS_MZ187.00046925213326_RT2.8971139588290664, POS_MZ226.1051259217474_RT3.1697510287344373, ",
					"picks": 1
				},
				{
					"features": [
						"NEG_MZ215.0168276632535_RT2.76586448771517",
						"POS_MZ115.05061139453764_RT3.075588207899374",
						"POS_MZ124.03765102099347_RT4.3083739486856905",
						"POS_MZ170.1282367958087_RT8.623644022461196",
						"POS_MZ173.03056040362438_RT3.1679740999672985",
						"POS_MZ173.11749407532722_RT9.904557910742724",
						"POS_MZ179.98128915617383_RT1.5073836314980706",
						"POS_MZ203.17680801999572_RT2.9070696255418498",
						"POS_MZ226.1051259217474_RT3.1697510287344373",
						"POS_MZ298.0638833868746_RT1.889847484143796"
					],
					"profileID": "NEG_MZ215.0168276632535_RT2.76586448771517, POS_MZ115.05061139453764_RT3.075588207899374, POS_MZ124.03765102099347_RT4.3083739486856905, POS_MZ170.1282367958087_RT8.623644022461196, POS_MZ173.03056040362438_RT3.1679740999672985, POS_MZ173.11749407532722_RT9.904557910742724, POS_MZ179.98128915617383_RT1.5073836314980706, POS_MZ203.17680801999572_RT2.9070696255418498, POS_MZ226.1051259217474_RT3.1697510287344373, POS_MZ298.0638833868746_RT1.889847484143796, ",
					"picks": 1
				},
				{
					"features": [
						"NEG_MZ215.0168276632535_RT2.76586448771517",
						"POS_MZ170.1282367958087_RT8.623644022461196",
						"POS_MZ226.1051259217474_RT3.1697510287344373",
						"POS_MZ255.09773767688822_RT2.412685549660266",
						"POS_MZ98.0969625903714_RT10.160652479780962"
					],
					"profileID": "NEG_MZ215.0168276632535_RT2.76586448771517, POS_MZ170.1282367958087_RT8.623644022461196, POS_MZ226.1051259217474_RT3.1697510287344373, POS_MZ255.09773767688822_RT2.412685549660266, POS_MZ98.0969625903714_RT10.160652479780962, ",
					"picks": 1
				},
				{
					"features": [
						"NEG_MZ215.0168276632535_RT2.76586448771517",
						"NEG_MZ87.04364378734302_RT9.213530567346618",
						"POS_MZ115.05061139453764_RT3.075588207899374",
						"POS_MZ126.09164703633141_RT10.211234736418044",
						"POS_MZ132.5234492330965_RT3.118507094059924",
						"POS_MZ226.1051259217474_RT3.1697510287344373"
					],
					"profileID": "NEG_MZ215.0168276632535_RT2.76586448771517, NEG_MZ87.04364378734302_RT9.213530567346618, POS_MZ115.05061139453764_RT3.075588207899374, POS_MZ126.09164703633141_RT10.211234736418044, POS_MZ132.5234492330965_RT3.118507094059924, POS_MZ226.1051259217474_RT3.1697510287344373, ",
					"picks": 1
				},
				{
					"features": [
						"NEG_MZ215.0168276632535_RT2.76586448771517",
						"NEG_MZ242.07692321932652_RT1.9382490482438723",
						"POS_MZ115.05061139453764_RT3.075588207899374",
						"POS_MZ124.03765102099347_RT4.3083739486856905",
						"POS_MZ132.5234492330965_RT3.118507094059924",
						"POS_MZ173.03056040362438_RT3.1679740999672985",
						"POS_MZ226.1051259217474_RT3.1697510287344373"
					],
					"profileID": "NEG_MZ215.0168276632535_RT2.76586448771517, NEG_MZ242.07692321932652_RT1.9382490482438723, POS_MZ115.05061139453764_RT3.075588207899374, POS_MZ124.03765102099347_RT4.3083739486856905, POS_MZ132.5234492330965_RT3.118507094059924, POS_MZ173.03056040362438_RT3.1679740999672985, POS_MZ226.1051259217474_RT3.1697510287344373, ",
					"picks": 1
				},
				{
					"features": [
						"POS_MZ115.05061139453764_RT3.075588207899374",
						"POS_MZ132.03748009885808_RT3.066983454454768",
						"POS_MZ173.118041089786_RT10.109183003538282",
						"POS_MZ226.1051259217474_RT3.1697510287344373",
						"POS_MZ232.9950726503974_RT2.799664807964424"
					],
					"profileID": "POS_MZ115.05061139453764_RT3.075588207899374, POS_MZ132.03748009885808_RT3.066983454454768, POS_MZ173.118041089786_RT10.109183003538282, POS_MZ226.1051259217474_RT3.1697510287344373, POS_MZ232.9950726503974_RT2.799664807964424, ",
					"picks": 1
				},
				{
					"features": [
						"NEG_MZ215.0168276632535_RT2.76586448771517",
						"NEG_MZ242.07692321932652_RT1.9382490482438723",
						"POS_MZ115.05061139453764_RT3.075588207899374",
						"POS_MZ124.03765102099347_RT4.3083739486856905",
						"POS_MZ132.5234492330965_RT3.118507094059924",
						"POS_MZ170.1282367958087_RT8.623644022461196",
						"POS_MZ171.02646522136075_RT2.980316734679367",
						"POS_MZ186.14905277744435_RT8.983862019275138",
						"POS_MZ193.09514002930413_RT10.098359710376739",
						"POS_MZ226.1051259217474_RT3.1697510287344373"
					],
					"profileID": "NEG_MZ215.0168276632535_RT2.76586448771517, NEG_MZ242.07692321932652_RT1.9382490482438723, POS_MZ115.05061139453764_RT3.075588207899374, POS_MZ124.03765102099347_RT4.3083739486856905, POS_MZ132.5234492330965_RT3.118507094059924, POS_MZ170.1282367958087_RT8.623644022461196, POS_MZ171.02646522136075_RT2.980316734679367, POS_MZ186.14905277744435_RT8.983862019275138, POS_MZ193.09514002930413_RT10.098359710376739, POS_MZ226.1051259217474_RT3.1697510287344373, ",
					"picks": 1
				},
				{
					"features": [
						"NEG_MZ303.1043151634282_RT1.9136565788980997",
						"POS_MZ115.05061139453764_RT3.075588207899374",
						"POS_MZ132.5234492330965_RT3.118507094059924",
						"POS_MZ170.1282367958087_RT8.623644022461196",
						"POS_MZ186.14905277744435_RT8.983862019275138",
						"POS_MZ226.1051259217474_RT3.1697510287344373"
					],
					"profileID": "NEG_MZ303.1043151634282_RT1.9136565788980997, POS_MZ115.05061139453764_RT3.075588207899374, POS_MZ132.5234492330965_RT3.118507094059924, POS_MZ170.1282367958087_RT8.623644022461196, POS_MZ186.14905277744435_RT8.983862019275138, POS_MZ226.1051259217474_RT3.1697510287344373, ",
					"picks": 1
				},
				{
					"features": [
						"NEG_MZ215.0168276632535_RT2.76586448771517",
						"POS_MZ115.05061139453764_RT3.075588207899374",
						"POS_MZ132.5234492330965_RT3.118507094059924",
						"POS_MZ173.03056040362438_RT3.1679740999672985",
						"POS_MZ179.98128915617383_RT1.5073836314980706",
						"POS_MZ226.1051259217474_RT3.1697510287344373"
					],
					"profileID": "NEG_MZ215.0168276632535_RT2.76586448771517, POS_MZ115.05061139453764_RT3.075588207899374, POS_MZ132.5234492330965_RT3.118507094059924, POS_MZ173.03056040362438_RT3.1679740999672985, POS_MZ179.98128915617383_RT1.5073836314980706, POS_MZ226.1051259217474_RT3.1697510287344373, ",
					"picks": 1
				},
				{
					"features": [
						"NEG_MZ170.08124575328864_RT11.813211512889174",
						"NEG_MZ215.0168276632535_RT2.76586448771517",
						"POS_MZ115.05061139453764_RT3.075588207899374",
						"POS_MZ149.044434250042_RT3.055734650356517",
						"POS_MZ179.98128915617383_RT1.5073836314980706",
						"POS_MZ186.14905277744435_RT8.983862019275138",
						"POS_MZ226.1051259217474_RT3.1697510287344373"
					],
					"profileID": "NEG_MZ170.08124575328864_RT11.813211512889174, NEG_MZ215.0168276632535_RT2.76586448771517, POS_MZ115.05061139453764_RT3.075588207899374, POS_MZ149.044434250042_RT3.055734650356517, POS_MZ179.98128915617383_RT1.5073836314980706, POS_MZ186.14905277744435_RT8.983862019275138, POS_MZ226.1051259217474_RT3.1697510287344373, ",
					"picks": 1
				},
				{
					"features": [
						"NEG_MZ303.1043151634282_RT1.9136565788980997",
						"POS_MZ115.05061139453764_RT3.075588207899374",
						"POS_MZ132.03748009885808_RT3.066983454454768",
						"POS_MZ186.14905277744435_RT8.983862019275138",
						"POS_MZ226.1051259217474_RT3.1697510287344373",
						"POS_MZ232.9950726503974_RT2.799664807964424"
					],
					"profileID": "NEG_MZ303.1043151634282_RT1.9136565788980997, POS_MZ115.05061139453764_RT3.075588207899374, POS_MZ132.03748009885808_RT3.066983454454768, POS_MZ186.14905277744435_RT8.983862019275138, POS_MZ226.1051259217474_RT3.1697510287344373, POS_MZ232.9950726503974_RT2.799664807964424, ",
					"picks": 1
				},
				{
					"features": [
						"POS_MZ115.05061139453764_RT3.075588207899374",
						"POS_MZ226.1051259217474_RT3.1697510287344373",
						"POS_MZ232.9950726503974_RT2.799664807964424",
						"POS_MZ86.0323842776719_RT2.9996465344453735"
					],
					"profileID": "POS_MZ115.05061139453764_RT3.075588207899374, POS_MZ226.1051259217474_RT3.1697510287344373, POS_MZ232.9950726503974_RT2.799664807964424, POS_MZ86.0323842776719_RT2.9996465344453735, ",
					"picks": 1
				},
				{
					"features": [
						"NEG_MZ215.0168276632535_RT2.76586448771517",
						"NEG_MZ87.04364378734302_RT9.213530567346618",
						"POS_MZ115.05061139453764_RT3.075588207899374",
						"POS_MZ131.0342051188151_RT3.020038093070837",
						"POS_MZ226.1051259217474_RT3.1697510287344373"
					],
					"profileID": "NEG_MZ215.0168276632535_RT2.76586448771517, NEG_MZ87.04364378734302_RT9.213530567346618, POS_MZ115.05061139453764_RT3.075588207899374, POS_MZ131.0342051188151_RT3.020038093070837, POS_MZ226.1051259217474_RT3.1697510287344373, ",
					"picks": 1
				},
				{
					"features": [
						"NEG_MZ215.0168276632535_RT2.76586448771517",
						"POS_MZ115.05061139453764_RT3.075588207899374",
						"POS_MZ173.03056040362438_RT3.1679740999672985",
						"POS_MZ186.14905277744435_RT8.983862019275138",
						"POS_MZ194.08134066829066_RT10.45462132560804",
						"POS_MZ197.99199758562807_RT1.5037731719626888",
						"POS_MZ226.1051259217474_RT3.1697510287344373",
						"POS_MZ232.9950726503974_RT2.799664807964424"
					],
					"profileID": "NEG_MZ215.0168276632535_RT2.76586448771517, POS_MZ115.05061139453764_RT3.075588207899374, POS_MZ173.03056040362438_RT3.1679740999672985, POS_MZ186.14905277744435_RT8.983862019275138, POS_MZ194.08134066829066_RT10.45462132560804, POS_MZ197.99199758562807_RT1.5037731719626888, POS_MZ226.1051259217474_RT3.1697510287344373, POS_MZ232.9950726503974_RT2.799664807964424, ",
					"picks": 1
				},
				{
					"features": [
						"POS_MZ115.05061139453764_RT3.075588207899374",
						"POS_MZ173.03056040362438_RT3.1679740999672985",
						"POS_MZ173.11749407532722_RT9.904557910742724",
						"POS_MZ226.1051259217474_RT3.1697510287344373"
					],
					"profileID": "POS_MZ115.05061139453764_RT3.075588207899374, POS_MZ173.03056040362438_RT3.1679740999672985, POS_MZ173.11749407532722_RT9.904557910742724, POS_MZ226.1051259217474_RT3.1697510287344373, ",
					"picks": 1
				},
				{
					"features": [
						"NEG_MZ215.0168276632535_RT2.76586448771517",
						"POS_MZ115.05061139453764_RT3.075588207899374",
						"POS_MZ131.0342051188151_RT3.020038093070837",
						"POS_MZ170.1282367958087_RT8.623644022461196",
						"POS_MZ203.17680801999572_RT2.9070696255418498",
						"POS_MZ297.0693571060572_RT1.8901972805501845"
					],
					"profileID": "NEG_MZ215.0168276632535_RT2.76586448771517, POS_MZ115.05061139453764_RT3.075588207899374, POS_MZ131.0342051188151_RT3.020038093070837, POS_MZ170.1282367958087_RT8.623644022461196, POS_MZ203.17680801999572_RT2.9070696255418498, POS_MZ297.0693571060572_RT1.8901972805501845, ",
					"picks": 1
				},
				{
					"features": [
						"NEG_MZ215.0168276632535_RT2.76586448771517",
						"NEG_MZ303.1043151634282_RT1.9136565788980997",
						"POS_MZ170.1282367958087_RT8.623644022461196",
						"POS_MZ186.14905277744435_RT8.983862019275138",
						"POS_MZ226.1051259217474_RT3.1697510287344373"
					],
					"profileID": "NEG_MZ215.0168276632535_RT2.76586448771517, NEG_MZ303.1043151634282_RT1.9136565788980997, POS_MZ170.1282367958087_RT8.623644022461196, POS_MZ186.14905277744435_RT8.983862019275138, POS_MZ226.1051259217474_RT3.1697510287344373, ",
					"picks": 1
				},
				{
					"features": [
						"NEG_MZ303.1043151634282_RT1.9136565788980997",
						"POS_MZ115.05061139453764_RT3.075588207899374",
						"POS_MZ173.03056040362438_RT3.1679740999672985",
						"POS_MZ186.14905277744435_RT8.983862019275138",
						"POS_MZ194.08134066829066_RT10.45462132560804",
						"POS_MZ226.1051259217474_RT3.1697510287344373",
						"POS_MZ232.9950726503974_RT2.799664807964424"
					],
					"profileID": "NEG_MZ303.1043151634282_RT1.9136565788980997, POS_MZ115.05061139453764_RT3.075588207899374, POS_MZ173.03056040362438_RT3.1679740999672985, POS_MZ186.14905277744435_RT8.983862019275138, POS_MZ194.08134066829066_RT10.45462132560804, POS_MZ226.1051259217474_RT3.1697510287344373, POS_MZ232.9950726503974_RT2.799664807964424, ",
					"picks": 1
				},
				{
					"features": [
						"NEG_MZ215.0168276632535_RT2.76586448771517",
						"POS_MZ115.05061139453764_RT3.075588207899374",
						"POS_MZ153.015981776982_RT4.908437811912692",
						"POS_MZ179.98128915617383_RT1.5073836314980706",
						"POS_MZ186.14905277744435_RT8.983862019275138",
						"POS_MZ203.17680801999572_RT2.9070696255418498",
						"POS_MZ226.1051259217474_RT3.1697510287344373",
						"POS_MZ86.0323842776719_RT2.9996465344453735"
					],
					"profileID": "NEG_MZ215.0168276632535_RT2.76586448771517, POS_MZ115.05061139453764_RT3.075588207899374, POS_MZ153.015981776982_RT4.908437811912692, POS_MZ179.98128915617383_RT1.5073836314980706, POS_MZ186.14905277744435_RT8.983862019275138, POS_MZ203.17680801999572_RT2.9070696255418498, POS_MZ226.1051259217474_RT3.1697510287344373, POS_MZ86.0323842776719_RT2.9996465344453735, ",
					"picks": 1
				},
				{
					"features": [
						"NEG_MZ215.0168276632535_RT2.76586448771517",
						"POS_MZ115.05061139453764_RT3.075588207899374",
						"POS_MZ132.5234492330965_RT3.118507094059924",
						"POS_MZ170.1282367958087_RT8.623644022461196",
						"POS_MZ179.98128915617383_RT1.5073836314980706",
						"POS_MZ186.14905277744435_RT8.983862019275138",
						"POS_MZ190.08635855759917_RT9.66977196404359",
						"POS_MZ226.1051259217474_RT3.1697510287344373"
					],
					"profileID": "NEG_MZ215.0168276632535_RT2.76586448771517, POS_MZ115.05061139453764_RT3.075588207899374, POS_MZ132.5234492330965_RT3.118507094059924, POS_MZ170.1282367958087_RT8.623644022461196, POS_MZ179.98128915617383_RT1.5073836314980706, POS_MZ186.14905277744435_RT8.983862019275138, POS_MZ190.08635855759917_RT9.66977196404359, POS_MZ226.1051259217474_RT3.1697510287344373, ",
					"picks": 1
				},
				{
					"features": [
						"NEG_MZ215.0168276632535_RT2.76586448771517",
						"POS_MZ115.05061139453764_RT3.075588207899374",
						"POS_MZ132.5234492330965_RT3.118507094059924",
						"POS_MZ170.1282367958087_RT8.623644022461196",
						"POS_MZ186.14905277744435_RT8.983862019275138",
						"POS_MZ203.17680801999572_RT2.9070696255418498"
					],
					"profileID": "NEG_MZ215.0168276632535_RT2.76586448771517, POS_MZ115.05061139453764_RT3.075588207899374, POS_MZ132.5234492330965_RT3.118507094059924, POS_MZ170.1282367958087_RT8.623644022461196, POS_MZ186.14905277744435_RT8.983862019275138, POS_MZ203.17680801999572_RT2.9070696255418498, ",
					"picks": 1
				},
				{
					"features": [
						"NEG_MZ215.0168276632535_RT2.76586448771517",
						"POS_MZ115.05061139453764_RT3.075588207899374",
						"POS_MZ124.03765102099347_RT4.3083739486856905",
						"POS_MZ132.03748009885808_RT3.066983454454768",
						"POS_MZ170.1282367958087_RT8.623644022461196",
						"POS_MZ171.11310577553607_RT10.112185626839564",
						"POS_MZ226.1051259217474_RT3.1697510287344373"
					],
					"profileID": "NEG_MZ215.0168276632535_RT2.76586448771517, POS_MZ115.05061139453764_RT3.075588207899374, POS_MZ124.03765102099347_RT4.3083739486856905, POS_MZ132.03748009885808_RT3.066983454454768, POS_MZ170.1282367958087_RT8.623644022461196, POS_MZ171.11310577553607_RT10.112185626839564, POS_MZ226.1051259217474_RT3.1697510287344373, ",
					"picks": 1
				},
				{
					"features": [
						"POS_MZ115.05061139453764_RT3.075588207899374",
						"POS_MZ85.02905117568149_RT3.0177076012152138"
					],
					"profileID": "POS_MZ115.05061139453764_RT3.075588207899374, POS_MZ85.02905117568149_RT3.0177076012152138, ",
					"picks": 1
				},
				{
					"features": [
						"NEG_MZ215.0168276632535_RT2.76586448771517",
						"NEG_MZ303.1043151634282_RT1.9136565788980997",
						"POS_MZ115.05061139453764_RT3.075588207899374",
						"POS_MZ124.03765102099347_RT4.3083739486856905",
						"POS_MZ132.5234492330965_RT3.118507094059924",
						"POS_MZ170.1282367958087_RT8.623644022461196",
						"POS_MZ186.14905277744435_RT8.983862019275138",
						"POS_MZ197.99199758562807_RT1.5037731719626888",
						"POS_MZ226.1051259217474_RT3.1697510287344373"
					],
					"profileID": "NEG_MZ215.0168276632535_RT2.76586448771517, NEG_MZ303.1043151634282_RT1.9136565788980997, POS_MZ115.05061139453764_RT3.075588207899374, POS_MZ124.03765102099347_RT4.3083739486856905, POS_MZ132.5234492330965_RT3.118507094059924, POS_MZ170.1282367958087_RT8.623644022461196, POS_MZ186.14905277744435_RT8.983862019275138, POS_MZ197.99199758562807_RT1.5037731719626888, POS_MZ226.1051259217474_RT3.1697510287344373, ",
					"picks": 1
				},
				{
					"features": [
						"NEG_MZ215.0168276632535_RT2.76586448771517",
						"POS_MZ115.05061139453764_RT3.075588207899374",
						"POS_MZ132.5234492330965_RT3.118507094059924",
						"POS_MZ170.1282367958087_RT8.623644022461196",
						"POS_MZ186.14905277744435_RT8.983862019275138",
						"POS_MZ226.1051259217474_RT3.1697510287344373",
						"POS_MZ232.9950726503974_RT2.799664807964424"
					],
					"profileID": "NEG_MZ215.0168276632535_RT2.76586448771517, POS_MZ115.05061139453764_RT3.075588207899374, POS_MZ132.5234492330965_RT3.118507094059924, POS_MZ170.1282367958087_RT8.623644022461196, POS_MZ186.14905277744435_RT8.983862019275138, POS_MZ226.1051259217474_RT3.1697510287344373, POS_MZ232.9950726503974_RT2.799664807964424, ",
					"picks": 1
				},
				{
					"features": [
						"NEG_MZ215.0168276632535_RT2.76586448771517",
						"POS_MZ170.1282367958087_RT8.623644022461196",
						"POS_MZ226.1051259217474_RT3.1697510287344373"
					],
					"profileID": "NEG_MZ215.0168276632535_RT2.76586448771517, POS_MZ170.1282367958087_RT8.623644022461196, POS_MZ226.1051259217474_RT3.1697510287344373, ",
					"picks": 1
				},
				{
					"features": [
						"NEG_MZ215.0168276632535_RT2.76586448771517",
						"NEG_MZ303.1043151634282_RT1.9136565788980997",
						"POS_MZ115.05061139453764_RT3.075588207899374",
						"POS_MZ124.03765102099347_RT4.3083739486856905",
						"POS_MZ132.5234492330965_RT3.118507094059924",
						"POS_MZ186.14905277744435_RT8.983862019275138",
						"POS_MZ226.1051259217474_RT3.1697510287344373",
						"POS_MZ98.0969625903714_RT10.160652479780962"
					],
					"profileID": "NEG_MZ215.0168276632535_RT2.76586448771517, NEG_MZ303.1043151634282_RT1.9136565788980997, POS_MZ115.05061139453764_RT3.075588207899374, POS_MZ124.03765102099347_RT4.3083739486856905, POS_MZ132.5234492330965_RT3.118507094059924, POS_MZ186.14905277744435_RT8.983862019275138, POS_MZ226.1051259217474_RT3.1697510287344373, POS_MZ98.0969625903714_RT10.160652479780962, ",
					"picks": 1
				},
				{
					"features": [
						"NEG_MZ215.0168276632535_RT2.76586448771517",
						"NEG_MZ242.07692321932652_RT1.9382490482438723",
						"POS_MZ115.05061139453764_RT3.075588207899374",
						"POS_MZ124.03765102099347_RT4.3083739486856905",
						"POS_MZ173.03056040362438_RT3.1679740999672985",
						"POS_MZ186.14905277744435_RT8.983862019275138",
						"POS_MZ194.08134066829066_RT10.45462132560804",
						"POS_MZ226.1051259217474_RT3.1697510287344373"
					],
					"profileID": "NEG_MZ215.0168276632535_RT2.76586448771517, NEG_MZ242.07692321932652_RT1.9382490482438723, POS_MZ115.05061139453764_RT3.075588207899374, POS_MZ124.03765102099347_RT4.3083739486856905, POS_MZ173.03056040362438_RT3.1679740999672985, POS_MZ186.14905277744435_RT8.983862019275138, POS_MZ194.08134066829066_RT10.45462132560804, POS_MZ226.1051259217474_RT3.1697510287344373, ",
					"picks": 1
				},
				{
					"features": [
						"NEG_MZ215.0168276632535_RT2.76586448771517",
						"NEG_MZ242.07692321932652_RT1.9382490482438723",
						"POS_MZ115.05061139453764_RT3.075588207899374",
						"POS_MZ124.03765102099347_RT4.3083739486856905",
						"POS_MZ126.09164703633141_RT10.211234736418044",
						"POS_MZ173.03056040362438_RT3.1679740999672985",
						"POS_MZ186.14905277744435_RT8.983862019275138",
						"POS_MZ226.1051259217474_RT3.1697510287344373"
					],
					"profileID": "NEG_MZ215.0168276632535_RT2.76586448771517, NEG_MZ242.07692321932652_RT1.9382490482438723, POS_MZ115.05061139453764_RT3.075588207899374, POS_MZ124.03765102099347_RT4.3083739486856905, POS_MZ126.09164703633141_RT10.211234736418044, POS_MZ173.03056040362438_RT3.1679740999672985, POS_MZ186.14905277744435_RT8.983862019275138, POS_MZ226.1051259217474_RT3.1697510287344373, ",
					"picks": 1
				},
				{
					"features": [
						"NEG_MZ215.0168276632535_RT2.76586448771517",
						"POS_MZ115.05061139453764_RT3.075588207899374",
						"POS_MZ126.09164703633141_RT10.211234736418044",
						"POS_MZ173.03056040362438_RT3.1679740999672985",
						"POS_MZ179.98128915617383_RT1.5073836314980706",
						"POS_MZ186.14905277744435_RT8.983862019275138",
						"POS_MZ226.1051259217474_RT3.1697510287344373"
					],
					"profileID": "NEG_MZ215.0168276632535_RT2.76586448771517, POS_MZ115.05061139453764_RT3.075588207899374, POS_MZ126.09164703633141_RT10.211234736418044, POS_MZ173.03056040362438_RT3.1679740999672985, POS_MZ179.98128915617383_RT1.5073836314980706, POS_MZ186.14905277744435_RT8.983862019275138, POS_MZ226.1051259217474_RT3.1697510287344373, ",
					"picks": 1
				},
				{
					"features": [
						"NEG_MZ215.0168276632535_RT2.76586448771517",
						"POS_MZ115.05061139453764_RT3.075588207899374",
						"POS_MZ170.1282367958087_RT8.623644022461196",
						"POS_MZ171.11310577553607_RT10.112185626839564",
						"POS_MZ173.03056040362438_RT3.1679740999672985",
						"POS_MZ186.14905277744435_RT8.983862019275138",
						"POS_MZ232.9950726503974_RT2.799664807964424",
						"POS_MZ255.09773767688822_RT2.412685549660266"
					],
					"profileID": "NEG_MZ215.0168276632535_RT2.76586448771517, POS_MZ115.05061139453764_RT3.075588207899374, POS_MZ170.1282367958087_RT8.623644022461196, POS_MZ171.11310577553607_RT10.112185626839564, POS_MZ173.03056040362438_RT3.1679740999672985, POS_MZ186.14905277744435_RT8.983862019275138, POS_MZ232.9950726503974_RT2.799664807964424, POS_MZ255.09773767688822_RT2.412685549660266, ",
					"picks": 1
				},
				{
					"features": [
						"NEG_MZ147.0287627360182_RT2.786539589248753",
						"NEG_MZ87.04364378734302_RT9.213530567346618",
						"POS_MZ115.05061139453764_RT3.075588207899374"
					],
					"profileID": "NEG_MZ147.0287627360182_RT2.786539589248753, NEG_MZ87.04364378734302_RT9.213530567346618, POS_MZ115.05061139453764_RT3.075588207899374, ",
					"picks": 1
				},
				{
					"features": [
						"NEG_MZ170.08124575328864_RT11.813211512889174",
						"NEG_MZ215.0168276632535_RT2.76586448771517",
						"NEG_MZ87.04364378734302_RT9.213530567346618",
						"POS_MZ115.05061139453764_RT3.075588207899374",
						"POS_MZ173.03056040362438_RT3.1679740999672985",
						"POS_MZ186.14905277744435_RT8.983862019275138"
					],
					"profileID": "NEG_MZ170.08124575328864_RT11.813211512889174, NEG_MZ215.0168276632535_RT2.76586448771517, NEG_MZ87.04364378734302_RT9.213530567346618, POS_MZ115.05061139453764_RT3.075588207899374, POS_MZ173.03056040362438_RT3.1679740999672985, POS_MZ186.14905277744435_RT8.983862019275138, ",
					"picks": 1
				},
				{
					"features": [
						"NEG_MZ215.0168276632535_RT2.76586448771517",
						"POS_MZ115.05061139453764_RT3.075588207899374",
						"POS_MZ132.5234492330965_RT3.118507094059924",
						"POS_MZ179.98128915617383_RT1.5073836314980706",
						"POS_MZ226.1051259217474_RT3.1697510287344373"
					],
					"profileID": "NEG_MZ215.0168276632535_RT2.76586448771517, POS_MZ115.05061139453764_RT3.075588207899374, POS_MZ132.5234492330965_RT3.118507094059924, POS_MZ179.98128915617383_RT1.5073836314980706, POS_MZ226.1051259217474_RT3.1697510287344373, ",
					"picks": 1
				},
				{
					"features": [
						"NEG_MZ215.0168276632535_RT2.76586448771517",
						"POS_MZ173.118041089786_RT10.109183003538282",
						"POS_MZ179.98128915617383_RT1.5073836314980706",
						"POS_MZ186.14905277744435_RT8.983862019275138",
						"POS_MZ226.1051259217474_RT3.1697510287344373"
					],
					"profileID": "NEG_MZ215.0168276632535_RT2.76586448771517, POS_MZ173.118041089786_RT10.109183003538282, POS_MZ179.98128915617383_RT1.5073836314980706, POS_MZ186.14905277744435_RT8.983862019275138, POS_MZ226.1051259217474_RT3.1697510287344373, ",
					"picks": 1
				},
				{
					"features": [
						"NEG_MZ170.08124575328864_RT11.813211512889174",
						"NEG_MZ215.0168276632535_RT2.76586448771517",
						"POS_MZ124.03765102099347_RT4.3083739486856905",
						"POS_MZ149.04506100890458_RT6.539726126969121",
						"POS_MZ186.14905277744435_RT8.983862019275138",
						"POS_MZ190.08635855759917_RT9.66977196404359",
						"POS_MZ226.1051259217474_RT3.1697510287344373"
					],
					"profileID": "NEG_MZ170.08124575328864_RT11.813211512889174, NEG_MZ215.0168276632535_RT2.76586448771517, POS_MZ124.03765102099347_RT4.3083739486856905, POS_MZ149.04506100890458_RT6.539726126969121, POS_MZ186.14905277744435_RT8.983862019275138, POS_MZ190.08635855759917_RT9.66977196404359, POS_MZ226.1051259217474_RT3.1697510287344373, ",
					"picks": 1
				},
				{
					"features": [
						"NEG_MZ303.1043151634282_RT1.9136565788980997",
						"POS_MZ115.05061139453764_RT3.075588207899374",
						"POS_MZ124.03765102099347_RT4.3083739486856905",
						"POS_MZ132.03748009885808_RT3.066983454454768",
						"POS_MZ186.14905277744435_RT8.983862019275138",
						"POS_MZ226.1051259217474_RT3.1697510287344373",
						"POS_MZ232.9950726503974_RT2.799664807964424"
					],
					"profileID": "NEG_MZ303.1043151634282_RT1.9136565788980997, POS_MZ115.05061139453764_RT3.075588207899374, POS_MZ124.03765102099347_RT4.3083739486856905, POS_MZ132.03748009885808_RT3.066983454454768, POS_MZ186.14905277744435_RT8.983862019275138, POS_MZ226.1051259217474_RT3.1697510287344373, POS_MZ232.9950726503974_RT2.799664807964424, ",
					"picks": 1
				},
				{
					"features": [
						"NEG_MZ215.0168276632535_RT2.76586448771517",
						"POS_MZ115.05061139453764_RT3.075588207899374",
						"POS_MZ132.5234492330965_RT3.118507094059924",
						"POS_MZ171.11310577553607_RT10.112185626839564",
						"POS_MZ190.08635855759917_RT9.66977196404359",
						"POS_MZ226.1051259217474_RT3.1697510287344373"
					],
					"profileID": "NEG_MZ215.0168276632535_RT2.76586448771517, POS_MZ115.05061139453764_RT3.075588207899374, POS_MZ132.5234492330965_RT3.118507094059924, POS_MZ171.11310577553607_RT10.112185626839564, POS_MZ190.08635855759917_RT9.66977196404359, POS_MZ226.1051259217474_RT3.1697510287344373, ",
					"picks": 1
				},
				{
					"features": [
						"NEG_MZ215.0168276632535_RT2.76586448771517",
						"POS_MZ115.05061139453764_RT3.075588207899374",
						"POS_MZ190.08635855759917_RT9.66977196404359",
						"POS_MZ226.1051259217474_RT3.1697510287344373",
						"POS_MZ255.09773767688822_RT2.412685549660266"
					],
					"profileID": "NEG_MZ215.0168276632535_RT2.76586448771517, POS_MZ115.05061139453764_RT3.075588207899374, POS_MZ190.08635855759917_RT9.66977196404359, POS_MZ226.1051259217474_RT3.1697510287344373, POS_MZ255.09773767688822_RT2.412685549660266, ",
					"picks": 1
				},
				{
					"features": [
						"POS_MZ115.05061139453764_RT3.075588207899374",
						"POS_MZ124.03765102099347_RT4.3083739486856905",
						"POS_MZ173.03056040362438_RT3.1679740999672985",
						"POS_MZ232.9950726503974_RT2.799664807964424"
					],
					"profileID": "POS_MZ115.05061139453764_RT3.075588207899374, POS_MZ124.03765102099347_RT4.3083739486856905, POS_MZ173.03056040362438_RT3.1679740999672985, POS_MZ232.9950726503974_RT2.799664807964424, ",
					"picks": 1
				},
				{
					"features": [
						"POS_MZ132.0375011416352_RT3.0411966250142086",
						"POS_MZ132.5234492330965_RT3.118507094059924",
						"POS_MZ226.1051259217474_RT3.1697510287344373"
					],
					"profileID": "POS_MZ132.0375011416352_RT3.0411966250142086, POS_MZ132.5234492330965_RT3.118507094059924, POS_MZ226.1051259217474_RT3.1697510287344373, ",
					"picks": 1
				},
				{
					"features": [
						"NEG_MZ215.0168276632535_RT2.76586448771517",
						"NEG_MZ303.1043151634282_RT1.9136565788980997",
						"POS_MZ115.05061139453764_RT3.075588207899374",
						"POS_MZ124.03765102099347_RT4.3083739486856905",
						"POS_MZ132.5234492330965_RT3.118507094059924",
						"POS_MZ193.09514002930413_RT10.098359710376739",
						"POS_MZ203.17680801999572_RT2.9070696255418498",
						"POS_MZ226.1051259217474_RT3.1697510287344373"
					],
					"profileID": "NEG_MZ215.0168276632535_RT2.76586448771517, NEG_MZ303.1043151634282_RT1.9136565788980997, POS_MZ115.05061139453764_RT3.075588207899374, POS_MZ124.03765102099347_RT4.3083739486856905, POS_MZ132.5234492330965_RT3.118507094059924, POS_MZ193.09514002930413_RT10.098359710376739, POS_MZ203.17680801999572_RT2.9070696255418498, POS_MZ226.1051259217474_RT3.1697510287344373, ",
					"picks": 1
				},
				{
					"features": [
						"NEG_MZ215.0168276632535_RT2.76586448771517",
						"NEG_MZ303.1043151634282_RT1.9136565788980997",
						"POS_MZ186.14905277744435_RT8.983862019275138",
						"POS_MZ193.09514002930413_RT10.098359710376739",
						"POS_MZ226.1051259217474_RT3.1697510287344373"
					],
					"profileID": "NEG_MZ215.0168276632535_RT2.76586448771517, NEG_MZ303.1043151634282_RT1.9136565788980997, POS_MZ186.14905277744435_RT8.983862019275138, POS_MZ193.09514002930413_RT10.098359710376739, POS_MZ226.1051259217474_RT3.1697510287344373, ",
					"picks": 1
				},
				{
					"features": [
						"POS_MZ124.03765102099347_RT4.3083739486856905",
						"POS_MZ171.02646522136075_RT2.980316734679367",
						"POS_MZ232.9950726503974_RT2.799664807964424"
					],
					"profileID": "POS_MZ124.03765102099347_RT4.3083739486856905, POS_MZ171.02646522136075_RT2.980316734679367, POS_MZ232.9950726503974_RT2.799664807964424, ",
					"picks": 1
				},
				{
					"features": [
						"POS_MZ132.5234492330965_RT3.118507094059924",
						"POS_MZ173.11749407532722_RT9.904557910742724",
						"POS_MZ226.1051259217474_RT3.1697510287344373"
					],
					"profileID": "POS_MZ132.5234492330965_RT3.118507094059924, POS_MZ173.11749407532722_RT9.904557910742724, POS_MZ226.1051259217474_RT3.1697510287344373, ",
					"picks": 1
				},
				{
					"features": [
						"NEG_MZ170.08124575328864_RT11.813211512889174",
						"NEG_MZ215.0168276632535_RT2.76586448771517",
						"POS_MZ115.05061139453764_RT3.075588207899374",
						"POS_MZ173.03056040362438_RT3.1679740999672985",
						"POS_MZ186.14905277744435_RT8.983862019275138",
						"POS_MZ197.99199758562807_RT1.5037731719626888"
					],
					"profileID": "NEG_MZ170.08124575328864_RT11.813211512889174, NEG_MZ215.0168276632535_RT2.76586448771517, POS_MZ115.05061139453764_RT3.075588207899374, POS_MZ173.03056040362438_RT3.1679740999672985, POS_MZ186.14905277744435_RT8.983862019275138, POS_MZ197.99199758562807_RT1.5037731719626888, ",
					"picks": 1
				},
				{
					"features": [
						"POS_MZ170.1282367958087_RT8.623644022461196",
						"POS_MZ173.03056040362438_RT3.1679740999672985",
						"POS_MZ203.17680801999572_RT2.9070696255418498",
						"POS_MZ226.1051259217474_RT3.1697510287344373",
						"POS_MZ232.9950726503974_RT2.799664807964424"
					],
					"profileID": "POS_MZ170.1282367958087_RT8.623644022461196, POS_MZ173.03056040362438_RT3.1679740999672985, POS_MZ203.17680801999572_RT2.9070696255418498, POS_MZ226.1051259217474_RT3.1697510287344373, POS_MZ232.9950726503974_RT2.799664807964424, ",
					"picks": 1
				},
				{
					"features": [
						"NEG_MZ215.0168276632535_RT2.76586448771517",
						"POS_MZ115.05061139453764_RT3.075588207899374",
						"POS_MZ171.02646522136075_RT2.980316734679367",
						"POS_MZ179.98128915617383_RT1.5073836314980706",
						"POS_MZ186.14905277744435_RT8.983862019275138",
						"POS_MZ194.08134066829066_RT10.45462132560804",
						"POS_MZ226.1051259217474_RT3.1697510287344373"
					],
					"profileID": "NEG_MZ215.0168276632535_RT2.76586448771517, POS_MZ115.05061139453764_RT3.075588207899374, POS_MZ171.02646522136075_RT2.980316734679367, POS_MZ179.98128915617383_RT1.5073836314980706, POS_MZ186.14905277744435_RT8.983862019275138, POS_MZ194.08134066829066_RT10.45462132560804, POS_MZ226.1051259217474_RT3.1697510287344373, ",
					"picks": 1
				},
				{
					"features": [
						"NEG_MZ215.0168276632535_RT2.76586448771517",
						"NEG_MZ242.07692321932652_RT1.9382490482438723",
						"POS_MZ115.05061139453764_RT3.075588207899374",
						"POS_MZ124.03765102099347_RT4.3083739486856905",
						"POS_MZ132.5234492330965_RT3.118507094059924",
						"POS_MZ170.1282367958087_RT8.623644022461196",
						"POS_MZ226.1051259217474_RT3.1697510287344373"
					],
					"profileID": "NEG_MZ215.0168276632535_RT2.76586448771517, NEG_MZ242.07692321932652_RT1.9382490482438723, POS_MZ115.05061139453764_RT3.075588207899374, POS_MZ124.03765102099347_RT4.3083739486856905, POS_MZ132.5234492330965_RT3.118507094059924, POS_MZ170.1282367958087_RT8.623644022461196, POS_MZ226.1051259217474_RT3.1697510287344373, ",
					"picks": 1
				},
				{
					"features": [
						"NEG_MZ242.07692321932652_RT1.9382490482438723",
						"POS_MZ115.05061139453764_RT3.075588207899374",
						"POS_MZ132.0375011416352_RT3.0411966250142086",
						"POS_MZ186.14905277744435_RT8.983862019275138",
						"POS_MZ194.08134066829066_RT10.45462132560804",
						"POS_MZ226.1051259217474_RT3.1697510287344373",
						"POS_MZ232.9950726503974_RT2.799664807964424"
					],
					"profileID": "NEG_MZ242.07692321932652_RT1.9382490482438723, POS_MZ115.05061139453764_RT3.075588207899374, POS_MZ132.0375011416352_RT3.0411966250142086, POS_MZ186.14905277744435_RT8.983862019275138, POS_MZ194.08134066829066_RT10.45462132560804, POS_MZ226.1051259217474_RT3.1697510287344373, POS_MZ232.9950726503974_RT2.799664807964424, ",
					"picks": 1
				},
				{
					"features": [
						"NEG_MZ215.0168276632535_RT2.76586448771517",
						"POS_MZ115.05061139453764_RT3.075588207899374",
						"POS_MZ149.044434250042_RT3.055734650356517",
						"POS_MZ170.1282367958087_RT8.623644022461196",
						"POS_MZ173.118041089786_RT10.109183003538282",
						"POS_MZ179.98128915617383_RT1.5073836314980706",
						"POS_MZ186.14905277744435_RT8.983862019275138"
					],
					"profileID": "NEG_MZ215.0168276632535_RT2.76586448771517, POS_MZ115.05061139453764_RT3.075588207899374, POS_MZ149.044434250042_RT3.055734650356517, POS_MZ170.1282367958087_RT8.623644022461196, POS_MZ173.118041089786_RT10.109183003538282, POS_MZ179.98128915617383_RT1.5073836314980706, POS_MZ186.14905277744435_RT8.983862019275138, ",
					"picks": 1
				},
				{
					"features": [
						"NEG_MZ215.0168276632535_RT2.76586448771517",
						"NEG_MZ242.07692321932652_RT1.9382490482438723",
						"NEG_MZ303.1043151634282_RT1.9136565788980997",
						"POS_MZ115.05061139453764_RT3.075588207899374",
						"POS_MZ132.5234492330965_RT3.118507094059924",
						"POS_MZ170.1282367958087_RT8.623644022461196",
						"POS_MZ226.1051259217474_RT3.1697510287344373",
						"POS_MZ232.9950726503974_RT2.799664807964424"
					],
					"profileID": "NEG_MZ215.0168276632535_RT2.76586448771517, NEG_MZ242.07692321932652_RT1.9382490482438723, NEG_MZ303.1043151634282_RT1.9136565788980997, POS_MZ115.05061139453764_RT3.075588207899374, POS_MZ132.5234492330965_RT3.118507094059924, POS_MZ170.1282367958087_RT8.623644022461196, POS_MZ226.1051259217474_RT3.1697510287344373, POS_MZ232.9950726503974_RT2.799664807964424, ",
					"picks": 1
				},
				{
					"features": [
						"POS_MZ131.0342051188151_RT3.020038093070837",
						"POS_MZ171.02646522136075_RT2.980316734679367",
						"POS_MZ226.1051259217474_RT3.1697510287344373"
					],
					"profileID": "POS_MZ131.0342051188151_RT3.020038093070837, POS_MZ171.02646522136075_RT2.980316734679367, POS_MZ226.1051259217474_RT3.1697510287344373, ",
					"picks": 1
				},
				{
					"features": [
						"NEG_MZ215.0168276632535_RT2.76586448771517",
						"NEG_MZ242.07692321932652_RT1.9382490482438723",
						"POS_MZ115.05061139453764_RT3.075588207899374",
						"POS_MZ124.03765102099347_RT4.3083739486856905",
						"POS_MZ132.5234492330965_RT3.118507094059924",
						"POS_MZ226.1051259217474_RT3.1697510287344373"
					],
					"profileID": "NEG_MZ215.0168276632535_RT2.76586448771517, NEG_MZ242.07692321932652_RT1.9382490482438723, POS_MZ115.05061139453764_RT3.075588207899374, POS_MZ124.03765102099347_RT4.3083739486856905, POS_MZ132.5234492330965_RT3.118507094059924, POS_MZ226.1051259217474_RT3.1697510287344373, ",
					"picks": 1
				},
				{
					"features": [
						"NEG_MZ215.0168276632535_RT2.76586448771517",
						"POS_MZ115.05061139453764_RT3.075588207899374",
						"POS_MZ132.5234492330965_RT3.118507094059924",
						"POS_MZ171.11310577553607_RT10.112185626839564",
						"POS_MZ186.14905277744435_RT8.983862019275138",
						"POS_MZ197.99199758562807_RT1.5037731719626888",
						"POS_MZ226.1051259217474_RT3.1697510287344373",
						"POS_MZ255.09773767688822_RT2.412685549660266"
					],
					"profileID": "NEG_MZ215.0168276632535_RT2.76586448771517, POS_MZ115.05061139453764_RT3.075588207899374, POS_MZ132.5234492330965_RT3.118507094059924, POS_MZ171.11310577553607_RT10.112185626839564, POS_MZ186.14905277744435_RT8.983862019275138, POS_MZ197.99199758562807_RT1.5037731719626888, POS_MZ226.1051259217474_RT3.1697510287344373, POS_MZ255.09773767688822_RT2.412685549660266, ",
					"picks": 1
				},
				{
					"features": [
						"NEG_MZ170.08124575328864_RT11.813211512889174",
						"NEG_MZ215.0168276632535_RT2.76586448771517",
						"POS_MZ115.05061139453764_RT3.075588207899374",
						"POS_MZ170.1282367958087_RT8.623644022461196",
						"POS_MZ173.03056040362438_RT3.1679740999672985"
					],
					"profileID": "NEG_MZ170.08124575328864_RT11.813211512889174, NEG_MZ215.0168276632535_RT2.76586448771517, POS_MZ115.05061139453764_RT3.075588207899374, POS_MZ170.1282367958087_RT8.623644022461196, POS_MZ173.03056040362438_RT3.1679740999672985, ",
					"picks": 1
				},
				{
					"features": [
						"NEG_MZ215.0168276632535_RT2.76586448771517",
						"NEG_MZ242.07692321932652_RT1.9382490482438723",
						"POS_MZ115.05061139453764_RT3.075588207899374",
						"POS_MZ170.1282367958087_RT8.623644022461196",
						"POS_MZ173.03056040362438_RT3.1679740999672985",
						"POS_MZ186.14905277744435_RT8.983862019275138",
						"POS_MZ197.99199758562807_RT1.5037731719626888",
						"POS_MZ226.1051259217474_RT3.1697510287344373"
					],
					"profileID": "NEG_MZ215.0168276632535_RT2.76586448771517, NEG_MZ242.07692321932652_RT1.9382490482438723, POS_MZ115.05061139453764_RT3.075588207899374, POS_MZ170.1282367958087_RT8.623644022461196, POS_MZ173.03056040362438_RT3.1679740999672985, POS_MZ186.14905277744435_RT8.983862019275138, POS_MZ197.99199758562807_RT1.5037731719626888, POS_MZ226.1051259217474_RT3.1697510287344373, ",
					"picks": 1
				},
				{
					"features": [
						"POS_MZ115.05061139453764_RT3.075588207899374",
						"POS_MZ170.1282367958087_RT8.623644022461196",
						"POS_MZ173.03056040362438_RT3.1679740999672985",
						"POS_MZ186.14905277744435_RT8.983862019275138",
						"POS_MZ255.09773767688822_RT2.412685549660266"
					],
					"profileID": "POS_MZ115.05061139453764_RT3.075588207899374, POS_MZ170.1282367958087_RT8.623644022461196, POS_MZ173.03056040362438_RT3.1679740999672985, POS_MZ186.14905277744435_RT8.983862019275138, POS_MZ255.09773767688822_RT2.412685549660266, ",
					"picks": 1
				},
				{
					"features": [
						"NEG_MZ215.0168276632535_RT2.76586448771517",
						"POS_MZ115.05061139453764_RT3.075588207899374",
						"POS_MZ131.0342051188151_RT3.020038093070837",
						"POS_MZ173.118041089786_RT10.109183003538282",
						"POS_MZ226.1051259217474_RT3.1697510287344373"
					],
					"profileID": "NEG_MZ215.0168276632535_RT2.76586448771517, POS_MZ115.05061139453764_RT3.075588207899374, POS_MZ131.0342051188151_RT3.020038093070837, POS_MZ173.118041089786_RT10.109183003538282, POS_MZ226.1051259217474_RT3.1697510287344373, ",
					"picks": 1
				},
				{
					"features": [
						"NEG_MZ148.0319597837361_RT2.7940682907398307",
						"POS_MZ226.1051259217474_RT3.1697510287344373"
					],
					"profileID": "NEG_MZ148.0319597837361_RT2.7940682907398307, POS_MZ226.1051259217474_RT3.1697510287344373, ",
					"picks": 1
				},
				{
					"features": [
						"POS_MZ115.05061139453764_RT3.075588207899374",
						"POS_MZ186.14905277744435_RT8.983862019275138",
						"POS_MZ226.1051259217474_RT3.1697510287344373",
						"POS_MZ232.9950726503974_RT2.799664807964424",
						"POS_MZ86.0323842776719_RT2.9996465344453735"
					],
					"profileID": "POS_MZ115.05061139453764_RT3.075588207899374, POS_MZ186.14905277744435_RT8.983862019275138, POS_MZ226.1051259217474_RT3.1697510287344373, POS_MZ232.9950726503974_RT2.799664807964424, POS_MZ86.0323842776719_RT2.9996465344453735, ",
					"picks": 1
				},
				{
					"features": [
						"NEG_MZ215.0168276632535_RT2.76586448771517",
						"NEG_MZ303.1043151634282_RT1.9136565788980997",
						"POS_MZ115.05061139453764_RT3.075588207899374",
						"POS_MZ132.5234492330965_RT3.118507094059924",
						"POS_MZ173.118041089786_RT10.109183003538282",
						"POS_MZ226.1051259217474_RT3.1697510287344373"
					],
					"profileID": "NEG_MZ215.0168276632535_RT2.76586448771517, NEG_MZ303.1043151634282_RT1.9136565788980997, POS_MZ115.05061139453764_RT3.075588207899374, POS_MZ132.5234492330965_RT3.118507094059924, POS_MZ173.118041089786_RT10.109183003538282, POS_MZ226.1051259217474_RT3.1697510287344373, ",
					"picks": 1
				},
				{
					"features": [
						"POS_MZ186.14905277744435_RT8.983862019275138",
						"POS_MZ85.02905117568149_RT3.0177076012152138"
					],
					"profileID": "POS_MZ186.14905277744435_RT8.983862019275138, POS_MZ85.02905117568149_RT3.0177076012152138, ",
					"picks": 1
				},
				{
					"features": [
						"POS_MZ115.05061139453764_RT3.075588207899374",
						"POS_MZ124.03765102099347_RT4.3083739486856905",
						"POS_MZ173.03056040362438_RT3.1679740999672985",
						"POS_MZ173.118041089786_RT10.109183003538282",
						"POS_MZ226.1051259217474_RT3.1697510287344373",
						"POS_MZ232.9950726503974_RT2.799664807964424"
					],
					"profileID": "POS_MZ115.05061139453764_RT3.075588207899374, POS_MZ124.03765102099347_RT4.3083739486856905, POS_MZ173.03056040362438_RT3.1679740999672985, POS_MZ173.118041089786_RT10.109183003538282, POS_MZ226.1051259217474_RT3.1697510287344373, POS_MZ232.9950726503974_RT2.799664807964424, ",
					"picks": 1
				},
				{
					"features": [
						"NEG_MZ170.08124575328864_RT11.813211512889174",
						"NEG_MZ215.0168276632535_RT2.76586448771517",
						"POS_MZ124.03765102099347_RT4.3083739486856905",
						"POS_MZ226.1051259217474_RT3.1697510287344373"
					],
					"profileID": "NEG_MZ170.08124575328864_RT11.813211512889174, NEG_MZ215.0168276632535_RT2.76586448771517, POS_MZ124.03765102099347_RT4.3083739486856905, POS_MZ226.1051259217474_RT3.1697510287344373, ",
					"picks": 1
				},
				{
					"features": [
						"NEG_MZ215.0168276632535_RT2.76586448771517",
						"POS_MZ170.1282367958087_RT8.623644022461196",
						"POS_MZ173.03056040362438_RT3.1679740999672985",
						"POS_MZ186.14905277744435_RT8.983862019275138",
						"POS_MZ226.1051259217474_RT3.1697510287344373",
						"POS_MZ232.9950726503974_RT2.799664807964424"
					],
					"profileID": "NEG_MZ215.0168276632535_RT2.76586448771517, POS_MZ170.1282367958087_RT8.623644022461196, POS_MZ173.03056040362438_RT3.1679740999672985, POS_MZ186.14905277744435_RT8.983862019275138, POS_MZ226.1051259217474_RT3.1697510287344373, POS_MZ232.9950726503974_RT2.799664807964424, ",
					"picks": 1
				},
				{
					"features": [
						"NEG_MZ215.0168276632535_RT2.76586448771517",
						"NEG_MZ87.04364378734302_RT9.213530567346618",
						"POS_MZ115.05061139453764_RT3.075588207899374",
						"POS_MZ132.03748009885808_RT3.066983454454768",
						"POS_MZ226.1051259217474_RT3.1697510287344373"
					],
					"profileID": "NEG_MZ215.0168276632535_RT2.76586448771517, NEG_MZ87.04364378734302_RT9.213530567346618, POS_MZ115.05061139453764_RT3.075588207899374, POS_MZ132.03748009885808_RT3.066983454454768, POS_MZ226.1051259217474_RT3.1697510287344373, ",
					"picks": 1
				},
				{
					"features": [
						"NEG_MZ215.0168276632535_RT2.76586448771517",
						"POS_MZ115.05061139453764_RT3.075588207899374",
						"POS_MZ124.03765102099347_RT4.3083739486856905",
						"POS_MZ132.03737796332163_RT2.8233344429933673",
						"POS_MZ170.1282367958087_RT8.623644022461196",
						"POS_MZ194.08134066829066_RT10.45462132560804",
						"POS_MZ226.1051259217474_RT3.1697510287344373"
					],
					"profileID": "NEG_MZ215.0168276632535_RT2.76586448771517, POS_MZ115.05061139453764_RT3.075588207899374, POS_MZ124.03765102099347_RT4.3083739486856905, POS_MZ132.03737796332163_RT2.8233344429933673, POS_MZ170.1282367958087_RT8.623644022461196, POS_MZ194.08134066829066_RT10.45462132560804, POS_MZ226.1051259217474_RT3.1697510287344373, ",
					"picks": 1
				},
				{
					"features": [
						"NEG_MZ215.0168276632535_RT2.76586448771517",
						"NEG_MZ242.07692321932652_RT1.9382490482438723",
						"NEG_MZ87.04364378734302_RT9.213530567346618",
						"POS_MZ115.05061139453764_RT3.075588207899374",
						"POS_MZ124.03765102099347_RT4.3083739486856905",
						"POS_MZ132.03748009885808_RT3.066983454454768",
						"POS_MZ170.1282367958087_RT8.623644022461196",
						"POS_MZ179.98128915617383_RT1.5073836314980706",
						"POS_MZ186.14905277744435_RT8.983862019275138",
						"POS_MZ226.1051259217474_RT3.1697510287344373"
					],
					"profileID": "NEG_MZ215.0168276632535_RT2.76586448771517, NEG_MZ242.07692321932652_RT1.9382490482438723, NEG_MZ87.04364378734302_RT9.213530567346618, POS_MZ115.05061139453764_RT3.075588207899374, POS_MZ124.03765102099347_RT4.3083739486856905, POS_MZ132.03748009885808_RT3.066983454454768, POS_MZ170.1282367958087_RT8.623644022461196, POS_MZ179.98128915617383_RT1.5073836314980706, POS_MZ186.14905277744435_RT8.983862019275138, POS_MZ226.1051259217474_RT3.1697510287344373, ",
					"picks": 1
				},
				{
					"features": [
						"NEG_MZ215.0168276632535_RT2.76586448771517",
						"POS_MZ115.05061139453764_RT3.075588207899374",
						"POS_MZ124.03765102099347_RT4.3083739486856905",
						"POS_MZ132.5234492330965_RT3.118507094059924",
						"POS_MZ173.11749407532722_RT9.904557910742724",
						"POS_MZ173.118041089786_RT10.109183003538282",
						"POS_MZ226.1051259217474_RT3.1697510287344373"
					],
					"profileID": "NEG_MZ215.0168276632535_RT2.76586448771517, POS_MZ115.05061139453764_RT3.075588207899374, POS_MZ124.03765102099347_RT4.3083739486856905, POS_MZ132.5234492330965_RT3.118507094059924, POS_MZ173.11749407532722_RT9.904557910742724, POS_MZ173.118041089786_RT10.109183003538282, POS_MZ226.1051259217474_RT3.1697510287344373, ",
					"picks": 1
				},
				{
					"features": [
						"NEG_MZ87.04364378734302_RT9.213530567346618",
						"POS_MZ173.03056040362438_RT3.1679740999672985"
					],
					"profileID": "NEG_MZ87.04364378734302_RT9.213530567346618, POS_MZ173.03056040362438_RT3.1679740999672985, ",
					"picks": 1
				},
				{
					"features": [
						"NEG_MZ215.0168276632535_RT2.76586448771517",
						"POS_MZ115.05061139453764_RT3.075588207899374",
						"POS_MZ124.03765102099347_RT4.3083739486856905",
						"POS_MZ132.5234492330965_RT3.118507094059924",
						"POS_MZ170.1282367958087_RT8.623644022461196",
						"POS_MZ173.03056040362438_RT3.1679740999672985",
						"POS_MZ193.09514002930413_RT10.098359710376739",
						"POS_MZ197.99199758562807_RT1.5037731719626888",
						"POS_MZ226.1051259217474_RT3.1697510287344373"
					],
					"profileID": "NEG_MZ215.0168276632535_RT2.76586448771517, POS_MZ115.05061139453764_RT3.075588207899374, POS_MZ124.03765102099347_RT4.3083739486856905, POS_MZ132.5234492330965_RT3.118507094059924, POS_MZ170.1282367958087_RT8.623644022461196, POS_MZ173.03056040362438_RT3.1679740999672985, POS_MZ193.09514002930413_RT10.098359710376739, POS_MZ197.99199758562807_RT1.5037731719626888, POS_MZ226.1051259217474_RT3.1697510287344373, ",
					"picks": 1
				},
				{
					"features": [
						"NEG_MZ215.0168276632535_RT2.76586448771517",
						"POS_MZ115.05061139453764_RT3.075588207899374",
						"POS_MZ170.1282367958087_RT8.623644022461196",
						"POS_MZ173.03056040362438_RT3.1679740999672985",
						"POS_MZ173.11749407532722_RT9.904557910742724",
						"POS_MZ179.98128915617383_RT1.5073836314980706",
						"POS_MZ186.14905277744435_RT8.983862019275138",
						"POS_MZ226.1051259217474_RT3.1697510287344373"
					],
					"profileID": "NEG_MZ215.0168276632535_RT2.76586448771517, POS_MZ115.05061139453764_RT3.075588207899374, POS_MZ170.1282367958087_RT8.623644022461196, POS_MZ173.03056040362438_RT3.1679740999672985, POS_MZ173.11749407532722_RT9.904557910742724, POS_MZ179.98128915617383_RT1.5073836314980706, POS_MZ186.14905277744435_RT8.983862019275138, POS_MZ226.1051259217474_RT3.1697510287344373, ",
					"picks": 1
				},
				{
					"features": [
						"NEG_MZ215.0168276632535_RT2.76586448771517",
						"NEG_MZ242.07692321932652_RT1.9382490482438723",
						"POS_MZ115.05061139453764_RT3.075588207899374",
						"POS_MZ124.03765102099347_RT4.3083739486856905",
						"POS_MZ132.5234492330965_RT3.118507094059924",
						"POS_MZ154.08655732941773_RT10.111814174982808",
						"POS_MZ186.14905277744435_RT8.983862019275138",
						"POS_MZ197.99199758562807_RT1.5037731719626888",
						"POS_MZ226.1051259217474_RT3.1697510287344373"
					],
					"profileID": "NEG_MZ215.0168276632535_RT2.76586448771517, NEG_MZ242.07692321932652_RT1.9382490482438723, POS_MZ115.05061139453764_RT3.075588207899374, POS_MZ124.03765102099347_RT4.3083739486856905, POS_MZ132.5234492330965_RT3.118507094059924, POS_MZ154.08655732941773_RT10.111814174982808, POS_MZ186.14905277744435_RT8.983862019275138, POS_MZ197.99199758562807_RT1.5037731719626888, POS_MZ226.1051259217474_RT3.1697510287344373, ",
					"picks": 1
				},
				{
					"features": [
						"NEG_MZ170.08124575328864_RT11.813211512889174",
						"NEG_MZ215.0168276632535_RT2.76586448771517",
						"POS_MZ115.05061139453764_RT3.075588207899374",
						"POS_MZ124.03765102099347_RT4.3083739486856905",
						"POS_MZ132.5234492330965_RT3.118507094059924",
						"POS_MZ186.14905277744435_RT8.983862019275138",
						"POS_MZ226.1051259217474_RT3.1697510287344373"
					],
					"profileID": "NEG_MZ170.08124575328864_RT11.813211512889174, NEG_MZ215.0168276632535_RT2.76586448771517, POS_MZ115.05061139453764_RT3.075588207899374, POS_MZ124.03765102099347_RT4.3083739486856905, POS_MZ132.5234492330965_RT3.118507094059924, POS_MZ186.14905277744435_RT8.983862019275138, POS_MZ226.1051259217474_RT3.1697510287344373, ",
					"picks": 1
				},
				{
					"features": [
						"NEG_MZ215.0168276632535_RT2.76586448771517",
						"POS_MZ115.05061139453764_RT3.075588207899374",
						"POS_MZ149.0450442734585_RT6.608278034394225",
						"POS_MZ170.1282367958087_RT8.623644022461196",
						"POS_MZ173.03056040362438_RT3.1679740999672985",
						"POS_MZ186.14905277744435_RT8.983862019275138",
						"POS_MZ226.1051259217474_RT3.1697510287344373",
						"POS_MZ232.9950726503974_RT2.799664807964424"
					],
					"profileID": "NEG_MZ215.0168276632535_RT2.76586448771517, POS_MZ115.05061139453764_RT3.075588207899374, POS_MZ149.0450442734585_RT6.608278034394225, POS_MZ170.1282367958087_RT8.623644022461196, POS_MZ173.03056040362438_RT3.1679740999672985, POS_MZ186.14905277744435_RT8.983862019275138, POS_MZ226.1051259217474_RT3.1697510287344373, POS_MZ232.9950726503974_RT2.799664807964424, ",
					"picks": 1
				},
				{
					"features": [
						"POS_MZ115.05061139453764_RT3.075588207899374",
						"POS_MZ170.1282367958087_RT8.623644022461196",
						"POS_MZ173.03056040362438_RT3.1679740999672985",
						"POS_MZ173.118041089786_RT10.109183003538282",
						"POS_MZ186.14905277744435_RT8.983862019275138",
						"POS_MZ194.08134066829066_RT10.45462132560804",
						"POS_MZ226.1051259217474_RT3.1697510287344373",
						"POS_MZ232.9950726503974_RT2.799664807964424"
					],
					"profileID": "POS_MZ115.05061139453764_RT3.075588207899374, POS_MZ170.1282367958087_RT8.623644022461196, POS_MZ173.03056040362438_RT3.1679740999672985, POS_MZ173.118041089786_RT10.109183003538282, POS_MZ186.14905277744435_RT8.983862019275138, POS_MZ194.08134066829066_RT10.45462132560804, POS_MZ226.1051259217474_RT3.1697510287344373, POS_MZ232.9950726503974_RT2.799664807964424, ",
					"picks": 1
				},
				{
					"features": [
						"POS_MZ173.03056040362438_RT3.1679740999672985",
						"POS_MZ197.99199758562807_RT1.5037731719626888",
						"POS_MZ226.1051259217474_RT3.1697510287344373"
					],
					"profileID": "POS_MZ173.03056040362438_RT3.1679740999672985, POS_MZ197.99199758562807_RT1.5037731719626888, POS_MZ226.1051259217474_RT3.1697510287344373, ",
					"picks": 1
				},
				{
					"features": [
						"NEG_MZ170.08124575328864_RT11.813211512889174",
						"NEG_MZ215.0168276632535_RT2.76586448771517",
						"NEG_MZ303.1043151634282_RT1.9136565788980997",
						"POS_MZ115.05061139453764_RT3.075588207899374",
						"POS_MZ124.03765102099347_RT4.3083739486856905",
						"POS_MZ170.1282367958087_RT8.623644022461196",
						"POS_MZ226.1051259217474_RT3.1697510287344373",
						"POS_MZ86.0323842776719_RT2.9996465344453735"
					],
					"profileID": "NEG_MZ170.08124575328864_RT11.813211512889174, NEG_MZ215.0168276632535_RT2.76586448771517, NEG_MZ303.1043151634282_RT1.9136565788980997, POS_MZ115.05061139453764_RT3.075588207899374, POS_MZ124.03765102099347_RT4.3083739486856905, POS_MZ170.1282367958087_RT8.623644022461196, POS_MZ226.1051259217474_RT3.1697510287344373, POS_MZ86.0323842776719_RT2.9996465344453735, ",
					"picks": 1
				},
				{
					"features": [
						"NEG_MZ215.0168276632535_RT2.76586448771517",
						"POS_MZ170.1282367958087_RT8.623644022461196",
						"POS_MZ186.14905277744435_RT8.983862019275138",
						"POS_MZ203.17680801999572_RT2.9070696255418498"
					],
					"profileID": "NEG_MZ215.0168276632535_RT2.76586448771517, POS_MZ170.1282367958087_RT8.623644022461196, POS_MZ186.14905277744435_RT8.983862019275138, POS_MZ203.17680801999572_RT2.9070696255418498, ",
					"picks": 1
				},
				{
					"features": [
						"NEG_MZ215.0168276632535_RT2.76586448771517",
						"POS_MZ115.05061139453764_RT3.075588207899374",
						"POS_MZ173.03056040362438_RT3.1679740999672985",
						"POS_MZ197.99199758562807_RT1.5037731719626888",
						"POS_MZ226.1051259217474_RT3.1697510287344373",
						"POS_MZ232.9950726503974_RT2.799664807964424"
					],
					"profileID": "NEG_MZ215.0168276632535_RT2.76586448771517, POS_MZ115.05061139453764_RT3.075588207899374, POS_MZ173.03056040362438_RT3.1679740999672985, POS_MZ197.99199758562807_RT1.5037731719626888, POS_MZ226.1051259217474_RT3.1697510287344373, POS_MZ232.9950726503974_RT2.799664807964424, ",
					"picks": 1
				},
				{
					"features": [
						"NEG_MZ170.08124575328864_RT11.813211512889174",
						"NEG_MZ215.0168276632535_RT2.76586448771517",
						"POS_MZ115.05061139453764_RT3.075588207899374",
						"POS_MZ173.118041089786_RT10.109183003538282",
						"POS_MZ186.14905277744435_RT8.983862019275138",
						"POS_MZ86.0323842776719_RT2.9996465344453735"
					],
					"profileID": "NEG_MZ170.08124575328864_RT11.813211512889174, NEG_MZ215.0168276632535_RT2.76586448771517, POS_MZ115.05061139453764_RT3.075588207899374, POS_MZ173.118041089786_RT10.109183003538282, POS_MZ186.14905277744435_RT8.983862019275138, POS_MZ86.0323842776719_RT2.9996465344453735, ",
					"picks": 1
				},
				{
					"features": [
						"POS_MZ115.05061139453764_RT3.075588207899374",
						"POS_MZ132.03737796332163_RT2.8233344429933673",
						"POS_MZ170.1282367958087_RT8.623644022461196",
						"POS_MZ171.11310577553607_RT10.112185626839564",
						"POS_MZ226.1051259217474_RT3.1697510287344373",
						"POS_MZ232.9950726503974_RT2.799664807964424"
					],
					"profileID": "POS_MZ115.05061139453764_RT3.075588207899374, POS_MZ132.03737796332163_RT2.8233344429933673, POS_MZ170.1282367958087_RT8.623644022461196, POS_MZ171.11310577553607_RT10.112185626839564, POS_MZ226.1051259217474_RT3.1697510287344373, POS_MZ232.9950726503974_RT2.799664807964424, ",
					"picks": 1
				},
				{
					"features": [
						"NEG_MZ215.0168276632535_RT2.76586448771517",
						"NEG_MZ242.07692321932652_RT1.9382490482438723",
						"POS_MZ115.05061139453764_RT3.075588207899374",
						"POS_MZ124.03765102099347_RT4.3083739486856905",
						"POS_MZ132.5234492330965_RT3.118507094059924",
						"POS_MZ170.1282367958087_RT8.623644022461196",
						"POS_MZ171.11310577553607_RT10.112185626839564",
						"POS_MZ186.14905277744435_RT8.983862019275138",
						"POS_MZ226.1051259217474_RT3.1697510287344373"
					],
					"profileID": "NEG_MZ215.0168276632535_RT2.76586448771517, NEG_MZ242.07692321932652_RT1.9382490482438723, POS_MZ115.05061139453764_RT3.075588207899374, POS_MZ124.03765102099347_RT4.3083739486856905, POS_MZ132.5234492330965_RT3.118507094059924, POS_MZ170.1282367958087_RT8.623644022461196, POS_MZ171.11310577553607_RT10.112185626839564, POS_MZ186.14905277744435_RT8.983862019275138, POS_MZ226.1051259217474_RT3.1697510287344373, ",
					"picks": 1
				},
				{
					"features": [
						"NEG_MZ170.08124575328864_RT11.813211512889174",
						"NEG_MZ215.0168276632535_RT2.76586448771517",
						"POS_MZ115.05061139453764_RT3.075588207899374",
						"POS_MZ171.02646522136075_RT2.980316734679367",
						"POS_MZ179.98128915617383_RT1.5073836314980706",
						"POS_MZ186.14905277744435_RT8.983862019275138"
					],
					"profileID": "NEG_MZ170.08124575328864_RT11.813211512889174, NEG_MZ215.0168276632535_RT2.76586448771517, POS_MZ115.05061139453764_RT3.075588207899374, POS_MZ171.02646522136075_RT2.980316734679367, POS_MZ179.98128915617383_RT1.5073836314980706, POS_MZ186.14905277744435_RT8.983862019275138, ",
					"picks": 1
				},
				{
					"features": [
						"NEG_MZ101.02289942309102_RT5.16861784870421",
						"NEG_MZ215.0168276632535_RT2.76586448771517",
						"NEG_MZ303.1043151634282_RT1.9136565788980997",
						"POS_MZ115.05061139453764_RT3.075588207899374",
						"POS_MZ124.03765102099347_RT4.3083739486856905",
						"POS_MZ132.5234492330965_RT3.118507094059924",
						"POS_MZ170.1282367958087_RT8.623644022461196",
						"POS_MZ186.14905277744435_RT8.983862019275138",
						"POS_MZ226.1051259217474_RT3.1697510287344373",
						"POS_MZ255.09773767688822_RT2.412685549660266"
					],
					"profileID": "NEG_MZ101.02289942309102_RT5.16861784870421, NEG_MZ215.0168276632535_RT2.76586448771517, NEG_MZ303.1043151634282_RT1.9136565788980997, POS_MZ115.05061139453764_RT3.075588207899374, POS_MZ124.03765102099347_RT4.3083739486856905, POS_MZ132.5234492330965_RT3.118507094059924, POS_MZ170.1282367958087_RT8.623644022461196, POS_MZ186.14905277744435_RT8.983862019275138, POS_MZ226.1051259217474_RT3.1697510287344373, POS_MZ255.09773767688822_RT2.412685549660266, ",
					"picks": 1
				},
				{
					"features": [
						"POS_MZ115.05061139453764_RT3.075588207899374",
						"POS_MZ132.5234492330965_RT3.118507094059924",
						"POS_MZ171.02646522136075_RT2.980316734679367",
						"POS_MZ186.14905277744435_RT8.983862019275138"
					],
					"profileID": "POS_MZ115.05061139453764_RT3.075588207899374, POS_MZ132.5234492330965_RT3.118507094059924, POS_MZ171.02646522136075_RT2.980316734679367, POS_MZ186.14905277744435_RT8.983862019275138, ",
					"picks": 1
				},
				{
					"features": [
						"NEG_MZ215.0168276632535_RT2.76586448771517",
						"POS_MZ115.05061139453764_RT3.075588207899374",
						"POS_MZ170.1282367958087_RT8.623644022461196",
						"POS_MZ173.03056040362438_RT3.1679740999672985",
						"POS_MZ186.14905277744435_RT8.983862019275138",
						"POS_MZ255.09773767688822_RT2.412685549660266"
					],
					"profileID": "NEG_MZ215.0168276632535_RT2.76586448771517, POS_MZ115.05061139453764_RT3.075588207899374, POS_MZ170.1282367958087_RT8.623644022461196, POS_MZ173.03056040362438_RT3.1679740999672985, POS_MZ186.14905277744435_RT8.983862019275138, POS_MZ255.09773767688822_RT2.412685549660266, ",
					"picks": 1
				},
				{
					"features": [
						"NEG_MZ215.0168276632535_RT2.76586448771517",
						"POS_MZ115.05061139453764_RT3.075588207899374",
						"POS_MZ173.03056040362438_RT3.1679740999672985",
						"POS_MZ186.14905277744435_RT8.983862019275138",
						"POS_MZ190.08635855759917_RT9.66977196404359",
						"POS_MZ194.08134066829066_RT10.45462132560804"
					],
					"profileID": "NEG_MZ215.0168276632535_RT2.76586448771517, POS_MZ115.05061139453764_RT3.075588207899374, POS_MZ173.03056040362438_RT3.1679740999672985, POS_MZ186.14905277744435_RT8.983862019275138, POS_MZ190.08635855759917_RT9.66977196404359, POS_MZ194.08134066829066_RT10.45462132560804, ",
					"picks": 1
				},
				{
					"features": [
						"POS_MZ115.05061139453764_RT3.075588207899374",
						"POS_MZ171.02646522136075_RT2.980316734679367",
						"POS_MZ173.11749407532722_RT9.904557910742724",
						"POS_MZ186.14905277744435_RT8.983862019275138"
					],
					"profileID": "POS_MZ115.05061139453764_RT3.075588207899374, POS_MZ171.02646522136075_RT2.980316734679367, POS_MZ173.11749407532722_RT9.904557910742724, POS_MZ186.14905277744435_RT8.983862019275138, ",
					"picks": 1
				},
				{
					"features": [
						"NEG_MZ215.0168276632535_RT2.76586448771517",
						"POS_MZ115.05061139453764_RT3.075588207899374",
						"POS_MZ132.5234492330965_RT3.118507094059924",
						"POS_MZ186.14905277744435_RT8.983862019275138",
						"POS_MZ226.1051259217474_RT3.1697510287344373",
						"POS_MZ255.09773767688822_RT2.412685549660266"
					],
					"profileID": "NEG_MZ215.0168276632535_RT2.76586448771517, POS_MZ115.05061139453764_RT3.075588207899374, POS_MZ132.5234492330965_RT3.118507094059924, POS_MZ186.14905277744435_RT8.983862019275138, POS_MZ226.1051259217474_RT3.1697510287344373, POS_MZ255.09773767688822_RT2.412685549660266, ",
					"picks": 1
				},
				{
					"features": [
						"NEG_MZ303.1043151634282_RT1.9136565788980997",
						"POS_MZ124.03765102099347_RT4.3083739486856905",
						"POS_MZ132.5234492330965_RT3.118507094059924",
						"POS_MZ186.14905277744435_RT8.983862019275138",
						"POS_MZ226.1051259217474_RT3.1697510287344373"
					],
					"profileID": "NEG_MZ303.1043151634282_RT1.9136565788980997, POS_MZ124.03765102099347_RT4.3083739486856905, POS_MZ132.5234492330965_RT3.118507094059924, POS_MZ186.14905277744435_RT8.983862019275138, POS_MZ226.1051259217474_RT3.1697510287344373, ",
					"picks": 1
				},
				{
					"features": [
						"NEG_MZ215.0168276632535_RT2.76586448771517",
						"NEG_MZ242.07692321932652_RT1.9382490482438723",
						"POS_MZ124.03765102099347_RT4.3083739486856905",
						"POS_MZ226.1051259217474_RT3.1697510287344373",
						"POS_MZ255.09773767688822_RT2.412685549660266"
					],
					"profileID": "NEG_MZ215.0168276632535_RT2.76586448771517, NEG_MZ242.07692321932652_RT1.9382490482438723, POS_MZ124.03765102099347_RT4.3083739486856905, POS_MZ226.1051259217474_RT3.1697510287344373, POS_MZ255.09773767688822_RT2.412685549660266, ",
					"picks": 1
				},
				{
					"features": [
						"NEG_MZ215.0168276632535_RT2.76586448771517",
						"NEG_MZ303.1043151634282_RT1.9136565788980997",
						"POS_MZ186.14905277744435_RT8.983862019275138",
						"POS_MZ190.08635855759917_RT9.66977196404359",
						"POS_MZ226.1051259217474_RT3.1697510287344373"
					],
					"profileID": "NEG_MZ215.0168276632535_RT2.76586448771517, NEG_MZ303.1043151634282_RT1.9136565788980997, POS_MZ186.14905277744435_RT8.983862019275138, POS_MZ190.08635855759917_RT9.66977196404359, POS_MZ226.1051259217474_RT3.1697510287344373, ",
					"picks": 1
				},
				{
					"features": [
						"NEG_MZ215.0168276632535_RT2.76586448771517",
						"POS_MZ115.05061139453764_RT3.075588207899374",
						"POS_MZ126.09164703633141_RT10.211234736418044",
						"POS_MZ170.1282367958087_RT8.623644022461196",
						"POS_MZ173.03056040362438_RT3.1679740999672985",
						"POS_MZ186.14905277744435_RT8.983862019275138"
					],
					"profileID": "NEG_MZ215.0168276632535_RT2.76586448771517, POS_MZ115.05061139453764_RT3.075588207899374, POS_MZ126.09164703633141_RT10.211234736418044, POS_MZ170.1282367958087_RT8.623644022461196, POS_MZ173.03056040362438_RT3.1679740999672985, POS_MZ186.14905277744435_RT8.983862019275138, ",
					"picks": 1
				},
				{
					"features": [
						"POS_MZ115.05061139453764_RT3.075588207899374",
						"POS_MZ124.03765102099347_RT4.3083739486856905",
						"POS_MZ132.0375011416352_RT3.0411966250142086",
						"POS_MZ232.9950726503974_RT2.799664807964424"
					],
					"profileID": "POS_MZ115.05061139453764_RT3.075588207899374, POS_MZ124.03765102099347_RT4.3083739486856905, POS_MZ132.0375011416352_RT3.0411966250142086, POS_MZ232.9950726503974_RT2.799664807964424, ",
					"picks": 1
				},
				{
					"features": [
						"NEG_MZ215.0168276632535_RT2.76586448771517",
						"POS_MZ115.05061139453764_RT3.075588207899374",
						"POS_MZ132.03748009885808_RT3.066983454454768",
						"POS_MZ171.11310577553607_RT10.112185626839564",
						"POS_MZ186.14905277744435_RT8.983862019275138"
					],
					"profileID": "NEG_MZ215.0168276632535_RT2.76586448771517, POS_MZ115.05061139453764_RT3.075588207899374, POS_MZ132.03748009885808_RT3.066983454454768, POS_MZ171.11310577553607_RT10.112185626839564, POS_MZ186.14905277744435_RT8.983862019275138, ",
					"picks": 1
				},
				{
					"features": [
						"NEG_MZ303.1043151634282_RT1.9136565788980997",
						"POS_MZ115.05061139453764_RT3.075588207899374",
						"POS_MZ173.03056040362438_RT3.1679740999672985",
						"POS_MZ190.08635855759917_RT9.66977196404359",
						"POS_MZ226.1051259217474_RT3.1697510287344373",
						"POS_MZ232.9950726503974_RT2.799664807964424"
					],
					"profileID": "NEG_MZ303.1043151634282_RT1.9136565788980997, POS_MZ115.05061139453764_RT3.075588207899374, POS_MZ173.03056040362438_RT3.1679740999672985, POS_MZ190.08635855759917_RT9.66977196404359, POS_MZ226.1051259217474_RT3.1697510287344373, POS_MZ232.9950726503974_RT2.799664807964424, ",
					"picks": 1
				},
				{
					"features": [
						"NEG_MZ242.07692321932652_RT1.9382490482438723",
						"NEG_MZ87.04364378734302_RT9.213530567346618",
						"POS_MZ173.03056040362438_RT3.1679740999672985",
						"POS_MZ186.14905277744435_RT8.983862019275138"
					],
					"profileID": "NEG_MZ242.07692321932652_RT1.9382490482438723, NEG_MZ87.04364378734302_RT9.213530567346618, POS_MZ173.03056040362438_RT3.1679740999672985, POS_MZ186.14905277744435_RT8.983862019275138, ",
					"picks": 1
				},
				{
					"features": [
						"NEG_MZ215.0168276632535_RT2.76586448771517",
						"NEG_MZ242.07692321932652_RT1.9382490482438723",
						"POS_MZ115.05061139453764_RT3.075588207899374",
						"POS_MZ124.03765102099347_RT4.3083739486856905",
						"POS_MZ132.0375011416352_RT3.0411966250142086",
						"POS_MZ170.1282367958087_RT8.623644022461196",
						"POS_MZ179.98128915617383_RT1.5073836314980706",
						"POS_MZ186.14905277744435_RT8.983862019275138",
						"POS_MZ203.17680801999572_RT2.9070696255418498",
						"POS_MZ226.1051259217474_RT3.1697510287344373"
					],
					"profileID": "NEG_MZ215.0168276632535_RT2.76586448771517, NEG_MZ242.07692321932652_RT1.9382490482438723, POS_MZ115.05061139453764_RT3.075588207899374, POS_MZ124.03765102099347_RT4.3083739486856905, POS_MZ132.0375011416352_RT3.0411966250142086, POS_MZ170.1282367958087_RT8.623644022461196, POS_MZ179.98128915617383_RT1.5073836314980706, POS_MZ186.14905277744435_RT8.983862019275138, POS_MZ203.17680801999572_RT2.9070696255418498, POS_MZ226.1051259217474_RT3.1697510287344373, ",
					"picks": 1
				},
				{
					"features": [
						"NEG_MZ215.0168276632535_RT2.76586448771517",
						"POS_MZ115.05061139453764_RT3.075588207899374",
						"POS_MZ124.03765102099347_RT4.3083739486856905",
						"POS_MZ132.5234492330965_RT3.118507094059924",
						"POS_MZ197.99199758562807_RT1.5037731719626888",
						"POS_MZ226.1051259217474_RT3.1697510287344373"
					],
					"profileID": "NEG_MZ215.0168276632535_RT2.76586448771517, POS_MZ115.05061139453764_RT3.075588207899374, POS_MZ124.03765102099347_RT4.3083739486856905, POS_MZ132.5234492330965_RT3.118507094059924, POS_MZ197.99199758562807_RT1.5037731719626888, POS_MZ226.1051259217474_RT3.1697510287344373, ",
					"picks": 1
				},
				{
					"features": [
						"NEG_MZ215.0168276632535_RT2.76586448771517",
						"POS_MZ115.05061139453764_RT3.075588207899374",
						"POS_MZ124.03765102099347_RT4.3083739486856905",
						"POS_MZ132.03748009885808_RT3.066983454454768",
						"POS_MZ171.11310577553607_RT10.112185626839564",
						"POS_MZ226.1051259217474_RT3.1697510287344373"
					],
					"profileID": "NEG_MZ215.0168276632535_RT2.76586448771517, POS_MZ115.05061139453764_RT3.075588207899374, POS_MZ124.03765102099347_RT4.3083739486856905, POS_MZ132.03748009885808_RT3.066983454454768, POS_MZ171.11310577553607_RT10.112185626839564, POS_MZ226.1051259217474_RT3.1697510287344373, ",
					"picks": 1
				},
				{
					"features": [
						"NEG_MZ215.0168276632535_RT2.76586448771517",
						"POS_MZ115.05061139453764_RT3.075588207899374",
						"POS_MZ132.5234492330965_RT3.118507094059924",
						"POS_MZ173.118041089786_RT10.109183003538282",
						"POS_MZ179.98128915617383_RT1.5073836314980706",
						"POS_MZ226.1051259217474_RT3.1697510287344373"
					],
					"profileID": "NEG_MZ215.0168276632535_RT2.76586448771517, POS_MZ115.05061139453764_RT3.075588207899374, POS_MZ132.5234492330965_RT3.118507094059924, POS_MZ173.118041089786_RT10.109183003538282, POS_MZ179.98128915617383_RT1.5073836314980706, POS_MZ226.1051259217474_RT3.1697510287344373, ",
					"picks": 1
				},
				{
					"features": [
						"POS_MZ115.05061139453764_RT3.075588207899374",
						"POS_MZ132.5234492330965_RT3.118507094059924",
						"POS_MZ171.11310577553607_RT10.112185626839564",
						"POS_MZ173.03056040362438_RT3.1679740999672985",
						"POS_MZ186.14905277744435_RT8.983862019275138",
						"POS_MZ193.09514002930413_RT10.098359710376739",
						"POS_MZ226.1051259217474_RT3.1697510287344373"
					],
					"profileID": "POS_MZ115.05061139453764_RT3.075588207899374, POS_MZ132.5234492330965_RT3.118507094059924, POS_MZ171.11310577553607_RT10.112185626839564, POS_MZ173.03056040362438_RT3.1679740999672985, POS_MZ186.14905277744435_RT8.983862019275138, POS_MZ193.09514002930413_RT10.098359710376739, POS_MZ226.1051259217474_RT3.1697510287344373, ",
					"picks": 1
				},
				{
					"features": [
						"NEG_MZ303.1043151634282_RT1.9136565788980997",
						"POS_MZ115.05061139453764_RT3.075588207899374",
						"POS_MZ132.5234492330965_RT3.118507094059924",
						"POS_MZ171.02646522136075_RT2.980316734679367",
						"POS_MZ186.14905277744435_RT8.983862019275138",
						"POS_MZ197.99199758562807_RT1.5037731719626888",
						"POS_MZ226.1051259217474_RT3.1697510287344373"
					],
					"profileID": "NEG_MZ303.1043151634282_RT1.9136565788980997, POS_MZ115.05061139453764_RT3.075588207899374, POS_MZ132.5234492330965_RT3.118507094059924, POS_MZ171.02646522136075_RT2.980316734679367, POS_MZ186.14905277744435_RT8.983862019275138, POS_MZ197.99199758562807_RT1.5037731719626888, POS_MZ226.1051259217474_RT3.1697510287344373, ",
					"picks": 1
				},
				{
					"features": [
						"NEG_MZ215.0168276632535_RT2.76586448771517",
						"POS_MZ115.05061139453764_RT3.075588207899374",
						"POS_MZ173.03056040362438_RT3.1679740999672985",
						"POS_MZ179.98128915617383_RT1.5073836314980706",
						"POS_MZ186.14905277744435_RT8.983862019275138",
						"POS_MZ190.08635855759917_RT9.66977196404359",
						"POS_MZ226.1051259217474_RT3.1697510287344373"
					],
					"profileID": "NEG_MZ215.0168276632535_RT2.76586448771517, POS_MZ115.05061139453764_RT3.075588207899374, POS_MZ173.03056040362438_RT3.1679740999672985, POS_MZ179.98128915617383_RT1.5073836314980706, POS_MZ186.14905277744435_RT8.983862019275138, POS_MZ190.08635855759917_RT9.66977196404359, POS_MZ226.1051259217474_RT3.1697510287344373, ",
					"picks": 1
				},
				{
					"features": [
						"NEG_MZ215.0168276632535_RT2.76586448771517",
						"POS_MZ197.99199758562807_RT1.5037731719626888",
						"POS_MZ203.17680801999572_RT2.9070696255418498",
						"POS_MZ226.1051259217474_RT3.1697510287344373"
					],
					"profileID": "NEG_MZ215.0168276632535_RT2.76586448771517, POS_MZ197.99199758562807_RT1.5037731719626888, POS_MZ203.17680801999572_RT2.9070696255418498, POS_MZ226.1051259217474_RT3.1697510287344373, ",
					"picks": 1
				},
				{
					"features": [
						"POS_MZ170.1282367958087_RT8.623644022461196",
						"POS_MZ171.02646522136075_RT2.980316734679367",
						"POS_MZ173.11749407532722_RT9.904557910742724",
						"POS_MZ186.14905277744435_RT8.983862019275138",
						"POS_MZ203.17680801999572_RT2.9070696255418498",
						"POS_MZ226.1051259217474_RT3.1697510287344373"
					],
					"profileID": "POS_MZ170.1282367958087_RT8.623644022461196, POS_MZ171.02646522136075_RT2.980316734679367, POS_MZ173.11749407532722_RT9.904557910742724, POS_MZ186.14905277744435_RT8.983862019275138, POS_MZ203.17680801999572_RT2.9070696255418498, POS_MZ226.1051259217474_RT3.1697510287344373, ",
					"picks": 1
				},
				{
					"features": [
						"NEG_MZ215.0168276632535_RT2.76586448771517",
						"NEG_MZ242.07692321932652_RT1.9382490482438723",
						"POS_MZ115.05061139453764_RT3.075588207899374",
						"POS_MZ124.03765102099347_RT4.3083739486856905",
						"POS_MZ132.03748009885808_RT3.066983454454768",
						"POS_MZ170.1282367958087_RT8.623644022461196",
						"POS_MZ186.14905277744435_RT8.983862019275138",
						"POS_MZ194.08134066829066_RT10.45462132560804",
						"POS_MZ226.1051259217474_RT3.1697510287344373",
						"POS_MZ232.9950726503974_RT2.799664807964424"
					],
					"profileID": "NEG_MZ215.0168276632535_RT2.76586448771517, NEG_MZ242.07692321932652_RT1.9382490482438723, POS_MZ115.05061139453764_RT3.075588207899374, POS_MZ124.03765102099347_RT4.3083739486856905, POS_MZ132.03748009885808_RT3.066983454454768, POS_MZ170.1282367958087_RT8.623644022461196, POS_MZ186.14905277744435_RT8.983862019275138, POS_MZ194.08134066829066_RT10.45462132560804, POS_MZ226.1051259217474_RT3.1697510287344373, POS_MZ232.9950726503974_RT2.799664807964424, ",
					"picks": 1
				},
				{
					"features": [
						"NEG_MZ215.0168276632535_RT2.76586448771517",
						"POS_MZ170.1282367958087_RT8.623644022461196",
						"POS_MZ171.11310577553607_RT10.112185626839564",
						"POS_MZ186.14905277744435_RT8.983862019275138",
						"POS_MZ203.17680801999572_RT2.9070696255418498",
						"POS_MZ226.1051259217474_RT3.1697510287344373"
					],
					"profileID": "NEG_MZ215.0168276632535_RT2.76586448771517, POS_MZ170.1282367958087_RT8.623644022461196, POS_MZ171.11310577553607_RT10.112185626839564, POS_MZ186.14905277744435_RT8.983862019275138, POS_MZ203.17680801999572_RT2.9070696255418498, POS_MZ226.1051259217474_RT3.1697510287344373, ",
					"picks": 1
				},
				{
					"features": [
						"NEG_MZ148.0319597837361_RT2.7940682907398307",
						"NEG_MZ215.0168276632535_RT2.76586448771517",
						"POS_MZ115.05061139453764_RT3.075588207899374",
						"POS_MZ124.03765102099347_RT4.3083739486856905",
						"POS_MZ179.98128915617383_RT1.5073836314980706",
						"POS_MZ203.17680801999572_RT2.9070696255418498"
					],
					"profileID": "NEG_MZ148.0319597837361_RT2.7940682907398307, NEG_MZ215.0168276632535_RT2.76586448771517, POS_MZ115.05061139453764_RT3.075588207899374, POS_MZ124.03765102099347_RT4.3083739486856905, POS_MZ179.98128915617383_RT1.5073836314980706, POS_MZ203.17680801999572_RT2.9070696255418498, ",
					"picks": 1
				},
				{
					"features": [
						"NEG_MZ215.0168276632535_RT2.76586448771517",
						"POS_MZ115.05061139453764_RT3.075588207899374",
						"POS_MZ124.03765102099347_RT4.3083739486856905",
						"POS_MZ173.03056040362438_RT3.1679740999672985",
						"POS_MZ194.08134066829066_RT10.45462132560804"
					],
					"profileID": "NEG_MZ215.0168276632535_RT2.76586448771517, POS_MZ115.05061139453764_RT3.075588207899374, POS_MZ124.03765102099347_RT4.3083739486856905, POS_MZ173.03056040362438_RT3.1679740999672985, POS_MZ194.08134066829066_RT10.45462132560804, ",
					"picks": 1
				},
				{
					"features": [
						"NEG_MZ215.0168276632535_RT2.76586448771517",
						"NEG_MZ242.07692321932652_RT1.9382490482438723",
						"POS_MZ115.05061139453764_RT3.075588207899374",
						"POS_MZ124.03765102099347_RT4.3083739486856905",
						"POS_MZ132.5234492330965_RT3.118507094059924",
						"POS_MZ179.98128915617383_RT1.5073836314980706",
						"POS_MZ186.14905277744435_RT8.983862019275138",
						"POS_MZ190.08635855759917_RT9.66977196404359",
						"POS_MZ226.1051259217474_RT3.1697510287344373"
					],
					"profileID": "NEG_MZ215.0168276632535_RT2.76586448771517, NEG_MZ242.07692321932652_RT1.9382490482438723, POS_MZ115.05061139453764_RT3.075588207899374, POS_MZ124.03765102099347_RT4.3083739486856905, POS_MZ132.5234492330965_RT3.118507094059924, POS_MZ179.98128915617383_RT1.5073836314980706, POS_MZ186.14905277744435_RT8.983862019275138, POS_MZ190.08635855759917_RT9.66977196404359, POS_MZ226.1051259217474_RT3.1697510287344373, ",
					"picks": 1
				},
				{
					"features": [
						"NEG_MZ215.0168276632535_RT2.76586448771517",
						"NEG_MZ87.04364378734302_RT9.213530567346618",
						"POS_MZ115.05061139453764_RT3.075588207899374",
						"POS_MZ132.0375011416352_RT3.0411966250142086",
						"POS_MZ197.99199758562807_RT1.5037731719626888",
						"POS_MZ226.1051259217474_RT3.1697510287344373"
					],
					"profileID": "NEG_MZ215.0168276632535_RT2.76586448771517, NEG_MZ87.04364378734302_RT9.213530567346618, POS_MZ115.05061139453764_RT3.075588207899374, POS_MZ132.0375011416352_RT3.0411966250142086, POS_MZ197.99199758562807_RT1.5037731719626888, POS_MZ226.1051259217474_RT3.1697510287344373, ",
					"picks": 1
				},
				{
					"features": [
						"POS_MZ115.05061139453764_RT3.075588207899374",
						"POS_MZ131.0342051188151_RT3.020038093070837",
						"POS_MZ186.14905277744435_RT8.983862019275138",
						"POS_MZ232.9950726503974_RT2.799664807964424"
					],
					"profileID": "POS_MZ115.05061139453764_RT3.075588207899374, POS_MZ131.0342051188151_RT3.020038093070837, POS_MZ186.14905277744435_RT8.983862019275138, POS_MZ232.9950726503974_RT2.799664807964424, ",
					"picks": 1
				},
				{
					"features": [
						"NEG_MZ215.0168276632535_RT2.76586448771517",
						"NEG_MZ242.07692321932652_RT1.9382490482438723",
						"POS_MZ115.05061139453764_RT3.075588207899374",
						"POS_MZ124.03765102099347_RT4.3083739486856905",
						"POS_MZ132.5234492330965_RT3.118507094059924",
						"POS_MZ170.1282367958087_RT8.623644022461196",
						"POS_MZ194.08134066829066_RT10.45462132560804",
						"POS_MZ226.1051259217474_RT3.1697510287344373"
					],
					"profileID": "NEG_MZ215.0168276632535_RT2.76586448771517, NEG_MZ242.07692321932652_RT1.9382490482438723, POS_MZ115.05061139453764_RT3.075588207899374, POS_MZ124.03765102099347_RT4.3083739486856905, POS_MZ132.5234492330965_RT3.118507094059924, POS_MZ170.1282367958087_RT8.623644022461196, POS_MZ194.08134066829066_RT10.45462132560804, POS_MZ226.1051259217474_RT3.1697510287344373, ",
					"picks": 1
				},
				{
					"features": [
						"POS_MZ115.05061139453764_RT3.075588207899374",
						"POS_MZ124.03765102099347_RT4.3083739486856905",
						"POS_MZ132.03748009885808_RT3.066983454454768",
						"POS_MZ186.14905277744435_RT8.983862019275138",
						"POS_MZ232.9950726503974_RT2.799664807964424"
					],
					"profileID": "POS_MZ115.05061139453764_RT3.075588207899374, POS_MZ124.03765102099347_RT4.3083739486856905, POS_MZ132.03748009885808_RT3.066983454454768, POS_MZ186.14905277744435_RT8.983862019275138, POS_MZ232.9950726503974_RT2.799664807964424, ",
					"picks": 1
				},
				{
					"features": [
						"NEG_MZ215.0168276632535_RT2.76586448771517",
						"POS_MZ115.05061139453764_RT3.075588207899374",
						"POS_MZ126.09164703633141_RT10.211234736418044",
						"POS_MZ170.1282367958087_RT8.623644022461196",
						"POS_MZ226.1051259217474_RT3.1697510287344373"
					],
					"profileID": "NEG_MZ215.0168276632535_RT2.76586448771517, POS_MZ115.05061139453764_RT3.075588207899374, POS_MZ126.09164703633141_RT10.211234736418044, POS_MZ170.1282367958087_RT8.623644022461196, POS_MZ226.1051259217474_RT3.1697510287344373, ",
					"picks": 1
				},
				{
					"features": [
						"NEG_MZ215.0168276632535_RT2.76586448771517",
						"POS_MZ115.05061139453764_RT3.075588207899374",
						"POS_MZ124.03765102099347_RT4.3083739486856905",
						"POS_MZ132.03748009885808_RT3.066983454454768",
						"POS_MZ194.08134066829066_RT10.45462132560804",
						"POS_MZ226.1051259217474_RT3.1697510287344373"
					],
					"profileID": "NEG_MZ215.0168276632535_RT2.76586448771517, POS_MZ115.05061139453764_RT3.075588207899374, POS_MZ124.03765102099347_RT4.3083739486856905, POS_MZ132.03748009885808_RT3.066983454454768, POS_MZ194.08134066829066_RT10.45462132560804, POS_MZ226.1051259217474_RT3.1697510287344373, ",
					"picks": 1
				},
				{
					"features": [
						"NEG_MZ215.0168276632535_RT2.76586448771517",
						"POS_MZ115.05061139453764_RT3.075588207899374",
						"POS_MZ124.03765102099347_RT4.3083739486856905",
						"POS_MZ173.03056040362438_RT3.1679740999672985",
						"POS_MZ186.14905277744435_RT8.983862019275138",
						"POS_MZ197.99199758562807_RT1.5037731719626888",
						"POS_MZ226.1051259217474_RT3.1697510287344373",
						"POS_MZ232.9950726503974_RT2.799664807964424"
					],
					"profileID": "NEG_MZ215.0168276632535_RT2.76586448771517, POS_MZ115.05061139453764_RT3.075588207899374, POS_MZ124.03765102099347_RT4.3083739486856905, POS_MZ173.03056040362438_RT3.1679740999672985, POS_MZ186.14905277744435_RT8.983862019275138, POS_MZ197.99199758562807_RT1.5037731719626888, POS_MZ226.1051259217474_RT3.1697510287344373, POS_MZ232.9950726503974_RT2.799664807964424, ",
					"picks": 1
				},
				{
					"features": [
						"NEG_MZ215.0168276632535_RT2.76586448771517",
						"NEG_MZ242.07692321932652_RT1.9382490482438723",
						"POS_MZ115.05061139453764_RT3.075588207899374",
						"POS_MZ171.02646522136075_RT2.980316734679367",
						"POS_MZ226.1051259217474_RT3.1697510287344373"
					],
					"profileID": "NEG_MZ215.0168276632535_RT2.76586448771517, NEG_MZ242.07692321932652_RT1.9382490482438723, POS_MZ115.05061139453764_RT3.075588207899374, POS_MZ171.02646522136075_RT2.980316734679367, POS_MZ226.1051259217474_RT3.1697510287344373, ",
					"picks": 1
				},
				{
					"features": [
						"NEG_MZ215.0168276632535_RT2.76586448771517",
						"POS_MZ115.05061139453764_RT3.075588207899374",
						"POS_MZ197.99199758562807_RT1.5037731719626888",
						"POS_MZ226.1051259217474_RT3.1697510287344373",
						"POS_MZ85.02905117568149_RT3.0177076012152138"
					],
					"profileID": "NEG_MZ215.0168276632535_RT2.76586448771517, POS_MZ115.05061139453764_RT3.075588207899374, POS_MZ197.99199758562807_RT1.5037731719626888, POS_MZ226.1051259217474_RT3.1697510287344373, POS_MZ85.02905117568149_RT3.0177076012152138, ",
					"picks": 1
				},
				{
					"features": [
						"NEG_MZ215.0168276632535_RT2.76586448771517",
						"POS_MZ115.05061139453764_RT3.075588207899374",
						"POS_MZ124.03765102099347_RT4.3083739486856905",
						"POS_MZ132.03748009885808_RT3.066983454454768",
						"POS_MZ154.08655732941773_RT10.111814174982808",
						"POS_MZ226.1051259217474_RT3.1697510287344373"
					],
					"profileID": "NEG_MZ215.0168276632535_RT2.76586448771517, POS_MZ115.05061139453764_RT3.075588207899374, POS_MZ124.03765102099347_RT4.3083739486856905, POS_MZ132.03748009885808_RT3.066983454454768, POS_MZ154.08655732941773_RT10.111814174982808, POS_MZ226.1051259217474_RT3.1697510287344373, ",
					"picks": 1
				},
				{
					"features": [
						"NEG_MZ215.0168276632535_RT2.76586448771517",
						"POS_MZ115.05061139453764_RT3.075588207899374",
						"POS_MZ124.03765102099347_RT4.3083739486856905",
						"POS_MZ132.03748009885808_RT3.066983454454768",
						"POS_MZ179.98128915617383_RT1.5073836314980706",
						"POS_MZ186.14905277744435_RT8.983862019275138",
						"POS_MZ190.08635855759917_RT9.66977196404359"
					],
					"profileID": "NEG_MZ215.0168276632535_RT2.76586448771517, POS_MZ115.05061139453764_RT3.075588207899374, POS_MZ124.03765102099347_RT4.3083739486856905, POS_MZ132.03748009885808_RT3.066983454454768, POS_MZ179.98128915617383_RT1.5073836314980706, POS_MZ186.14905277744435_RT8.983862019275138, POS_MZ190.08635855759917_RT9.66977196404359, ",
					"picks": 1
				},
				{
					"features": [
						"POS_MZ115.05061139453764_RT3.075588207899374",
						"POS_MZ170.1282367958087_RT8.623644022461196",
						"POS_MZ226.1051259217474_RT3.1697510287344373",
						"POS_MZ232.9950726503974_RT2.799664807964424",
						"POS_MZ86.0323842776719_RT2.9996465344453735"
					],
					"profileID": "POS_MZ115.05061139453764_RT3.075588207899374, POS_MZ170.1282367958087_RT8.623644022461196, POS_MZ226.1051259217474_RT3.1697510287344373, POS_MZ232.9950726503974_RT2.799664807964424, POS_MZ86.0323842776719_RT2.9996465344453735, ",
					"picks": 1
				},
				{
					"features": [
						"NEG_MZ215.0168276632535_RT2.76586448771517",
						"POS_MZ115.05061139453764_RT3.075588207899374",
						"POS_MZ124.03765102099347_RT4.3083739486856905",
						"POS_MZ132.0375011416352_RT3.0411966250142086",
						"POS_MZ179.98128915617383_RT1.5073836314980706",
						"POS_MZ186.14905277744435_RT8.983862019275138",
						"POS_MZ194.08134066829066_RT10.45462132560804"
					],
					"profileID": "NEG_MZ215.0168276632535_RT2.76586448771517, POS_MZ115.05061139453764_RT3.075588207899374, POS_MZ124.03765102099347_RT4.3083739486856905, POS_MZ132.0375011416352_RT3.0411966250142086, POS_MZ179.98128915617383_RT1.5073836314980706, POS_MZ186.14905277744435_RT8.983862019275138, POS_MZ194.08134066829066_RT10.45462132560804, ",
					"picks": 1
				},
				{
					"features": [
						"NEG_MZ215.0168276632535_RT2.76586448771517",
						"NEG_MZ87.04364378734302_RT9.213530567346618",
						"POS_MZ115.05061139453764_RT3.075588207899374",
						"POS_MZ132.03748009885808_RT3.066983454454768",
						"POS_MZ186.14905277744435_RT8.983862019275138",
						"POS_MZ193.09514002930413_RT10.098359710376739",
						"POS_MZ226.1051259217474_RT3.1697510287344373"
					],
					"profileID": "NEG_MZ215.0168276632535_RT2.76586448771517, NEG_MZ87.04364378734302_RT9.213530567346618, POS_MZ115.05061139453764_RT3.075588207899374, POS_MZ132.03748009885808_RT3.066983454454768, POS_MZ186.14905277744435_RT8.983862019275138, POS_MZ193.09514002930413_RT10.098359710376739, POS_MZ226.1051259217474_RT3.1697510287344373, ",
					"picks": 1
				},
				{
					"features": [
						"POS_MZ115.05061139453764_RT3.075588207899374",
						"POS_MZ124.03765102099347_RT4.3083739486856905",
						"POS_MZ170.1282367958087_RT8.623644022461196",
						"POS_MZ173.03056040362438_RT3.1679740999672985",
						"POS_MZ226.1051259217474_RT3.1697510287344373"
					],
					"profileID": "POS_MZ115.05061139453764_RT3.075588207899374, POS_MZ124.03765102099347_RT4.3083739486856905, POS_MZ170.1282367958087_RT8.623644022461196, POS_MZ173.03056040362438_RT3.1679740999672985, POS_MZ226.1051259217474_RT3.1697510287344373, ",
					"picks": 1
				},
				{
					"features": [
						"POS_MZ124.03765102099347_RT4.3083739486856905",
						"POS_MZ132.5234492330965_RT3.118507094059924"
					],
					"profileID": "POS_MZ124.03765102099347_RT4.3083739486856905, POS_MZ132.5234492330965_RT3.118507094059924, ",
					"picks": 1
				},
				{
					"features": [
						"NEG_MZ215.0168276632535_RT2.76586448771517",
						"POS_MZ115.05061139453764_RT3.075588207899374",
						"POS_MZ126.09164703633141_RT10.211234736418044",
						"POS_MZ149.044434250042_RT3.055734650356517",
						"POS_MZ226.1051259217474_RT3.1697510287344373"
					],
					"profileID": "NEG_MZ215.0168276632535_RT2.76586448771517, POS_MZ115.05061139453764_RT3.075588207899374, POS_MZ126.09164703633141_RT10.211234736418044, POS_MZ149.044434250042_RT3.055734650356517, POS_MZ226.1051259217474_RT3.1697510287344373, ",
					"picks": 1
				},
				{
					"features": [
						"NEG_MZ215.0168276632535_RT2.76586448771517",
						"POS_MZ113.02378426828692_RT3.1326579420694602",
						"POS_MZ186.14905277744435_RT8.983862019275138",
						"POS_MZ197.99199758562807_RT1.5037731719626888",
						"POS_MZ226.1051259217474_RT3.1697510287344373"
					],
					"profileID": "NEG_MZ215.0168276632535_RT2.76586448771517, POS_MZ113.02378426828692_RT3.1326579420694602, POS_MZ186.14905277744435_RT8.983862019275138, POS_MZ197.99199758562807_RT1.5037731719626888, POS_MZ226.1051259217474_RT3.1697510287344373, ",
					"picks": 1
				},
				{
					"features": [
						"NEG_MZ215.0168276632535_RT2.76586448771517",
						"NEG_MZ303.1043151634282_RT1.9136565788980997",
						"POS_MZ115.05061139453764_RT3.075588207899374",
						"POS_MZ124.03765102099347_RT4.3083739486856905",
						"POS_MZ173.03056040362438_RT3.1679740999672985",
						"POS_MZ186.14905277744435_RT8.983862019275138",
						"POS_MZ190.08635855759917_RT9.66977196404359",
						"POS_MZ226.1051259217474_RT3.1697510287344373"
					],
					"profileID": "NEG_MZ215.0168276632535_RT2.76586448771517, NEG_MZ303.1043151634282_RT1.9136565788980997, POS_MZ115.05061139453764_RT3.075588207899374, POS_MZ124.03765102099347_RT4.3083739486856905, POS_MZ173.03056040362438_RT3.1679740999672985, POS_MZ186.14905277744435_RT8.983862019275138, POS_MZ190.08635855759917_RT9.66977196404359, POS_MZ226.1051259217474_RT3.1697510287344373, ",
					"picks": 1
				},
				{
					"features": [
						"POS_MZ115.05061139453764_RT3.075588207899374",
						"POS_MZ170.1282367958087_RT8.623644022461196",
						"POS_MZ173.03056040362438_RT3.1679740999672985",
						"POS_MZ173.11749407532722_RT9.904557910742724",
						"POS_MZ186.14905277744435_RT8.983862019275138",
						"POS_MZ190.08635855759917_RT9.66977196404359",
						"POS_MZ232.9950726503974_RT2.799664807964424"
					],
					"profileID": "POS_MZ115.05061139453764_RT3.075588207899374, POS_MZ170.1282367958087_RT8.623644022461196, POS_MZ173.03056040362438_RT3.1679740999672985, POS_MZ173.11749407532722_RT9.904557910742724, POS_MZ186.14905277744435_RT8.983862019275138, POS_MZ190.08635855759917_RT9.66977196404359, POS_MZ232.9950726503974_RT2.799664807964424, ",
					"picks": 1
				},
				{
					"features": [
						"NEG_MZ215.0168276632535_RT2.76586448771517",
						"POS_MZ115.05061139453764_RT3.075588207899374",
						"POS_MZ124.03765102099347_RT4.3083739486856905",
						"POS_MZ132.03748009885808_RT3.066983454454768",
						"POS_MZ186.14905277744435_RT8.983862019275138",
						"POS_MZ190.08635855759917_RT9.66977196404359",
						"POS_MZ197.99199758562807_RT1.5037731719626888"
					],
					"profileID": "NEG_MZ215.0168276632535_RT2.76586448771517, POS_MZ115.05061139453764_RT3.075588207899374, POS_MZ124.03765102099347_RT4.3083739486856905, POS_MZ132.03748009885808_RT3.066983454454768, POS_MZ186.14905277744435_RT8.983862019275138, POS_MZ190.08635855759917_RT9.66977196404359, POS_MZ197.99199758562807_RT1.5037731719626888, ",
					"picks": 1
				},
				{
					"features": [
						"NEG_MZ87.04364378734302_RT9.213530567346618",
						"POS_MZ115.05061139453764_RT3.075588207899374",
						"POS_MZ132.0375011416352_RT3.0411966250142086",
						"POS_MZ226.1051259217474_RT3.1697510287344373"
					],
					"profileID": "NEG_MZ87.04364378734302_RT9.213530567346618, POS_MZ115.05061139453764_RT3.075588207899374, POS_MZ132.0375011416352_RT3.0411966250142086, POS_MZ226.1051259217474_RT3.1697510287344373, ",
					"picks": 1
				},
				{
					"features": [
						"POS_MZ115.05061139453764_RT3.075588207899374",
						"POS_MZ132.5234492330965_RT3.118507094059924",
						"POS_MZ186.14905277744435_RT8.983862019275138",
						"POS_MZ226.1051259217474_RT3.1697510287344373",
						"POS_MZ98.0969625903714_RT10.160652479780962"
					],
					"profileID": "POS_MZ115.05061139453764_RT3.075588207899374, POS_MZ132.5234492330965_RT3.118507094059924, POS_MZ186.14905277744435_RT8.983862019275138, POS_MZ226.1051259217474_RT3.1697510287344373, POS_MZ98.0969625903714_RT10.160652479780962, ",
					"picks": 1
				},
				{
					"features": [
						"NEG_MZ101.02289942309102_RT5.16861784870421",
						"NEG_MZ215.0168276632535_RT2.76586448771517",
						"POS_MZ115.05061139453764_RT3.075588207899374",
						"POS_MZ132.5234492330965_RT3.118507094059924",
						"POS_MZ170.1282367958087_RT8.623644022461196",
						"POS_MZ226.1051259217474_RT3.1697510287344373"
					],
					"profileID": "NEG_MZ101.02289942309102_RT5.16861784870421, NEG_MZ215.0168276632535_RT2.76586448771517, POS_MZ115.05061139453764_RT3.075588207899374, POS_MZ132.5234492330965_RT3.118507094059924, POS_MZ170.1282367958087_RT8.623644022461196, POS_MZ226.1051259217474_RT3.1697510287344373, ",
					"picks": 1
				},
				{
					"features": [
						"POS_MZ115.05061139453764_RT3.075588207899374",
						"POS_MZ173.03056040362438_RT3.1679740999672985",
						"POS_MZ173.11749407532722_RT9.904557910742724",
						"POS_MZ186.14905277744435_RT8.983862019275138",
						"POS_MZ232.9950726503974_RT2.799664807964424"
					],
					"profileID": "POS_MZ115.05061139453764_RT3.075588207899374, POS_MZ173.03056040362438_RT3.1679740999672985, POS_MZ173.11749407532722_RT9.904557910742724, POS_MZ186.14905277744435_RT8.983862019275138, POS_MZ232.9950726503974_RT2.799664807964424, ",
					"picks": 1
				},
				{
					"features": [
						"NEG_MZ215.0168276632535_RT2.76586448771517",
						"POS_MZ115.05061139453764_RT3.075588207899374",
						"POS_MZ132.5234492330965_RT3.118507094059924",
						"POS_MZ194.08134066829066_RT10.45462132560804",
						"POS_MZ226.1051259217474_RT3.1697510287344373"
					],
					"profileID": "NEG_MZ215.0168276632535_RT2.76586448771517, POS_MZ115.05061139453764_RT3.075588207899374, POS_MZ132.5234492330965_RT3.118507094059924, POS_MZ194.08134066829066_RT10.45462132560804, POS_MZ226.1051259217474_RT3.1697510287344373, ",
					"picks": 1
				},
				{
					"features": [
						"NEG_MZ215.0168276632535_RT2.76586448771517",
						"POS_MZ115.05061139453764_RT3.075588207899374",
						"POS_MZ126.09164703633141_RT10.211234736418044",
						"POS_MZ132.5234492330965_RT3.118507094059924",
						"POS_MZ173.118041089786_RT10.109183003538282",
						"POS_MZ226.1051259217474_RT3.1697510287344373"
					],
					"profileID": "NEG_MZ215.0168276632535_RT2.76586448771517, POS_MZ115.05061139453764_RT3.075588207899374, POS_MZ126.09164703633141_RT10.211234736418044, POS_MZ132.5234492330965_RT3.118507094059924, POS_MZ173.118041089786_RT10.109183003538282, POS_MZ226.1051259217474_RT3.1697510287344373, ",
					"picks": 1
				},
				{
					"features": [
						"NEG_MZ170.08124575328864_RT11.813211512889174",
						"NEG_MZ215.0168276632535_RT2.76586448771517",
						"POS_MZ115.05061139453764_RT3.075588207899374",
						"POS_MZ124.03765102099347_RT4.3083739486856905",
						"POS_MZ171.02646522136075_RT2.980316734679367"
					],
					"profileID": "NEG_MZ170.08124575328864_RT11.813211512889174, NEG_MZ215.0168276632535_RT2.76586448771517, POS_MZ115.05061139453764_RT3.075588207899374, POS_MZ124.03765102099347_RT4.3083739486856905, POS_MZ171.02646522136075_RT2.980316734679367, ",
					"picks": 1
				},
				{
					"features": [
						"NEG_MZ215.0168276632535_RT2.76586448771517",
						"POS_MZ115.05061139453764_RT3.075588207899374",
						"POS_MZ132.5234492330965_RT3.118507094059924",
						"POS_MZ186.14905277744435_RT8.983862019275138",
						"POS_MZ190.08635855759917_RT9.66977196404359",
						"POS_MZ203.17680801999572_RT2.9070696255418498",
						"POS_MZ226.1051259217474_RT3.1697510287344373"
					],
					"profileID": "NEG_MZ215.0168276632535_RT2.76586448771517, POS_MZ115.05061139453764_RT3.075588207899374, POS_MZ132.5234492330965_RT3.118507094059924, POS_MZ186.14905277744435_RT8.983862019275138, POS_MZ190.08635855759917_RT9.66977196404359, POS_MZ203.17680801999572_RT2.9070696255418498, POS_MZ226.1051259217474_RT3.1697510287344373, ",
					"picks": 1
				},
				{
					"features": [
						"NEG_MZ215.0168276632535_RT2.76586448771517",
						"NEG_MZ242.07692321932652_RT1.9382490482438723",
						"POS_MZ124.03765102099347_RT4.3083739486856905",
						"POS_MZ132.5234492330965_RT3.118507094059924",
						"POS_MZ170.1282367958087_RT8.623644022461196",
						"POS_MZ186.14905277744435_RT8.983862019275138",
						"POS_MZ226.1051259217474_RT3.1697510287344373"
					],
					"profileID": "NEG_MZ215.0168276632535_RT2.76586448771517, NEG_MZ242.07692321932652_RT1.9382490482438723, POS_MZ124.03765102099347_RT4.3083739486856905, POS_MZ132.5234492330965_RT3.118507094059924, POS_MZ170.1282367958087_RT8.623644022461196, POS_MZ186.14905277744435_RT8.983862019275138, POS_MZ226.1051259217474_RT3.1697510287344373, ",
					"picks": 1
				},
				{
					"features": [
						"NEG_MZ147.0287627360182_RT2.786539589248753",
						"NEG_MZ215.0168276632535_RT2.76586448771517",
						"NEG_MZ87.04364378734302_RT9.213530567346618",
						"POS_MZ115.05061139453764_RT3.075588207899374",
						"POS_MZ124.03765102099347_RT4.3083739486856905"
					],
					"profileID": "NEG_MZ147.0287627360182_RT2.786539589248753, NEG_MZ215.0168276632535_RT2.76586448771517, NEG_MZ87.04364378734302_RT9.213530567346618, POS_MZ115.05061139453764_RT3.075588207899374, POS_MZ124.03765102099347_RT4.3083739486856905, ",
					"picks": 1
				},
				{
					"features": [
						"NEG_MZ170.08124575328864_RT11.813211512889174",
						"POS_MZ132.5234492330965_RT3.118507094059924",
						"POS_MZ186.14905277744435_RT8.983862019275138",
						"POS_MZ190.08635855759917_RT9.66977196404359",
						"POS_MZ226.1051259217474_RT3.1697510287344373"
					],
					"profileID": "NEG_MZ170.08124575328864_RT11.813211512889174, POS_MZ132.5234492330965_RT3.118507094059924, POS_MZ186.14905277744435_RT8.983862019275138, POS_MZ190.08635855759917_RT9.66977196404359, POS_MZ226.1051259217474_RT3.1697510287344373, ",
					"picks": 1
				},
				{
					"features": [
						"NEG_MZ215.0168276632535_RT2.76586448771517",
						"POS_MZ173.03056040362438_RT3.1679740999672985",
						"POS_MZ186.14905277744435_RT8.983862019275138",
						"POS_MZ197.99199758562807_RT1.5037731719626888",
						"POS_MZ226.1051259217474_RT3.1697510287344373"
					],
					"profileID": "NEG_MZ215.0168276632535_RT2.76586448771517, POS_MZ173.03056040362438_RT3.1679740999672985, POS_MZ186.14905277744435_RT8.983862019275138, POS_MZ197.99199758562807_RT1.5037731719626888, POS_MZ226.1051259217474_RT3.1697510287344373, ",
					"picks": 1
				},
				{
					"features": [
						"NEG_MZ215.0168276632535_RT2.76586448771517",
						"POS_MZ115.05061139453764_RT3.075588207899374",
						"POS_MZ170.1282367958087_RT8.623644022461196",
						"POS_MZ173.03056040362438_RT3.1679740999672985",
						"POS_MZ179.98128915617383_RT1.5073836314980706",
						"POS_MZ186.14905277744435_RT8.983862019275138",
						"POS_MZ190.08635855759917_RT9.66977196404359"
					],
					"profileID": "NEG_MZ215.0168276632535_RT2.76586448771517, POS_MZ115.05061139453764_RT3.075588207899374, POS_MZ170.1282367958087_RT8.623644022461196, POS_MZ173.03056040362438_RT3.1679740999672985, POS_MZ179.98128915617383_RT1.5073836314980706, POS_MZ186.14905277744435_RT8.983862019275138, POS_MZ190.08635855759917_RT9.66977196404359, ",
					"picks": 1
				},
				{
					"features": [
						"NEG_MZ170.08124575328864_RT11.813211512889174",
						"POS_MZ115.05061139453764_RT3.075588207899374",
						"POS_MZ173.03056040362438_RT3.1679740999672985",
						"POS_MZ186.14905277744435_RT8.983862019275138"
					],
					"profileID": "NEG_MZ170.08124575328864_RT11.813211512889174, POS_MZ115.05061139453764_RT3.075588207899374, POS_MZ173.03056040362438_RT3.1679740999672985, POS_MZ186.14905277744435_RT8.983862019275138, ",
					"picks": 1
				},
				{
					"features": [
						"NEG_MZ215.0168276632535_RT2.76586448771517",
						"POS_MZ115.05061139453764_RT3.075588207899374",
						"POS_MZ124.03765102099347_RT4.3083739486856905",
						"POS_MZ132.5234492330965_RT3.118507094059924",
						"POS_MZ154.08655732941773_RT10.111814174982808",
						"POS_MZ186.14905277744435_RT8.983862019275138",
						"POS_MZ187.00046925213326_RT2.8971139588290664",
						"POS_MZ197.99199758562807_RT1.5037731719626888",
						"POS_MZ226.1051259217474_RT3.1697510287344373"
					],
					"profileID": "NEG_MZ215.0168276632535_RT2.76586448771517, POS_MZ115.05061139453764_RT3.075588207899374, POS_MZ124.03765102099347_RT4.3083739486856905, POS_MZ132.5234492330965_RT3.118507094059924, POS_MZ154.08655732941773_RT10.111814174982808, POS_MZ186.14905277744435_RT8.983862019275138, POS_MZ187.00046925213326_RT2.8971139588290664, POS_MZ197.99199758562807_RT1.5037731719626888, POS_MZ226.1051259217474_RT3.1697510287344373, ",
					"picks": 1
				},
				{
					"features": [
						"POS_MZ132.5234492330965_RT3.118507094059924",
						"POS_MZ190.08635855759917_RT9.66977196404359",
						"POS_MZ226.1051259217474_RT3.1697510287344373"
					],
					"profileID": "POS_MZ132.5234492330965_RT3.118507094059924, POS_MZ190.08635855759917_RT9.66977196404359, POS_MZ226.1051259217474_RT3.1697510287344373, ",
					"picks": 1
				},
				{
					"features": [
						"NEG_MZ170.08124575328864_RT11.813211512889174",
						"NEG_MZ215.0168276632535_RT2.76586448771517",
						"NEG_MZ303.1043151634282_RT1.9136565788980997",
						"POS_MZ115.05061139453764_RT3.075588207899374",
						"POS_MZ170.1282367958087_RT8.623644022461196",
						"POS_MZ186.14905277744435_RT8.983862019275138",
						"POS_MZ226.1051259217474_RT3.1697510287344373",
						"POS_MZ85.02905117568149_RT3.0177076012152138"
					],
					"profileID": "NEG_MZ170.08124575328864_RT11.813211512889174, NEG_MZ215.0168276632535_RT2.76586448771517, NEG_MZ303.1043151634282_RT1.9136565788980997, POS_MZ115.05061139453764_RT3.075588207899374, POS_MZ170.1282367958087_RT8.623644022461196, POS_MZ186.14905277744435_RT8.983862019275138, POS_MZ226.1051259217474_RT3.1697510287344373, POS_MZ85.02905117568149_RT3.0177076012152138, ",
					"picks": 1
				},
				{
					"features": [
						"POS_MZ115.05061139453764_RT3.075588207899374",
						"POS_MZ132.5234492330965_RT3.118507094059924",
						"POS_MZ173.03056040362438_RT3.1679740999672985",
						"POS_MZ226.1051259217474_RT3.1697510287344373",
						"POS_MZ232.9950726503974_RT2.799664807964424"
					],
					"profileID": "POS_MZ115.05061139453764_RT3.075588207899374, POS_MZ132.5234492330965_RT3.118507094059924, POS_MZ173.03056040362438_RT3.1679740999672985, POS_MZ226.1051259217474_RT3.1697510287344373, POS_MZ232.9950726503974_RT2.799664807964424, ",
					"picks": 1
				},
				{
					"features": [
						"NEG_MZ215.0168276632535_RT2.76586448771517",
						"POS_MZ115.05061139453764_RT3.075588207899374",
						"POS_MZ170.1282367958087_RT8.623644022461196",
						"POS_MZ173.03056040362438_RT3.1679740999672985",
						"POS_MZ194.08134066829066_RT10.45462132560804",
						"POS_MZ226.1051259217474_RT3.1697510287344373"
					],
					"profileID": "NEG_MZ215.0168276632535_RT2.76586448771517, POS_MZ115.05061139453764_RT3.075588207899374, POS_MZ170.1282367958087_RT8.623644022461196, POS_MZ173.03056040362438_RT3.1679740999672985, POS_MZ194.08134066829066_RT10.45462132560804, POS_MZ226.1051259217474_RT3.1697510287344373, ",
					"picks": 1
				},
				{
					"features": [
						"POS_MZ115.05061139453764_RT3.075588207899374",
						"POS_MZ132.03737796332163_RT2.8233344429933673",
						"POS_MZ173.118041089786_RT10.109183003538282",
						"POS_MZ226.1051259217474_RT3.1697510287344373"
					],
					"profileID": "POS_MZ115.05061139453764_RT3.075588207899374, POS_MZ132.03737796332163_RT2.8233344429933673, POS_MZ173.118041089786_RT10.109183003538282, POS_MZ226.1051259217474_RT3.1697510287344373, ",
					"picks": 1
				},
				{
					"features": [
						"POS_MZ115.05061139453764_RT3.075588207899374",
						"POS_MZ132.03737796332163_RT2.8233344429933673",
						"POS_MZ173.118041089786_RT10.109183003538282"
					],
					"profileID": "POS_MZ115.05061139453764_RT3.075588207899374, POS_MZ132.03737796332163_RT2.8233344429933673, POS_MZ173.118041089786_RT10.109183003538282, ",
					"picks": 1
				},
				{
					"features": [
						"NEG_MZ215.0168276632535_RT2.76586448771517",
						"NEG_MZ303.1043151634282_RT1.9136565788980997",
						"POS_MZ115.05061139453764_RT3.075588207899374",
						"POS_MZ171.02646522136075_RT2.980316734679367",
						"POS_MZ186.14905277744435_RT8.983862019275138",
						"POS_MZ226.1051259217474_RT3.1697510287344373"
					],
					"profileID": "NEG_MZ215.0168276632535_RT2.76586448771517, NEG_MZ303.1043151634282_RT1.9136565788980997, POS_MZ115.05061139453764_RT3.075588207899374, POS_MZ171.02646522136075_RT2.980316734679367, POS_MZ186.14905277744435_RT8.983862019275138, POS_MZ226.1051259217474_RT3.1697510287344373, ",
					"picks": 1
				},
				{
					"features": [
						"NEG_MZ215.0168276632535_RT2.76586448771517",
						"POS_MZ115.05061139453764_RT3.075588207899374",
						"POS_MZ126.09164703633141_RT10.211234736418044",
						"POS_MZ186.14905277744435_RT8.983862019275138"
					],
					"profileID": "NEG_MZ215.0168276632535_RT2.76586448771517, POS_MZ115.05061139453764_RT3.075588207899374, POS_MZ126.09164703633141_RT10.211234736418044, POS_MZ186.14905277744435_RT8.983862019275138, ",
					"picks": 1
				},
				{
					"features": [
						"NEG_MZ215.0168276632535_RT2.76586448771517",
						"NEG_MZ242.07692321932652_RT1.9382490482438723",
						"POS_MZ115.05061139453764_RT3.075588207899374",
						"POS_MZ124.03765102099347_RT4.3083739486856905",
						"POS_MZ170.1282367958087_RT8.623644022461196",
						"POS_MZ173.03056040362438_RT3.1679740999672985",
						"POS_MZ186.14905277744435_RT8.983862019275138",
						"POS_MZ226.1051259217474_RT3.1697510287344373",
						"POS_MZ232.9950726503974_RT2.799664807964424",
						"POS_MZ255.09773767688822_RT2.412685549660266"
					],
					"profileID": "NEG_MZ215.0168276632535_RT2.76586448771517, NEG_MZ242.07692321932652_RT1.9382490482438723, POS_MZ115.05061139453764_RT3.075588207899374, POS_MZ124.03765102099347_RT4.3083739486856905, POS_MZ170.1282367958087_RT8.623644022461196, POS_MZ173.03056040362438_RT3.1679740999672985, POS_MZ186.14905277744435_RT8.983862019275138, POS_MZ226.1051259217474_RT3.1697510287344373, POS_MZ232.9950726503974_RT2.799664807964424, POS_MZ255.09773767688822_RT2.412685549660266, ",
					"picks": 1
				},
				{
					"features": [
						"NEG_MZ215.0168276632535_RT2.76586448771517",
						"POS_MZ115.05061139453764_RT3.075588207899374",
						"POS_MZ132.0375011416352_RT3.0411966250142086",
						"POS_MZ170.1282367958087_RT8.623644022461196",
						"POS_MZ179.98128915617383_RT1.5073836314980706",
						"POS_MZ186.14905277744435_RT8.983862019275138"
					],
					"profileID": "NEG_MZ215.0168276632535_RT2.76586448771517, POS_MZ115.05061139453764_RT3.075588207899374, POS_MZ132.0375011416352_RT3.0411966250142086, POS_MZ170.1282367958087_RT8.623644022461196, POS_MZ179.98128915617383_RT1.5073836314980706, POS_MZ186.14905277744435_RT8.983862019275138, ",
					"picks": 1
				},
				{
					"features": [
						"POS_MZ115.05061139453764_RT3.075588207899374",
						"POS_MZ154.08655732941773_RT10.111814174982808",
						"POS_MZ173.03056040362438_RT3.1679740999672985",
						"POS_MZ186.14905277744435_RT8.983862019275138"
					],
					"profileID": "POS_MZ115.05061139453764_RT3.075588207899374, POS_MZ154.08655732941773_RT10.111814174982808, POS_MZ173.03056040362438_RT3.1679740999672985, POS_MZ186.14905277744435_RT8.983862019275138, ",
					"picks": 1
				},
				{
					"features": [
						"NEG_MZ215.0168276632535_RT2.76586448771517",
						"POS_MZ124.03765102099347_RT4.3083739486856905",
						"POS_MZ186.14905277744435_RT8.983862019275138",
						"POS_MZ187.00046925213326_RT2.8971139588290664",
						"POS_MZ226.1051259217474_RT3.1697510287344373",
						"POS_MZ232.9950726503974_RT2.799664807964424"
					],
					"profileID": "NEG_MZ215.0168276632535_RT2.76586448771517, POS_MZ124.03765102099347_RT4.3083739486856905, POS_MZ186.14905277744435_RT8.983862019275138, POS_MZ187.00046925213326_RT2.8971139588290664, POS_MZ226.1051259217474_RT3.1697510287344373, POS_MZ232.9950726503974_RT2.799664807964424, ",
					"picks": 1
				},
				{
					"features": [
						"NEG_MZ215.0168276632535_RT2.76586448771517",
						"POS_MZ186.14905277744435_RT8.983862019275138",
						"POS_MZ193.09514002930413_RT10.098359710376739",
						"POS_MZ226.1051259217474_RT3.1697510287344373",
						"POS_MZ255.09773767688822_RT2.412685549660266"
					],
					"profileID": "NEG_MZ215.0168276632535_RT2.76586448771517, POS_MZ186.14905277744435_RT8.983862019275138, POS_MZ193.09514002930413_RT10.098359710376739, POS_MZ226.1051259217474_RT3.1697510287344373, POS_MZ255.09773767688822_RT2.412685549660266, ",
					"picks": 1
				},
				{
					"features": [
						"NEG_MZ215.0168276632535_RT2.76586448771517",
						"NEG_MZ242.07692321932652_RT1.9382490482438723",
						"POS_MZ115.05061139453764_RT3.075588207899374",
						"POS_MZ124.03765102099347_RT4.3083739486856905",
						"POS_MZ132.5234492330965_RT3.118507094059924",
						"POS_MZ173.11749407532722_RT9.904557910742724",
						"POS_MZ186.14905277744435_RT8.983862019275138",
						"POS_MZ226.1051259217474_RT3.1697510287344373"
					],
					"profileID": "NEG_MZ215.0168276632535_RT2.76586448771517, NEG_MZ242.07692321932652_RT1.9382490482438723, POS_MZ115.05061139453764_RT3.075588207899374, POS_MZ124.03765102099347_RT4.3083739486856905, POS_MZ132.5234492330965_RT3.118507094059924, POS_MZ173.11749407532722_RT9.904557910742724, POS_MZ186.14905277744435_RT8.983862019275138, POS_MZ226.1051259217474_RT3.1697510287344373, ",
					"picks": 1
				},
				{
					"features": [
						"POS_MZ115.05061139453764_RT3.075588207899374",
						"POS_MZ131.0342051188151_RT3.020038093070837",
						"POS_MZ193.09514002930413_RT10.098359710376739",
						"POS_MZ226.1051259217474_RT3.1697510287344373",
						"POS_MZ232.9950726503974_RT2.799664807964424"
					],
					"profileID": "POS_MZ115.05061139453764_RT3.075588207899374, POS_MZ131.0342051188151_RT3.020038093070837, POS_MZ193.09514002930413_RT10.098359710376739, POS_MZ226.1051259217474_RT3.1697510287344373, POS_MZ232.9950726503974_RT2.799664807964424, ",
					"picks": 1
				},
				{
					"features": [
						"POS_MZ115.05061139453764_RT3.075588207899374",
						"POS_MZ131.0342051188151_RT3.020038093070837",
						"POS_MZ170.1282367958087_RT8.623644022461196",
						"POS_MZ232.9950726503974_RT2.799664807964424"
					],
					"profileID": "POS_MZ115.05061139453764_RT3.075588207899374, POS_MZ131.0342051188151_RT3.020038093070837, POS_MZ170.1282367958087_RT8.623644022461196, POS_MZ232.9950726503974_RT2.799664807964424, ",
					"picks": 1
				},
				{
					"features": [
						"NEG_MZ215.0168276632535_RT2.76586448771517",
						"POS_MZ124.03765102099347_RT4.3083739486856905",
						"POS_MZ132.5234492330965_RT3.118507094059924",
						"POS_MZ170.1282367958087_RT8.623644022461196",
						"POS_MZ186.14905277744435_RT8.983862019275138",
						"POS_MZ197.99199758562807_RT1.5037731719626888",
						"POS_MZ226.1051259217474_RT3.1697510287344373",
						"POS_MZ255.09773767688822_RT2.412685549660266"
					],
					"profileID": "NEG_MZ215.0168276632535_RT2.76586448771517, POS_MZ124.03765102099347_RT4.3083739486856905, POS_MZ132.5234492330965_RT3.118507094059924, POS_MZ170.1282367958087_RT8.623644022461196, POS_MZ186.14905277744435_RT8.983862019275138, POS_MZ197.99199758562807_RT1.5037731719626888, POS_MZ226.1051259217474_RT3.1697510287344373, POS_MZ255.09773767688822_RT2.412685549660266, ",
					"picks": 1
				},
				{
					"features": [
						"NEG_MZ303.1043151634282_RT1.9136565788980997",
						"POS_MZ115.05061139453764_RT3.075588207899374",
						"POS_MZ132.5234492330965_RT3.118507094059924",
						"POS_MZ170.1282367958087_RT8.623644022461196",
						"POS_MZ186.14905277744435_RT8.983862019275138",
						"POS_MZ203.17680801999572_RT2.9070696255418498",
						"POS_MZ226.1051259217474_RT3.1697510287344373"
					],
					"profileID": "NEG_MZ303.1043151634282_RT1.9136565788980997, POS_MZ115.05061139453764_RT3.075588207899374, POS_MZ132.5234492330965_RT3.118507094059924, POS_MZ170.1282367958087_RT8.623644022461196, POS_MZ186.14905277744435_RT8.983862019275138, POS_MZ203.17680801999572_RT2.9070696255418498, POS_MZ226.1051259217474_RT3.1697510287344373, ",
					"picks": 1
				},
				{
					"features": [
						"NEG_MZ215.0168276632535_RT2.76586448771517",
						"NEG_MZ87.04364378734302_RT9.213530567346618",
						"POS_MZ115.05061139453764_RT3.075588207899374",
						"POS_MZ197.99199758562807_RT1.5037731719626888"
					],
					"profileID": "NEG_MZ215.0168276632535_RT2.76586448771517, NEG_MZ87.04364378734302_RT9.213530567346618, POS_MZ115.05061139453764_RT3.075588207899374, POS_MZ197.99199758562807_RT1.5037731719626888, ",
					"picks": 1
				},
				{
					"features": [
						"NEG_MZ215.0168276632535_RT2.76586448771517",
						"NEG_MZ242.07692321932652_RT1.9382490482438723",
						"POS_MZ226.1051259217474_RT3.1697510287344373",
						"POS_MZ255.09773767688822_RT2.412685549660266"
					],
					"profileID": "NEG_MZ215.0168276632535_RT2.76586448771517, NEG_MZ242.07692321932652_RT1.9382490482438723, POS_MZ226.1051259217474_RT3.1697510287344373, POS_MZ255.09773767688822_RT2.412685549660266, ",
					"picks": 1
				},
				{
					"features": [
						"POS_MZ115.05061139453764_RT3.075588207899374",
						"POS_MZ124.03765102099347_RT4.3083739486856905",
						"POS_MZ132.0375011416352_RT3.0411966250142086",
						"POS_MZ186.14905277744435_RT8.983862019275138",
						"POS_MZ232.9950726503974_RT2.799664807964424"
					],
					"profileID": "POS_MZ115.05061139453764_RT3.075588207899374, POS_MZ124.03765102099347_RT4.3083739486856905, POS_MZ132.0375011416352_RT3.0411966250142086, POS_MZ186.14905277744435_RT8.983862019275138, POS_MZ232.9950726503974_RT2.799664807964424, ",
					"picks": 1
				},
				{
					"features": [
						"NEG_MZ170.08124575328864_RT11.813211512889174",
						"POS_MZ173.03056040362438_RT3.1679740999672985",
						"POS_MZ186.14905277744435_RT8.983862019275138",
						"POS_MZ232.9950726503974_RT2.799664807964424"
					],
					"profileID": "NEG_MZ170.08124575328864_RT11.813211512889174, POS_MZ173.03056040362438_RT3.1679740999672985, POS_MZ186.14905277744435_RT8.983862019275138, POS_MZ232.9950726503974_RT2.799664807964424, ",
					"picks": 1
				},
				{
					"features": [
						"POS_MZ115.05061139453764_RT3.075588207899374",
						"POS_MZ132.5234492330965_RT3.118507094059924",
						"POS_MZ179.98128915617383_RT1.5073836314980706"
					],
					"profileID": "POS_MZ115.05061139453764_RT3.075588207899374, POS_MZ132.5234492330965_RT3.118507094059924, POS_MZ179.98128915617383_RT1.5073836314980706, ",
					"picks": 1
				},
				{
					"features": [
						"NEG_MZ215.0168276632535_RT2.76586448771517",
						"POS_MZ115.05061139453764_RT3.075588207899374",
						"POS_MZ132.03748009885808_RT3.066983454454768",
						"POS_MZ170.1282367958087_RT8.623644022461196",
						"POS_MZ186.14905277744435_RT8.983862019275138",
						"POS_MZ193.09514002930413_RT10.098359710376739",
						"POS_MZ203.17680801999572_RT2.9070696255418498",
						"POS_MZ226.1051259217474_RT3.1697510287344373"
					],
					"profileID": "NEG_MZ215.0168276632535_RT2.76586448771517, POS_MZ115.05061139453764_RT3.075588207899374, POS_MZ132.03748009885808_RT3.066983454454768, POS_MZ170.1282367958087_RT8.623644022461196, POS_MZ186.14905277744435_RT8.983862019275138, POS_MZ193.09514002930413_RT10.098359710376739, POS_MZ203.17680801999572_RT2.9070696255418498, POS_MZ226.1051259217474_RT3.1697510287344373, ",
					"picks": 1
				},
				{
					"features": [
						"NEG_MZ215.0168276632535_RT2.76586448771517",
						"POS_MZ173.11749407532722_RT9.904557910742724",
						"POS_MZ186.14905277744435_RT8.983862019275138",
						"POS_MZ255.09773767688822_RT2.412685549660266"
					],
					"profileID": "NEG_MZ215.0168276632535_RT2.76586448771517, POS_MZ173.11749407532722_RT9.904557910742724, POS_MZ186.14905277744435_RT8.983862019275138, POS_MZ255.09773767688822_RT2.412685549660266, ",
					"picks": 1
				},
				{
					"features": [
						"NEG_MZ215.0168276632535_RT2.76586448771517",
						"NEG_MZ242.07692321932652_RT1.9382490482438723",
						"POS_MZ115.05061139453764_RT3.075588207899374",
						"POS_MZ124.03765102099347_RT4.3083739486856905",
						"POS_MZ170.1282367958087_RT8.623644022461196",
						"POS_MZ173.03056040362438_RT3.1679740999672985",
						"POS_MZ186.14905277744435_RT8.983862019275138",
						"POS_MZ194.08134066829066_RT10.45462132560804",
						"POS_MZ226.1051259217474_RT3.1697510287344373"
					],
					"profileID": "NEG_MZ215.0168276632535_RT2.76586448771517, NEG_MZ242.07692321932652_RT1.9382490482438723, POS_MZ115.05061139453764_RT3.075588207899374, POS_MZ124.03765102099347_RT4.3083739486856905, POS_MZ170.1282367958087_RT8.623644022461196, POS_MZ173.03056040362438_RT3.1679740999672985, POS_MZ186.14905277744435_RT8.983862019275138, POS_MZ194.08134066829066_RT10.45462132560804, POS_MZ226.1051259217474_RT3.1697510287344373, ",
					"picks": 1
				},
				{
					"features": [
						"NEG_MZ129.01825476409914_RT3.614333511374668",
						"NEG_MZ87.04364378734302_RT9.213530567346618",
						"POS_MZ115.05061139453764_RT3.075588207899374",
						"POS_MZ173.03056040362438_RT3.1679740999672985",
						"POS_MZ179.98128915617383_RT1.5073836314980706",
						"POS_MZ186.14905277744435_RT8.983862019275138",
						"POS_MZ226.1051259217474_RT3.1697510287344373"
					],
					"profileID": "NEG_MZ129.01825476409914_RT3.614333511374668, NEG_MZ87.04364378734302_RT9.213530567346618, POS_MZ115.05061139453764_RT3.075588207899374, POS_MZ173.03056040362438_RT3.1679740999672985, POS_MZ179.98128915617383_RT1.5073836314980706, POS_MZ186.14905277744435_RT8.983862019275138, POS_MZ226.1051259217474_RT3.1697510287344373, ",
					"picks": 1
				},
				{
					"features": [
						"NEG_MZ242.07692321932652_RT1.9382490482438723",
						"POS_MZ115.05061139453764_RT3.075588207899374",
						"POS_MZ132.0375011416352_RT3.0411966250142086",
						"POS_MZ132.5234492330965_RT3.118507094059924",
						"POS_MZ186.14905277744435_RT8.983862019275138",
						"POS_MZ226.1051259217474_RT3.1697510287344373"
					],
					"profileID": "NEG_MZ242.07692321932652_RT1.9382490482438723, POS_MZ115.05061139453764_RT3.075588207899374, POS_MZ132.0375011416352_RT3.0411966250142086, POS_MZ132.5234492330965_RT3.118507094059924, POS_MZ186.14905277744435_RT8.983862019275138, POS_MZ226.1051259217474_RT3.1697510287344373, ",
					"picks": 1
				},
				{
					"features": [
						"NEG_MZ170.08124575328864_RT11.813211512889174",
						"POS_MZ115.05061139453764_RT3.075588207899374",
						"POS_MZ171.02646522136075_RT2.980316734679367"
					],
					"profileID": "NEG_MZ170.08124575328864_RT11.813211512889174, POS_MZ115.05061139453764_RT3.075588207899374, POS_MZ171.02646522136075_RT2.980316734679367, ",
					"picks": 1
				},
				{
					"features": [
						"POS_MZ124.03765102099347_RT4.3083739486856905",
						"POS_MZ132.03748009885808_RT3.066983454454768"
					],
					"profileID": "POS_MZ124.03765102099347_RT4.3083739486856905, POS_MZ132.03748009885808_RT3.066983454454768, ",
					"picks": 1
				},
				{
					"features": [
						"POS_MZ115.05061139453764_RT3.075588207899374",
						"POS_MZ132.5234492330965_RT3.118507094059924",
						"POS_MZ170.1282367958087_RT8.623644022461196",
						"POS_MZ226.1051259217474_RT3.1697510287344373"
					],
					"profileID": "POS_MZ115.05061139453764_RT3.075588207899374, POS_MZ132.5234492330965_RT3.118507094059924, POS_MZ170.1282367958087_RT8.623644022461196, POS_MZ226.1051259217474_RT3.1697510287344373, ",
					"picks": 1
				},
				{
					"features": [
						"NEG_MZ215.0168276632535_RT2.76586448771517",
						"POS_MZ124.03765102099347_RT4.3083739486856905",
						"POS_MZ173.03056040362438_RT3.1679740999672985",
						"POS_MZ186.14905277744435_RT8.983862019275138",
						"POS_MZ203.17680801999572_RT2.9070696255418498"
					],
					"profileID": "NEG_MZ215.0168276632535_RT2.76586448771517, POS_MZ124.03765102099347_RT4.3083739486856905, POS_MZ173.03056040362438_RT3.1679740999672985, POS_MZ186.14905277744435_RT8.983862019275138, POS_MZ203.17680801999572_RT2.9070696255418498, ",
					"picks": 1
				},
				{
					"features": [
						"POS_MZ115.05061139453764_RT3.075588207899374",
						"POS_MZ132.0375011416352_RT3.0411966250142086",
						"POS_MZ132.5234492330965_RT3.118507094059924",
						"POS_MZ186.14905277744435_RT8.983862019275138",
						"POS_MZ226.1051259217474_RT3.1697510287344373"
					],
					"profileID": "POS_MZ115.05061139453764_RT3.075588207899374, POS_MZ132.0375011416352_RT3.0411966250142086, POS_MZ132.5234492330965_RT3.118507094059924, POS_MZ186.14905277744435_RT8.983862019275138, POS_MZ226.1051259217474_RT3.1697510287344373, ",
					"picks": 1
				},
				{
					"features": [
						"NEG_MZ170.08124575328864_RT11.813211512889174",
						"NEG_MZ215.0168276632535_RT2.76586448771517",
						"POS_MZ115.05061139453764_RT3.075588207899374",
						"POS_MZ170.1282367958087_RT8.623644022461196",
						"POS_MZ173.03056040362438_RT3.1679740999672985",
						"POS_MZ186.14905277744435_RT8.983862019275138",
						"POS_MZ190.08635855759917_RT9.66977196404359",
						"POS_MZ226.1051259217474_RT3.1697510287344373"
					],
					"profileID": "NEG_MZ170.08124575328864_RT11.813211512889174, NEG_MZ215.0168276632535_RT2.76586448771517, POS_MZ115.05061139453764_RT3.075588207899374, POS_MZ170.1282367958087_RT8.623644022461196, POS_MZ173.03056040362438_RT3.1679740999672985, POS_MZ186.14905277744435_RT8.983862019275138, POS_MZ190.08635855759917_RT9.66977196404359, POS_MZ226.1051259217474_RT3.1697510287344373, ",
					"picks": 1
				},
				{
					"features": [
						"NEG_MZ215.0168276632535_RT2.76586448771517",
						"POS_MZ115.05061139453764_RT3.075588207899374",
						"POS_MZ124.03765102099347_RT4.3083739486856905",
						"POS_MZ126.09164703633141_RT10.211234736418044",
						"POS_MZ132.03748009885808_RT3.066983454454768",
						"POS_MZ186.14905277744435_RT8.983862019275138",
						"POS_MZ226.1051259217474_RT3.1697510287344373"
					],
					"profileID": "NEG_MZ215.0168276632535_RT2.76586448771517, POS_MZ115.05061139453764_RT3.075588207899374, POS_MZ124.03765102099347_RT4.3083739486856905, POS_MZ126.09164703633141_RT10.211234736418044, POS_MZ132.03748009885808_RT3.066983454454768, POS_MZ186.14905277744435_RT8.983862019275138, POS_MZ226.1051259217474_RT3.1697510287344373, ",
					"picks": 1
				},
				{
					"features": [
						"NEG_MZ303.1043151634282_RT1.9136565788980997",
						"POS_MZ115.05061139453764_RT3.075588207899374",
						"POS_MZ124.03765102099347_RT4.3083739486856905",
						"POS_MZ170.1282367958087_RT8.623644022461196",
						"POS_MZ173.03056040362438_RT3.1679740999672985",
						"POS_MZ186.14905277744435_RT8.983862019275138",
						"POS_MZ226.1051259217474_RT3.1697510287344373",
						"POS_MZ232.9950726503974_RT2.799664807964424"
					],
					"profileID": "NEG_MZ303.1043151634282_RT1.9136565788980997, POS_MZ115.05061139453764_RT3.075588207899374, POS_MZ124.03765102099347_RT4.3083739486856905, POS_MZ170.1282367958087_RT8.623644022461196, POS_MZ173.03056040362438_RT3.1679740999672985, POS_MZ186.14905277744435_RT8.983862019275138, POS_MZ226.1051259217474_RT3.1697510287344373, POS_MZ232.9950726503974_RT2.799664807964424, ",
					"picks": 1
				},
				{
					"features": [
						"NEG_MZ170.08124575328864_RT11.813211512889174",
						"NEG_MZ215.0168276632535_RT2.76586448771517",
						"NEG_MZ242.07692321932652_RT1.9382490482438723",
						"POS_MZ115.05061139453764_RT3.075588207899374",
						"POS_MZ132.5234492330965_RT3.118507094059924",
						"POS_MZ170.1282367958087_RT8.623644022461196",
						"POS_MZ186.14905277744435_RT8.983862019275138",
						"POS_MZ226.1051259217474_RT3.1697510287344373"
					],
					"profileID": "NEG_MZ170.08124575328864_RT11.813211512889174, NEG_MZ215.0168276632535_RT2.76586448771517, NEG_MZ242.07692321932652_RT1.9382490482438723, POS_MZ115.05061139453764_RT3.075588207899374, POS_MZ132.5234492330965_RT3.118507094059924, POS_MZ170.1282367958087_RT8.623644022461196, POS_MZ186.14905277744435_RT8.983862019275138, POS_MZ226.1051259217474_RT3.1697510287344373, ",
					"picks": 1
				},
				{
					"features": [
						"NEG_MZ215.0168276632535_RT2.76586448771517",
						"POS_MZ153.015981776982_RT4.908437811912692"
					],
					"profileID": "NEG_MZ215.0168276632535_RT2.76586448771517, POS_MZ153.015981776982_RT4.908437811912692, ",
					"picks": 1
				},
				{
					"features": [
						"POS_MZ115.05061139453764_RT3.075588207899374",
						"POS_MZ170.1282367958087_RT8.623644022461196",
						"POS_MZ173.03056040362438_RT3.1679740999672985",
						"POS_MZ186.14905277744435_RT8.983862019275138",
						"POS_MZ226.1051259217474_RT3.1697510287344373",
						"POS_MZ232.9950726503974_RT2.799664807964424",
						"POS_MZ296.0664275819838_RT1.8893328088334322"
					],
					"profileID": "POS_MZ115.05061139453764_RT3.075588207899374, POS_MZ170.1282367958087_RT8.623644022461196, POS_MZ173.03056040362438_RT3.1679740999672985, POS_MZ186.14905277744435_RT8.983862019275138, POS_MZ226.1051259217474_RT3.1697510287344373, POS_MZ232.9950726503974_RT2.799664807964424, POS_MZ296.0664275819838_RT1.8893328088334322, ",
					"picks": 1
				},
				{
					"features": [
						"NEG_MZ215.0168276632535_RT2.76586448771517",
						"NEG_MZ242.07692321932652_RT1.9382490482438723",
						"NEG_MZ87.04364378734302_RT9.213530567346618",
						"POS_MZ115.05061139453764_RT3.075588207899374",
						"POS_MZ124.03765102099347_RT4.3083739486856905",
						"POS_MZ126.09164703633141_RT10.211234736418044",
						"POS_MZ131.0342051188151_RT3.020038093070837",
						"POS_MZ170.1282367958087_RT8.623644022461196",
						"POS_MZ226.1051259217474_RT3.1697510287344373"
					],
					"profileID": "NEG_MZ215.0168276632535_RT2.76586448771517, NEG_MZ242.07692321932652_RT1.9382490482438723, NEG_MZ87.04364378734302_RT9.213530567346618, POS_MZ115.05061139453764_RT3.075588207899374, POS_MZ124.03765102099347_RT4.3083739486856905, POS_MZ126.09164703633141_RT10.211234736418044, POS_MZ131.0342051188151_RT3.020038093070837, POS_MZ170.1282367958087_RT8.623644022461196, POS_MZ226.1051259217474_RT3.1697510287344373, ",
					"picks": 1
				},
				{
					"features": [
						"POS_MZ115.05061139453764_RT3.075588207899374",
						"POS_MZ170.1282367958087_RT8.623644022461196",
						"POS_MZ173.03056040362438_RT3.1679740999672985",
						"POS_MZ186.14905277744435_RT8.983862019275138",
						"POS_MZ203.17680801999572_RT2.9070696255418498",
						"POS_MZ232.9950726503974_RT2.799664807964424"
					],
					"profileID": "POS_MZ115.05061139453764_RT3.075588207899374, POS_MZ170.1282367958087_RT8.623644022461196, POS_MZ173.03056040362438_RT3.1679740999672985, POS_MZ186.14905277744435_RT8.983862019275138, POS_MZ203.17680801999572_RT2.9070696255418498, POS_MZ232.9950726503974_RT2.799664807964424, ",
					"picks": 1
				},
				{
					"features": [
						"NEG_MZ215.0168276632535_RT2.76586448771517",
						"POS_MZ115.05061139453764_RT3.075588207899374",
						"POS_MZ124.03765102099347_RT4.3083739486856905",
						"POS_MZ132.5234492330965_RT3.118507094059924",
						"POS_MZ170.1282367958087_RT8.623644022461196",
						"POS_MZ186.14905277744435_RT8.983862019275138",
						"POS_MZ190.08635855759917_RT9.66977196404359",
						"POS_MZ226.1051259217474_RT3.1697510287344373",
						"POS_MZ98.0969625903714_RT10.160652479780962"
					],
					"profileID": "NEG_MZ215.0168276632535_RT2.76586448771517, POS_MZ115.05061139453764_RT3.075588207899374, POS_MZ124.03765102099347_RT4.3083739486856905, POS_MZ132.5234492330965_RT3.118507094059924, POS_MZ170.1282367958087_RT8.623644022461196, POS_MZ186.14905277744435_RT8.983862019275138, POS_MZ190.08635855759917_RT9.66977196404359, POS_MZ226.1051259217474_RT3.1697510287344373, POS_MZ98.0969625903714_RT10.160652479780962, ",
					"picks": 1
				},
				{
					"features": [
						"NEG_MZ215.0168276632535_RT2.76586448771517",
						"NEG_MZ242.07692321932652_RT1.9382490482438723",
						"POS_MZ115.05061139453764_RT3.075588207899374",
						"POS_MZ132.5234492330965_RT3.118507094059924",
						"POS_MZ170.1282367958087_RT8.623644022461196",
						"POS_MZ186.14905277744435_RT8.983862019275138",
						"POS_MZ203.17680801999572_RT2.9070696255418498",
						"POS_MZ226.1051259217474_RT3.1697510287344373",
						"POS_MZ298.0638833868746_RT1.889847484143796"
					],
					"profileID": "NEG_MZ215.0168276632535_RT2.76586448771517, NEG_MZ242.07692321932652_RT1.9382490482438723, POS_MZ115.05061139453764_RT3.075588207899374, POS_MZ132.5234492330965_RT3.118507094059924, POS_MZ170.1282367958087_RT8.623644022461196, POS_MZ186.14905277744435_RT8.983862019275138, POS_MZ203.17680801999572_RT2.9070696255418498, POS_MZ226.1051259217474_RT3.1697510287344373, POS_MZ298.0638833868746_RT1.889847484143796, ",
					"picks": 1
				},
				{
					"features": [
						"POS_MZ186.14905277744435_RT8.983862019275138",
						"POS_MZ226.1051259217474_RT3.1697510287344373",
						"POS_MZ232.9950726503974_RT2.799664807964424",
						"POS_MZ86.0323842776719_RT2.9996465344453735"
					],
					"profileID": "POS_MZ186.14905277744435_RT8.983862019275138, POS_MZ226.1051259217474_RT3.1697510287344373, POS_MZ232.9950726503974_RT2.799664807964424, POS_MZ86.0323842776719_RT2.9996465344453735, ",
					"picks": 1
				},
				{
					"features": [
						"NEG_MZ215.0168276632535_RT2.76586448771517",
						"POS_MZ115.05061139453764_RT3.075588207899374",
						"POS_MZ132.0375011416352_RT3.0411966250142086",
						"POS_MZ170.1282367958087_RT8.623644022461196",
						"POS_MZ179.98128915617383_RT1.5073836314980706",
						"POS_MZ186.14905277744435_RT8.983862019275138",
						"POS_MZ226.1051259217474_RT3.1697510287344373"
					],
					"profileID": "NEG_MZ215.0168276632535_RT2.76586448771517, POS_MZ115.05061139453764_RT3.075588207899374, POS_MZ132.0375011416352_RT3.0411966250142086, POS_MZ170.1282367958087_RT8.623644022461196, POS_MZ179.98128915617383_RT1.5073836314980706, POS_MZ186.14905277744435_RT8.983862019275138, POS_MZ226.1051259217474_RT3.1697510287344373, ",
					"picks": 1
				},
				{
					"features": [
						"NEG_MZ215.0168276632535_RT2.76586448771517",
						"NEG_MZ87.04364378734302_RT9.213530567346618",
						"POS_MZ115.05061139453764_RT3.075588207899374",
						"POS_MZ173.03056040362438_RT3.1679740999672985",
						"POS_MZ173.118041089786_RT10.109183003538282",
						"POS_MZ186.14905277744435_RT8.983862019275138",
						"POS_MZ226.1051259217474_RT3.1697510287344373"
					],
					"profileID": "NEG_MZ215.0168276632535_RT2.76586448771517, NEG_MZ87.04364378734302_RT9.213530567346618, POS_MZ115.05061139453764_RT3.075588207899374, POS_MZ173.03056040362438_RT3.1679740999672985, POS_MZ173.118041089786_RT10.109183003538282, POS_MZ186.14905277744435_RT8.983862019275138, POS_MZ226.1051259217474_RT3.1697510287344373, ",
					"picks": 1
				},
				{
					"features": [
						"NEG_MZ242.07692321932652_RT1.9382490482438723",
						"NEG_MZ87.04364378734302_RT9.213530567346618",
						"POS_MZ115.05061139453764_RT3.075588207899374",
						"POS_MZ173.03056040362438_RT3.1679740999672985",
						"POS_MZ186.14905277744435_RT8.983862019275138",
						"POS_MZ226.1051259217474_RT3.1697510287344373",
						"POS_MZ232.9950726503974_RT2.799664807964424"
					],
					"profileID": "NEG_MZ242.07692321932652_RT1.9382490482438723, NEG_MZ87.04364378734302_RT9.213530567346618, POS_MZ115.05061139453764_RT3.075588207899374, POS_MZ173.03056040362438_RT3.1679740999672985, POS_MZ186.14905277744435_RT8.983862019275138, POS_MZ226.1051259217474_RT3.1697510287344373, POS_MZ232.9950726503974_RT2.799664807964424, ",
					"picks": 1
				},
				{
					"features": [
						"NEG_MZ215.0168276632535_RT2.76586448771517",
						"POS_MZ115.05061139453764_RT3.075588207899374",
						"POS_MZ170.1282367958087_RT8.623644022461196",
						"POS_MZ173.03056040362438_RT3.1679740999672985"
					],
					"profileID": "NEG_MZ215.0168276632535_RT2.76586448771517, POS_MZ115.05061139453764_RT3.075588207899374, POS_MZ170.1282367958087_RT8.623644022461196, POS_MZ173.03056040362438_RT3.1679740999672985, ",
					"picks": 1
				},
				{
					"features": [
						"NEG_MZ170.08124575328864_RT11.813211512889174",
						"NEG_MZ215.0168276632535_RT2.76586448771517",
						"POS_MZ115.05061139453764_RT3.075588207899374",
						"POS_MZ179.98128915617383_RT1.5073836314980706",
						"POS_MZ186.14905277744435_RT8.983862019275138",
						"POS_MZ85.02905117568149_RT3.0177076012152138"
					],
					"profileID": "NEG_MZ170.08124575328864_RT11.813211512889174, NEG_MZ215.0168276632535_RT2.76586448771517, POS_MZ115.05061139453764_RT3.075588207899374, POS_MZ179.98128915617383_RT1.5073836314980706, POS_MZ186.14905277744435_RT8.983862019275138, POS_MZ85.02905117568149_RT3.0177076012152138, ",
					"picks": 1
				},
				{
					"features": [
						"POS_MZ115.05061139453764_RT3.075588207899374",
						"POS_MZ170.1282367958087_RT8.623644022461196",
						"POS_MZ173.03056040362438_RT3.1679740999672985",
						"POS_MZ186.14905277744435_RT8.983862019275138",
						"POS_MZ203.17680801999572_RT2.9070696255418498"
					],
					"profileID": "POS_MZ115.05061139453764_RT3.075588207899374, POS_MZ170.1282367958087_RT8.623644022461196, POS_MZ173.03056040362438_RT3.1679740999672985, POS_MZ186.14905277744435_RT8.983862019275138, POS_MZ203.17680801999572_RT2.9070696255418498, ",
					"picks": 1
				},
				{
					"features": [
						"POS_MZ115.05061139453764_RT3.075588207899374",
						"POS_MZ173.03056040362438_RT3.1679740999672985",
						"POS_MZ186.14905277744435_RT8.983862019275138",
						"POS_MZ193.09514002930413_RT10.098359710376739",
						"POS_MZ226.1051259217474_RT3.1697510287344373",
						"POS_MZ232.9950726503974_RT2.799664807964424"
					],
					"profileID": "POS_MZ115.05061139453764_RT3.075588207899374, POS_MZ173.03056040362438_RT3.1679740999672985, POS_MZ186.14905277744435_RT8.983862019275138, POS_MZ193.09514002930413_RT10.098359710376739, POS_MZ226.1051259217474_RT3.1697510287344373, POS_MZ232.9950726503974_RT2.799664807964424, ",
					"picks": 1
				},
				{
					"features": [
						"POS_MZ115.05061139453764_RT3.075588207899374",
						"POS_MZ132.5234492330965_RT3.118507094059924",
						"POS_MZ186.14905277744435_RT8.983862019275138",
						"POS_MZ197.99199758562807_RT1.5037731719626888",
						"POS_MZ226.1051259217474_RT3.1697510287344373"
					],
					"profileID": "POS_MZ115.05061139453764_RT3.075588207899374, POS_MZ132.5234492330965_RT3.118507094059924, POS_MZ186.14905277744435_RT8.983862019275138, POS_MZ197.99199758562807_RT1.5037731719626888, POS_MZ226.1051259217474_RT3.1697510287344373, ",
					"picks": 1
				},
				{
					"features": [
						"NEG_MZ303.1043151634282_RT1.9136565788980997",
						"POS_MZ115.05061139453764_RT3.075588207899374",
						"POS_MZ124.03765102099347_RT4.3083739486856905",
						"POS_MZ149.0450442734585_RT6.608278034394225",
						"POS_MZ170.1282367958087_RT8.623644022461196",
						"POS_MZ171.02646522136075_RT2.980316734679367",
						"POS_MZ186.14905277744435_RT8.983862019275138",
						"POS_MZ226.1051259217474_RT3.1697510287344373",
						"POS_MZ232.9950726503974_RT2.799664807964424"
					],
					"profileID": "NEG_MZ303.1043151634282_RT1.9136565788980997, POS_MZ115.05061139453764_RT3.075588207899374, POS_MZ124.03765102099347_RT4.3083739486856905, POS_MZ149.0450442734585_RT6.608278034394225, POS_MZ170.1282367958087_RT8.623644022461196, POS_MZ171.02646522136075_RT2.980316734679367, POS_MZ186.14905277744435_RT8.983862019275138, POS_MZ226.1051259217474_RT3.1697510287344373, POS_MZ232.9950726503974_RT2.799664807964424, ",
					"picks": 1
				},
				{
					"features": [
						"NEG_MZ215.0168276632535_RT2.76586448771517",
						"POS_MZ115.05061139453764_RT3.075588207899374",
						"POS_MZ171.02646522136075_RT2.980316734679367",
						"POS_MZ186.14905277744435_RT8.983862019275138",
						"POS_MZ203.17680801999572_RT2.9070696255418498",
						"POS_MZ226.1051259217474_RT3.1697510287344373"
					],
					"profileID": "NEG_MZ215.0168276632535_RT2.76586448771517, POS_MZ115.05061139453764_RT3.075588207899374, POS_MZ171.02646522136075_RT2.980316734679367, POS_MZ186.14905277744435_RT8.983862019275138, POS_MZ203.17680801999572_RT2.9070696255418498, POS_MZ226.1051259217474_RT3.1697510287344373, ",
					"picks": 1
				},
				{
					"features": [
						"POS_MZ132.5234492330965_RT3.118507094059924",
						"POS_MZ179.98128915617383_RT1.5073836314980706",
						"POS_MZ186.14905277744435_RT8.983862019275138",
						"POS_MZ190.08635855759917_RT9.66977196404359",
						"POS_MZ226.1051259217474_RT3.1697510287344373"
					],
					"profileID": "POS_MZ132.5234492330965_RT3.118507094059924, POS_MZ179.98128915617383_RT1.5073836314980706, POS_MZ186.14905277744435_RT8.983862019275138, POS_MZ190.08635855759917_RT9.66977196404359, POS_MZ226.1051259217474_RT3.1697510287344373, ",
					"picks": 1
				},
				{
					"features": [
						"NEG_MZ215.0168276632535_RT2.76586448771517",
						"NEG_MZ242.07692321932652_RT1.9382490482438723",
						"POS_MZ124.03765102099347_RT4.3083739486856905",
						"POS_MZ132.5234492330965_RT3.118507094059924",
						"POS_MZ186.14905277744435_RT8.983862019275138",
						"POS_MZ194.08134066829066_RT10.45462132560804",
						"POS_MZ226.1051259217474_RT3.1697510287344373"
					],
					"profileID": "NEG_MZ215.0168276632535_RT2.76586448771517, NEG_MZ242.07692321932652_RT1.9382490482438723, POS_MZ124.03765102099347_RT4.3083739486856905, POS_MZ132.5234492330965_RT3.118507094059924, POS_MZ186.14905277744435_RT8.983862019275138, POS_MZ194.08134066829066_RT10.45462132560804, POS_MZ226.1051259217474_RT3.1697510287344373, ",
					"picks": 1
				},
				{
					"features": [
						"NEG_MZ215.0168276632535_RT2.76586448771517",
						"POS_MZ115.05061139453764_RT3.075588207899374",
						"POS_MZ132.5234492330965_RT3.118507094059924",
						"POS_MZ170.1282367958087_RT8.623644022461196",
						"POS_MZ179.98128915617383_RT1.5073836314980706",
						"POS_MZ186.14905277744435_RT8.983862019275138",
						"POS_MZ226.1051259217474_RT3.1697510287344373"
					],
					"profileID": "NEG_MZ215.0168276632535_RT2.76586448771517, POS_MZ115.05061139453764_RT3.075588207899374, POS_MZ132.5234492330965_RT3.118507094059924, POS_MZ170.1282367958087_RT8.623644022461196, POS_MZ179.98128915617383_RT1.5073836314980706, POS_MZ186.14905277744435_RT8.983862019275138, POS_MZ226.1051259217474_RT3.1697510287344373, ",
					"picks": 1
				},
				{
					"features": [
						"POS_MZ124.03765102099347_RT4.3083739486856905",
						"POS_MZ132.03737796332163_RT2.8233344429933673",
						"POS_MZ226.1051259217474_RT3.1697510287344373",
						"POS_MZ232.9950726503974_RT2.799664807964424"
					],
					"profileID": "POS_MZ124.03765102099347_RT4.3083739486856905, POS_MZ132.03737796332163_RT2.8233344429933673, POS_MZ226.1051259217474_RT3.1697510287344373, POS_MZ232.9950726503974_RT2.799664807964424, ",
					"picks": 1
				},
				{
					"features": [
						"NEG_MZ87.04364378734302_RT9.213530567346618",
						"POS_MZ124.03765102099347_RT4.3083739486856905",
						"POS_MZ173.03056040362438_RT3.1679740999672985"
					],
					"profileID": "NEG_MZ87.04364378734302_RT9.213530567346618, POS_MZ124.03765102099347_RT4.3083739486856905, POS_MZ173.03056040362438_RT3.1679740999672985, ",
					"picks": 1
				},
				{
					"features": [
						"POS_MZ115.05061139453764_RT3.075588207899374",
						"POS_MZ171.02646522136075_RT2.980316734679367",
						"POS_MZ173.118041089786_RT10.109183003538282",
						"POS_MZ194.08134066829066_RT10.45462132560804",
						"POS_MZ226.1051259217474_RT3.1697510287344373"
					],
					"profileID": "POS_MZ115.05061139453764_RT3.075588207899374, POS_MZ171.02646522136075_RT2.980316734679367, POS_MZ173.118041089786_RT10.109183003538282, POS_MZ194.08134066829066_RT10.45462132560804, POS_MZ226.1051259217474_RT3.1697510287344373, ",
					"picks": 1
				},
				{
					"features": [
						"NEG_MZ147.0287627360182_RT2.786539589248753",
						"NEG_MZ215.0168276632535_RT2.76586448771517",
						"POS_MZ115.05061139453764_RT3.075588207899374",
						"POS_MZ124.03765102099347_RT4.3083739486856905",
						"POS_MZ170.1282367958087_RT8.623644022461196",
						"POS_MZ179.98128915617383_RT1.5073836314980706",
						"POS_MZ186.14905277744435_RT8.983862019275138",
						"POS_MZ190.08635855759917_RT9.66977196404359",
						"POS_MZ226.1051259217474_RT3.1697510287344373"
					],
					"profileID": "NEG_MZ147.0287627360182_RT2.786539589248753, NEG_MZ215.0168276632535_RT2.76586448771517, POS_MZ115.05061139453764_RT3.075588207899374, POS_MZ124.03765102099347_RT4.3083739486856905, POS_MZ170.1282367958087_RT8.623644022461196, POS_MZ179.98128915617383_RT1.5073836314980706, POS_MZ186.14905277744435_RT8.983862019275138, POS_MZ190.08635855759917_RT9.66977196404359, POS_MZ226.1051259217474_RT3.1697510287344373, ",
					"picks": 1
				},
				{
					"features": [
						"POS_MZ115.05061139453764_RT3.075588207899374",
						"POS_MZ131.0342051188151_RT3.020038093070837",
						"POS_MZ132.03748009885808_RT3.066983454454768",
						"POS_MZ186.14905277744435_RT8.983862019275138",
						"POS_MZ226.1051259217474_RT3.1697510287344373",
						"POS_MZ232.9950726503974_RT2.799664807964424"
					],
					"profileID": "POS_MZ115.05061139453764_RT3.075588207899374, POS_MZ131.0342051188151_RT3.020038093070837, POS_MZ132.03748009885808_RT3.066983454454768, POS_MZ186.14905277744435_RT8.983862019275138, POS_MZ226.1051259217474_RT3.1697510287344373, POS_MZ232.9950726503974_RT2.799664807964424, ",
					"picks": 1
				},
				{
					"features": [
						"POS_MZ115.05061139453764_RT3.075588207899374",
						"POS_MZ126.09164703633141_RT10.211234736418044",
						"POS_MZ132.5234492330965_RT3.118507094059924",
						"POS_MZ170.1282367958087_RT8.623644022461196",
						"POS_MZ226.1051259217474_RT3.1697510287344373"
					],
					"profileID": "POS_MZ115.05061139453764_RT3.075588207899374, POS_MZ126.09164703633141_RT10.211234736418044, POS_MZ132.5234492330965_RT3.118507094059924, POS_MZ170.1282367958087_RT8.623644022461196, POS_MZ226.1051259217474_RT3.1697510287344373, ",
					"picks": 1
				},
				{
					"features": [
						"NEG_MZ215.0168276632535_RT2.76586448771517",
						"POS_MZ115.05061139453764_RT3.075588207899374",
						"POS_MZ132.5234492330965_RT3.118507094059924",
						"POS_MZ170.1282367958087_RT8.623644022461196",
						"POS_MZ173.11749407532722_RT9.904557910742724",
						"POS_MZ186.14905277744435_RT8.983862019275138",
						"POS_MZ226.1051259217474_RT3.1697510287344373"
					],
					"profileID": "NEG_MZ215.0168276632535_RT2.76586448771517, POS_MZ115.05061139453764_RT3.075588207899374, POS_MZ132.5234492330965_RT3.118507094059924, POS_MZ170.1282367958087_RT8.623644022461196, POS_MZ173.11749407532722_RT9.904557910742724, POS_MZ186.14905277744435_RT8.983862019275138, POS_MZ226.1051259217474_RT3.1697510287344373, ",
					"picks": 1
				},
				{
					"features": [
						"NEG_MZ215.0168276632535_RT2.76586448771517",
						"POS_MZ115.05061139453764_RT3.075588207899374",
						"POS_MZ124.03765102099347_RT4.3083739486856905",
						"POS_MZ170.1282367958087_RT8.623644022461196",
						"POS_MZ173.03056040362438_RT3.1679740999672985",
						"POS_MZ179.98128915617383_RT1.5073836314980706",
						"POS_MZ193.09514002930413_RT10.098359710376739",
						"POS_MZ226.1051259217474_RT3.1697510287344373"
					],
					"profileID": "NEG_MZ215.0168276632535_RT2.76586448771517, POS_MZ115.05061139453764_RT3.075588207899374, POS_MZ124.03765102099347_RT4.3083739486856905, POS_MZ170.1282367958087_RT8.623644022461196, POS_MZ173.03056040362438_RT3.1679740999672985, POS_MZ179.98128915617383_RT1.5073836314980706, POS_MZ193.09514002930413_RT10.098359710376739, POS_MZ226.1051259217474_RT3.1697510287344373, ",
					"picks": 1
				},
				{
					"features": [
						"NEG_MZ215.0168276632535_RT2.76586448771517",
						"POS_MZ115.05061139453764_RT3.075588207899374",
						"POS_MZ124.03765102099347_RT4.3083739486856905",
						"POS_MZ173.03056040362438_RT3.1679740999672985",
						"POS_MZ232.9950726503974_RT2.799664807964424"
					],
					"profileID": "NEG_MZ215.0168276632535_RT2.76586448771517, POS_MZ115.05061139453764_RT3.075588207899374, POS_MZ124.03765102099347_RT4.3083739486856905, POS_MZ173.03056040362438_RT3.1679740999672985, POS_MZ232.9950726503974_RT2.799664807964424, ",
					"picks": 1
				},
				{
					"features": [
						"NEG_MZ215.0168276632535_RT2.76586448771517",
						"POS_MZ115.05061139453764_RT3.075588207899374",
						"POS_MZ170.1282367958087_RT8.623644022461196",
						"POS_MZ171.02646522136075_RT2.980316734679367",
						"POS_MZ186.14905277744435_RT8.983862019275138",
						"POS_MZ194.08134066829066_RT10.45462132560804"
					],
					"profileID": "NEG_MZ215.0168276632535_RT2.76586448771517, POS_MZ115.05061139453764_RT3.075588207899374, POS_MZ170.1282367958087_RT8.623644022461196, POS_MZ171.02646522136075_RT2.980316734679367, POS_MZ186.14905277744435_RT8.983862019275138, POS_MZ194.08134066829066_RT10.45462132560804, ",
					"picks": 1
				},
				{
					"features": [
						"NEG_MZ303.1043151634282_RT1.9136565788980997",
						"POS_MZ115.05061139453764_RT3.075588207899374",
						"POS_MZ173.03056040362438_RT3.1679740999672985",
						"POS_MZ186.14905277744435_RT8.983862019275138",
						"POS_MZ232.9950726503974_RT2.799664807964424"
					],
					"profileID": "NEG_MZ303.1043151634282_RT1.9136565788980997, POS_MZ115.05061139453764_RT3.075588207899374, POS_MZ173.03056040362438_RT3.1679740999672985, POS_MZ186.14905277744435_RT8.983862019275138, POS_MZ232.9950726503974_RT2.799664807964424, ",
					"picks": 1
				},
				{
					"features": [
						"POS_MZ115.05061139453764_RT3.075588207899374",
						"POS_MZ173.03056040362438_RT3.1679740999672985",
						"POS_MZ186.14905277744435_RT8.983862019275138",
						"POS_MZ197.99199758562807_RT1.5037731719626888",
						"POS_MZ226.1051259217474_RT3.1697510287344373"
					],
					"profileID": "POS_MZ115.05061139453764_RT3.075588207899374, POS_MZ173.03056040362438_RT3.1679740999672985, POS_MZ186.14905277744435_RT8.983862019275138, POS_MZ197.99199758562807_RT1.5037731719626888, POS_MZ226.1051259217474_RT3.1697510287344373, ",
					"picks": 1
				},
				{
					"features": [
						"NEG_MZ215.0168276632535_RT2.76586448771517",
						"POS_MZ115.05061139453764_RT3.075588207899374",
						"POS_MZ179.98128915617383_RT1.5073836314980706",
						"POS_MZ226.1051259217474_RT3.1697510287344373",
						"POS_MZ86.0323842776719_RT2.9996465344453735"
					],
					"profileID": "NEG_MZ215.0168276632535_RT2.76586448771517, POS_MZ115.05061139453764_RT3.075588207899374, POS_MZ179.98128915617383_RT1.5073836314980706, POS_MZ226.1051259217474_RT3.1697510287344373, POS_MZ86.0323842776719_RT2.9996465344453735, ",
					"picks": 1
				},
				{
					"features": [
						"NEG_MZ215.0168276632535_RT2.76586448771517",
						"POS_MZ132.5234492330965_RT3.118507094059924",
						"POS_MZ173.118041089786_RT10.109183003538282",
						"POS_MZ203.17680801999572_RT2.9070696255418498",
						"POS_MZ226.1051259217474_RT3.1697510287344373"
					],
					"profileID": "NEG_MZ215.0168276632535_RT2.76586448771517, POS_MZ132.5234492330965_RT3.118507094059924, POS_MZ173.118041089786_RT10.109183003538282, POS_MZ203.17680801999572_RT2.9070696255418498, POS_MZ226.1051259217474_RT3.1697510287344373, ",
					"picks": 1
				},
				{
					"features": [
						"NEG_MZ215.0168276632535_RT2.76586448771517",
						"POS_MZ170.1282367958087_RT8.623644022461196",
						"POS_MZ173.03056040362438_RT3.1679740999672985",
						"POS_MZ173.118041089786_RT10.109183003538282",
						"POS_MZ186.14905277744435_RT8.983862019275138",
						"POS_MZ226.1051259217474_RT3.1697510287344373"
					],
					"profileID": "NEG_MZ215.0168276632535_RT2.76586448771517, POS_MZ170.1282367958087_RT8.623644022461196, POS_MZ173.03056040362438_RT3.1679740999672985, POS_MZ173.118041089786_RT10.109183003538282, POS_MZ186.14905277744435_RT8.983862019275138, POS_MZ226.1051259217474_RT3.1697510287344373, ",
					"picks": 1
				},
				{
					"features": [
						"NEG_MZ215.0168276632535_RT2.76586448771517",
						"POS_MZ124.03765102099347_RT4.3083739486856905",
						"POS_MZ132.5234492330965_RT3.118507094059924",
						"POS_MZ170.1282367958087_RT8.623644022461196",
						"POS_MZ173.118041089786_RT10.109183003538282",
						"POS_MZ186.14905277744435_RT8.983862019275138",
						"POS_MZ226.1051259217474_RT3.1697510287344373"
					],
					"profileID": "NEG_MZ215.0168276632535_RT2.76586448771517, POS_MZ124.03765102099347_RT4.3083739486856905, POS_MZ132.5234492330965_RT3.118507094059924, POS_MZ170.1282367958087_RT8.623644022461196, POS_MZ173.118041089786_RT10.109183003538282, POS_MZ186.14905277744435_RT8.983862019275138, POS_MZ226.1051259217474_RT3.1697510287344373, ",
					"picks": 1
				},
				{
					"features": [
						"NEG_MZ215.0168276632535_RT2.76586448771517",
						"POS_MZ115.05061139453764_RT3.075588207899374",
						"POS_MZ179.98128915617383_RT1.5073836314980706",
						"POS_MZ186.14905277744435_RT8.983862019275138",
						"POS_MZ226.1051259217474_RT3.1697510287344373",
						"POS_MZ255.09773767688822_RT2.412685549660266"
					],
					"profileID": "NEG_MZ215.0168276632535_RT2.76586448771517, POS_MZ115.05061139453764_RT3.075588207899374, POS_MZ179.98128915617383_RT1.5073836314980706, POS_MZ186.14905277744435_RT8.983862019275138, POS_MZ226.1051259217474_RT3.1697510287344373, POS_MZ255.09773767688822_RT2.412685549660266, ",
					"picks": 1
				},
				{
					"features": [
						"POS_MZ115.05061139453764_RT3.075588207899374",
						"POS_MZ149.0450442734585_RT6.608278034394225",
						"POS_MZ173.03056040362438_RT3.1679740999672985"
					],
					"profileID": "POS_MZ115.05061139453764_RT3.075588207899374, POS_MZ149.0450442734585_RT6.608278034394225, POS_MZ173.03056040362438_RT3.1679740999672985, ",
					"picks": 1
				},
				{
					"features": [
						"POS_MZ132.5234492330965_RT3.118507094059924",
						"POS_MZ172.06055647615017_RT3.013318866504976",
						"POS_MZ186.14905277744435_RT8.983862019275138"
					],
					"profileID": "POS_MZ132.5234492330965_RT3.118507094059924, POS_MZ172.06055647615017_RT3.013318866504976, POS_MZ186.14905277744435_RT8.983862019275138, ",
					"picks": 1
				},
				{
					"features": [
						"POS_MZ115.05061139453764_RT3.075588207899374",
						"POS_MZ132.03737796332163_RT2.8233344429933673",
						"POS_MZ170.1282367958087_RT8.623644022461196",
						"POS_MZ186.14905277744435_RT8.983862019275138",
						"POS_MZ232.9950726503974_RT2.799664807964424"
					],
					"profileID": "POS_MZ115.05061139453764_RT3.075588207899374, POS_MZ132.03737796332163_RT2.8233344429933673, POS_MZ170.1282367958087_RT8.623644022461196, POS_MZ186.14905277744435_RT8.983862019275138, POS_MZ232.9950726503974_RT2.799664807964424, ",
					"picks": 1
				},
				{
					"features": [
						"NEG_MZ215.0168276632535_RT2.76586448771517",
						"POS_MZ115.05061139453764_RT3.075588207899374",
						"POS_MZ132.0375011416352_RT3.0411966250142086",
						"POS_MZ179.98128915617383_RT1.5073836314980706",
						"POS_MZ226.1051259217474_RT3.1697510287344373"
					],
					"profileID": "NEG_MZ215.0168276632535_RT2.76586448771517, POS_MZ115.05061139453764_RT3.075588207899374, POS_MZ132.0375011416352_RT3.0411966250142086, POS_MZ179.98128915617383_RT1.5073836314980706, POS_MZ226.1051259217474_RT3.1697510287344373, ",
					"picks": 1
				},
				{
					"features": [
						"NEG_MZ215.0168276632535_RT2.76586448771517",
						"NEG_MZ303.1043151634282_RT1.9136565788980997",
						"NEG_MZ87.04364378734302_RT9.213530567346618",
						"POS_MZ115.05061139453764_RT3.075588207899374",
						"POS_MZ132.03737796332163_RT2.8233344429933673",
						"POS_MZ179.98128915617383_RT1.5073836314980706",
						"POS_MZ186.14905277744435_RT8.983862019275138",
						"POS_MZ226.1051259217474_RT3.1697510287344373"
					],
					"profileID": "NEG_MZ215.0168276632535_RT2.76586448771517, NEG_MZ303.1043151634282_RT1.9136565788980997, NEG_MZ87.04364378734302_RT9.213530567346618, POS_MZ115.05061139453764_RT3.075588207899374, POS_MZ132.03737796332163_RT2.8233344429933673, POS_MZ179.98128915617383_RT1.5073836314980706, POS_MZ186.14905277744435_RT8.983862019275138, POS_MZ226.1051259217474_RT3.1697510287344373, ",
					"picks": 1
				},
				{
					"features": [
						"NEG_MZ215.0168276632535_RT2.76586448771517",
						"NEG_MZ242.07692321932652_RT1.9382490482438723",
						"NEG_MZ303.1043151634282_RT1.9136565788980997",
						"POS_MZ115.05061139453764_RT3.075588207899374",
						"POS_MZ124.03765102099347_RT4.3083739486856905",
						"POS_MZ132.5234492330965_RT3.118507094059924",
						"POS_MZ170.1282367958087_RT8.623644022461196",
						"POS_MZ179.98128915617383_RT1.5073836314980706",
						"POS_MZ186.14905277744435_RT8.983862019275138",
						"POS_MZ226.1051259217474_RT3.1697510287344373"
					],
					"profileID": "NEG_MZ215.0168276632535_RT2.76586448771517, NEG_MZ242.07692321932652_RT1.9382490482438723, NEG_MZ303.1043151634282_RT1.9136565788980997, POS_MZ115.05061139453764_RT3.075588207899374, POS_MZ124.03765102099347_RT4.3083739486856905, POS_MZ132.5234492330965_RT3.118507094059924, POS_MZ170.1282367958087_RT8.623644022461196, POS_MZ179.98128915617383_RT1.5073836314980706, POS_MZ186.14905277744435_RT8.983862019275138, POS_MZ226.1051259217474_RT3.1697510287344373, ",
					"picks": 1
				},
				{
					"features": [
						"NEG_MZ215.0168276632535_RT2.76586448771517",
						"NEG_MZ87.04364378734302_RT9.213530567346618",
						"POS_MZ173.11749407532722_RT9.904557910742724",
						"POS_MZ186.14905277744435_RT8.983862019275138"
					],
					"profileID": "NEG_MZ215.0168276632535_RT2.76586448771517, NEG_MZ87.04364378734302_RT9.213530567346618, POS_MZ173.11749407532722_RT9.904557910742724, POS_MZ186.14905277744435_RT8.983862019275138, ",
					"picks": 1
				},
				{
					"features": [
						"NEG_MZ215.0168276632535_RT2.76586448771517",
						"NEG_MZ87.04364378734302_RT9.213530567346618",
						"POS_MZ171.02646522136075_RT2.980316734679367",
						"POS_MZ186.14905277744435_RT8.983862019275138",
						"POS_MZ226.1051259217474_RT3.1697510287344373"
					],
					"profileID": "NEG_MZ215.0168276632535_RT2.76586448771517, NEG_MZ87.04364378734302_RT9.213530567346618, POS_MZ171.02646522136075_RT2.980316734679367, POS_MZ186.14905277744435_RT8.983862019275138, POS_MZ226.1051259217474_RT3.1697510287344373, ",
					"picks": 1
				},
				{
					"features": [
						"NEG_MZ215.0168276632535_RT2.76586448771517",
						"POS_MZ115.05061139453764_RT3.075588207899374",
						"POS_MZ132.03748009885808_RT3.066983454454768",
						"POS_MZ186.14905277744435_RT8.983862019275138",
						"POS_MZ190.08635855759917_RT9.66977196404359",
						"POS_MZ194.08134066829066_RT10.45462132560804",
						"POS_MZ226.1051259217474_RT3.1697510287344373"
					],
					"profileID": "NEG_MZ215.0168276632535_RT2.76586448771517, POS_MZ115.05061139453764_RT3.075588207899374, POS_MZ132.03748009885808_RT3.066983454454768, POS_MZ186.14905277744435_RT8.983862019275138, POS_MZ190.08635855759917_RT9.66977196404359, POS_MZ194.08134066829066_RT10.45462132560804, POS_MZ226.1051259217474_RT3.1697510287344373, ",
					"picks": 1
				},
				{
					"features": [
						"NEG_MZ215.0168276632535_RT2.76586448771517",
						"NEG_MZ303.1043151634282_RT1.9136565788980997",
						"POS_MZ226.1051259217474_RT3.1697510287344373"
					],
					"profileID": "NEG_MZ215.0168276632535_RT2.76586448771517, NEG_MZ303.1043151634282_RT1.9136565788980997, POS_MZ226.1051259217474_RT3.1697510287344373, ",
					"picks": 1
				},
				{
					"features": [
						"NEG_MZ170.08124575328864_RT11.813211512889174",
						"POS_MZ115.05061139453764_RT3.075588207899374",
						"POS_MZ132.5234492330965_RT3.118507094059924",
						"POS_MZ171.02646522136075_RT2.980316734679367",
						"POS_MZ186.14905277744435_RT8.983862019275138",
						"POS_MZ226.1051259217474_RT3.1697510287344373",
						"POS_MZ232.9950726503974_RT2.799664807964424"
					],
					"profileID": "NEG_MZ170.08124575328864_RT11.813211512889174, POS_MZ115.05061139453764_RT3.075588207899374, POS_MZ132.5234492330965_RT3.118507094059924, POS_MZ171.02646522136075_RT2.980316734679367, POS_MZ186.14905277744435_RT8.983862019275138, POS_MZ226.1051259217474_RT3.1697510287344373, POS_MZ232.9950726503974_RT2.799664807964424, ",
					"picks": 1
				},
				{
					"features": [
						"NEG_MZ215.0168276632535_RT2.76586448771517",
						"POS_MZ115.05061139453764_RT3.075588207899374",
						"POS_MZ124.03765102099347_RT4.3083739486856905",
						"POS_MZ171.02646522136075_RT2.980316734679367",
						"POS_MZ186.14905277744435_RT8.983862019275138",
						"POS_MZ193.09514002930413_RT10.098359710376739",
						"POS_MZ226.1051259217474_RT3.1697510287344373"
					],
					"profileID": "NEG_MZ215.0168276632535_RT2.76586448771517, POS_MZ115.05061139453764_RT3.075588207899374, POS_MZ124.03765102099347_RT4.3083739486856905, POS_MZ171.02646522136075_RT2.980316734679367, POS_MZ186.14905277744435_RT8.983862019275138, POS_MZ193.09514002930413_RT10.098359710376739, POS_MZ226.1051259217474_RT3.1697510287344373, ",
					"picks": 1
				},
				{
					"features": [
						"NEG_MZ215.0168276632535_RT2.76586448771517",
						"POS_MZ115.05061139453764_RT3.075588207899374",
						"POS_MZ124.03765102099347_RT4.3083739486856905",
[truncated: 774,600 more chars]
