# Supplementary material for: The Omics Molecule Extractor: A Web Application for the Selection of Potential Biomarker Panels
Source: J Proteome Res. 2025 Dec 1;25(1):484–90. doi: 10.1021/acs.jproteome.5c00176 (PMC12772118; doi:10.1021/acs.jproteome.5c00176)
Supplement: Supplementary file 1 [file pr5c00176_si_001.zip › supplementary_data/benchmarking_results/chardin_brain_cv/filterFile.csv]

accuracy	molecules	pValues
0.6013841786725436	544.8118000000003	0.1
0.6468211654592476	229.98880000000008	0.05
0.7315277802146479	48.275600000000026	0.01
0.7522140110036609	33.015800000000006	0.005
0.7683747761106572	21.384800000000002	0.001
0.771698005639105	19.085600000000003	5.0E-4
0.7774904827135928	16.183399999999995	1.0E-4
0.7777006637485129	15.092400000000001	5.0E-5
0.7771314644576817	10.567399999999997	1.0E-5
0.7714325029681142	7.7978000000000005	5.0E-6
0.717132567021991	2.6015999999999937	1.0E-6
0.6814223212824592	1.464800000000002	5.0E-7
0.612538673178045	0.4341999999999973	1.0E-7
0.5975132355428319	0.28379999999999767	5.0E-8
0.5764014800817465	0.11220000000000087	1.0E-8
