# Supplementary material for: The Omics Molecule Extractor: A Web Application for the Selection of Potential Biomarker Panels
Source: J Proteome Res. 2025 Dec 1;25(1):484–90. doi: 10.1021/acs.jproteome.5c00176 (PMC12772118; doi:10.1021/acs.jproteome.5c00176)
Supplement: Supplementary file 1 [file pr5c00176_si_001.zip › supplementary_data/benchmarking_results/chardin_brain_cv/globalPValues.csv]

molecule id	molecule	pValue	mean control	mean test	foldchange	selected
0	POS_MZ560.341029343065_RT12.942705855839815	0.3561164320487429	0.0035752718834699813	0.004318201768828794	1.2077967521277744	false
1	POS_MZ582.3549256690569_RT13.037459585118032	0.5106352594205663	0.0036108093290385147	0.004145267426462339	1.1480161505969464	false
2	POS_MZ582.3541440245925_RT12.925013033609444	0.5783581736028527	0.004507421941835249	0.004973554417212047	1.10341443099667	false
3	POS_MZ582.3498197201963_RT13.13071327232935	0.1359047594678826	0.0030527729198005014	0.004283818037187015	1.403254729299342	false
4	POS_MZ604.3667504095262_RT12.983984041378902	0.46149291008601456	0.00401704959928991	0.004577700158172389	1.1395677461840612	false
5	POS_MZ604.3682428195879_RT13.23584955080634	0.45736869106021505	0.002485795213194111	0.0030386867067382795	1.2224203709981938	false
6	POS_MZ476.623620310892_RT13.243654193208913	0.141476024083256	0.003803812467668667	0.004737211407602169	1.2453851097726636	false
7	POS_MZ476.62420982565936_RT13.251582010507557	0.18926044048346147	0.0037844950089900788	0.004615432732026924	1.2195636990042134	false
8	POS_MZ505.9749393280406_RT13.339440116007454	0.30114088035093345	0.0038983410553182453	0.004546848932846226	1.1663548335883194	false
9	POS_MZ538.3271871587282_RT12.794107598539597	0.8764314156808641	0.004559436392919528	0.0044432071349916	0.9745079768831904	false
10	POS_MZ447.2729619361475_RT13.151792710766344	0.3774079565166204	0.003880078531906486	0.004442923891002586	1.145060300833536	false
11	POS_MZ447.2734292964632_RT13.143474105393087	0.10322839782986848	0.003620563274936349	0.004638259658218776	1.2810878600927968	false
12	POS_MZ461.9483280813575_RT13.233357393944997	0.45679413430058746	0.0037884217200266643	0.004292446661232557	1.133043514807624	false
13	POS_MZ491.2994917201175_RT13.289350850819925	0.3343068531059443	0.0038525648934271952	0.0044520735275146005	1.1556128581014218	false
14	POS_MZ432.59757700274065_RT13.097338197333002	0.388838887906541	0.003392492900064357	0.0038675512615560233	1.14003223455019	false
15	POS_MZ520.6507922769_RT13.389253179795809	0.20603420830843966	0.003615478537052476	0.004378006891458609	1.2109066190247073	false
16	POS_MZ516.3143441806556_RT12.760661316127425	0.521623169099666	0.003817759292886791	0.00343973526697034	0.9009827501118833	false
17	POS_MZ516.3146313086069_RT12.734844017624935	0.40753320820793504	0.0040703305995372155	0.00357825565179617	0.879106884389933	false
18	POS_MZ516.3150802123498_RT12.727820659260956	0.5236148016670148	0.004202410498036059	0.003841745131432133	0.9141765501555648	false
19	POS_MZ626.3794424408024_RT13.050865444137576	0.34667779773057283	0.0033249738660461018	0.0038906052436363603	1.1701160371112571	false
20	POS_MZ626.3807182742378_RT13.047105532641359	0.19407317313388073	0.003088819723748497	0.003853154033595786	1.2474519001451196	false
21	POS_MZ506.3134613109782_RT12.966809770379367	0.5539029399968194	0.00244093792820179	0.002739265844345748	1.1222185589797986	false
22	POS_MZ506.3091811318641_RT13.355087003332699	0.13258751830750137	0.0026493103734511556	0.0034021860792674396	1.2841779933981619	false
23	POS_MZ506.30855749141716_RT13.33586297439008	0.7222002576163424	0.002680118567964813	0.002854528185031942	1.0650753362749803	false
24	POS_MZ476.95868527171154_RT13.243331956838388	0.16856639033997278	0.002815068998779851	0.0034587460888930647	1.2286541077295818	false
25	POS_MZ392.7492680769613_RT12.199738310069323	0.053580084808669826	0.008890541724232304	0.005504562297554845	0.6191481316095124	false
26	POS_MZ535.3249482205953_RT13.426259671226322	0.5118350764229733	0.0034111178470856173	0.003763771203894434	1.1033835160840648	false
27	POS_MZ535.3245258973449_RT13.458726097583934	0.332085871822291	0.0030313963505474305	0.0035620174252188426	1.1750418003160783	false
28	POS_MZ535.3257511941397_RT13.467082850962777	0.3221917339778666	0.002969567775244176	0.0035258591320909928	1.1873307494391419	false
29	POS_MZ520.9846703328451_RT13.387333932664545	0.3619721175627739	0.0028529592334670846	0.003292799229845368	1.1541697446001582	false
30	POS_MZ648.3921607245201_RT13.150171057350645	0.8315209086251394	0.0028394552970264562	0.002956415895393513	1.0411912096272622	false
31	POS_MZ648.3933364706322_RT13.098063189951038	0.7741755004306741	0.003183168204112904	0.0033409742569339164	1.049575153652614	false
32	POS_MZ417.92271931977467_RT13.037622419753502	0.41046248028608856	0.00292965114106809	0.003315277330822819	1.1316287063497046	false
33	POS_MZ582.8551891697513_RT12.930762188334471	0.8197780435346558	0.0028098002119767555	0.0029240128800178344	1.0406479676221279	false
34	POS_MZ582.8548889162618_RT12.929278443879834	0.6832012801686214	0.0022957637299320355	0.0024953224717846716	1.0869247733339458	false
35	POS_MZ535.3266270149805_RT13.42584295195133	0.4775622756851323	0.00343299688937661	0.0038200165781604517	1.1127352285058785	false
36	POS_MZ546.8409358198925_RT12.788487625634833	0.6569122288106741	0.0023767364266357705	0.0025436055548762725	1.0702093536205453	false
37	POS_MZ447.6076099026588_RT13.146209390948318	0.3560663177743071	0.002504167683490733	0.002905054290324657	1.1600877646799994	false
38	POS_MZ447.60820171612335_RT13.15309366524777	0.3103799808391823	0.002582117973342617	0.003011703801898754	1.1663695590174865	false
39	POS_MZ491.633851739059_RT13.287046176868197	0.3437740858825262	0.0026092889456561037	0.003065887821677692	1.1749897713634687	false
40	POS_MZ560.8423694901662_RT12.859836674995169	0.9987744612965148	0.00264285926488134	0.0026435822976932084	1.0002735797632043	false
41	POS_MZ550.0015065186959_RT13.460543214799873	0.24412055916767184	0.0029651076787131285	0.0035350394337535255	1.192212835686207	false
42	POS_MZ549.9999432324024_RT13.56265641515742	0.04081304902556604	0.0018750676547901223	0.0028856861160293386	1.5389770649914687	false
43	POS_MZ524.8279953823295_RT12.719144870913398	0.6622991568001912	0.0025034323113855943	0.002634385216044749	1.0523093450793863	false
44	POS_MZ670.4048931169638_RT13.149838654066695	0.5060587855915957	0.0024333451854881964	0.002729707094609606	1.1217919721742853	false
45	POS_MZ670.4050955831943_RT13.145956564328474	0.4110852807789136	0.0025908067011191855	0.002954576826111029	1.1404080531498937	false
46	POS_MZ604.8676091676117_RT12.981227287110935	0.6308325226922888	0.002668666373761656	0.002891280737345937	1.083417832132569	false
47	POS_MZ462.28338557508744_RT13.197999335850124	0.264222381314581	0.002871792001248861	0.003382719316617726	1.177912368008086	false
48	POS_MZ403.2453354061988_RT13.008863237745567	0.1860920935612702	0.0020819291070729535	0.0025879220623123028	1.2430404347200563	false
49	POS_MZ535.66016970648_RT13.445235435463303	0.33527958128153657	0.0025335304861516653	0.002963510698719129	1.169715823400486	false
50	POS_MZ462.2876709230948_RT12.766355070790683	0.9233542027175372	0.0026731878249266453	0.002718651918377589	1.01700744445527	false
51	POS_MZ568.8541043189264_RT12.858201564276637	0.436568897997337	0.002316480137648696	0.002580417903833378	1.113939144953165	false
52	POS_MZ506.31651307125054_RT12.889734315901771	0.40704066550169804	0.002354838984942143	0.00270703336104422	1.1495619778482349	false
53	POS_MZ494.30151121088335_RT12.651771834311429	0.28174556680064633	0.0036088702244966844	0.003181160083376388	0.8814836459850957	false
54	POS_MZ494.301518266047_RT12.64523654755626	0.5114507838002642	0.003494118242709338	0.0032484572217267188	0.9296929857782564	false
55	POS_MZ432.9322437573505_RT13.093011002719312	0.2740609008488024	0.002263147988512139	0.00266255511870247	1.1764829928125529	false
56	POS_MZ564.6763200668368_RT13.498748139900721	0.2754290653520455	0.0024832988684130135	0.002927527277427541	1.1788864057665431	false
57	POS_MZ550.3352948278169_RT13.478128859804352	0.27913582805591197	0.002325491338989476	0.0027750496991226347	1.1933175809326002	false
58	POS_MZ550.3349967111598_RT13.406164183990352	0.1477157198255057	0.00234816378253172	0.002941762948229581	1.2527929142395084	false
59	POS_MZ550.3348713541733_RT13.466348304698219	0.4555856636038653	0.0024608538553031203	0.0027684261562014533	1.1249860085090049	false
60	POS_MZ494.30639369945754_RT12.739684178319425	0.28608973386609127	0.0030681096403936516	0.0026035423168984675	0.848581902882852	false
61	POS_MZ626.8808144191455_RT13.046354928857752	0.4830649101832969	0.0020764907556586	0.0023448087019094822	1.1292170193966404	false
62	POS_MZ538.8302723931753_RT12.806955534661528	0.8948763387859926	0.002323141610158211	0.0023761936658712717	1.0228363417370185	false
63	POS_MZ502.8153922801553_RT12.643345742667984	0.788947297930253	0.002149104881901828	0.002080646486140358	0.968145623632436	false
64	POS_MZ502.81446920595897_RT12.649243516465043	0.867568129538838	0.00218491419482833	0.002227364052197189	1.0194286153064214	false
65	POS_MZ590.8671052995038_RT12.919917425724778	0.08695310461928596	0.0017848783150903405	0.0023030664337073768	1.29032125844994	false
66	POS_MZ565.0103534995376_RT13.505546379086729	0.27803201535966693	0.0021062168656566247	0.002483313482950039	1.1790397861883288	false
67	POS_MZ511.3282498595535_RT12.658622569873831	0.7566300692503938	0.0013726655088767501	0.0014368723882104359	1.0467753279429495	false
68	POS_MZ648.8937243399016_RT13.101101505179978	0.8447468036783117	0.0017808595572882987	0.0018517030295598755	1.0397804936282846	false
69	POS_MZ489.3137162832934_RT12.628030935110104	0.1428824853570121	0.0013611113991645254	0.0016712440587498584	1.2278525180052846	false
70	POS_MZ489.3155128781969_RT12.575513019236139	0.25829780090079457	0.0013778570117747684	0.0016056358681587897	1.1653138565449745	false
71	POS_MZ489.3121650519463_RT12.67567049287212	0.2524946653289444	0.0011333192784956285	0.0013928257648403227	1.2289791511260304	false
72	POS_MZ582.8566884718899_RT13.132410346507836	0.05582630946660805	0.001253371823153918	0.002103825597411563	1.678532705576234	false
73	POS_MZ516.8159471740985_RT12.721019676505309	0.49601639718591395	0.0021416312514663163	0.0019373805060462076	0.9046284250473727	false
74	POS_MZ579.3511154028895_RT13.544570631379312	0.461174680850839	0.0020492264905015898	0.002300581654108581	1.1226585566661629	false
75	POS_MZ579.3503391736759_RT13.56212692801387	0.07898029035554233	0.0016733445768925504	0.002270977568988321	1.3571487907204338	false
76	POS_MZ480.80170679342325_RT12.56769416156173	0.6228927418501751	0.0020638490780381553	0.0019632966074343947	0.9512791552087019	false
77	POS_MZ418.2570385683449_RT13.039675864947217	0.4473936623315278	0.0018364306781643266	0.002060771038756457	1.1221610830507245	false
78	POS_MZ472.28821293227827_RT12.566905982314488	0.3582331230677185	0.0037345619287965093	0.0032753303559893356	0.8770320102965424	false
79	POS_MZ670.9072918638037_RT13.146978368425263	0.5129201243459509	0.0017682819877980953	0.0019666763179375262	1.112196092879098	false
80	POS_MZ692.4180996805663_RT13.19659665445912	0.5201607585568726	0.0020759025349134123	0.0023056467057440775	1.1106719448368745	false
81	POS_MZ467.30262838708694_RT12.493521991913292	0.3706232854616007	0.0012101418903892132	0.001372989127128798	1.1345687130020834	false
82	POS_MZ612.8796058572749_RT12.97984280512239	0.26373172555238256	0.0015722524807830248	0.001857328879011719	1.181317187737378	false
83	POS_MZ533.3394460449025_RT12.748600917958175	0.04314021410829927	0.0011280631321071881	0.001515378697992136	1.3433456469421654	false
84	POS_MZ579.6857470448878_RT13.534715566381713	0.49018348078606655	0.0017984810138948573	0.002000263449738203	1.112196033366156	false
85	POS_MZ579.6860161261609_RT13.568853596784454	0.7980646122671486	0.0014884396176232625	0.001565772372159565	1.0519555873282838	false
86	POS_MZ445.2875427809232_RT12.445168779813326	0.5178671899742486	9.409741056253115E-4	0.0010484713112205997	1.1142403440781745	false
87	POS_MZ594.0273432580681_RT13.57178240399068	0.5487266500034789	0.0017876664294013706	0.0019636207921187167	1.098426842851363	false
88	POS_MZ403.58117601968837_RT12.984072820925636	0.27609522985028656	0.0013148502550599315	0.0015610013379989817	1.187208453580009	false
89	POS_MZ388.5713765955058_RT12.922636358590802	0.584856537322729	0.0015904077552391842	0.0017335414432317036	1.0899981074167948	false
90	POS_MZ547.3418595508863_RT12.848374485700372	0.3922490594745156	0.00130049413949272	0.0014668901900601148	1.1279483278812008	false
91	POS_MZ569.3544977758751_RT12.88023760366836	0.3052935359470381	0.0012972444251273527	0.0014926173430878929	1.150606095641043	false
92	POS_MZ569.3556516918898_RT12.861690685990803	0.4506614491373786	0.001296807777819428	0.001441226593549167	1.1113648593105896	false
93	POS_MZ714.4317682755865_RT13.244755020978312	0.36825702696840157	0.0015523388287752265	0.0017982831289199092	1.1584346764931013	false
94	POS_MZ594.3611025267652_RT13.573379639586712	0.4324105525557216	0.0015818707724979029	0.0017829503943896771	1.1271150750034107	false
95	POS_MZ594.361900414186_RT13.521098983193538	0.5748010442259561	0.001579281519299941	0.0017255260567061983	1.0926019431108673	false
96	POS_MZ525.3293037004369_RT12.722752577179161	0.4717216551592669	0.001239796959918708	0.0013523076046909788	1.0907492504092349	false
97	POS_MZ525.3251293602857_RT12.762313246090761	0.6973313443164486	0.0011847569296213098	0.0012488106158365818	1.0540648335652663	false
98	POS_MZ506.6440601971697_RT13.336077041356473	0.22849456312378247	0.001421104716352675	0.0016955018886049623	1.1930872293187087	false
99	POS_MZ326.3778556928507_RT22.536279881720432	0.1234105253505684	0.0011591248666823254	0.0026310176628600245	2.2698310928231447	false
100	POS_MZ326.3779081970869_RT22.38861012903226	0.12421660227946707	0.0011591248666823254	0.002624745781143306	2.264420216137641	false
101	POS_MZ477.29239252562166_RT13.242233814241667	0.162274497442344	0.0012650799190115805	0.0015553910115043176	1.2294804368719725	false
102	POS_MZ123.08073101266308_RT22.514436763440866	0.4024551126763969	0.0024377120465471844	0.0020870682079212736	0.856158630744526	false
103	POS_MZ423.2747530418479_RT12.303113365251159	0.2127114016260323	8.29622612344017E-4	0.0010028832053931198	1.2088426598686506	false
104	POS_MZ423.2750852961024_RT12.377476340222893	0.37921473457834987	8.595227795918991E-4	9.820250174867315E-4	1.1425235500483146	false
105	POS_MZ423.27566282210813_RT12.305436216952153	0.21042017191329054	8.340448633634386E-4	0.0010081655824189665	1.208766610411524	false
106	POS_MZ521.319817327684_RT13.375973207756646	0.15608549504620428	0.001320697170974373	0.001641710185403563	1.2430633013261896	false
107	POS_MZ452.94584737823317_RT13.12684750719446	0.8227076348961808	9.652861882866896E-4	0.0010152417367767007	1.051752059747875	false
108	POS_MZ452.9485371907552_RT13.150397302475437	0.1408890870496604	0.0012854470678421602	0.0016342203256202914	1.2713244804110106	false
109	POS_MZ591.3683652159988_RT12.921907155527478	0.4317986606240991	0.0011603068255120934	0.001301386080608703	1.121587886923224	false
110	POS_MZ591.3694136424731_RT12.676782953728479	0.3815884245542889	0.0017115816553507014	0.0019875449863612678	1.161232933379402	false
111	POS_MZ608.702387985131_RT13.607622906044403	0.4796388797366351	0.0014298486709218934	0.0015973742458997475	1.1171631504681137	false
112	POS_MZ555.353750577537_RT12.800853631729739	0.19490160579082128	0.0010883283640438798	0.0013208038389134502	1.213607843505765	false
113	POS_MZ438.27349755188976_RT13.093050481365967	0.22472725205877442	0.001250972887892435	0.0015066248976850064	1.2043625503533324	false
114	POS_MZ491.96805991059347_RT13.291097923344697	0.21182186896879274	0.001305265000864627	0.0015762906473276506	1.2076403230635098	false
115	POS_MZ467.62365165219563_RT13.204983039766013	0.10572575866003886	0.00127395534494117	0.0016638041785590292	1.3060145201838782	false
116	POS_MZ458.790423000233_RT12.629306065644498	0.45312250671087595	0.0016545693820164216	0.0015092337060246522	0.912161026565928	false
117	POS_MZ458.78845691570945_RT12.482989930511446	0.5212885528603997	0.0017601533940534873	0.0016507307678964966	0.9378334714879597	false
118	POS_MZ535.9944484268351_RT13.433263598605944	0.1374104931058353	0.0012420712579585508	0.0015813589338958935	1.2731628107190813	false
119	POS_MZ418.2603910721579_RT13.101155290640243	0.3312324724154392	0.001021146050215423	0.001240175436241126	1.214493691651156	false
120	POS_MZ462.6179636478407_RT13.200136229586892	0.1180811895948699	0.0010410355359468345	0.0013432780397720683	1.2903287096250182	false
121	POS_MZ423.5977725777575_RT13.040327067976033	0.22104193397310556	0.001135072311358196	0.0013618767853741714	1.199815000107427	false
122	POS_MZ447.9420479409395_RT13.14532656951896	0.13209785594531787	0.0010470809932472348	0.0013115859009644945	1.252611698066422	false
123	POS_MZ494.8027036942643_RT12.649689277400434	0.2696865028136699	0.001790611926098246	0.00156152289012091	0.8720610353151604	false
124	POS_MZ692.9194988949487_RT13.197936779492535	0.47201139877479426	0.001377877271826531	0.001556854784564262	1.129893653373407	false
125	POS_MZ591.359528742185_RT12.502687790027162	0.4701618550237492	0.0037677192126945184	0.003144709275675408	0.8346453379752896	false
126	POS_MZ634.8935645320015_RT13.038950719127719	0.22176713513056145	0.0011691124491224065	0.0013967290091770341	1.194691759740894	false
127	POS_MZ550.669672812953_RT13.475362844333812	0.19515314303899411	0.0011555018758431911	0.0014239773444026038	1.2323453333760286	false
128	POS_MZ482.29999435617106_RT13.244882339120638	0.08736312206040697	0.0011649159903794732	0.00153144797827381	1.3146424213603065	false
129	POS_MZ482.29894543802567_RT13.250182689747316	0.08840829085461599	0.0011658223853542413	0.001539477514972334	1.3205077671454692	false
130	POS_MZ401.26245413396_RT12.362626223365474	0.44982934006216846	7.8820034539064E-4	8.848938118781477E-4	1.1226762549051985	false
131	POS_MZ401.26278703606033_RT12.342659143820033	0.40611993175098626	7.734562699027943E-4	8.782818451595494E-4	1.135528767864186	false
132	POS_MZ401.2626165619357_RT12.231564776283689	0.4956795258339115	7.948826265309029E-4	8.831348092099106E-4	1.1110254265641277	false
133	POS_MZ503.31453138807075_RT12.642262032029189	0.9523758401533229	0.001153804595534031	0.0011609983360473845	1.0062347996716237	false
134	POS_MZ503.3077054590894_RT12.734957288056552	0.1617072461411464	8.773333672011027E-4	0.0010654857412901193	1.2144593846798126	false
135	POS_MZ503.31372234385503_RT12.364655133852532	0.766237211773666	0.0027569549936294967	0.0025413071145040144	0.9217804136724101	false
136	POS_MZ503.31289393943865_RT12.311758947696482	0.8415726024321712	0.0036324198181602245	0.0034510995633644636	0.9500827922231749	false
137	POS_MZ609.0368324213925_RT13.616831328729624	0.46244822389864426	0.001251514586201473	0.0014123760608811397	1.1285334397642974	false
138	POS_MZ547.3328381618377_RT12.388097597139677	0.3727767083767868	0.0048476567881127015	0.003918019632786781	0.8082295847334835	false
139	POS_MZ547.3339963550247_RT12.814172183588056	0.19941776554847257	9.786860661465868E-4	0.0012244472410979604	1.2511133891167137	false
140	POS_MZ547.3321999177666_RT12.267030363399071	0.11953353349089424	0.005990970181794299	0.004118048766446173	0.6873759410387876	false
141	POS_MZ450.27464442266984_RT12.481735312928437	0.40197758382247084	0.004073330761973142	0.003434853967381751	0.8432543704646	false
142	POS_MZ450.2757727565628_RT12.518251253695837	0.35571377664508796	0.004118329302152897	0.0034158837114144354	0.8294343314481308	false
143	POS_MZ450.2750692943115_RT12.553989827904507	0.4709564091533831	0.003941144446603789	0.003390962195771032	0.8604003841303338	false
144	POS_MZ450.2760807241167_RT12.675849935104726	0.20810394584889313	0.0038951355407351343	0.0028951406682861747	0.7432708407727888	false
145	POS_MZ583.3560876336343_RT12.92381879274631	0.7027509739438973	0.001052128134877355	0.0011242213371480832	1.068521313973922	false
146	POS_MZ583.3545871869111_RT12.944092447432187	0.6646882966866312	7.845235050253328E-4	8.619820650274611E-4	1.0987332559266367	false
147	POS_MZ583.3553570251543_RT12.961703632740404	0.36509033764687926	8.85771917820887E-4	0.001054248118187371	1.1902026887248323	false
148	POS_MZ605.3688825384603_RT12.980543056550689	0.5947005447163538	0.0010306766694304788	0.0011262194143519992	1.092699046903152	false
149	POS_MZ511.65041548467235_RT13.350206050212961	0.19427642501308529	0.0010977774720377375	0.0013554571979734118	1.2347285606593466	false
150	POS_MZ511.65082287658925_RT13.346327571977818	0.14718008813741368	0.0010601920894968654	0.0013490627661364224	1.2724701301786228	false
151	POS_MZ496.97432208434077_RT13.296418730413734	0.1117332634851167	0.0010898113482497463	0.0014070338216236864	1.2910801707868103	false
152	POS_MZ565.3446031796035_RT13.552031162426639	0.5966805137480877	9.607985155384483E-4	0.0010592210922491967	1.1024383105500435	false
153	POS_MZ565.3463453067246_RT13.510065692954674	0.19044964699184774	0.0010435826199832593	0.0012782995198074424	1.2249145351116986	false
154	POS_MZ714.9338838325091_RT13.242949664860662	0.3878044404454377	0.0011013730292399257	0.0012684776153329225	1.1517238770667175	false
155	POS_MZ561.3474954668013_RT13.025563523638443	0.8702973306460526	7.517956317255282E-4	7.255800222791621E-4	0.9651293405546987	false
156	POS_MZ561.3446586418888_RT12.853898435292148	0.5316704660454132	9.361433237262161E-4	0.00104277861440602	1.1139091504229863	false
157	POS_MZ736.4449722149099_RT13.29043749699705	0.59056569324706	0.0012067094457255362	0.001316928537655234	1.0913385507340818	false
158	POS_MZ613.3814671013945_RT12.980810421171023	0.25085465297087994	9.33772131737324E-4	0.0011060938490877145	1.1845436498835946	false
159	POS_MZ613.3753995221723_RT13.052132048890945	0.7119252420096565	9.191915447325048E-4	9.787270122342156E-4	1.0647693811402892	false
160	POS_MZ433.26657498282975_RT13.092820318288847	0.29294290161797054	9.211760490941715E-4	0.001077359338131875	1.1695477093561917	false
161	POS_MZ408.92226352486557_RT12.980658061204071	0.17272432434114515	9.298829083563964E-4	0.0011279588217120119	1.2130116723036906	false
162	POS_MZ511.8296018221865_RT12.659581003331407	0.06963983895714954	6.659488161729716E-4	8.575286921185111E-4	1.287679580311438	false
163	POS_MZ453.2821328799962_RT13.241036022026957	0.8948868526776321	8.538451746101752E-4	8.774092883669505E-4	1.027597642356571	false
164	POS_MZ453.2831104246242_RT13.147543651513056	0.12798149111529256	8.797036027559995E-4	0.001134605074382433	1.2897583581877574	false
165	POS_MZ560.852295250021_RT12.851972822241677	0.34140576867371886	4.309937636600372E-4	5.237179503376543E-4	1.2151404370452954	false
166	POS_MZ560.8520209199639_RT12.837916595124478	0.1712132624320699	4.967157619156958E-4	7.096965425189014E-4	1.428777979144043	false
167	POS_MZ436.77591353327944_RT12.39672499066328	0.3216655578168539	0.0013713698910523453	0.0012024550740694039	0.8768276756803217	false
168	POS_MZ436.7746854429644_RT12.399838339494577	0.30620992409069125	0.0015209644780719105	0.0013498402516966576	0.8874896627486114	false
169	POS_MZ623.3771821730847_RT13.656138231995921	0.29724561517739434	9.138808303486183E-4	0.0010993583453861695	1.202955909433834	false
170	POS_MZ623.3773893972962_RT13.645204074130676	0.4427366758397251	9.899771808193007E-4	0.001125619969860996	1.1370160764003046	false
171	POS_MZ526.3252432221805_RT13.384512454475063	0.28126170982350884	0.0010943044883536194	0.0013042208632633105	1.1918262943666713	false
172	POS_MZ379.248844441889_RT12.380437418009919	0.3124076399489206	6.818099542622929E-4	7.974201549653181E-4	1.1695636738365216	false
173	POS_MZ379.24941295179974_RT12.089520409787506	0.4069845891824757	6.730533648835417E-4	7.671769892190755E-4	1.1398457080023958	false
174	POS_MZ379.2490058873741_RT12.15590502818423	0.22051717944144755	6.570883318036583E-4	7.953124440055827E-4	1.2103584944546337	false
175	POS_MZ379.2487663424283_RT12.31411196358718	0.3150032737673065	6.58432221709504E-4	7.72946683720615E-4	1.1739198937041604	false
176	POS_MZ373.8962116856729_RT12.858907743805458	0.787756423326625	8.802203362682378E-4	9.19067279781984E-4	1.0441332038276243	false
177	POS_MZ489.8163721303245_RT12.581712424228702	0.11529906083493335	6.434199327054758E-4	7.97149652904661E-4	1.238925952375732	false
178	POS_MZ627.3813191095431_RT13.086743416577253	0.7151606736108636	8.873253572268851E-4	9.469431467177587E-4	1.0671881954069184	false
179	POS_MZ627.3799212083258_RT13.19398088123981	0.7331855034185075	7.829091497278369E-4	8.399138126874554E-4	1.0728113383007913	false
180	POS_MZ627.3825275054194_RT13.038781834182567	0.5437630206396633	9.137140860847507E-4	0.0010099623682287774	1.1053374174808326	false
181	POS_MZ438.608157742408_RT13.093122967941943	0.17470451340629078	8.50566581498184E-4	0.0010410821589181705	1.2239866714307224	false
182	POS_MZ388.90547869282386_RT12.922058487356576	0.5652826738659702	9.254361991387432E-4	0.0010135265080507517	1.0951878789634442	false
183	POS_MZ511.9848861710129_RT13.345337947993597	0.27460856426888114	8.304974757044118E-4	9.952296212987972E-4	1.198353577721188	false
184	POS_MZ511.98536206448625_RT13.356487475063043	0.021296928421390193	6.971734316999157E-4	0.0010439084884608487	1.4973440481165354	false
185	POS_MZ656.9058742728284_RT13.09962946956058	0.14437383018194705	8.804704168048485E-4	0.0011107014224871622	1.2614863614814025	false
186	POS_MZ533.8422346306254_RT12.729771079149234	0.10662346814159918	6.427749365643427E-4	8.017968385180421E-4	1.2473990395513517	false
187	POS_MZ623.712689144123_RT13.643077316559538	0.6600642235215295	9.571782894464471E-4	0.0010291036686259233	1.0751431368351154	false
188	POS_MZ623.711270734809_RT13.72080244793116	0.5826666592184211	7.600488735975304E-4	8.506974268606751E-4	1.1192667424583882	false
189	POS_MZ503.3073011831222_RT12.536269412993759	0.22332657206403583	0.0010630236056190262	9.073225995664046E-4	0.8535300578184687	false
190	POS_MZ503.30722324887506_RT12.105747408015219	0.541504317459564	0.00557241560377474	0.0046706531774132545	0.8381738745849047	false
191	POS_MZ503.30711266399925_RT11.824277469532664	0.2655004374125407	0.006820271462503196	0.005062868000056267	0.7423264642604239	false
192	POS_MZ503.30705753489843_RT11.902133874752487	0.5829451138703823	0.0053980990519978305	0.004598484276276934	0.851871044228994	false
193	POS_MZ526.3239650950444_RT13.386375555518914	0.1906639941791708	9.7866299158493E-4	0.0012243952603178674	1.251089773339623	false
194	POS_MZ482.63366133422426_RT13.288064852778879	0.3540058111889117	8.711021842622126E-4	0.001026753430155649	1.1786831082570026	false
195	POS_MZ482.63392959152475_RT13.244795408759506	0.06018502239303314	8.212253745493957E-4	0.0011165438382993987	1.3596070858283493	false
196	POS_MZ467.9586769843013_RT13.193288375678124	0.2081929265139717	9.389458047663372E-4	0.001150950443008226	1.22579006920921	false
197	POS_MZ481.3026569371719_RT12.590224281314098	0.9317100593832326	9.84194947877453E-4	9.923557150298523E-4	1.0082918197964732	false
198	POS_MZ577.3674765966272_RT12.859645652679697	0.18570443002528725	8.686321872358617E-4	0.0010645792474133365	1.2255811643372465	false
199	POS_MZ580.0201514483316_RT13.53887818866314	0.11248784764370745	7.746443555182867E-4	0.0010180371630548679	1.3141994204214342	false
200	POS_MZ555.6763623987342_RT13.49219175631421	0.22141912237499484	8.586344924083227E-4	0.0010654227446815808	1.2408338520075666	false
201	POS_MZ555.6747279032257_RT13.45827149100526	0.31477384124018837	8.995400784258771E-4	0.001058694819098884	1.1769290157160255	false
202	POS_MZ423.9312875488906_RT13.04842027248161	0.2682107007333834	7.327495509887607E-4	8.643851395859732E-4	1.179646085650391	false
203	POS_MZ497.30946506004335_RT13.291336851316476	0.15922462147603933	8.3871298948992E-4	0.001044417299864658	1.245261863059783	false
204	POS_MZ539.3312545295864_RT12.793780889723458	0.9673346424414007	8.666518297151804E-4	8.608523512220263E-4	0.9933081794853418	false
205	POS_MZ541.0016292456252_RT13.425616014273464	0.08909445778171476	9.239892945238157E-4	0.0012218903863012909	1.3224075143976648	false
206	POS_MZ541.0011852661132_RT13.452149848300444	0.23890802789120213	9.522060715663817E-4	0.0011672290578728568	1.225815600978853	false
207	POS_MZ472.7902533499012_RT12.566204245621364	0.18890971690619462	0.0018585607425664016	0.0015479333291602054	0.8328666874899848	false
208	POS_MZ511.98567347494793_RT13.34747018883198	0.13767292185643765	7.985918040461733E-4	0.0010226699804877172	1.2805916305504534	false
209	POS_MZ649.3966724027212_RT13.092005633700945	0.48691799700589344	8.373301793513472E-4	9.36820608006406E-4	1.1188186346419888	false
210	POS_MZ649.4014009964999_RT13.226657058863424	0.8882711826816092	6.034772979715302E-4	6.233337503840702E-4	1.0329033958349114	false
211	POS_MZ678.9182826221901_RT13.138941322713695	0.06263420261966246	5.878828505501768E-4	8.158533624121349E-4	1.3877822114535392	false
212	POS_MZ467.8033091229543_RT12.490666260562874	0.24912100498850642	5.628753730146034E-4	6.601627448260974E-4	1.172839986390682	false
213	POS_MZ635.386447055008_RT12.613137914214805	0.3000039796034304	0.003199759083796297	0.002571182408503906	0.8035549993511926	false
214	POS_MZ635.3935737199681_RT13.040741616501515	0.0989055478285712	6.633260655686496E-4	8.581521632247104E-4	1.2937109029313392	false
215	POS_MZ418.59118660661517_RT13.040880742140246	0.2372650903319995	6.759596101255463E-4	8.108602407741008E-4	1.1995690698494534	false
216	POS_MZ591.3586005771826_RT12.253541008965282	0.2793416280371237	0.004586457502038156	0.00356633827495491	0.777580141834974	false
217	POS_MZ428.2630218251673_RT12.419409693767816	0.3108389548291486	0.004214990267062302	0.003297162028556848	0.7822466529335197	false
218	POS_MZ526.660520821786_RT13.389046759550567	0.12258240672828902	8.106100316864021E-4	0.0010451730941226818	1.289366098700126	false
219	POS_MZ357.2353786441076_RT12.263802569965423	0.5339029089057892	5.69852225372594E-4	6.30329864686138E-4	1.1061286358476552	false
220	POS_MZ357.2352319623473_RT12.231634178327118	0.43414368124866654	5.562237380797799E-4	6.32519448604777E-4	1.137167303913329	false
221	POS_MZ357.2350972597841_RT11.973398224814428	0.5060047823347005	5.63652639234988E-4	6.289798549356486E-4	1.1158997779010233	false
222	POS_MZ570.3510249985037_RT13.519720792403055	0.21170618221396653	7.729420256889482E-4	9.445024209659776E-4	1.221957649571599	false
223	POS_MZ570.352288691564_RT13.416616311978176	0.0997635526938323	6.475145905006748E-4	8.759490829255514E-4	1.3527866333455825	false
224	POS_MZ671.4095606651749_RT13.146016575347234	0.4542254383688067	7.27036497536488E-4	8.19467157879762E-4	1.1271334529373267	false
225	POS_MZ671.4077112378195_RT13.157703279581868	0.5035950370376916	6.948883854413075E-4	7.783959676850464E-4	1.1201740941326932	false
226	POS_MZ671.4064186709822_RT13.299801520410082	0.10757727038645815	4.5302444093627236E-4	6.606367195109972E-4	1.4582805248777515	false
227	POS_MZ122.92508681580085_RT1.6295630505987275	0.6957117135029529	7.783556199867284E-4	7.247258751152049E-4	0.9310986604395071	false
228	POS_MZ122.92493406251644_RT1.6249307495612704	0.8791061635260635	7.643249757619803E-4	7.855219874978373E-4	1.0277329832310202	false
229	POS_MZ445.79003143941816_RT12.409471336193546	0.3785578677348025	4.334414504027192E-4	4.945860083772855E-4	1.1410676295904687	false
230	POS_MZ594.695487567439_RT13.591323946253954	0.5750783624802502	8.358338784571617E-4	9.119369518380625E-4	1.0910504770653433	false
231	POS_MZ556.0108009266679_RT13.501268873798645	0.09143748953422515	6.397423011921306E-4	8.7595770482341E-4	1.3692352423641563	false
232	POS_MZ497.3106335080792_RT13.244530697621908	0.5072099954273466	7.689891465561202E-4	8.663505158557166E-4	1.1266095493488102	false
233	POS_MZ502.3001426778814_RT16.343491666666665	0.6974650276854213	6.758500773896237E-5	7.943829861047476E-5	1.1753834358840953	false
234	POS_MZ502.30298146893904_RT16.46150034408602	0.8294748231257452	6.783745077457939E-5	7.460604181012125E-5	1.0997766124501578	false
235	POS_MZ456.7782696974437_RT13.613522608148779	0.15701657881423836	6.143273989153363E-4	7.723903724042359E-4	1.257294357647042	false
236	POS_MZ479.04284774726864_RT13.673977926652755	0.4655879720479441	6.0942477259172E-4	6.840700403856062E-4	1.1224847941058251	false
237	POS_MZ394.24581827717424_RT12.94594308206958	0.16225605489068484	5.56082512438268E-4	6.964265522644543E-4	1.2523798837169264	false
238	POS_MZ394.2435058336485_RT13.00660867234864	0.19382631931508087	5.441307873338372E-4	6.726675791370923E-4	1.2362240747910387	false
239	POS_MZ134.07153312168407_RT12.620411877267177	0.7412511350267303	8.566686207025693E-4	8.037931993213261E-4	0.9382778590187193	false
240	POS_MZ482.30476889064784_RT12.849211296244897	0.43148898132190583	2.4492361124918075E-4	2.963409069101201E-4	1.2099319677620968	false
241	POS_MZ414.7609369520942_RT12.300397570612978	0.1539976082690624	0.0014001432757362808	0.0011554980725440968	0.8252713079927234	false
242	POS_MZ468.0361833476339_RT13.644700096303715	0.5782936924719599	6.480271058745732E-4	7.074552426346837E-4	1.0917062515153693	false
243	POS_MZ478.79201885026913_RT13.675308101616924	0.49451500343740573	6.29296143456981E-4	7.011520157406215E-4	1.1141845107915438	false
244	POS_MZ418.2654883379212_RT12.547048768078453	0.9590441051653673	4.549103115796411E-4	4.6091048040012303E-4	1.0131897841568964	false
245	POS_MZ555.8557329075311_RT12.793180569830188	0.2487111686621979	6.281777868483707E-4	7.393739401694742E-4	1.1770138257816873	false
246	POS_MZ538.8390197753906_RT12.76887275067822	0.5020835032415121	4.2762859411013955E-4	5.116881953061705E-4	1.19657151639018	false
247	POS_MZ467.7861797373782_RT13.64789066594508	0.28220995224288625	6.160003533545893E-4	7.338680336548216E-4	1.1913435270911021	false
248	POS_MZ467.78425253607963_RT13.692328074943974	0.4761732468347626	5.655320758723848E-4	6.445492350478871E-4	1.139721799251813	false
249	POS_MZ585.02631993654_RT13.553385387621631	0.15227015812835543	6.673080561170167E-4	8.395677431785351E-4	1.2581411770507858	false
250	POS_MZ585.0257742281382_RT13.53703779947777	0.20092671058103617	6.574202735974599E-4	8.037001978634227E-4	1.2225059526465567	false
251	POS_MZ758.9585610695528_RT13.355007268492914	0.6163173833498155	6.322227715651546E-4	6.887354654882396E-4	1.0893873116641781	false
252	POS_MZ445.7716740435249_RT13.579303422345253	0.26751111800469185	6.197182710212653E-4	7.362199858897276E-4	1.1879914153192113	false
253	POS_MZ541.33601888074_RT13.425884226953071	0.06500381595936244	7.447028282522214E-4	0.0010069774220537143	1.3521869178569357	false
254	POS_MZ541.3346787326608_RT13.426067710739272	0.15851283498529822	7.783107833246912E-4	9.802155603403414E-4	1.2594140815487336	false
255	POS_MZ446.02318007091236_RT13.58474150515879	0.8082955603229411	5.845321765989075E-4	6.078194061812811E-4	1.039839089300216	false
256	POS_MZ457.0295581625162_RT13.606217768689385	0.33928573047205246	6.068552485990099E-4	7.023696145642321E-4	1.1573923372760264	false
257	POS_MZ547.3322839250202_RT12.201291370363982	0.5913980768416525	0.005167395592542942	0.0045065219947468755	0.8721070245231908	false
258	POS_MZ517.3202496650367_RT12.666881188520119	0.6572205882337729	6.835041754616404E-4	6.341021939186478E-4	0.9277224875625283	false
259	POS_MZ609.372723651484_RT13.622783396683545	0.27317699356629643	6.356228497100611E-4	7.604709788974929E-4	1.19641856683469	false
260	POS_MZ403.91544432281165_RT12.980119399514136	0.500400335975689	5.641693815000571E-4	6.258811214753012E-4	1.1093851279400526	false
261	POS_MZ657.4085558820728_RT13.09464318754394	0.21551301168382553	6.112942277320839E-4	7.321864260382656E-4	1.1977643380581142	false
262	POS_MZ657.4021173306933_RT13.1449441259934	0.05876557193727994	5.024271498342699E-4	6.901620739566169E-4	1.3736560099992068	false
263	POS_MZ570.685896678795_RT13.501978072116293	0.27765604092558016	6.817281449140612E-4	8.098881358571057E-4	1.1879928119429488	false
264	POS_MZ599.701117076718_RT13.581358335174386	0.11370936273767218	5.70339922379196E-4	7.348140263237035E-4	1.2883790832288176	false
265	POS_MZ599.7025340118081_RT13.654139273345038	0.19461575635958428	5.382612480780456E-4	6.812818312678457E-4	1.265708489512258	false
266	POS_MZ409.259084978251_RT12.966673996034809	0.12468776609905374	5.123835008409351E-4	6.433055732273022E-4	1.2555157848984109	false
267	POS_MZ489.7979904505387_RT13.748029080546337	0.37039728614779266	4.568507957774806E-4	5.428018294696605E-4	1.188138084658266	false
268	POS_MZ585.3616490539421_RT13.547801312162372	0.18133998422151243	5.873156596326975E-4	7.25459835756997E-4	1.2352128261158468	false
269	POS_MZ780.9708294640362_RT13.399995726079284	0.22610373569476905	4.1960782726798286E-4	5.16726167065504E-4	1.2314502578034525	false
270	POS_MZ547.8436459777175_RT12.791427976496706	0.3606585395148749	4.841194024954687E-4	5.456403574055821E-4	1.1270780608936435	false
271	POS_MZ569.8567511448882_RT12.861153889538114	0.30118011601054917	4.884074627480515E-4	5.632304337546413E-4	1.1531978454743386	false
272	POS_MZ459.2901315996724_RT12.48597927011632	0.14904289244882563	8.383209253255331E-4	7.304006265696296E-4	0.8712661279282795	false
273	POS_MZ459.2903549030263_RT12.588621083524519	0.01817428551382605	7.790600025593787E-4	5.753638406144958E-4	0.7385359776195705	false
274	POS_MZ459.28828971616684_RT12.263113737060428	0.6298635765982201	0.0016201533187544367	0.0014002519859454656	0.8642712820672862	false
275	POS_MZ459.2862320766654_RT12.123607209636814	0.9539089595184018	0.003232988295054421	0.003176233189337284	0.9824450011761697	false
276	POS_MZ423.7771923107714_RT12.305943079169792	0.32970136461717403	3.528289058895969E-4	4.071178984222245E-4	1.1538677575062828	false
277	POS_MZ423.77627695153336_RT12.354614569620258	0.32808803104403816	3.529331511585923E-4	4.074733759678278E-4	1.1545341508163611	false
278	POS_MZ388.2536534211105_RT10.741189772396298	0.5140595465862177	0.0019069655090981172	0.0017174008484988346	0.9005935557329846	false
279	POS_MZ599.3804291761173_RT12.917923979788265	0.3951606660792524	6.302766155530375E-4	7.37996377987404E-4	1.1709087086149428	false
280	POS_MZ434.7642136549259_RT13.356340562060982	0.3624280574932346	5.426353877660199E-4	6.262272325041241E-4	1.1540479051361616	false
281	POS_MZ434.7655761079062_RT13.534282929434681	0.4242445111892468	5.718442109662079E-4	6.449099563696814E-4	1.1277721169547543	false
282	POS_MZ406.24993486754704_RT12.412831615821705	0.4010041079642388	0.00463068024926279	0.003707040258048311	0.8005390263425068	false
283	POS_MZ406.2482424517905_RT12.298832366451196	0.2387057936011885	0.004943337572576248	0.0036756019210378243	0.7435466154342084	false
284	POS_MZ423.7598118937289_RT13.505165280776536	0.34675731872105775	4.856047651567379E-4	5.621085138958042E-4	1.1575432413937976	false
285	POS_MZ585.3613486363812_RT13.578173327966944	0.040502516894016516	4.5036662902905503E-4	6.645806800828911E-4	1.475643702810885	false
286	NEG_MZ311.1688055248482_RT17.82582095030801	0.7563533937799871	0.0012695008881460142	0.0013637694175190611	1.0742563713450546	false
287	POS_MZ624.0462042721002_RT13.641055064029805	0.5419903028165298	5.44974036267853E-4	6.014029091166981E-4	1.103544149066783	false
288	POS_MZ344.2280257046049_RT10.47077524625854	0.4590113854138389	0.0018878269831272927	0.0016764668600081098	0.8880405222468783	false
289	POS_MZ693.4216469389524_RT13.196074006705633	0.549677173912174	6.276480572230129E-4	6.921807683536329E-4	1.1028167145392607	false
290	POS_MZ693.4259660064246_RT13.191380871639538	0.6763646260877265	5.315012440951734E-4	4.8634068945385987E-4	0.9150320810289075	false
291	POS_MZ600.0362322418607_RT13.5728415617272	0.18783490599076869	5.477047501200576E-4	6.684289173588283E-4	1.220418331614447	false
292	POS_MZ132.07696172242524_RT2.000257638666389	0.9758486350744358	0.012177625532463439	0.012261656067728433	1.0069004039450042	false
293	POS_MZ506.9790009532313_RT13.359917983706328	0.221350938068553	4.760872517076231E-4	5.688112995044623E-4	1.1947627193634314	false
294	POS_MZ433.2750250705136_RT13.082419609106726	0.05138889097895771	1.807214828611646E-4	2.806317877106672E-4	1.5528413294741308	false
295	POS_MZ614.377179217595_RT13.607372998399706	0.18662139419339452	5.068808680478311E-4	6.177345039367417E-4	1.2186976129437381	false
296	POS_MZ521.6543674267052_RT13.42544712652202	0.4677395248821221	5.096756537646229E-4	5.684990122432683E-4	1.1154133183411015	false
297	POS_MZ679.418461297148_RT13.14525115195883	0.15365235184186177	4.575493873167267E-4	5.651860908400257E-4	1.2352460881972294	false
298	POS_MZ502.2935164259913_RT17.732932473118282	0.8445963228096809	1.91412483859429E-4	1.7519215438672027E-4	0.9152598140640569	false
299	POS_MZ502.29341814625394_RT17.821056580645163	0.8049021997168762	1.8621964883974674E-4	1.664613436434462E-4	0.8938978495588091	false
300	POS_MZ502.2935072375882_RT17.412616956989243	0.47024230036492454	1.199313011768129E-4	1.5214696722300295E-4	1.2686176646970166	false
301	POS_MZ502.29278252714425_RT17.61410205376344	0.12811540188557013	1.114188662966001E-4	1.7076326388991002E-4	1.532624317279746	false
302	POS_MZ450.7774271047893_RT12.490115607043956	0.18369809436136175	0.0018899751906157676	0.001446594548310133	0.7654039881014639	false
303	POS_MZ374.2307105938983_RT12.857688856794981	0.7295615067082735	4.861294188141472E-4	5.138633681614671E-4	1.0570505471875646	false
304	POS_MZ502.29273789928806_RT18.051351064516133	0.8355336897127206	1.7732547680019556E-4	1.6019482630223603E-4	0.9033943074222675	false
305	POS_MZ591.8696994578273_RT12.920801697592022	0.16583693151305634	4.200458979629917E-4	5.134065569775333E-4	1.2222629942758474	false
306	POS_MZ432.2810222710462_RT10.983066113721366	0.22976133888199168	0.002013614593403917	0.0016910910525222201	0.8398285640468632	false
307	POS_MZ525.8303836298461_RT12.724122587611216	0.7253096849331493	4.386762969862705E-4	4.580776329378286E-4	1.044226998551885	false
308	POS_MZ401.7642584427702_RT12.34444139169356	0.41853104400963903	3.0371212207096855E-4	3.4415158831202307E-4	1.133150649257276	false
309	POS_MZ715.433684975317_RT13.243516673087683	0.3207831649434736	4.7869377008387566E-4	5.628626218648102E-4	1.1758302636071212	false
310	POS_MZ591.3787539902554_RT12.911687700251367	0.2955205574573321	3.517784758950194E-4	4.224543151384341E-4	1.2009100729190334	false
311	POS_MZ435.0161984366533_RT13.542857704437385	0.17548649725087762	4.5605072215125443E-4	5.663666750016592E-4	1.2418940426846143	false
312	POS_MZ99.5316620693412_RT1.4544760359969326	0.643588169740906	2.847007990770461E-4	3.2035459665558894E-4	1.1252325167127268	false
313	POS_MZ577.8687356928343_RT12.856836834476638	0.13656480679749738	4.925601089061818E-4	6.251978409031685E-4	1.2692823263571478	false
314	POS_MZ500.8053992503177_RT13.7478401905698	0.6060208818145703	5.016950108551763E-4	5.469935016477197E-4	1.0902908934958888	false
315	POS_MZ500.8042047986218_RT13.81818219575511	0.3941234332185184	3.37850405337331E-4	4.1171899355454657E-4	1.2186428876515942	false
316	POS_MZ476.3075300647366_RT11.158335761861464	0.0878369286505225	0.0018392991241978805	0.0013920565065306115	0.7568407379836536	false
317	POS_MZ536.3289788361711_RT13.44254587585337	0.44178949460995476	4.8772376149341923E-4	5.471908734347472E-4	1.1219278547332583	false
318	POS_MZ536.3272335939091_RT13.456864803538604	0.04209525631226163	3.8044622378571E-4	5.375468523753668E-4	1.4129378050500645	false
319	POS_MZ492.30268613824336_RT13.321828749567066	0.24514035555023206	4.535083828002084E-4	5.381503648424334E-4	1.1866381863100286	false
320	POS_MZ492.30192205514356_RT12.945232260726588	0.2051820548762049	4.6094889582505225E-4	5.517795192570232E-4	1.1970513960542053	false
321	POS_MZ614.7115340723312_RT13.615333908269848	0.18613059792346798	4.735966574221909E-4	5.784206794046734E-4	1.221336068022618	false
322	POS_MZ477.62883471551055_RT13.347074670454106	0.7947062355414516	4.252109652710125E-4	4.439578022656974E-4	1.0440883197420283	false
323	POS_MZ221.04268950152658_RT1.7643672539758162	0.6671530930780207	6.000359438744475E-4	6.500460359420499E-4	1.083345160532694	false
324	POS_MZ157.08621962352464_RT9.652161667963409	0.49520833748631476	5.930051909819361E-4	6.716745077789568E-4	1.1326621048067977	false
325	POS_MZ157.0838305591666_RT9.634048052257558	0.6455367881689906	6.782310770752836E-4	7.300061923650582E-4	1.0763384590293958	false
326	POS_MZ551.0041028097568_RT13.478146983659983	0.24434522392192748	4.503486186837196E-4	5.367249068471868E-4	1.1917987189922512	false
327	POS_MZ700.9326988958543_RT13.195357461916773	0.13189453173871146	4.953731957704162E-4	6.228774496976705E-4	1.2573902968830533	false
328	POS_MZ512.3194891822995_RT13.400483554145497	0.20371500726500225	4.1125114213630865E-4	5.03955121371105E-4	1.2254193842556422	false
329	POS_MZ512.3191758024154_RT13.335462661091873	0.1501620315226242	3.981060102485414E-4	5.015746032434012E-4	1.259902112329988	false
330	POS_MZ437.2777035658577_RT12.401793543986685	0.19456192761322488	6.49015446581918E-4	5.576937266963516E-4	0.8592919161377157	false
331	POS_MZ453.61720653345253_RT13.151181702134545	0.09595175739637263	3.642108817680354E-4	4.8202808654001004E-4	1.3234862291868918	false
332	POS_MZ453.61743328262816_RT13.148498861947871	0.22618375200047947	3.7246631892267555E-4	4.5733866488882483E-4	1.227865827470346	false
333	POS_MZ412.7524914499935_RT13.460098164336255	0.49093939426126365	3.978646992549906E-4	4.42457111804887E-4	1.1120793391155248	false
334	POS_MZ495.30444270691595_RT12.647059564333034	0.26109822747776734	6.104977614854758E-4	5.35546868586426E-4	0.8772298645015868	false
335	POS_MZ495.3025732637591_RT12.705641226208844	0.1566176863585682	6.051413708898746E-4	5.09137321147745E-4	0.8413526915190852	false
336	POS_MZ511.81329854329425_RT13.765831881968916	0.6011837121809072	3.9538056394402464E-4	4.32478565795765E-4	1.0938285925885634	false
337	POS_MZ448.27629369073634_RT12.589154034945528	0.2082682334426622	3.6073511933609693E-4	4.306516349619596E-4	1.1938167699184326	false
338	POS_MZ448.275650434686_RT13.153997806622808	0.20094750700355846	3.4714984327142496E-4	4.20313464378865E-4	1.2107551609932194	false
339	POS_MZ629.0524649695612_RT13.65348875321558	0.19046563260646177	3.866650227656016E-4	4.7339484998829115E-4	1.2243022309138771	false
340	POS_MZ629.0534284052893_RT13.64522132545479	0.08365227664635122	3.677656345152575E-4	4.8144287084997086E-4	1.3091023893098344	false
341	POS_MZ638.7218194802625_RT13.675141976512426	0.42259348780616457	3.6874250236748136E-4	4.2230927553654817E-4	1.145268779229803	false
342	POS_MZ565.6799872629194_RT13.513447706170576	0.2454625626666025	4.065825718881969E-4	4.8506160053239997E-4	1.1930211329023306	false
343	POS_MZ561.3520704704563_RT12.847424180415022	0.6628861398981121	3.0078066225769785E-4	3.3102364175052073E-4	1.100548284141059	false
344	POS_MZ462.9517965010317_RT13.211407794469666	0.3041611302823357	4.10958352608177E-4	4.7839241875895694E-4	1.1640897811732132	false
345	POS_MZ300.2021095528879_RT10.177046664152826	0.15512610059116505	0.0014070812472961776	0.001081014890949118	0.7682675702105881	false
346	POS_MZ459.28016547790367_RT11.970228499942174	0.1715934130107144	0.006641678308737403	0.004301085524600725	0.6475901608999143	false
347	POS_MZ438.94245713794345_RT13.092562487190241	0.1806878501311382	3.5490625426751746E-4	4.3443407176412186E-4	1.224081194795341	false
348	POS_MZ482.96759345032893_RT13.243290333652212	0.12816746765637999	3.865642381788173E-4	4.9947596406059E-4	1.2920904593081937	false
349	POS_MZ482.9682451493851_RT13.254461168262267	0.07326942902510125	3.7810120958022464E-4	5.085172969973028E-4	1.3449237508704843	false
350	POS_MZ653.0620517549447_RT13.711718839744474	0.7327998861972747	5.025048130070274E-4	5.335372553498644E-4	1.0617555126629263	false
351	POS_MZ629.3868201486238_RT13.641772968653399	0.16994117476084614	3.6902678939153695E-4	4.537805531242868E-4	1.2296683226507608	false
352	POS_MZ491.79266521507185_RT12.57475913120746	0.16842079342342853	2.655609342462766E-4	3.200861534319169E-4	1.2053209344981235	false
353	NEG_MZ128.95827705637777_RT1.7588972885811986	0.5061763206084762	6.938322220453828E-4	6.044673484168212E-4	0.8712010327725652	false
354	POS_MZ457.2803288962218_RT13.589463546418095	0.26356487985599	3.2137005843232996E-4	3.8358061735811646E-4	1.1935792003438492	false
355	POS_MZ503.81729634724286_RT12.648327585154975	0.8544490737970905	3.909879683542991E-4	3.8381730963622E-4	0.9816601550470695	false
356	POS_MZ503.81690815008017_RT12.652318987101696	0.9346065079459045	3.905610727441968E-4	3.8735097555182596E-4	0.9917808060854203	false
357	POS_MZ526.9941895194039_RT13.380785361275217	0.2860249008257645	4.1214287791246717E-4	4.904579577955949E-4	1.1900192483727954	false
358	POS_MZ468.2936542470592_RT13.19640692030404	0.20614001483885813	4.146063134506333E-4	5.068636570446891E-4	1.2225179419633725	false
359	POS_MZ468.2924190245802_RT13.288061609895761	0.17320414112812998	4.1358484484704767E-4	5.188476812977357E-4	1.2545132824913263	false
360	POS_MZ403.23278053888464_RT20.373943182795696	0.865581332995029	5.547869292280616E-4	5.698069957294114E-4	1.0270735767373773	false
361	POS_MZ403.2327578971158_RT20.334215473118277	0.9506509701659609	5.639204415910952E-4	5.585572374930254E-4	0.9904894313053494	false
362	POS_MZ479.29576242368466_RT13.521837046594781	0.7183080724457545	2.9095655562732755E-4	3.1234575511878006E-4	1.0735133788112645	false
363	POS_MZ479.2941883057296_RT13.69637059624109	0.8333344031879473	3.4875214576336397E-4	3.6119724622220176E-4	1.035684656309705	false
364	POS_MZ479.29272100077316_RT13.754322788042199	0.3432056070190579	2.4253965648116105E-4	1.9015968653916484E-4	0.7840354410411035	false
365	POS_MZ613.883056312479_RT12.982414989126877	0.23258835663621857	3.696251068137899E-4	4.389710120536843E-4	1.1876114581005168	false
366	POS_MZ125.98651951615528_RT1.452644615551861	0.9061478186053713	3.5475227461454986E-4	3.658036780384804E-4	1.0311524526120044	false
367	POS_MZ125.98653387264909_RT1.4488679783938516	0.9061478186053713	3.5475227461454986E-4	3.658036780384804E-4	1.0311524526120044	false
368	POS_MZ394.58224995960023_RT12.92120597152968	0.2012125042165771	3.5189992324597004E-4	4.203032309101673E-4	1.194382843375572	false
369	POS_MZ370.73610614403157_RT12.088830470483577	0.23137023681679292	0.0010878416729967202	8.892897833827969E-4	0.8174808940100956	false
370	POS_MZ370.73491644832495_RT12.087609032227439	0.23730598298003258	0.0010873140249736185	8.901356692399532E-4	0.818655557451814	false
371	POS_MZ457.2826789194153_RT12.88051508352107	0.5515195898511038	1.6418198533077116E-4	1.9400874910026906E-4	1.1816689188488436	false
372	POS_MZ492.2946626436213_RT12.997272477460307	0.15078705304141726	2.8043212341466645E-4	3.553785938332274E-4	1.2672535139911196	false
373	POS_MZ513.805667015942_RT12.654660854480849	0.10232567433646156	2.601939604053247E-4	3.2123578626196267E-4	1.2346012404036908	false
374	POS_MZ621.3903257392078_RT13.047523808500102	0.6167724598964033	4.6373068963461995E-4	5.125951816043095E-4	1.105372564425681	false
375	POS_MZ111.02062610950962_RT22.801719021505374	0.9408554353783309	6.281442434590203E-4	6.216498452440243E-4	0.9896609763081915	false
376	POS_MZ497.6432582075878_RT13.290558056849687	0.2683345572098923	3.8350594864694634E-4	4.567283424760123E-4	1.1909289649545283	false
377	POS_MZ556.3434743589438_RT13.481755352438364	0.2591128785229251	3.538732675543667E-4	4.3033753563231523E-4	1.2160781135189906	false
378	POS_MZ428.76256184689373_RT12.397418756537759	0.2690669884225163	0.0018428221146674633	0.0014098663176658705	0.7650582801478266	false
379	POS_MZ389.2402588218771_RT12.922043662901537	0.5509346747945145	3.5267665106069587E-4	3.8759879729315507E-4	1.0990202955807502	false
380	POS_MZ379.75021757009233_RT12.336559607121261	0.2963429899784553	2.48472518539154E-4	2.923442003782378E-4	1.1765655296489883	false
381	POS_MZ379.749808529358_RT12.090815875943171	0.2448914480676856	2.3980161942249536E-4	2.8913009342001285E-4	1.2057053414247714	false
382	POS_MZ580.3542188445585_RT13.545070838985652	0.2733672546909274	3.587116041657144E-4	4.2399041867344505E-4	1.1819813291503491	false
383	POS_MZ580.3532901947507_RT13.336811704420795	0.3239924338245168	3.7233031931896204E-4	4.2907076258312033E-4	1.1523927553575104	false
384	POS_MZ88.02340911537088_RT1.5580117359454213	0.7648507865409631	2.470889046293189E-4	2.7070639975878196E-4	1.0955829852614947	false
385	POS_MZ88.02373898413873_RT1.4526500571473846	0.7162927665790517	2.990290316560305E-4	3.2722899424463816E-4	1.0943050995163763	false
386	POS_MZ88.02330981018723_RT1.6783869941910234	0.22886064639790837	1.468295191037157E-4	1.960747472415127E-4	1.3353905157382673	false
387	POS_MZ520.3334557317918_RT11.34062314713818	0.1546168004936208	0.0015513218647234383	0.0012428505748976518	0.8011558420980683	false
388	POS_MZ520.3334560601478_RT11.41442074025483	0.6123723425102137	0.0014531000296936752	0.0013432325555402939	0.9243909765960556	false
389	POS_MZ564.3585953268858_RT11.54505183732388	0.08164452209687512	0.0013863121904784238	0.0010774894729244614	0.7772343634608118	false
390	POS_MZ564.3585759647099_RT11.552285573643685	0.21323991999624337	0.0013407106111082044	0.0011183868241766055	0.8341746644730211	false
391	POS_MZ679.4105795649741_RT12.693253329608941	0.46311921913545717	0.0019884793009972584	0.0016863849432007902	0.8480776955309707	false
392	POS_MZ679.4097696999235_RT12.513747408564825	0.4805882850517673	0.0019274104932986004	0.001601489337424297	0.8309020538139145	false
393	POS_MZ643.7273487404445_RT13.68263198785216	0.3205536110766336	3.058545823471139E-4	3.565678471061755E-4	1.1658084190529052	false
394	POS_MZ447.76534444105704_RT12.444630860261196	0.3676784143458456	1.99874772750037E-4	2.2869691356086164E-4	1.1442009935234274	false
395	POS_MZ512.3317575799755_RT12.654500348526502	0.10156738931002329	2.24672834302705E-4	2.805520659095466E-4	1.2487137876738346	false
396	NEG_MZ89.023009556596_RT2.726502815970182	0.945464404113503	0.006520885771338819	0.006423766996279559	0.9851065057010928	false
397	POS_MZ384.2348225981878_RT12.2299282550948	0.18678009266836226	0.005081097176593574	0.0036082604524430044	0.7101341161245068	false
398	POS_MZ384.2357433747322_RT12.187033749756372	0.21544805589794014	0.0051352161264162244	0.0037398135469906535	0.7282679939706067	false
399	POS_MZ722.9443505403335_RT13.24601039822508	0.06024575053806913	3.411101578434599E-4	4.5667652868135774E-4	1.3387948678178407	false
400	POS_MZ413.00311689703335_RT13.459330971296472	0.4999677771890727	3.317879144656443E-4	3.683424709181422E-4	1.1101744664550854	false
401	POS_MZ468.28812580723917_RT13.64119629168738	0.5117186262496081	3.5658219852918857E-4	3.948502048008972E-4	1.1073188914913714	false
402	POS_MZ535.8183383741153_RT12.727073051041055	0.14241125062662374	2.416926920112492E-4	2.9280408962309684E-4	1.211472664673985	false
403	POS_MZ99.51274506763745_RT22.806936107526873	0.9024299210776663	4.1881845462040865E-4	4.105998196342629E-4	0.9803766168957512	false
404	POS_MZ459.2801141229905_RT11.68273031060035	0.3085337601938942	0.006917963123915414	0.005136014173712521	0.7424171077115617	false
405	POS_MZ446.2733992717374_RT13.580825982847076	0.419935901129479	3.125805033537259E-4	3.535996685036025E-4	1.1312275228613922	false
406	POS_MZ541.6700478850335_RT13.445895144098584	0.3098429761300605	3.860684662525E-4	4.604015759729552E-4	1.1925386718112305	false
407	POS_MZ547.3533236595893_RT12.762444980200325	0.2396365567944152	2.4048641612593307E-4	2.954795040023566E-4	1.2286744039947182	false
408	POS_MZ469.7792200888357_RT12.48989384066128	0.31528345463865626	2.43070479443171E-4	2.7905984795779216E-4	1.1480614536041813	false
409	POS_MZ525.3398020754578_RT12.69059981600081	0.5345600380478868	1.7850443249468908E-4	1.9390147793668379E-4	1.0862558157621818	false
410	POS_MZ635.8964427004578_RT13.040096617923844	0.20137165858564487	2.9571112859428685E-4	3.560538660012686E-4	1.2040597447036614	false
411	POS_MZ701.4339660319586_RT13.195413012829937	0.13797026625139952	3.4536178365934843E-4	4.3257082385010485E-4	1.2525150271889263	false
412	POS_MZ84.96032743556525_RT1.4524567382485887	0.975373856989719	5.22340722652207E-4	5.180635845456482E-4	0.9918115936187372	false
413	POS_MZ84.96033116822602_RT1.4492681122067022	0.975373856989719	5.22340722652207E-4	5.180635845456482E-4	0.9918115936187372	false
414	POS_MZ571.0202236388667_RT13.499616366051452	0.2991500136211904	3.489593637288123E-4	4.1047428657228465E-4	1.1762810494212088	false
415	POS_MZ424.2660509336295_RT13.038902459427968	0.26000964082050326	2.881692636288529E-4	3.399349066788164E-4	1.1796362401669422	false
416	NEG_MZ96.95868535195628_RT1.5232856526881717	0.09143269248387553	3.594652867068772E-4	5.954405042717625E-4	1.6564617677737243	false
417	POS_MZ490.3176776538071_RT12.575991328019335	0.126687655370594	2.1092051476894762E-4	2.5903915002380417E-4	1.228136344667886	false
418	POS_MZ483.2986224605494_RT13.675424793568672	0.19322019909805288	2.738517006891335E-4	3.321117363091962E-4	1.2127430119055473	false
419	POS_MZ483.3001295546352_RT13.546610255896908	0.08792701000250358	2.634076763867913E-4	3.398750192803591E-4	1.2903003585259305	false
420	POS_MZ483.2994806447707_RT13.603179096848297	0.05320126200308373	2.516628643752919E-4	3.385819999718368E-4	1.3453792668708042	false
421	POS_MZ494.3046518961589_RT13.697081040189124	0.14805284464799806	2.8126929609515296E-4	3.4922801334839047E-4	1.2416144179144502	false
422	POS_MZ461.03467551679057_RT13.607643006619389	0.06352411803615854	2.3376929799236922E-4	3.0978136559944034E-4	1.3251584714497124	false
423	POS_MZ461.03514591435913_RT13.610685025137945	0.0713679455889431	2.3898635123133596E-4	3.1369159933389767E-4	1.3125921112969665	false
424	POS_MZ98.51255150251491_RT22.71608477419355	0.9232222711342468	7.357506733129071E-4	7.460554551751687E-4	1.0140058069071982	false
425	POS_MZ98.51252869636782_RT22.761106537634404	0.8200029220463656	7.225885197176121E-4	7.470834254311626E-4	1.033898830447961	false
426	POS_MZ599.882340954196_RT12.925870959105247	0.2373152865320758	3.810799839498576E-4	4.665115482733219E-4	1.2241827645681473	false
427	POS_MZ505.31191540875176_RT13.745276389040866	0.13308359533662073	2.5539179423158766E-4	3.2320720564133203E-4	1.2655348094240246	false
428	POS_MZ505.3106922532914_RT12.91528669538079	0.6478662846829795	5.559356415436118E-4	5.328696035763085E-4	0.9585095175706704	false
429	POS_MZ393.2490181957714_RT12.197264196586463	0.05841995711790737	8.611024453797243E-4	5.940185012107538E-4	0.6898348789949222	false
430	POS_MZ393.2491973548807_RT12.27601105663283	0.024029239651390588	8.33393311435589E-4	5.130244375248754E-4	0.6155850190843845	false
431	POS_MZ379.5713376281722_RT12.859475661781872	0.28825329707406144	3.2425189272809014E-4	3.7460766012613583E-4	1.1552982990303555	false
432	POS_MZ490.301035727224_RT13.707559767004438	0.3657140761267108	3.0842342926094314E-4	3.5786055002405516E-4	1.1602897707271307	false
433	POS_MZ490.29853509369235_RT13.637050447114953	0.3700307309066637	2.9384155596270283E-4	3.427978020529011E-4	1.1666076329122497	false
434	POS_MZ472.0417446026267_RT13.649176373309789	0.16051460242900406	2.686568197251681E-4	3.30906087934924E-4	1.2317055203491054	false
435	POS_MZ348.72251868276095_RT11.974305602804437	0.18513677467862966	9.528001928936793E-4	7.543383592243756E-4	0.7917067658576246	false
436	POS_MZ483.0477288362729_RT13.67763236938555	0.20664837451611784	2.6527076810191444E-4	3.21807387842768E-4	1.213127967869919	false
437	POS_MZ600.372567793559_RT13.455578442235286	0.2993094418086435	3.095685960337402E-4	3.5964470383770486E-4	1.161760942309881	false
438	POS_MZ600.3705908684402_RT13.575589685257462	0.3071990181498039	3.008853433641674E-4	3.5198968960491823E-4	1.169846578997031	false
439	POS_MZ403.23500438403056_RT20.32805053763441	0.734451571975429	4.735151528984903E-4	4.466632037053566E-4	0.9432923127617627	false
440	POS_MZ534.3463479393117_RT12.676522482996267	0.16635629257636886	2.0525434360575727E-4	2.5487097197406523E-4	1.2417324159707392	false
441	POS_MZ534.3442747057514_RT12.726439239265273	0.2416993831696972	2.372755785588919E-4	2.767502354139726E-4	1.1663662863866247	false
442	POS_MZ472.29212131307787_RT13.631511722891316	0.09037521680970784	2.608229480689069E-4	3.3561732863607877E-4	1.2867630364618527	false
443	POS_MZ472.29041593864196_RT13.549862337692549	0.06590243988051103	2.3644531468276222E-4	3.1740542229970935E-4	1.342405209955507	false
444	POS_MZ480.3083136775389_RT19.024634623655917	0.25040341939184874	1.1362714543476276E-4	1.5762087491856937E-4	1.3871762272604562	false
445	POS_MZ480.30811367240005_RT18.144729860215048	0.31623492270295883	9.775675502379787E-5	1.2745508694551443E-4	1.3037982583862038	false
446	POS_MZ480.3083002235691_RT19.053369602150543	0.25710907850969633	1.1339348917941341E-4	1.568491857411539E-4	1.3832292036889704	false
447	NEG_MZ325.1842984463534_RT18.45907323429981	0.49649867161002526	5.199173076281743E-4	6.167787238637918E-4	1.1863015806830752	false
448	POS_MZ591.3692420221145_RT13.120529935477101	0.5983106179521507	5.163835886582106E-4	5.966062955576985E-4	1.1553548731243404	false
449	POS_MZ128.01961418931202_RT1.4459350713161767	0.2890111686189356	0.0011550204011170713	0.0013253552172302926	1.1474734263987745	false
450	POS_MZ204.1232129175264_RT3.047801510710372	0.13493765527709756	0.002180017222501305	0.0013318940139808604	0.6109557301811928	false
451	NEG_MZ147.0287627360182_RT2.786539589248753	2.832143475295368E-7	1.5319651062521694E-4	0.0028766693195817444	18.777642570588874	false
452	POS_MZ433.601281115132_RT13.094398707479533	0.24385883972189681	2.808850039631943E-4	3.339676491318111E-4	1.1889835499212784	false
453	POS_MZ415.26209759488665_RT12.328780132542883	0.2746253935608398	5.326838301479372E-4	4.5541528875450867E-4	0.8549448340266506	false
454	POS_MZ415.2627542157524_RT12.393988430475098	0.2899889100336841	5.089952037187702E-4	4.2965024362453435E-4	0.8441145230553577	false
455	POS_MZ415.2619060394213_RT12.073184957022628	0.2553366234287926	0.002304830902503865	0.0014745354196997128	0.639758612268624	false
456	POS_MZ481.80422481532105_RT12.567839434923918	0.5638167633227749	3.339003014837896E-4	3.1676253972976674E-4	0.9486740153337212	false
457	POS_MZ585.6953061037369_RT13.550065727373465	0.24692743384049254	2.990400334756228E-4	3.6101308389465797E-4	1.2072399795396862	false
458	POS_MZ585.6956258821385_RT13.543298873024717	0.19222015318348862	2.9503360242611094E-4	3.647460282150378E-4	1.2362863931961303	false
459	POS_MZ585.6947754909146_RT13.547185074236126	0.053124136929148635	2.683447867746426E-4	3.716429848850501E-4	1.3849457980980187	false
460	POS_MZ501.3078728221606_RT12.914463969067546	0.7657451398811359	2.8071029625341784E-4	2.9616813342846763E-4	1.0550668692291032	false
461	POS_MZ501.30596489177674_RT13.740487562367157	0.5767643304407846	2.8625577938106936E-4	3.149470753123357E-4	1.1002295778736817	false
462	POS_MZ425.7524804606593_RT12.329252726794937	0.3130912891901423	1.6867443185130418E-4	1.9547704642774988E-4	1.1589014664657278	false
463	POS_MZ425.75347031332683_RT12.350626333299253	0.31367602502157577	1.6738111386802208E-4	1.941145710768503E-4	1.1597160909677493	false
464	POS_MZ649.8966379493139_RT13.091751735077535	0.5632842427631386	2.647386410793463E-4	2.90750227382662E-4	1.0982538332797427	false
465	POS_MZ522.816565736813_RT13.605973981493296	0.8198874866134931	3.0678808546334935E-4	3.196396287048341E-4	1.0418906204329115	false
466	POS_MZ403.2358560869771_RT20.38807722580646	0.6856895279139685	3.9159731837348733E-4	4.180622905478853E-4	1.0675821077741827	false
467	POS_MZ461.2867369294296_RT13.62710806026246	0.4407256777589783	2.2647465568541655E-4	2.5838991559648E-4	1.14092199329975	false
468	POS_MZ461.2857391294807_RT12.801127201380444	0.509171913383613	5.2594417360563E-4	4.931284345509134E-4	0.9376060412842925	false
469	POS_MZ461.2869743494174_RT12.856032745846901	0.9076339512117122	4.6836813858693065E-4	4.7347419059027407E-4	1.010901791950982	false
470	POS_MZ461.28455099639893_RT12.877747313742125	0.3508387729833733	5.118209765175586E-4	4.634606278064411E-4	0.9055131561036002	false
471	POS_MZ362.2227261539414_RT12.077077567614156	0.2315658642712739	0.005133218891510941	0.003765466280893625	0.7335487460160259	false
472	NEG_MZ297.1529422924903_RT17.15575206695392	0.6825004824864644	6.190682161687389E-4	6.7986415764481E-4	1.098205561016074	false
473	POS_MZ627.8842340287536_RT13.040349903824772	0.5394534805952711	2.70004557551037E-4	2.9822597504927277E-4	1.104522004199508	false
474	POS_MZ505.30529014857734_RT13.383653439089098	0.04104637701643643	1.8820017843034553E-4	2.7422738408252787E-4	1.4571048038831789	false
475	POS_MZ512.3132540797999_RT13.763754788556758	0.5271547154258402	2.513014780596507E-4	2.8002788392070667E-4	1.114310532842299	false
476	POS_MZ516.3175790442223_RT13.752114305896454	0.22783435904485994	2.4161461882772593E-4	2.909189332438303E-4	1.2040618016216103	false
477	POS_MZ516.3173568900686_RT13.73334668018769	0.2360687401274666	2.4115481987557126E-4	2.8937799201304447E-4	1.1999676894799571	false
478	POS_MZ744.9570561897787_RT13.2881560114846	0.4233407046379596	2.428691339250479E-4	2.7790285973932466E-4	1.1442493957469644	false
479	POS_MZ723.444834719573_RT13.24405906441388	0.3282940041649305	2.799787684084113E-4	3.2402363179076516E-4	1.1573150122515885	false
480	POS_MZ409.59102721020776_RT12.980545398003	0.14680990240898772	2.0570798915249983E-4	2.5323577611694305E-4	1.231044925188632	false
481	POS_MZ357.7374805824921_RT12.29665945682683	0.506741235868954	1.9365098853263408E-4	2.1571936131494475E-4	1.1139595152574793	false
482	POS_MZ357.7372876313236_RT11.970274462326058	0.6134531091931403	1.9077610380544526E-4	2.0771537716677231E-4	1.0887913791268211	false
483	POS_MZ635.406739265688_RT13.017855952887462	0.4372028450398371	1.8678309350719669E-4	2.166177742612762E-4	1.1597290214755436	false
484	POS_MZ643.4062723148469_RT13.038894062623253	0.22820701054233994	3.189462446540026E-4	4.022185218491671E-4	1.2610856173757414	false
485	POS_MZ643.4072121282043_RT13.054818365989481	0.30874890905001107	3.1947235986547125E-4	3.8926124992705156E-4	1.2184504790679487	false
486	POS_MZ473.2911655939309_RT12.659891994676991	0.18111903823725095	6.34484141094593E-4	5.390460987308926E-4	0.8495816740209557	false
487	POS_MZ473.2942692000793_RT12.451435189273239	0.5639397228311953	3.828766280755304E-4	3.4315214867496844E-4	0.8962473118293198	false
488	POS_MZ473.29474763670834_RT12.895729195681113	0.1345973273716652	6.04759312343201E-4	4.7839313993049815E-4	0.7910471656515973	false
489	POS_MZ473.2921728361515_RT12.646711878227922	0.3735908574800906	6.134131422795813E-4	5.500349777126188E-4	0.8966794804372222	false
490	POS_MZ516.8264832855552_RT12.716363451837456	0.8915501050247947	2.5268249048196787E-4	2.585356911954041E-4	1.0231642513190042	false
491	POS_MZ468.3051528970854_RT12.530078931263228	0.30703437701460645	1.7451387925803699E-4	2.0090450360405693E-4	1.1512236416852477	false
492	POS_MZ468.3037475341519_RT12.718505188835731	0.19211410289886643	1.9442753663244773E-4	2.3247395202009884E-4	1.1956842947590047	false
493	POS_MZ468.3048310648206_RT12.488590616932665	0.29440537647360165	1.7437520028220038E-4	2.0138153277503914E-4	1.154874847163662	false
494	POS_MZ340.2092895563927_RT11.955691129253026	0.2540419838847814	0.004825938885924819	0.0036007290085782098	0.7461198937019244	false
495	POS_MZ424.2601625177724_RT13.499905889309858	0.5007236713669438	2.1619178646539153E-4	2.3960296070829504E-4	1.1082889161779106	false
496	POS_MZ608.3851872926117_RT11.700830747000962	0.23034173756180332	9.958342295838338E-4	8.300311909238337E-4	0.8335033746236153	false
497	POS_MZ608.3848141906082_RT11.699524654782435	0.24242878139927115	0.0010249666828155354	8.561614824843535E-4	0.8353066463902202	false
498	POS_MZ657.9089887066092_RT13.094066026743276	0.2663775861052051	2.6267331644782595E-4	3.0864499751153454E-4	1.1750146595984363	false
499	POS_MZ450.2786103939196_RT13.557109755151956	0.14309682693707182	1.927950491120305E-4	2.462041531797819E-4	1.2770252883242665	false
500	POS_MZ450.27840563140217_RT13.504348235539268	0.12917625373137076	2.1465054072381846E-4	2.689262839831547E-4	1.2528563081011312	false
501	POS_MZ401.74594313114613_RT13.425936168891441	0.6727648061111151	2.687313672997555E-4	2.8709549664794105E-4	1.0683363819144391	false
502	POS_MZ556.3569270309907_RT12.792555762338363	0.06884916980691869	2.0959408732925633E-4	2.725595080807682E-4	1.300416016281022	false
503	POS_MZ615.0467188042392_RT13.612541689502205	0.285178325554458	2.5204682944391944E-4	2.9829720471456214E-4	1.1834991353498991	false
504	POS_MZ473.29669764499323_RT12.81461669678171	0.17680596124781256	6.331482649900084E-4	5.32594876901146E-4	0.8411850846808383	false
505	POS_MZ549.3185441232857_RT12.795806143634863	0.6172469499720128	2.1516452251869986E-4	2.2989383434223433E-4	1.0684560430832846	false
506	POS_MZ653.3996857675138_RT13.693513561888658	0.6280225448435892	2.7872125819944387E-4	3.0361397430978476E-4	1.0893104324770537	false
507	POS_MZ450.02893878725024_RT13.576296726675805	0.17743430513600433	2.137812067756323E-4	2.6285781927455024E-4	1.229564671465368	false
508	POS_MZ418.9255415406192_RT13.040218988021364	0.39868172214052566	2.2195306233093584E-4	2.518079494062502E-4	1.1345099128697769	false
509	POS_MZ527.3052010515046_RT12.721428008214211	0.860984731992195	2.123127192822054E-4	2.167816319896288E-4	1.02104872813335	false
510	POS_MZ658.4001920972598_RT13.597584751938335	0.15407714482900015	2.0149062353461077E-4	2.5438517627722994E-4	1.2625161995864949	false
511	POS_MZ652.4104574880292_RT11.836729067098414	0.35657827506999107	7.064828381866027E-4	6.202567576619255E-4	0.8779502121438619	false
512	POS_MZ569.8665446619833_RT12.839424957551616	0.2713967511938442	1.1827543916185474E-4	1.4463178199836514E-4	1.222838680822338	false
513	POS_MZ557.8316502724924_RT12.79729355974245	0.19108044043992467	2.1511431642765388E-4	2.5844451121466596E-4	1.201428689203885	false
514	POS_MZ551.0052441022189_RT13.534595123616525	0.4811273560424203	3.689368523814262E-4	4.161888567654326E-4	1.128076130316076	false
515	POS_MZ544.3406047208856_RT17.143245602150547	0.805025040701135	3.132435683331788E-5	3.4689809718901026E-5	1.107438850332707	false
516	POS_MZ435.2693780159255_RT12.567091618574684	0.3310963464956789	1.3761729875872377E-4	1.7907132654886176E-4	1.3012268672909855	false
517	POS_MZ571.3328132306328_RT12.883977598654472	0.5892628713097461	1.8868454317924935E-4	2.041297409783342E-4	1.081857249877707	false
518	POS_MZ571.3333661572364_RT12.80033061904044	0.25543209530363686	1.7348985856932268E-4	2.056674271461124E-4	1.1854723315941391	false
519	POS_MZ406.75155033598094_RT12.339292210259913	0.2840107008306081	0.0019496737671080653	0.0014794068029070804	0.7587971012717025	false
520	POS_MZ406.7488477219254_RT12.401090174048807	0.25171150041921075	0.0019849378444911137	0.0014776971659137788	0.7444551324440196	false
521	POS_MZ403.73993224571745_RT12.373836166256158	0.4829181411474881	1.6262906737905223E-4	1.8119134288880752E-4	1.1141387318325497	false
522	POS_MZ403.7395015473355_RT12.204732224507305	0.4893632486966437	1.6208431290606383E-4	1.803347170960744E-4	1.1125982142429023	false
523	POS_MZ79.01852548250588_RT1.4521053252851372	0.9735269495573027	1.5673728533459772E-4	1.5822213025568066E-4	1.0094734633046192	false
524	POS_MZ448.268078884629_RT12.921807301320527	0.33606920569120513	2.3591044095412395E-4	2.739312245607216E-4	1.161166175828527	false
525	POS_MZ459.2795959805429_RT11.602244254666441	0.349436706014004	0.006854219130652682	0.005206664101212827	0.7596290696234321	false
526	POS_MZ335.22226691292377_RT11.840738975456082	0.5493693088590432	2.131493168447293E-4	2.3591875624620926E-4	1.106823891056928	false
527	POS_MZ335.2221835625582_RT11.862663075497762	0.5482153354649355	2.131493168447293E-4	2.3597891313585276E-4	1.107106119921341	false
528	POS_MZ446.29084236511716_RT12.398854496072527	0.3327670828128855	1.3171925758716162E-4	1.5203031941478186E-4	1.1541996379244694	false
529	POS_MZ539.3392521027596_RT12.778145231610305	0.306982746657783	2.4056809637310723E-4	1.9740259883598683E-4	0.8205684868945664	false
530	POS_MZ766.9711533439126_RT13.343615419942696	0.09392435413459044	1.8291684136995893E-4	2.3522722075782865E-4	1.2859790219210556	false
531	NEG_MZ112.98428344726562_RT13.490059385913433	0.8534425260768921	5.336957523339855E-4	5.472184936518349E-4	1.025337921950308	false
532	POS_MZ594.3463190645749_RT13.291779707294273	0.8296729820848401	3.6982807052146995E-4	3.5118514689410886E-4	0.9495902958337534	false
533	POS_MZ418.5965164348643_RT13.035155748623874	0.19415081961765202	1.8256159533247912E-4	2.3355231345763131E-4	1.27930692669665	false
534	POS_MZ679.9220326745556_RT13.14799519381918	0.23583985300868493	2.0278768236471308E-4	2.428635196477185E-4	1.1976246131701882	false
535	POS_MZ621.8951009114584_RT12.981240299065433	0.3377171073778549	2.8824856827322715E-4	3.43782690859491E-4	1.1926605322584767	false
536	POS_MZ621.8941873536993_RT12.982617712532532	0.22241348585956788	2.8471335207928063E-4	3.550462614827403E-4	1.2470305972298583	false
537	POS_MZ217.10491598806072_RT9.375649602797841	0.3185619910037556	4.3214510615954236E-4	3.87885608257171E-4	0.8975818601864918	false
538	POS_MZ296.0664275819838_RT1.8893328088334322	0.005987782826597954	4.5926953190102176E-4	8.59124791688428E-4	1.8706331076052742	false
539	POS_MZ527.3267474478116_RT13.637869308941118	0.2694688682394224	2.1517776786466532E-4	2.5348321626838264E-4	1.17801768641735	false
540	POS_MZ514.3072982298689_RT12.651131471831086	0.10391169720919913	1.356757973191704E-4	1.6718852118272813E-4	1.2322648879624833	false
541	POS_MZ514.3073504066386_RT12.649708838330234	0.040462028787414894	1.2666950588397115E-4	1.6717254359461327E-4	1.319753656793631	false
542	POS_MZ624.3812905614449_RT13.643706832969348	0.3732575860703886	2.0898713371733177E-4	2.4130702322637285E-4	1.1546501401026714	false
543	POS_MZ104.10751629934414_RT2.075608863948525	0.862198829326223	8.392569048412425E-4	7.987258936231874E-4	0.9517060735702589	false
544	NEG_MZ181.07072859046693_RT1.8534095004044633	0.778888292475798	2.934611118157553E-4	3.0856284831234107E-4	1.0514607758525332	false
545	POS_MZ767.469507362556_RT13.343286579600713	0.05746196624105804	1.3316616921218814E-4	1.7848793227456098E-4	1.3403399176419706	false
546	POS_MZ120.0560542698973_RT11.460475218305005	0.23707514074722935	2.565277940127573E-4	3.1826888030757534E-4	1.2406799096855277	false
547	POS_MZ413.25419420012116_RT13.441251283966734	0.6600088663031232	1.7145544818852128E-4	1.8347532630590404E-4	1.0701049645512954	false
548	POS_MZ413.25364193201864_RT14.040829014730484	0.7271667422093069	1.760424070209011E-4	1.8533209521519648E-4	1.0527696045032628	false
549	POS_MZ523.3222016447986_RT13.687677987890668	0.7455496541141176	1.9698458796210339E-4	2.0823641841784452E-4	1.0571203593750482	false
550	POS_MZ195.12293760238154_RT9.37543280034062	0.24795908814464007	0.0013408519870259739	0.0010041806619152755	0.7489123867747406	false
551	NEG_MZ61.98689380768807_RT14.606469064441498	0.3790297211798792	5.6053867659699E-4	4.586103875074864E-4	0.8181601139312874	false
552	POS_MZ503.3067813996346_RT16.630552881720426	0.6506571971750073	1.8813031526836305E-5	2.274763023358232E-5	1.2091421949266077	false
553	POS_MZ492.294973231572_RT12.583704665119388	0.07598815196777253	1.1980709681654351E-4	1.5295896555191676E-4	1.276710392090859	false
554	POS_MZ665.4188219369371_RT13.140766274026554	0.4169871163784238	2.4105435517556692E-4	2.8541876125076675E-4	1.1840431633889708	false
555	POS_MZ578.369896345241_RT12.858556829117303	0.12788874561163155	1.6704732111475854E-4	2.1664587586609489E-4	1.2969132005251556	false
556	POS_MZ404.2491502776788_RT12.239463492880052	0.5268301372018425	1.7471787676639794E-4	1.8877701314957526E-4	1.0804676467192578	false
557	POS_MZ404.2493938335124_RT12.980468125423023	0.425420302872511	1.5817352942739383E-4	1.7902232920504957E-4	1.131809664064087	false
558	POS_MZ381.72620810674835_RT12.114546920312275	0.37395583427835777	1.4840174226991477E-4	1.7087437612997147E-4	1.1514310648670365	false
559	POS_MZ381.7264261636326_RT12.35911660189595	0.4498853912185532	1.507783211135478E-4	1.6991117065942986E-4	1.1268939022836946	false
560	POS_MZ110.0205442777244_RT21.9996037311828	0.7603546521836817	5.247898855746226E-4	5.015927116835921E-4	0.9557972161265443	false
561	POS_MZ110.02041527544041_RT22.79780301075269	0.9511913124609823	5.454234166086207E-4	5.498352910123084E-4	1.0080888980365386	false
562	POS_MZ472.54343898398287_RT13.645240628705906	0.1658522607305115	1.5917242674078638E-4	1.9490924931506705E-4	1.2245164147209893	false
563	POS_MZ439.0228942556977_RT13.534938484953852	0.1827634658858992	1.6921467658334994E-4	2.0640702456161438E-4	1.2197938661658856	false
564	POS_MZ239.14887237548828_RT9.844652988167118	0.36347706444968253	0.0019251468896241744	0.0014918640688637845	0.7749351890520026	false
565	POS_MZ461.5369328344006_RT13.610188979364604	0.17735928254335187	1.4381800217019914E-4	1.753330522941068E-4	1.2191314692760902	false
566	POS_MZ521.9906317638241_RT13.639676949209399	0.6172016045564443	1.1000696345854228E-4	1.222689219015965E-4	1.111465293264597	false
567	POS_MZ326.709371837945_RT11.837349728098594	0.25027084112993525	6.632594634106854E-4	5.376434679132453E-4	0.8106080615096184	false
568	POS_MZ745.4594303255668_RT13.293466741578259	0.25125123179790076	1.9948433212021798E-4	2.3648534923863075E-4	1.1854833245556065	false
569	POS_MZ135.1018543863063_RT9.632819694327257	0.6157584446198685	5.812347879900359E-4	5.217186788175096E-4	0.8976040140709083	false
570	POS_MZ256.17558961507814_RT9.803925657469374	0.38713291853609944	5.675248480278216E-4	4.766540304715336E-4	0.8398822221228395	false
571	POS_MZ83.06106952954364_RT22.403114849462366	0.8106692709448042	2.6308584418731134E-4	2.5061675484219E-4	0.9526044839712333	false
572	POS_MZ83.06115205826298_RT22.13620503225806	0.7355500271210937	2.109891963819868E-4	2.2160476897786974E-4	1.0503133467396306	false
573	POS_MZ143.99708877071257_RT1.449940598989863	0.8300105497912647	1.4731217949961876E-4	1.5526469085759488E-4	1.0539840723624396	false
574	POS_MZ143.9970886886761_RT1.451673441053184	0.8300105497912647	1.4731217949961876E-4	1.5526469085759488E-4	1.0539840723624396	false
575	POS_MZ439.27211753322814_RT13.537589935122796	0.2770866126109226	1.7425973602750526E-4	2.049971245915016E-4	1.1763883571999945	false
576	POS_MZ538.3307695291466_RT13.802418995930422	0.42536610420403975	1.6095911841032274E-4	1.8338854993625106E-4	1.1393486231003727	false
577	POS_MZ459.7914655150956_RT12.484468186178654	0.20181174282183822	2.68947498350457E-4	2.3962965280707851E-4	0.8909904508381955	false
578	POS_MZ60.0451840841642_RT22.82229633333333	0.6939166009312259	2.62644124854553E-4	2.457898394305485E-4	0.9358284315960311	false
579	POS_MZ60.04529651518791_RT22.470309494623653	0.7150061416820104	2.3279395775664932E-4	2.164514272790733E-4	0.929798304753856	false
580	POS_MZ424.27754359334654_RT12.340869067566565	0.3229895826052438	1.0166867993096387E-4	1.1739745672483537E-4	1.1547062163544548	false
581	POS_MZ536.3195295516605_RT13.004194702815505	0.2988896588373402	2.0591384491972352E-4	2.440630870985202E-4	1.1852679803714476	false
582	POS_MZ536.3208043920964_RT12.725062595275137	0.11617245978268809	1.2453281953018447E-4	1.5265642943552556E-4	1.225832917069098	false
583	POS_MZ184.98574345144868_RT22.78724010752688	0.7952454446058481	2.3626699381427307E-4	2.2837631851096998E-4	0.9666027184926818	false
584	POS_MZ429.2735571098032_RT13.03864401625929	0.27713637879468767	1.7976231784554327E-4	2.225049552159606E-4	1.2377730654716135	false
585	POS_MZ429.2683330312357_RT12.764007302504526	0.27864269557951715	6.373890118354738E-4	5.101399172739933E-4	0.8003588198123397	false
586	POS_MZ429.27259039372257_RT12.889578665073683	0.4276853330413728	3.6651508015906015E-4	3.148529340764746E-4	0.8590449646432959	false
587	POS_MZ512.6534781511631_RT13.335982770653436	0.11115507079066411	1.3830523733927036E-4	1.7820864760823997E-4	1.2885169863168981	false
588	POS_MZ593.3443318032378_RT12.928185436270951	0.4233599928836784	1.587789873719334E-4	1.7871283927252502E-4	1.125544646873817	false
589	POS_MZ318.19663961316894_RT11.828102454275324	0.2581760740299299	0.003977642972294473	0.002970635769289259	0.746833184873722	false
590	POS_MZ326.70996045327456_RT11.901500721847807	0.20848836987679942	6.215279659243833E-4	4.803035084991024E-4	0.7727785953842942	false
591	POS_MZ570.3575337731014_RT12.860510509826513	0.31824545027908724	1.3411883398745564E-4	1.5378694374672968E-4	1.1466468889903534	false
592	POS_MZ448.26767640891137_RT12.39933081019513	0.33888856488438046	8.626323845202967E-5	9.902670224200681E-5	1.147959478672654	false
593	POS_MZ448.267223239308_RT12.513525628789536	0.11346836786422032	9.26451539683606E-5	1.1889407859125411E-4	1.283327551399589	false
594	POS_MZ566.357501942795_RT14.022605804601726	0.10710789052747915	1.0991033159671443E-4	1.4170403420382696E-4	1.2892694630725956	false
595	POS_MZ439.2738238149622_RT13.345713590996715	0.19243147965051222	1.512897206244617E-4	1.857442827878516E-4	1.2277389502814577	false
596	POS_MZ551.3379464102337_RT13.48735438822918	0.3266663238802112	1.4076086171640909E-4	1.6371365600928133E-4	1.163062331481852	false
597	POS_MZ480.3080903741849_RT19.77233045161291	0.21035711931206502	9.445954320897067E-5	1.3818407984968913E-4	1.4628916799225642	false
598	POS_MZ470.2796757281182_RT12.534251643668032	0.44744392131960775	1.0153719888466036E-4	1.1363127366056309E-4	1.119109793344219	false
599	POS_MZ451.27827897301506_RT12.505949818707377	0.3233091043537395	6.016286599286914E-4	4.981189604185568E-4	0.8279508500768511	false
600	POS_MZ451.27591304029573_RT12.583704287010653	0.2152165114297815	5.87753771964602E-4	4.540556864471202E-4	0.7725270480688061	false
601	POS_MZ643.9076242754536_RT13.035422183910917	0.29471581059254737	2.1609155812426774E-4	2.643944511225497E-4	1.2235297547834072	false
602	POS_MZ483.2796572629876_RT12.566404470172865	0.38241812871669545	1.7794066311028998E-4	1.6486025713180442E-4	0.9264900683753317	false
603	POS_MZ591.8836276151924_RT12.877685236456173	0.6111797168466941	6.887260436736139E-5	7.618337017709876E-5	1.106149112218006	false
604	POS_MZ112.89617144783061_RT1.6144435787344735	0.37866840260976553	3.0095921995997645E-4	3.4517133627792783E-4	1.146904010197232	false
605	POS_MZ394.91630669102_RT12.92303129509862	0.23421452772625395	1.307962705018118E-4	1.5439515429767556E-4	1.1804247453335213	false
606	POS_MZ443.9488221857165_RT13.097262565950794	0.48436701849103625	1.9815670368966386E-4	2.3283261829461184E-4	1.1749923871324304	false
607	POS_MZ549.3378922664881_RT13.855720225777363	0.6975988411591263	1.221392358748248E-4	1.3082995082908358E-4	1.0711541618220497	false
608	POS_MZ549.3381318224184_RT13.048340029495568	0.22912133718128724	4.229726694277556E-4	3.4550056512723006E-4	0.8168389829883372	false
609	POS_MZ379.9069036668347_RT12.859670276849835	0.38949139413056466	1.6061520510187615E-4	1.8054819918862717E-4	1.12410402909306	false
610	POS_MZ305.1575532323825_RT10.164225952840695	0.2774482076144007	5.323919318878046E-4	4.4140093200720557E-4	0.8290901975956798	false
611	POS_MZ579.8445598653159_RT12.88863741967934	0.23189535177125742	1.6283750252935706E-4	1.9780572496873826E-4	1.214743053020461	false
612	POS_MZ605.8835186797052_RT13.207328452969238	0.3314593764031031	1.0714626254862964E-4	1.338417356437972E-4	1.2491498299630517	false
613	POS_MZ548.3434681229195_RT12.429577690800468	0.6416939331499685	7.201041544230169E-4	6.306636151826137E-4	0.8757949961945889	false
614	POS_MZ548.3441844654633_RT12.798514093360877	0.5900036449391766	1.3453302228624416E-4	1.445874550538942E-4	1.0747357979237049	false
615	POS_MZ503.2981415616033_RT16.753942161290322	0.5675766937610227	2.4012251417962753E-5	3.038587371395475E-5	1.2654320990169254	false
616	POS_MZ503.29524280229464_RT17.729865365591404	0.4932128107827114	3.604263303936203E-5	4.4711402423039566E-5	1.2405143201999256	false
617	POS_MZ503.2963491468532_RT17.78635321505377	0.7967567867732717	5.1777726225856194E-5	4.555122266972001E-5	0.879745519743838	false
618	POS_MZ503.2946719921284_RT17.781931473118284	0.23925165494666079	2.7807198131522175E-5	3.8715415550778234E-5	1.392280350133174	false
619	POS_MZ413.2554372232318_RT12.462673420009892	0.6414344367282707	1.2622932439919346E-4	1.1370860645154503E-4	0.9008097523515824	false
620	POS_MZ112.01855497462775_RT22.83777392473118	0.878703304233325	2.116285866931266E-4	2.1727193406112885E-4	1.0266662810359615	false
621	POS_MZ496.33990708269016_RT17.376989946236563	0.765075801091659	2.7923701222569587E-5	3.0676882945855775E-5	1.0985965900917498	false
622	POS_MZ384.73579784926204_RT12.18874307553745	0.2202341501679741	0.0019597120989885523	0.0014324110443272168	0.7309293263365132	false
623	POS_MZ415.254302980176_RT12.398406384453676	0.557842082214925	2.628283453208029E-4	2.3240671892243227E-4	0.8842528709708285	false
624	POS_MZ415.25398976353466_RT11.010490100467386	0.39682350588149373	0.007207283962331397	0.0055728060628130625	0.7732186066123005	false
625	POS_MZ261.13095683508107_RT9.804273299017181	0.4845084065961225	4.329741533499079E-4	3.891679940990523E-4	0.8988250016498014	false
626	POS_MZ450.52987974565974_RT13.573798911474437	0.11428755338904328	1.2148126430326131E-4	1.541568968221953E-4	1.268976724158581	false
627	POS_MZ453.95220250000904_RT13.144552506262352	0.18162732983547136	1.3077968186381086E-4	1.6040648197660124E-4	1.2265397781257996	false
628	POS_MZ701.9339548752372_RT13.195046964223764	0.2247332248137779	1.604922104288487E-4	1.9237158453260653E-4	1.1986350242081747	false
629	POS_MZ526.2935407087954_RT17.902308032258066	0.8930810121121917	1.0081975998582213E-4	9.486614330966895E-5	0.9409479185728035	false
630	POS_MZ526.3123431462113_RT17.021859462365594	0.9190143734989662	1.3456583827058099E-5	1.4070614692066096E-5	1.0456305161027069	false
631	POS_MZ393.2857756273906_RT16.758560193548384	0.6485088032359265	2.1651680032741752E-4	2.5466822941409037E-4	1.1762053985140188	false
632	POS_MZ483.3026310106617_RT13.244749592427388	0.11500430096927894	1.3450006525207958E-4	1.7255990919493809E-4	1.2829726801360792	false
633	POS_MZ566.3493849235879_RT13.882257668700134	0.1632988475414141	8.255676674215107E-5	1.0596387525865348E-4	1.2835274374250831	false
634	POS_MZ452.6084945857009_RT13.095153791978264	0.2127342253667115	8.867337713373271E-5	1.0998685368663556E-4	1.240359364240283	false
635	POS_MZ428.26461053719805_RT13.429321006584205	0.20239845479379115	1.325493241493829E-4	1.5620433469268243E-4	1.1784619476191396	false
636	POS_MZ428.2650167815358_RT13.43209181955482	0.20627651893827093	1.3164069666850897E-4	1.551046700268923E-4	1.1782425492434847	false
637	POS_MZ428.2645880595053_RT13.46557718553319	0.5157430714542244	1.3047380089617277E-4	1.4303502806087992E-4	1.0962739421893826	false
638	POS_MZ173.07865790910617_RT8.871670955855423	0.20512384780658643	3.525677751093878E-4	3.077200781121243E-4	0.872796948095018	false
639	POS_MZ600.3835898787436_RT12.922715476087768	0.17235983114755582	1.4722680939812177E-4	1.8386649740664347E-4	1.2488655983126205	false
640	POS_MZ687.4305244450549_RT13.163427270788121	0.21226050513522443	1.614098384810442E-4	2.1409382508601503E-4	1.3263988558613047	false
641	POS_MZ371.23238298998103_RT12.088802114290006	0.22129730483849475	3.862806271361945E-4	3.1470704717638103E-4	0.8147109253434599	false
642	POS_MZ371.2353123498109_RT12.08834469823383	0.2788085308888497	3.845190432559659E-4	3.1978114024411487E-4	0.8316392799075066	false
643	POS_MZ371.2336927844632_RT11.805686692665532	0.3655448221479345	0.0016596895806885812	0.0011472832175707499	0.6912637344477144	false
644	POS_MZ371.2362298454383_RT11.784439953020964	0.9671416118551919	6.852164436077753E-4	6.948997103518264E-4	1.0141316905546913	false
645	POS_MZ542.0037740092746_RT13.423555064921777	0.13491240683239303	1.4010710943729716E-4	1.7896589085575137E-4	1.2773505325641228	false
646	POS_MZ428.0160592201865_RT13.500191154540964	0.19291083651559005	1.2808645181836228E-4	1.5494403956246768E-4	1.2096832831484143	false
647	POS_MZ760.5851558562248_RT19.806135817204304	0.576877861142066	1.3504339604624498E-4	1.210836642738214E-4	0.8966278086812691	false
648	POS_MZ760.584954702726_RT19.776054806451615	0.5696046418047382	1.3400776521754992E-4	1.1975117102313852E-4	0.8936136710341593	false
649	POS_MZ687.4332528063834_RT13.143231089500972	0.2731827454651192	1.8729105251420972E-4	2.337897175795259E-4	1.2482695486042417	false
650	POS_MZ458.62323523706897_RT13.152389840621451	0.32195068924615455	1.8858119535632883E-4	2.3762253845296212E-4	1.2600542594078294	false
651	POS_MZ458.6244460896924_RT13.145260952695024	0.26904541879778776	1.887328178325212E-4	2.428376818455337E-4	1.2866743825179592	false
652	POS_MZ496.6352326597455_RT13.2431333357635	0.23291336015965003	1.0603356525701901E-4	1.291896926355284E-4	1.218384879565073	false
653	POS_MZ527.3289417576123_RT13.378625802818743	0.2384275369350468	1.4880588755124185E-4	1.7963776290161193E-4	1.2071952653066433	false
654	POS_MZ615.3577247543105_RT12.98097952470962	0.25021061735073746	1.2295658661232186E-4	1.4533842925961368E-4	1.1820304488271218	false
655	POS_MZ497.9783151367264_RT13.315303861704198	0.15357393866121316	1.3146657157579424E-4	1.653441356810281E-4	1.2576895685280913	false
656	POS_MZ496.63600652269633_RT13.257251932215352	0.34164942238506235	1.0603356525701901E-4	1.2437128528451315E-4	1.1729425958944661	false
657	POS_MZ696.4366117090763_RT11.957789460800146	0.24786178442813456	5.048300679962708E-4	4.2582553067331596E-4	0.843502710453573	false
658	POS_MZ526.2938524473162_RT17.967957365591396	0.9376357629065093	9.762658446648521E-5	9.416029063549833E-5	0.9644943654443136	false
659	POS_MZ477.96554828719513_RT13.300068408133514	0.20539023152828206	1.172929812255372E-4	1.4182250048491913E-4	1.2091303247908352	false
660	POS_MZ477.96135588739867_RT13.273539908720029	0.1387668428899742	1.167549300215656E-4	1.4526804082395703E-4	1.2442133346928033	false
661	POS_MZ110.00917176277407_RT1.446494589864266	0.3051140438386044	4.943689611840875E-4	5.628544909057888E-4	1.1385312086698731	false
662	POS_MZ415.2191649406187_RT17.144835935483872	0.13194261441064903	9.313883874051338E-5	4.793188444757234E-5	0.5146283236482205	false
663	POS_MZ571.354794410978_RT13.500133502594412	0.2275452274034202	1.3398018177535233E-4	1.61391138568495E-4	1.2045896372875748	false
664	POS_MZ571.3552267438744_RT13.504762234411976	0.22373824627091898	1.246442282638346E-4	1.527289926018132E-4	1.2253194129336782	false
665	POS_MZ571.3531179151308_RT13.568001604197136	0.2745464101899677	1.1721460674542206E-4	1.4083767619242166E-4	1.201536908265251	false
666	POS_MZ152.128333389658_RT9.635092049917198	0.8964079930347679	2.770265252913875E-4	2.836385526945439E-4	1.0238678494638793	false
667	POS_MZ592.3702029977434_RT12.919661866156117	0.24553397582815073	1.2128784347679493E-4	1.4305408025943266E-4	1.1794593436464398	false
668	POS_MZ556.679633849594_RT13.46692892737548	0.12664766122235882	1.382460817643902E-4	1.7712110619168712E-4	1.2812016364669978	false
669	POS_MZ283.17562505262805_RT10.171732157683854	0.27106331576959497	0.0027894413625384855	0.0019747349659875453	0.7079320585504153	false
670	POS_MZ337.70019606015666_RT12.19472052682096	0.48192189488653203	1.0300654347134533E-4	1.1585644823981368E-4	1.124748431851254	false
671	POS_MZ547.8558582593035_RT12.743446799658537	0.2576613446704874	7.890149809780089E-5	9.199333609160497E-5	1.1659263551317662	false
672	POS_MZ348.0690790059491_RT1.9037011769340086	0.47674761994883164	7.295958416604529E-6	1.0976713135133182E-5	1.5044922830360157	false
673	POS_MZ348.0690584947321_RT2.7924114617642775	0.2176339473278306	5.674390842170818E-4	7.990942014004853E-4	1.408246671099555	false
674	POS_MZ348.070222262296_RT3.0520317659376404	0.5185460354283382	9.147789987062378E-4	0.0010482895078075954	1.1459483758264895	false
675	POS_MZ348.0700788626655_RT3.0458812354633666	0.5178819171148961	9.138439663046193E-4	0.0010476545045418053	1.1464260236660377	false
676	POS_MZ439.2762383902683_RT13.093659274606221	0.13402981316901363	1.1000802050778229E-4	1.3772980785826884E-4	1.2519978745415699	false
677	POS_MZ414.5981596261203_RT12.980663027802114	0.26462952323502	1.5502092902922675E-4	1.8928950338595378E-4	1.221057727955341	false
678	POS_MZ432.2475348031649_RT17.083019989247315	0.13553239478718027	7.277380178400818E-5	3.403297510384137E-5	0.4676542144225315	false
679	POS_MZ549.8206965951259_RT12.793081644434045	0.5596704249348945	1.152892277279087E-4	1.2457807593206136E-4	1.0805699577247152	false
680	POS_MZ558.3329133076427_RT12.793980281743837	0.2122049872125258	1.1946941748189139E-4	1.4111603911277185E-4	1.18118964741886	false
681	POS_MZ558.3315767739831_RT12.858485273402845	0.274544057328864	1.0528975308628543E-4	1.2449359840443903E-4	1.1823904487876988	false
682	POS_MZ481.9595268007537_RT13.195635341224389	0.2205044697227927	1.082093568190397E-4	1.3215802734836536E-4	1.221317926964259	false
683	POS_MZ402.26497175237887_RT12.327034653269036	0.5189801473675084	8.631723233971243E-5	9.516221697842205E-5	1.1024706700963147	false
684	POS_MZ402.26561565585894_RT12.188163448006083	0.2841875753133818	8.420214879313034E-5	1.0034490660016404E-4	1.1917143212899897	false
685	POS_MZ402.2690370690972_RT12.005781330810455	0.13296924206435667	6.413583257240741E-5	8.625784760669525E-5	1.3449244228538353	false
686	POS_MZ402.2649391780928_RT12.182687119895972	0.3220579671651187	8.580040410325018E-5	1.008079179141421E-4	1.174911924573598	false
687	POS_MZ492.63721720441595_RT13.32811219971571	0.3049188326893848	1.3007491414713984E-4	1.5091327163121562E-4	1.1602027387118132	false
688	POS_MZ492.6414599771697_RT13.36049954322403	0.3068361500671142	1.2364814936987177E-4	1.4502836750687675E-4	1.1729117519830385	false
689	POS_MZ235.18066513103122_RT11.409459928158116	0.3066947381987326	2.3553053722185155E-4	4.251154853312214E-4	1.8049272520904391	false
690	POS_MZ437.77871761532776_RT12.396955481262316	0.225600771091504	1.949345897694071E-4	1.7042624258022408E-4	0.8742739950966396	false
691	POS_MZ467.28639107057967_RT13.182906105319134	0.28346356478809875	1.0402049860454318E-4	1.2362367909034313E-4	1.188454975209509	false
692	POS_MZ467.2848420528814_RT13.152228145310437	0.21275286561552242	1.0382548161137597E-4	1.2688524624381752E-4	1.2221012055475495	false
693	POS_MZ467.2843289939306_RT13.148856166421567	0.20728716289608107	1.0295126265641834E-4	1.2630561253887333E-4	1.2268486007830328	false
694	POS_MZ571.8332079824271_RT12.87473794071112	0.24563567559378408	1.0330284179783907E-4	1.2171072261620397E-4	1.1781933632996142	false
695	POS_MZ424.26175305003954_RT13.1669761745562	0.7498292367134107	2.884900964327399E-4	3.02535988260223E-4	1.0486876048819853	false
696	POS_MZ665.9207445370254_RT13.093250771562834	0.3354241499533166	1.7570233074355596E-4	2.122999685942912E-4	1.2082934113386967	false
697	POS_MZ426.2530056610842_RT12.412983865970261	0.2887889380812727	6.247960234845224E-5	7.442528987010709E-5	1.1911933986876722	false
698	POS_MZ473.29590164038603_RT13.237977110781607	0.41830250394574353	1.6513578504673637E-4	2.0908915867910764E-4	1.2661650448443484	false
699	POS_MZ338.34164264727525_RT19.814119731182796	0.8033331451127483	1.617115165208482E-4	1.746941436902325E-4	1.080282638173828	false
700	POS_MZ505.3032938640652_RT13.914084286076793	0.8233371068588342	1.0996780916889926E-4	1.0522453887713071E-4	0.9568667382971742	false
701	POS_MZ552.0131209258708_RT13.952777570989722	0.123582969264181	7.888455530472352E-5	1.0137166489872104E-4	1.285063527418415	false
702	POS_MZ614.3843728343446_RT12.979769589734277	0.26869108113350015	1.071093911282399E-4	1.256941501851107E-4	1.173511947562279	false
703	POS_MZ487.975019229733_RT13.242302634407105	0.31493966577366694	1.6427416587657672E-4	2.1329173026808163E-4	1.2983887583902451	false
704	POS_MZ487.97437737745884_RT13.242836535559945	0.3230794352353694	1.6494086769439068E-4	2.1370564201750916E-4	1.2956500411618537	false
705	POS_MZ102.03464881522066_RT21.88644535483871	0.776339238610243	1.4562590939141485E-4	1.550242358089984E-4	1.064537460791559	false
706	POS_MZ555.0069826272974_RT13.88250039423834	0.6143195718373964	8.432333043294626E-5	7.52239389631472E-5	0.892089277984165	false
707	POS_MZ687.9335190968552_RT13.146597021254143	0.34975020131513657	1.2960995564788397E-4	1.569710019966276E-4	1.2111029682247278	false
708	POS_MZ555.3377505066575_RT13.421697961724465	0.2864290029453196	8.816287808972876E-5	1.0498799234462831E-4	1.190841254499151	false
709	POS_MZ555.3366115125596_RT13.572365978873332	0.570754101624225	9.63403077139216E-5	1.0611063722564179E-4	1.1014147633899276	false
710	POS_MZ555.3383490466605_RT13.472102927261227	0.47248352083671863	9.602195022286935E-5	1.0790303817197223E-4	1.1237330414715236	false
711	POS_MZ477.3100077327623_RT11.193218054337482	0.12779734774022478	4.419687625175788E-4	3.5420200023771406E-4	0.8014186301766657	false
712	POS_MZ118.08659986341497_RT2.474752479567498	0.23460705175348684	9.039931037110134E-4	0.0012279911269686159	1.3584076271462104	false
713	POS_MZ349.22443677263493_RT11.968834872031273	0.26486883860613153	3.1228524030703E-4	2.5900055487012864E-4	0.8293717455730109	false
714	POS_MZ454.6004581249689_RT13.145888778652811	0.1701678182343005	9.76528905779702E-5	1.23146592579741E-4	1.2610644892422878	false
715	POS_MZ540.6616105936818_RT13.379915189055367	0.2311473387252705	9.311366025968769E-5	1.1305589544118472E-4	1.2141708866978216	false
716	POS_MZ540.662508901294_RT13.495139405808779	0.41012356183945453	9.805885006899888E-5	1.1257271539030198E-4	1.1480117838531703	false
717	POS_MZ429.27009222581955_RT12.272748121002177	0.4618842439612669	4.6707626009058186E-4	3.8019839220763415E-4	0.813996395650468	false
718	POS_MZ429.2650873408738_RT12.580228309072243	0.4546522224922602	5.995374995718065E-4	5.149704134183344E-4	0.8589461272833302	false
719	POS_MZ429.26471849775413_RT12.387275720758575	0.1719623015521039	5.936098080796036E-4	4.2845701921422985E-4	0.721782243794687	false
720	POS_MZ502.65063755614744_RT13.30800943772546	0.31241433498878934	1.4545563864562058E-4	1.9257071192343783E-4	1.32391369435052	false
721	POS_MZ525.6540471645885_RT13.799582094719517	0.7568970578438621	9.944964531605637E-5	1.0518329367952998E-4	1.0576537839350937	false
722	POS_MZ525.6550493196879_RT13.801282458480571	0.8169656807426073	8.719557925880212E-5	9.136809778825893E-5	1.047852409089141	false
723	POS_MZ362.72283731200116_RT12.077240217370626	0.22304584923664494	0.00183482241646998	0.0013412691160043517	0.7310075917781859	false
724	POS_MZ417.2606215201588_RT12.65745201468428	0.4796168938378931	3.3401084020890704E-4	2.909728270519055E-4	0.8711478551711572	false
725	POS_MZ417.25913822079576_RT12.623464363447452	0.4833230070244432	3.3664824894091535E-4	2.9419155539038333E-4	0.873884109945323	false
726	POS_MZ461.26608342820344_RT12.486612293656448	0.24253623625632703	1.5750707148816124E-4	1.408784794239619E-4	0.8944263777677486	false
727	POS_MZ495.80555905732695_RT12.645592553898403	0.2569346374225985	1.5234961475002563E-4	1.3417859649744013E-4	0.8807281640823287	false
728	POS_MZ723.9485421133882_RT13.242859791861918	0.1987453754048627	1.22245397801066E-4	1.479302967473094E-4	1.2101093326068706	false
729	POS_MZ468.62758316532256_RT13.194411199986707	0.18224127725588213	1.3826882058956677E-4	1.7120363510118216E-4	1.2381940799898639	false
730	POS_MZ102.0917945373896_RT22.800672548387098	0.6070888084603507	1.6005216363438706E-4	1.4891509966700241E-4	0.930416036156653	false
731	POS_MZ102.09211267450804_RT22.45889513978495	0.7150161629286638	1.092529044832854E-4	1.1634992747521054E-4	1.0649595818572577	false
732	POS_MZ102.09180499661353_RT22.749655559139786	0.6911478380950773	1.5907538965347843E-4	1.5068452684605604E-4	0.9472522882030928	false
733	POS_MZ635.0619828438709_RT13.661425149626849	0.4484492940107856	8.626529582754711E-5	9.98184847076553E-5	1.1571105593517277	false
734	POS_MZ635.0637302205666_RT13.64590483955199	0.3301860489724835	8.840974615949412E-5	1.061344437337593E-4	1.2004835252245747	false
735	POS_MZ389.25819987855976_RT10.745898967826083	0.5171596097342053	3.4091282142430137E-4	3.083577696327029E-4	0.9045062263848377	false
736	POS_MZ389.2569800796892_RT10.756384862890325	0.590478145201556	3.0271551307070447E-4	2.7445437829755874E-4	0.9066412735625318	false
737	NEG_MZ312.1721204575109_RT17.824915695677145	0.750388275714506	2.405597116715678E-4	2.589331191674015E-4	1.0763777415933995	false
738	NEG_MZ195.05015268929753_RT1.7984696077008113	0.6591610752532127	1.208131912623122E-4	1.2992345573050213E-4	1.0754078621134138	false
739	POS_MZ510.9797829296357_RT13.752758343262228	0.7131914881519987	8.936008717651815E-5	9.52508623453256E-5	1.0659217706129926	false
740	POS_MZ540.6641744012649_RT13.76992372981424	0.9733719215441756	8.876861909040585E-5	8.929433419424989E-5	1.0059223080096427	false
741	POS_MZ463.2842874853171_RT13.254700516050228	0.6043214437247904	1.0005610915492532E-4	1.0951232406857405E-4	1.0945091208674411	false
742	POS_MZ463.28585700637655_RT13.234630036600942	0.19694653000193707	1.0801821487594653E-4	1.3031432972782122E-4	1.2064106954320681	false
743	POS_MZ327.2015646661016_RT10.46454145200846	0.4724298876702482	0.00504054784774541	0.004020795440984365	0.7976901643306152	false
744	POS_MZ327.2013070712625_RT10.657464830855362	0.6296044807125876	0.003660358795043465	0.0030137022021073595	0.8233351894869566	false
745	POS_MZ433.28364678523695_RT11.002868074126374	0.35349490786242055	3.908362162940069E-4	3.4023120651273267E-4	0.8705211859302042	false
746	POS_MZ532.0010976489783_RT13.37779890183205	0.33755254323423856	1.433083812749123E-4	1.8745510886618595E-4	1.3080540523766422	false
747	POS_MZ88.07627224665816_RT22.76609559139785	0.46311294875582587	2.4339414692217402E-4	2.1651077544088688E-4	0.8895479952117206	false
748	POS_MZ481.3125590663902_RT12.527191011511702	0.33200800699475064	1.6510266981340844E-4	1.5126297818660194E-4	0.9161752402765655	false
749	POS_MZ605.3771221219365_RT13.62682130698821	0.3290090307543436	1.1701382520171557E-4	1.439365612354377E-4	1.230081667591937	false
750	POS_MZ605.376586587531_RT13.697818039404883	0.251780405274012	9.979568580557963E-5	1.3198929682013382E-4	1.3225952179663685	false
751	POS_MZ549.3321575865715_RT13.929542916679663	0.7162626314123486	1.1314149046452145E-4	1.0504928664621028E-4	0.9284771326143287	false
752	POS_MZ429.6083823583459_RT13.037610914423789	0.2906244294726108	1.1298393087953665E-4	1.3849716972847123E-4	1.2258129864160663	false
753	POS_MZ561.8575629851636_RT13.390908470763915	0.18614396573887304	5.931272065816957E-5	8.149870942341731E-5	1.3740511060537888	false
754	POS_MZ709.4450135589927_RT13.196127424545836	0.259908156269296	1.4279024507622297E-4	1.8008349702665024E-4	1.2611750678803004	false
755	POS_MZ428.2636385754031_RT12.571914372763318	0.37815582012821247	0.004286287555030926	0.0034451103263694054	0.8037515640605565	false
756	POS_MZ349.1829628928565_RT10.467424181409708	0.36049856099891686	5.781062537506485E-4	4.834011191719696E-4	0.8361804011559308	false
757	POS_MZ371.2277397239652_RT10.730986677722344	0.41087536222963505	0.006797198682612335	0.005263814196425147	0.7744093474699096	false
758	POS_MZ504.3168677873509_RT12.286833429494042	0.8770820475846104	4.774745282138541E-4	5.020593200287626E-4	1.051489221648903	false
759	POS_MZ504.31891788041315_RT12.652164991087037	0.636678464675754	9.717259935463604E-5	1.0184589214583846E-4	1.048092701257759	false
760	POS_MZ504.31589565843956_RT12.629427018774571	0.6118502645789774	9.556263522628523E-5	1.0075295227081057E-4	1.0543132473506518	false
761	POS_MZ547.3560380833123_RT12.743181364411639	0.7721602108993193	1.1476124871973347E-4	1.1934216881311473E-4	1.0399169592914472	false
762	POS_MZ547.3550388787382_RT12.793852056086145	0.6396342063091363	1.1625433339046931E-4	1.0875293997698604E-4	0.9354742899063558	false
763	POS_MZ576.0273319383651_RT13.565908309680902	0.5447723578568109	1.3554670165354154E-4	1.5608242661436475E-4	1.1515029485063584	false
764	POS_MZ576.0280223563934_RT13.504918065935916	0.6852050701539265	1.3163727813885083E-4	1.4531668502786892E-4	1.1039174243225316	false
765	POS_MZ517.3255831829638_RT13.335939103331404	0.25684749540893637	1.4097986740533718E-4	1.9421614238182124E-4	1.3776161515560388	false
766	POS_MZ517.3257098507924_RT13.397669144178234	0.27296776424188973	1.3913873065429962E-4	1.908732175057172E-4	1.3718194539229749	false
767	POS_MZ517.3248471528312_RT13.444016612916663	0.34061804537463924	1.355172063124524E-4	1.8103124018378606E-4	1.3358542808681813	false
768	POS_MZ410.5741442612597_RT12.981386497978495	0.21662280050753768	8.223570803823335E-5	9.871597634527735E-5	1.200402826219748	false
769	POS_MZ565.3620507041488_RT11.545709484106595	0.12119561224913356	3.718974933317094E-4	2.9764645013636117E-4	0.8003454055843261	false
770	POS_MZ565.3622459495823_RT11.554403638461974	0.22617032936214465	3.4465667849093324E-4	2.8875586162792626E-4	0.8378072431157676	false
771	NEG_MZ265.1479119782808_RT16.95043974726751	0.5597178976175123	4.2921206020341213E-4	5.038509335973609E-4	1.173897428135118	false
772	POS_MZ117.09141918134881_RT9.630315344502872	0.6475566156167429	4.016252947323524E-4	3.645730477944562E-4	0.9077442396585398	false
773	POS_MZ417.00876018657067_RT13.462178301411045	0.23857500493029726	8.537542929066148E-5	1.01417628888262E-4	1.1879018323056942	false
774	POS_MZ758.5695321688088_RT19.599609881720436	0.23281743912433694	1.3255993873261882E-4	8.209581474948181E-5	0.6193108984085598	false
775	POS_MZ758.5697431666877_RT19.79009694623656	0.2509239685304965	1.26940462798642E-4	8.151561793412713E-5	0.6421563001816879	false
776	POS_MZ758.56935398553_RT19.68127644086022	0.2287873862402423	1.328420373773441E-4	8.197603833842277E-5	0.617094106329956	false
777	POS_MZ390.7380614078446_RT13.125079356486792	0.8256745881668399	1.363186536382429E-4	1.414822855111254E-4	1.0378791290485125	false
778	POS_MZ390.739513111966_RT13.384130867757351	0.8892586051655784	1.401997703629626E-4	1.4353032918028744E-4	1.023755807935365	false
779	POS_MZ380.2522018695628_RT12.377614524174428	0.368130628796024	6.415627791505227E-5	7.380768210199536E-5	1.1504358497810967	false
780	POS_MZ380.2516628830316_RT12.088564106850304	0.3892684137080873	6.343461234721343E-5	7.264115253253894E-5	1.14513433352336	false
781	POS_MZ545.3356064094754_RT13.874957554800899	0.6178064441815283	7.893190508419945E-5	8.789158527874485E-5	1.1135115158437872	false
782	POS_MZ767.974506339059_RT13.336139848423759	0.1895530624961519	7.037111775814755E-5	8.525016277372238E-5	1.2114368151250823	false
783	POS_MZ601.857412196913_RT12.921552479057103	0.17814192325878575	1.153444418527903E-4	1.4384582634579648E-4	1.2470980312114337	false
784	POS_MZ709.4426389378134_RT13.208280866403623	0.49841992582971084	1.4578844639414316E-4	1.6860255948567083E-4	1.1564877989703592	false
785	POS_MZ439.92549543483284_RT13.092392716206563	0.22494549481450488	9.514612429010231E-5	1.1485485310216943E-4	1.2071416882097565	false
786	POS_MZ636.3956728701028_RT13.039104563114156	0.2754914729828113	8.737950720497433E-5	1.0251482721114717E-4	1.1732136114096925	false
787	POS_MZ636.3944132829942_RT13.03893713115896	0.2042488965104854	8.768303859107225E-5	1.0534667193106412E-4	1.2014486909192306	false
788	POS_MZ151.03540121099002_RT1.4475118917626453	0.1718099375455644	1.5425954543502623E-4	1.8407597068224063E-4	1.1932873921229918	false
789	POS_MZ444.27991207396263_RT13.14511704040212	0.360784385531673	1.1650886935019698E-4	1.441805312148965E-4	1.237506912727179	false
790	POS_MZ546.6766990746086_RT13.419273291063531	0.2425356776910712	1.3918568616611937E-4	1.8859403228456797E-4	1.3549815177077857	false
791	POS_MZ546.6762127639113_RT13.505122711084733	0.3325522624570756	1.3502944826531007E-4	1.750949971936998E-4	1.296717119436552	false
792	POS_MZ425.2497004857586_RT13.036627490293048	0.2640576507147614	9.060379398696172E-5	1.0727282628986715E-4	1.1839771997329844	false
793	POS_MZ620.0534136396903_RT13.635988208954988	0.40148488224638346	1.1293943787428331E-4	1.3346838271405972E-4	1.1817694972293724	false
794	POS_MZ620.0514145744274_RT13.76805422480118	0.17543159389886087	8.001371611406405E-5	1.1126145348618748E-4	1.3905297602673274	false
795	POS_MZ131.03369805120653_RT2.320190650927781	0.3157175125147895	3.4551212885840494E-6	6.9453864500499514E-6	2.0101715308802532	false
796	POS_MZ131.0342051188151_RT3.020038093070837	1.8157571246568693E-7	2.6709702656392815E-5	6.961208495628386E-4	26.062470949905016	false
797	POS_MZ537.0050436058324_RT13.955279939071644	0.08318529993742918	7.646445307408574E-5	1.0222333932005556E-4	1.3368740010604963	false
798	POS_MZ537.0048094738785_RT13.955557251245152	0.08251648970090364	7.638567617364004E-5	1.0218993567469339E-4	1.3378154229124721	false
799	POS_MZ521.337136217868_RT11.388251939869699	0.08763313893137226	3.663372977004404E-4	2.78491476282784E-4	0.7602050843059686	false
800	POS_MZ634.7284335913349_RT13.652703346667684	0.20509712441025885	9.133244256152822E-5	1.1621221231290137E-4	1.2724088949511265	false
801	POS_MZ634.7278242236132_RT13.649725767490501	0.45608592732787123	9.491363843164165E-5	1.0945191119731837E-4	1.1531736956448826	false
802	POS_MZ564.6749758174888_RT13.577609606409437	0.30504133100167774	0.0019427120219001636	0.0023765940234708417	1.223338300622806	false
803	NEG_MZ102.95542210404591_RT1.6298508225806456	0.8892912513757545	1.3839243297323134E-4	1.348729553831545E-4	0.9745688581776896	false
804	POS_MZ242.92582391136492_RT1.57118737392248	0.875735994399063	1.2637330288693387E-4	1.293108847324104E-4	1.023245272366623	false
805	POS_MZ61.04045127540506_RT3.1492011999299048	0.8949317142756312	4.0184470117455293E-4	4.150355173265924E-4	1.03282565656206	false
806	POS_MZ61.04053105590164_RT18.430218612903225	0.6360203988156021	9.871575143237088E-5	8.971512001949027E-5	0.9088227432574745	false
807	POS_MZ61.04055078567997_RT18.460098311827963	0.6543077746539399	9.78118502489625E-5	8.925628808842084E-5	0.9125304128409285	false
808	POS_MZ531.330457790396_RT13.853381054617559	0.2479736730034543	8.230811635162915E-5	9.767895616426647E-5	1.1867475589767045	false
809	POS_MZ531.3310126851761_RT13.839535138135059	0.13685366292992818	7.836870869009027E-5	9.774557869121799E-5	1.247252638521246	false
810	POS_MZ531.3283113869288_RT14.753448769476519	0.32886577817548956	7.829512994884426E-5	9.025114175474229E-5	1.152704412314147	false
811	POS_MZ620.3881547190283_RT13.623666093245614	0.6120457025002988	1.0094609048965394E-4	1.1228923678266823E-4	1.1123683565950169	false
812	POS_MZ620.3889928049066_RT13.70196813717053	0.44661719137840583	8.418289597720409E-5	1.0123072834416125E-4	1.2025094547896469	false
813	POS_MZ534.8455292077572_RT12.724664592225386	0.04263082817906594	6.016130189281771E-5	7.806058132730503E-5	1.297521477616564	false
814	POS_MZ494.8065930441317_RT13.693882566568677	0.2025792879427808	7.066735979157496E-5	8.590276174599825E-5	1.2155931960576751	false
815	POS_MZ458.9590176819553_RT13.143823262881103	0.26583465288435515	1.2594847268681536E-4	1.6172197004310436E-4	1.284032800026434	false
816	POS_MZ458.9594449378207_RT12.781734249696754	0.2010469193076696	1.229143788683381E-4	1.6348489103266948E-4	1.3300713271942675	false
817	POS_MZ498.3111057105394_RT13.657578110310817	0.0581129234990192	7.47415901775174E-5	1.0322209002657201E-4	1.3810529021581033	false
818	POS_MZ498.3116489568305_RT13.64969677756947	0.10340377800485223	8.103889670655797E-5	1.0555015007756056E-4	1.3024628217701173	false
819	POS_MZ512.8320043421493_RT12.651324373115417	0.05869907809965125	5.583664137527542E-5	7.153518704572961E-5	1.2811513243596622	false
820	POS_MZ108.51803178684686_RT22.766804473118277	0.7551654892018704	1.5505005488542802E-4	1.4814391000436748E-4	0.955458610536038	false
821	POS_MZ424.6003121014734_RT13.038174745903111	0.27080643370863733	9.00990183540683E-5	1.0596267111582268E-4	1.1760690965512397	false
822	POS_MZ530.3249987530452_RT18.57467422580645	0.13377383044087177	4.6503611882621006E-5	6.912736810515887E-5	1.4864946034652557	false
823	POS_MZ94.04584499072003_RT21.51972521505377	0.6229157972593955	1.54466197570618E-4	1.378068176410683E-4	0.8921487018418158	false
824	POS_MZ393.20922408932256_RT10.736013275681106	0.49150670667147844	5.021727025895786E-4	4.4137590176309923E-4	0.8789324857504888	false
825	POS_MZ393.20969218665346_RT10.831654191260828	0.7781213350197014	4.4524107183005414E-4	4.206861461206926E-4	0.9448502681739702	false
826	POS_MZ561.3522450454055_RT13.531728236694216	0.2913839125038338	1.3693627227099095E-4	1.7784361822175437E-4	1.2987327263430215	false
827	POS_MZ561.3505016064717_RT13.598057364398365	0.3730304378487719	1.31508827628937E-4	1.656553373689556E-4	1.2596518450941239	false
828	POS_MZ542.3377608471892_RT13.6660362554951	0.14754163975692736	6.736247038810436E-5	8.334602006714417E-5	1.2372767742476138	false
829	POS_MZ404.24047065177723_RT12.621766413403327	0.6545912099313667	7.416605131368424E-5	7.937177555392967E-5	1.0701901226779338	false
830	POS_MZ555.3404020908397_RT14.004078176377131	0.7911041752613319	7.538382509491406E-5	7.927829080032963E-5	1.0516618213590534	false
831	POS_MZ564.3362551519906_RT13.321353507516797	0.21567515807952775	9.210343668268454E-5	7.305832708823356E-5	0.7932204239016039	false
832	POS_MZ564.3399687736265_RT14.046948142121407	0.687483186838	8.273910415344797E-5	7.595007472067495E-5	0.9179465441131428	false
833	POS_MZ564.3396527690272_RT14.051072564582814	0.7183193959979022	8.16298457593374E-5	7.558564153332772E-5	0.9259559518974309	false
834	POS_MZ141.1135302311649_RT22.795912440860217	0.36000141180291845	1.4933729194420512E-4	1.2938917125770142E-4	0.8664223756383861	false
835	POS_MZ590.7012105984791_RT13.64153819169189	0.10456434511347923	9.644333503962766E-5	1.37915496639791E-4	1.4300158386592792	false
836	POS_MZ590.7033195918585_RT13.543047005918403	0.27749965686053235	1.1077380431686813E-4	1.4161634704962133E-4	1.2784281258818935	false
837	POS_MZ404.23637882690423_RT20.36050584946237	0.8370900876998959	1.2147350958168655E-4	1.2537629736582856E-4	1.0321287151213618	false
838	POS_MZ404.2366344521471_RT20.349329698924734	0.5876035334038594	1.1337904687404444E-4	1.2377496318287116E-4	1.0916916890329462	false
839	POS_MZ472.7931879515289_RT13.636357215588095	0.19980136472993415	7.169616125400325E-5	8.644783222356676E-5	1.2057525913737792	false
840	POS_MZ459.2794117261005_RT11.22121373355303	0.09828121813773727	0.0060844298832533434	0.003418225196982687	0.5617987654670716	false
841	POS_MZ459.27956972840013_RT11.357067826826077	0.2109759247917673	0.007178010250732212	0.0049817183706051165	0.694024973020475	false
842	POS_MZ340.71054225549864_RT11.95503775838862	0.2468608415100244	0.001593403402972679	0.0011833316247281856	0.7426440928396054	false
843	POS_MZ345.2315736207186_RT10.47165653317448	0.5137180737640783	2.9088139801480975E-4	2.617440929104883E-4	0.8998309781815681	false
844	POS_MZ520.3262424263903_RT13.784013760048104	0.14211579587300194	8.947488841050181E-5	1.082703976901009E-4	1.210064629456336	false
845	POS_MZ622.3963846187829_RT12.978620497036067	0.30869074919777484	1.1869647417778789E-4	1.4210042550892268E-4	1.1971747812498583	false
846	POS_MZ580.3467837097825_RT12.859500805192795	0.2222368045014338	9.45835431629923E-5	1.1402977396958634E-4	1.2055984599042042	false
847	POS_MZ596.3775588858654_RT13.868196665554633	0.16536980469680063	7.42555717533661E-5	1.0844695537270395E-4	1.4604554622904498	false
848	POS_MZ439.25489807891506_RT12.262630720088135	0.23014754152107897	1.212467844532343E-4	1.024155539187155E-4	0.8446867632866409	false
849	POS_MZ439.2546042261138_RT12.416314228892993	0.13641710834589404	1.1980777657469512E-4	9.69541391121534E-5	0.8092474619267019	false
850	POS_MZ732.5525473317792_RT19.688654494623663	0.3205786128189858	2.1418059119304142E-5	2.8993314562430237E-5	1.3536854297081709	false
851	POS_MZ732.553474672379_RT19.386048516129033	0.24320895542637433	1.9584039407105702E-5	2.7730905591511367E-5	1.4159951895036387	false
852	POS_MZ732.5524219800067_RT19.801399817204306	0.3205609478855651	2.1103716191167303E-5	2.8614714827991905E-5	1.3559088157169321	false
853	POS_MZ732.5529378256489_RT19.97354449462365	0.1705360558960063	2.2771162254974853E-5	3.330472686939494E-5	1.4625835298379994	false
854	POS_MZ732.5535901798863_RT19.856703913978492	0.3130747724943701	2.1073170357891154E-5	2.8745702982713897E-5	1.3640900962939186	false
855	POS_MZ517.6595675609993_RT13.349957985593896	0.06907705890168492	8.278208998942807E-5	1.4665248056628524E-4	1.7715484180819057	false
856	POS_MZ517.6602524026391_RT13.400655232406681	0.1808394793644934	9.396970075579295E-5	1.435980861725193E-4	1.5281317809630985	false
857	POS_MZ611.0524485634425_RT13.893865642173648	0.2277556256049249	7.230127489564218E-5	1.0188794073710338E-4	1.4092136118507708	false
858	POS_MZ567.0277289972905_RT13.867616912118315	0.13961189008638009	6.992406507234278E-5	1.2103497408985337E-4	1.7309487651301698	false
859	POS_MZ567.0266306952296_RT13.83385209892284	0.18180030061564967	7.962044171706553E-5	1.2123753988622048E-4	1.5226936358509917	false
860	POS_MZ532.3360539920404_RT13.632228614259587	0.14526963733109466	9.555679136064797E-5	1.4205336998880866E-4	1.4865858089842563	false
861	POS_MZ532.3381377193263_RT13.791676132802884	0.08238230066010144	7.358556896961306E-5	1.312363188484453E-4	1.7834518464162306	false
862	POS_MZ532.3347748795442_RT13.395765648369553	0.43747414972122867	1.1537937120408739E-4	1.4268311688533914E-4	1.236643217902062	false
863	POS_MZ532.3351617640012_RT13.382659915205153	0.2959202349585921	1.1519021259200715E-4	1.526727515129386E-4	1.325396907232831	false
864	POS_MZ473.63432476380876_RT13.196067774961655	0.37462528742521695	1.3265542758825538E-4	1.6597160196808524E-4	1.2511482190026841	false
865	POS_MZ615.8586855657762_RT12.98117953512023	0.3072120042896378	7.810027586511312E-5	9.058763617165526E-5	1.1598888117643662	false
866	POS_MZ490.8191229712767_RT12.574444127223828	0.14260145277547864	5.3641396671928435E-5	6.515358928580531E-5	1.2146139610101059	false
867	POS_MZ649.4020572813565_RT13.784312318157752	0.03732491285653783	5.737006153496401E-5	9.006764520243541E-5	1.5699415826413916	false
868	POS_MZ649.4048525914591_RT13.678782757769445	0.13833188310704525	8.101953745176928E-5	1.0426740341077437E-4	1.2869414796751275	false
869	POS_MZ296.1827107161981_RT11.68286439136465	0.22059313827402116	0.0024650770912841035	0.0017682141430766154	0.7173058194928583	false
870	POS_MZ581.7018327656608_RT13.86269428969648	0.18390728513074062	7.54108432056171E-5	1.1449910011406144E-4	1.518337353712719	false
871	POS_MZ581.7018373596192_RT13.848353560743787	0.17164828557470901	7.33109788987265E-5	1.1352002148793963E-4	1.5484723187881428	false
872	NEG_MZ118.92941542674527_RT1.6460322354598793	0.4530026134070959	1.1236988633084297E-4	1.257137069000173E-4	1.118749079534414	false
873	POS_MZ369.3519265781362_RT21.63922867741936	0.9102158584454154	1.3286819210724004E-4	1.372399017893892E-4	1.0329026053024088	false
874	POS_MZ369.35155511671496_RT21.389616655913983	0.8965276456487421	1.304544034629777E-4	1.354705005098986E-4	1.0384509599811589	false
875	POS_MZ369.3516931021085_RT21.654042215053767	0.8560871531432164	1.303932895605703E-4	1.373597354424876E-4	1.0534264140846088	false
876	POS_MZ544.3403891286542_RT17.48661215053764	0.6485455855237985	3.2177857530543706E-5	2.6967940561159384E-5	0.8380899982405917	false
877	POS_MZ740.4640196158613_RT12.08748128765569	0.21840429336651912	3.0943801419552663E-4	2.5231990632415763E-4	0.8154134099526718	false
878	POS_MZ415.7645867485031_RT12.30275001657394	0.1487136568569103	1.6046826818938708E-4	1.3074524961594885E-4	0.8147732326844914	false
879	POS_MZ415.76526354971946_RT12.299396450614424	0.16568114304278558	1.6107278819500336E-4	1.3303180946313994E-4	0.8259111359150529	false
880	POS_MZ731.4574260096396_RT13.242227167725435	0.2142930147585853	1.065822310578865E-4	1.3706094879809737E-4	1.2859643435654615	false
881	POS_MZ644.4084653144263_RT13.036642386992135	0.23147757775477107	8.500319324791996E-5	1.0589757475811371E-4	1.245807018675796	false
882	POS_MZ454.93496507266633_RT13.147487986926397	0.20721629884142412	6.98175719492952E-5	8.64258116695555E-5	1.237880511403662	false
883	POS_MZ437.23560538412113_RT10.986196223337775	0.6141761901604106	4.017929438330234E-4	3.680125074660145E-4	0.9159257600575302	false
884	POS_MZ576.3622384030577_RT13.526775045933153	0.18580462121966423	9.474743571182025E-5	1.325472307999429E-4	1.398953225532065	false
885	POS_MZ576.3617392945057_RT13.55041234338803	0.4068687952196339	1.0557609646869167E-4	1.3128012282503365E-4	1.243464450913512	false
886	POS_MZ504.3104436783083_RT12.002227542414522	0.37514906142338855	0.001380245620191903	0.0010402912121701886	0.753700063924529	false
887	POS_MZ487.3053055645293_RT13.678750677084873	0.05904341502939969	6.911974510169286E-5	9.50368380701768E-5	1.3749593250141947	false
888	POS_MZ562.3428781239497_RT12.746607052599693	0.9726048033685375	6.274302818048414E-5	6.23710603495508E-5	0.9940715671251417	false
889	POS_MZ562.345454728767_RT12.776205073439622	0.7475763158930937	6.357232114896022E-5	6.698397686183466E-5	1.0536657408635495	false
890	POS_MZ562.3448509376833_RT12.770202665356212	0.2991914978467636	5.449172590312691E-5	6.543671105301974E-5	1.2008559091952853	false
891	POS_MZ113.96406436232166_RT22.887435322580647	0.7182287297262779	1.8478246038709586E-4	1.7551654811112768E-4	0.9498550227302025	false
892	POS_MZ113.9640654290304_RT22.840762666666663	0.7441793020784147	1.8525950355547616E-4	1.7689961555239159E-4	0.9548747144268299	false
893	POS_MZ544.3405807659191_RT16.942195516129033	0.5137750544732185	2.441364034399055E-5	2.8546133178218488E-5	1.1692698334210185	false
894	POS_MZ414.9325717398761_RT12.981776910737128	0.2745470928177829	9.698104403817882E-5	1.172923273991853E-4	1.2094356022091335	false
895	POS_MZ469.27735097684587_RT13.240956758614157	0.14899354061900816	8.98389115586617E-5	1.145712017732858E-4	1.2752959690353636	false
896	POS_MZ481.3125283859418_RT18.65354911827957	0.3848960781675683	2.7314335716024028E-5	3.42416570544255E-5	1.2536148566973035	false
897	POS_MZ481.3119634814486_RT19.289114204301086	0.12258149292639087	2.441283274031029E-5	3.929408349853998E-5	1.6095667355168446	false
898	POS_MZ481.31197906908426_RT18.50002053763441	0.327545381530149	2.7270462945873173E-5	3.503728320862316E-5	1.2848070558305407	false
899	POS_MZ481.31208834151727_RT19.102152064516133	0.29945075538786603	2.862779733903608E-5	3.904546233464514E-5	1.3639003333799564	false
900	POS_MZ481.3126773633223_RT19.033049526881726	0.2728205390051961	2.8742002529118804E-5	3.972750334202063E-5	1.382210696758944	false
901	POS_MZ605.7118466300966_RT13.578308877679136	0.28658170136293326	1.0536491159802335E-4	1.3194292073456982E-4	1.2522472494253494	false
902	POS_MZ116.0710012380005_RT2.014151634741364	0.9187868925634364	5.765781669170766E-4	5.924933323780098E-4	1.0276027889610015	false
903	POS_MZ487.55610115365477_RT13.681269777252458	0.22887940473326074	7.288191004501577E-5	8.915488873597143E-5	1.2232787077191665	false
904	POS_MZ503.32776354717953_RT12.596114343417906	0.6561245432480729	1.4243102849615803E-4	1.5414469549917823E-4	1.0822409774520176	false
905	POS_MZ390.99053660005137_RT13.37936247968974	0.8786318992294868	1.0800393833482152E-4	1.1078197702014177E-4	1.0257216424525937	false
906	POS_MZ409.92508033014116_RT12.981051892407038	0.15932799644640272	6.131219677836166E-5	7.503030615770554E-5	1.2237419322770913	false
907	POS_MZ488.30838456194505_RT13.259119198145838	0.48075580634423787	1.1893416158987119E-4	1.4224454816841328E-4	1.1959940379360885	false
908	POS_MZ488.30901870048297_RT13.247654310657742	0.2586134524134176	1.20010009653172E-4	1.6073262686091842E-4	1.3393268388648119	false
909	POS_MZ483.95117351605154_RT13.243194622097866	0.20535124797564897	8.271521376778793E-5	1.0259572699010482E-4	1.240348931190927	false
910	POS_MZ545.343063846826_RT17.412402559139792	0.8704699050695954	9.754219698270276E-6	1.0452864130141136E-5	1.0716248406825153	false
911	POS_MZ545.3421417564474_RT16.90632986021505	0.8474654123118839	1.048501362197867E-5	1.1306314100341455E-5	1.078330892831763	false
912	POS_MZ90.97741789458901_RT1.5563267395164035	0.930731465437223	3.6570811972248406E-4	3.72664782097073E-4	1.019022444401475	false
913	POS_MZ102.9707534954112_RT1.454073932171473	0.9657572893155	1.130870879016668E-4	1.1174141728190369E-4	0.9881005812004531	false
914	POS_MZ459.2796223958333_RT12.543638225991371	0.6371157270320809	1.342981911205131E-4	1.2159587581982201E-4	0.9054170782591359	false
915	POS_MZ732.5525581620085_RT19.52839378494624	0.3303122590309151	2.1078802894245243E-5	2.8392677842059828E-5	1.3469777190151229	false
916	POS_MZ435.25992674737415_RT13.483685910639997	0.45774525267330457	7.185813263794174E-5	8.113496575030222E-5	1.129099278979346	false
917	POS_MZ653.4153849342729_RT11.852195199888937	0.17613089778899416	2.3164502793257278E-4	1.8873375119825818E-4	0.8147541645193213	false
918	POS_MZ653.4146147697203_RT11.832500859614742	0.0942132376684961	2.4525223488692507E-4	1.9468289974787584E-4	0.7938068325356362	false
919	POS_MZ502.9855048924921_RT13.298573096093971	0.2758656832414963	1.0675945849321506E-4	1.4322735126588506E-4	1.341589338194214	false
920	POS_MZ502.9834858103884_RT13.295345939821484	0.30324963257197846	1.0712521492330303E-4	1.4139209171799098E-4	1.319876854568941	false
921	POS_MZ522.3314061318674_RT13.948490413764128	0.22091269418407844	5.1442854700233365E-5	6.481122502153916E-5	1.259868360712205	false
922	POS_MZ547.3323777724859_RT11.54145670576224	0.3684547974457242	0.0046906425018743494	0.00354058038026487	0.7548177843120805	false
923	POS_MZ552.3516179604383_RT13.864411272572646	0.24838579482949852	7.188707205171988E-5	1.1562164978476924E-4	1.6083788988037249	false
924	POS_MZ552.3516291165263_RT14.002523905168292	0.17614954106200065	4.775209953084887E-5	5.952404172032967E-5	1.2465219813398127	false
925	POS_MZ552.3516179646315_RT13.81128754392219	0.2432054585414345	7.206455411495725E-5	1.1625609475707277E-4	1.6132215925685358	false
926	POS_MZ399.9222180766444_RT12.922147788931007	0.1610414266571094	8.737146900581274E-5	1.093981970572089E-4	1.2521043574296633	false
927	POS_MZ584.3592312770719_RT12.955144007904268	0.7294187744457923	7.155265613977417E-5	7.595225683754343E-5	1.0614875943832873	false
928	POS_MZ606.3690225030718_RT12.846325998752077	0.8066020733687369	7.216266123339873E-5	7.53108755290755E-5	1.0436266379574664	false
929	POS_MZ606.3722298010643_RT12.861311311819087	0.6641356460193755	7.70709866598169E-5	8.25346865868871E-5	1.0708917864408092	false
930	POS_MZ606.3723341425742_RT12.980558382391251	0.5837595198854337	7.458668418804722E-5	8.168134386655286E-5	1.095119655146737	false
931	POS_MZ548.3348795652914_RT12.293296293378182	0.2016669136895506	0.0014885907845881858	0.001036348945202186	0.696194653313596	false
932	POS_MZ548.3353061537357_RT12.072145134153654	0.23940533471980374	0.0015234958256366438	0.0011040141587603295	0.7246584730870399	false
933	NEG_MZ92.9266090803249_RT1.6213802942721738	0.6199030680604318	2.6043221471968686E-4	2.925523135628267E-4	1.123333815970931	false
934	POS_MZ561.6865623261929_RT13.502288835027983	0.22275027669364555	1.0507116048424174E-4	1.441314377654598E-4	1.3717506983000936	false
935	POS_MZ561.6850951838782_RT13.556730469189441	0.31536890443236776	1.0202842787433954E-4	1.3457631649332712E-4	1.319008038221213	false
936	POS_MZ450.77982223858265_RT13.483397815302	0.20052570394569935	5.9125579612081205E-5	7.031600874347516E-5	1.1892654449193325	false
937	POS_MZ625.7276765583654_RT13.918852579519625	0.2549793303586667	6.633783871918687E-5	8.751217293329434E-5	1.3191893890866724	false
938	POS_MZ116.05306912541053_RT8.723227390777918	0.291153481452056	3.766271245245604E-5	4.6688622395071175E-5	1.239651086044562	false
939	POS_MZ480.3138558176078_RT20.14598112903226	0.4592142446636829	6.322709026368736E-5	8.104051650762296E-5	1.2817372453744913	false
940	POS_MZ609.3889875525033_RT11.69584585734904	0.3142000472131121	2.979936169610323E-4	2.569986021580857E-4	0.8624298895358306	false
941	POS_MZ609.389872568307_RT12.050911582700472	0.26354092227131765	3.0091567345417677E-4	2.5608327878854807E-4	0.8510134279447702	false
942	POS_MZ246.169897925756_RT10.653449657601765	0.11101659659832164	1.9974782804518205E-4	7.026459825907309E-5	0.35176651954973726	false
943	POS_MZ502.31125025612613_RT14.217629419258627	0.049925575772941766	2.860109058531858E-5	3.778957341384088E-5	1.3212633728463103	false
944	POS_MZ502.3113847959457_RT14.888301161290324	0.03672933019709679	1.3792660525393266E-5	2.0898870963777027E-5	1.5152168013778577	false
945	POS_MZ382.22762455399624_RT12.280585313039794	0.48051030937052386	5.328043880073763E-5	5.9426170913946234E-5	1.1153468749796318	false
946	POS_MZ476.29990329545547_RT13.693196774919363	0.39761243381373257	6.962795764422002E-5	7.946500990247114E-5	1.1412802068461607	false
947	POS_MZ476.2991502040361_RT13.622213356518882	0.30906492134451025	6.997050054695546E-5	8.158142338155288E-5	1.165940256877334	false
948	POS_MZ505.3036269322795_RT13.832546496179768	0.9753688089761996	1.1675015168320479E-4	1.1738567444232431E-4	1.0054434426847167	false
949	POS_MZ680.4222215227419_RT13.143338651158208	0.15946803922930886	6.565077486034293E-5	8.077859903771264E-5	1.2304287224263646	false
950	POS_MZ512.3172771498157_RT13.50698708129285	0.696276410059447	3.844902018933674E-4	3.585828120709218E-4	0.932618855578456	false
951	POS_MZ668.4001589652127_RT13.43702504765288	0.42672173122399437	7.358262726613831E-5	8.412220066054868E-5	1.1432345349166477	false
952	POS_MZ335.72408360867314_RT11.838753954861781	0.5765242749075337	6.681075561987328E-5	7.32957331166695E-5	1.0970648728131915	false
953	POS_MZ335.7248423639441_RT11.894261700411235	0.6534847344586141	6.690195333403123E-5	7.210712391717598E-5	1.0778029687288222	false
954	POS_MZ556.8583990939364_RT12.797236029646015	0.21532153767283058	6.34841043149148E-5	7.489923597118244E-5	1.179810864143921	false
955	POS_MZ483.7808683674342_RT12.56799328222802	0.4105503275825457	8.396936424315422E-5	7.80311957722519E-5	0.9292817264436245	false
956	NEG_MZ339.19981122204035_RT19.009644063132175	0.6280899893603284	8.102683345516683E-5	9.128473657629313E-5	1.1265988399608646	false
957	POS_MZ514.8081740514742_RT12.6521825597092	0.17025422369195886	4.7133933950019234E-5	5.594224234720243E-5	1.1868782776868045	false
958	POS_MZ395.24632329973474_RT13.014706834398728	0.38993188538501977	3.434894083461434E-5	3.9394600388805284E-5	1.1468941816426053	false
959	POS_MZ395.2404045269053_RT13.134811406432734	0.09701946970492514	2.5586317967103868E-5	3.3330358842558316E-5	1.302663356463048	false
960	POS_MZ709.9468478957639_RT13.196961365947104	0.41862946673626933	1.0466831906744564E-4	1.235383094948327E-4	1.1802836865587543	false
961	POS_MZ482.3065695820716_RT12.567864655217205	0.4467068299328334	8.176339937754702E-5	7.639934773374714E-5	0.9343954424028889	false
962	POS_MZ538.344601213832_RT13.806482092168963	0.18918668677830652	5.760935730131275E-5	8.22755503024015E-5	1.428162960959238	false
963	POS_MZ568.3430559829279_RT13.08354381838462	0.6941047556432947	4.811772139157111E-5	5.163481300280933E-5	1.0730934780268775	false
964	POS_MZ532.3331656508743_RT13.472789127853627	0.45418688186441925	1.0768346841420944E-4	1.3371686625090017E-4	1.24175853749948	false
965	POS_MZ650.3975370752748_RT12.96222838875499	0.5905317944040398	7.343192932300674E-5	7.91208826919193E-5	1.077472475820272	false
966	POS_MZ650.3959949525984_RT12.944472912477211	0.8091951950966432	7.343192932300674E-5	7.606466655833847E-5	1.0358527585970272	false
967	POS_MZ517.322012960517_RT12.879502250290539	0.6281727939241488	6.658755561484887E-4	6.155719473920666E-4	0.9244549401281753	false
968	POS_MZ599.3648168106489_RT13.668005423666866	0.5230565769197746	6.221806979137788E-5	6.957419319239108E-5	1.1182313020265473	false
969	POS_MZ476.5496237976443_RT13.654189300367575	0.19462309060396232	5.961788629802881E-5	7.534235911734724E-5	1.263754282409679	false
970	POS_MZ476.54945554106524_RT13.645985675413353	0.14467327940085162	6.291242776378075E-5	8.069422466205207E-5	1.2826436290940353	false
971	POS_MZ492.79488413976026_RT12.57271301496695	0.1519646285603411	4.222098932485755E-5	5.092197670298634E-5	1.2060820344871952	false
972	POS_MZ753.471893639776_RT13.29084338003128	0.3393306930698863	7.870572747642417E-5	9.519083905444836E-5	1.209452502461936	false
973	POS_MZ530.3247526438198_RT19.02478758064516	0.1313348690685292	4.585443638270753E-5	6.864622123828668E-5	1.4970464507590002	false
974	POS_MZ530.3246958744106_RT19.269281666666664	0.20555484549041592	5.2090975512102E-5	7.845765455998057E-5	1.5061659680716277	false
975	POS_MZ530.3249311549689_RT19.44703962365591	0.2851725506828351	5.9124078850258034E-5	8.175613634791749E-5	1.3827891772314806	false
976	POS_MZ530.3250295987693_RT19.660924827956983	0.29975851295929323	6.010772549016422E-5	8.217591736264038E-5	1.3671440183855785	false
977	POS_MZ530.3247352519505_RT19.7965984516129	0.33273541021646125	5.95643760999128E-5	7.959998158121055E-5	1.3363689304440995	false
978	POS_MZ487.3046863542782_RT13.684534539141877	0.06098683095493751	6.65751610626477E-5	9.225685876876296E-5	1.3857549466827217	false
979	POS_MZ623.8706399261476_RT12.979691865039758	0.1999229072245856	8.190180825558826E-5	1.0219740738118923E-4	1.2478040419115677	false
980	POS_MZ358.23843409132405_RT11.725347871284006	0.3334897299324484	6.044460615554657E-5	7.272311078808136E-5	1.2031364817058714	false
981	POS_MZ591.0367220003337_RT13.571672093658753	0.3187700852206221	1.0122669424279023E-4	1.2700826691164064E-4	1.2546914414394865	false
982	POS_MZ166.08659535109814_RT9.102303978344942	0.4403870851599776	8.404013390267773E-4	0.0010367965791886367	1.2336922028102597	false
983	POS_MZ775.4833987659019_RT13.334712983355304	0.14268425117820094	6.076145616857256E-5	8.104176478769971E-5	1.3337692987946637	false
984	NEG_MZ296.88257722955007_RT1.6809454997977622	0.39821561807341577	9.979788351379441E-5	7.994950714876373E-5	0.8011142554712879	false
985	POS_MZ417.25244256326596_RT13.132154364906414	0.28415348273085317	5.614715603008347E-5	6.666197563684782E-5	1.1872725236720902	false
986	POS_MZ702.4305127960986_RT13.483723488895416	0.2623996712227412	5.988854091037204E-5	7.120571717593925E-5	1.1889706460290002	false
987	NEG_MZ395.2440707370339_RT16.644264535454717	0.5495544701238155	3.190107597557222E-4	2.580410392778847E-4	0.8088787960489979	false
988	POS_MZ407.24994569632935_RT12.429461670038608	0.2845697428989151	5.523258956023682E-4	4.1864088843139786E-4	0.7579599141822364	false
989	POS_MZ407.2521966171262_RT12.324899160522863	0.3690908473295009	5.391659473311177E-4	4.3039013264464966E-4	0.7982516974135505	false
990	POS_MZ484.2871804286872_RT13.069690607509699	0.12925903252128013	6.232820447100263E-5	7.789135151614566E-5	1.2496967011521016	false
991	POS_MZ484.28305563226746_RT13.018633708272967	0.38500872017047305	6.446191213608082E-5	7.296709365396121E-5	1.131941191876619	false
992	POS_MZ484.2855991757533_RT13.252363879122878	0.138880662091299	5.7446038389031014E-5	7.456378698196054E-5	1.2979796183159962	false
993	POS_MZ484.2861915580991_RT13.248704839196638	0.10498215790556986	5.72994164924589E-5	7.602544838960646E-5	1.3268101674231196	false
994	POS_MZ547.0103599009461_RT13.437472766090409	0.1716197047159802	1.0669405036976834E-4	1.5160958617414444E-4	1.420975074511773	false
995	POS_MZ547.0098709610381_RT13.47021048957528	0.35300157686559963	9.983113994510052E-5	1.2969676864013301E-4	1.2991614511409595	false
996	POS_MZ513.3015425488709_RT13.33585111172564	0.11446651302143773	7.084701799845201E-5	9.361075964739586E-5	1.3213083950751636	false
997	NEG_MZ108.9005886212232_RT1.635179843630684	0.7854259631403495	1.1328068905827118E-4	1.1940503430767587E-4	1.0540634533592426	false
998	POS_MZ417.23870489041235_RT12.301769811507333	0.1052979144142292	1.1994046320236705E-4	9.4965090316913E-5	0.7917685806889467	false
999	POS_MZ111.03983196272654_RT21.988215526881728	0.3986539457261493	1.6230178919525234E-4	1.4089974495316528E-4	0.8681342679695295	false
1000	POS_MZ481.2629133656525_RT11.200677582616045	0.3968109761096419	3.1903462061760483E-4	2.7316370100011146E-4	0.8562196180192171	false
1001	POS_MZ468.8058061567472_RT12.519011529248875	0.2627629904789741	4.1715491269854966E-5	4.874110824493493E-5	1.1684174574292239	false
1002	POS_MZ479.7973358904114_RT13.503281664266407	0.9668477054725269	5.073621797785769E-5	5.109664779987341E-5	1.007103994668523	false
1003	POS_MZ479.7943996327129_RT13.577225429159313	0.48806982759205697	5.5169609673803995E-5	6.093109194026321E-5	1.1044321738095406	false
1004	POS_MZ425.5838394997956_RT13.038496776204978	0.18879957689784987	5.8228400464427026E-5	7.107970260014804E-5	1.2207050517139337	false
1005	POS_MZ556.3415999897421_RT13.669627619778554	0.7855630341804063	2.0689407019261995E-4	1.909417873589795E-4	0.922896374851204	false
1006	NEG_MZ326.18756087678474_RT18.454949888239504	0.46018813587278906	1.050713996554669E-4	1.264114195498669E-4	1.2031001772544645	false
1007	POS_MZ553.3434884713056_RT13.863186206945032	0.17341321390917108	5.0342231299592266E-5	6.245029995816409E-5	1.2405151370132037	false
1008	POS_MZ761.5872136597992_RT19.71389082795699	0.5033749673704799	5.891406848770918E-5	5.180338029067749E-5	0.8793040715136632	false
1009	POS_MZ761.5869977397304_RT19.792468279569892	0.613758755224622	5.7961250629315265E-5	5.2740456809887165E-5	0.9099261357761739	false
1010	POS_MZ440.2568361116199_RT12.868711198684734	0.2116855613772266	6.631723088212566E-5	7.922595604182999E-5	1.1946511485476332	false
1011	POS_MZ440.25935085551794_RT13.011682579362922	0.11640023593437432	6.255374304523013E-5	7.972663915531529E-5	1.274530272275923	false
1012	POS_MZ208.88575154263566_RT1.6369798022896047	0.8187664110644235	5.549084049577581E-5	5.2695260216931285E-5	0.9496208697891801	false
1013	POS_MZ478.2927225587701_RT17.553427634408603	0.5249963095613435	7.153480951802786E-6	9.171505645027414E-6	1.2821038745781599	false
1014	POS_MZ478.29263519011477_RT17.950699118279566	0.5708582200342254	6.796462657001214E-6	8.605093680022942E-6	1.2661135820644303	false
1015	POS_MZ496.6376454397711_RT13.584905951567178	0.6883371496306108	6.652281419796487E-5	7.13863545503445E-5	1.073110862957575	false
1016	POS_MZ473.6333241708839_RT13.305774869252549	0.25162868728121013	1.1213497991516946E-4	1.5435656389119028E-4	1.3765246492036796	false
1017	POS_MZ593.3576397756095_RT12.959254263898012	0.17565827783900145	5.36975463373095E-5	6.769603558973564E-5	1.260691413430559	false
1018	POS_MZ697.4241795701552_RT13.709739836240768	0.6565378175191263	6.632641096775285E-5	6.077923873383913E-5	0.9163655600691151	false
1019	POS_MZ461.2733802422881_RT14.196081181890403	0.7025176874945747	4.5420317516192784E-5	4.87691168010065E-5	1.0737291033604035	false
1020	POS_MZ461.27787058856757_RT13.675036086767575	0.9357908995233726	9.605146371367764E-5	9.750334737637147E-5	1.01511568493138	false
1021	POS_MZ498.62615048976767_RT13.2953444836733	0.18694475179549852	7.560419882978291E-5	9.492693825348292E-5	1.2555775965195224	false
1022	POS_MZ450.7793571724192_RT13.56698627181951	0.09052107573807966	5.399295205724701E-5	6.915417787677823E-5	1.2808000904165464	false
1023	POS_MZ465.5427749824638_RT13.613018518030582	0.34757835638844137	5.480066537469703E-5	6.51517889124948E-5	1.188886822213242	false
1024	POS_MZ410.9086410370104_RT12.984106639354769	0.15819970586624232	4.939284195128386E-5	6.065577049398907E-5	1.2280275460523982	false
1025	POS_MZ732.5625695671197_RT20.125629021505382	0.23077701648193827	1.7922716119464345E-5	2.617887568748904E-5	1.460653369332697	false
1026	POS_MZ503.3066560478621_RT11.379724042776589	0.39064688662832925	0.005253694176764558	0.00395797211615532	0.7533693403129916	false
1027	POS_MZ503.3072690245926_RT11.34607756461608	0.1128538517425135	0.006574465575487193	0.0040750538258394866	0.6198304301772102	false
1028	POS_MZ527.9777605698717_RT13.385885200301406	0.15507614423602556	6.582873451154568E-5	8.44005439348757E-5	1.2821231421374615	false
1029	POS_MZ358.2425827578885_RT11.539758957208864	0.2765831020668086	5.98802230763329E-5	7.37849210207513E-5	1.2322085194421077	false
1030	POS_MZ358.2435560370858_RT11.38003724453948	0.5104304537191056	5.944684414529762E-5	6.808984783741485E-5	1.1453904545545317	false
1031	POS_MZ784.4905390588822_RT12.201185180274154	0.28533315359919054	1.927422123558495E-4	1.6389408101098328E-4	0.8503279017488631	false
1032	POS_MZ465.2921162278699_RT13.611611796609173	0.23477703571600284	5.4747336758507056E-5	6.809382859668022E-5	1.2437833989449594	false
1033	POS_MZ364.8959071668235_RT12.794346118990877	0.8616505771083216	6.84928427510681E-5	7.013529256845855E-5	1.0239798751434481	false
1034	POS_MZ393.75226429235727_RT12.203582355865473	0.1823499160485762	1.2721327199947656E-4	1.0345142223190712E-4	0.8132124943090276	false
1035	POS_MZ731.9594119492398_RT13.241999232375145	0.26432387367861265	7.942346111304101E-5	9.926042185401448E-5	1.2497619779216136	false
1036	POS_MZ228.1971307576924_RT16.155478204301076	0.31795982905617315	7.84501816833384E-5	1.0107111562310883E-4	1.2883477571929545	false
1037	NEG_MZ190.92758145896337_RT22.933808817204355	0.8969102934765645	8.377037051823257E-5	8.204367364392215E-5	0.9793877374108713	false
1038	POS_MZ602.3596773937013_RT12.926655844777304	0.2738232030178491	6.783919534193937E-5	8.180655356718563E-5	1.205889208367591	false
1039	POS_MZ602.3569142399879_RT13.16762799391506	0.44032218467922934	4.5061632240955906E-5	5.456360728758518E-5	1.210866197562925	false
1040	POS_MZ114.89328148570831_RT1.6160787553836073	0.36643484626046163	1.1480959952805678E-4	1.3431164517944722E-4	1.1698642424636678	false
1041	POS_MZ318.69813292325586_RT11.831795314419367	0.2090707183688325	0.0012504689354526765	8.981148445300546E-4	0.7182224356536552	false
1042	POS_MZ619.380904171712_RT13.932705849303707	0.9324132511663556	4.084236191322038E-5	4.1402097265106025E-5	1.0137047742996583	false
1043	POS_MZ301.2050349775008_RT10.165022434848366	0.3226629814265016	1.8478710755363175E-4	1.5405323684394986E-4	0.8336795725818598	false
1044	POS_MZ301.2048740213456_RT10.167041647957722	0.3233575750418398	1.8473623237202837E-4	1.5404070690588169E-4	0.8338413365260641	false
1045	POS_MZ544.3504904470136_RT16.712693602150544	0.7575003567236809	1.1797951420486747E-5	1.2947668515175088E-5	1.0974505703330746	false
1046	POS_MZ544.3401161111811_RT16.395968924731186	0.585866323711012	1.7554868124315532E-5	1.9825785568025548E-5	1.1293611223751965	false
1047	POS_MZ635.3969450919859_RT13.637968139801115	0.2307505075013878	5.07639989621604E-5	6.28874443265173E-5	1.2388197465174826	false
1048	POS_MZ557.0134123143386_RT13.468834202295257	0.10710275479817932	4.5819540202837794E-5	5.9507056707635086E-5	1.2987266228382965	false
1049	POS_MZ498.96094824770944_RT13.291394190165342	0.2110538596615701	5.877266094814733E-5	7.330375706022296E-5	1.247242440237576	false
1050	POS_MZ487.80675112937934_RT13.681024224146924	0.12030294064925573	4.332657002657518E-5	5.5774461330159395E-5	1.2873038714107548	false
1051	POS_MZ540.3339103790859_RT12.791463216421176	0.9456775281572476	5.317048229010496E-5	5.375593253223491E-5	1.011010813084893	false
1052	POS_MZ469.61044360791936_RT13.194697288358649	0.20911321157535356	6.814462686651112E-5	8.467215979472181E-5	1.2425361130905679	false
1053	POS_MZ327.20909840573546_RT11.838645848026221	0.22243808788890695	2.0675913964991396E-4	1.6535996676445507E-4	0.7997710139655434	false
1054	POS_MZ572.3355020607313_RT13.11320463477377	0.5005162089622905	5.264781187462556E-5	5.792019545560937E-5	1.1001444009399546	false
1055	POS_MZ786.6005944692961_RT19.870913129032257	0.5446023205537853	1.1120580898801204E-4	1.002017539387922E-4	0.9010478395925695	false
1056	POS_MZ786.6005321215558_RT19.784799430107526	0.5574026442923334	1.1120342982987547E-4	1.0041271927689531E-4	0.9029642289856679	false
1057	POS_MZ578.8711748020623_RT12.857107623049872	0.10424978447833455	5.109966865753603E-5	6.578107964143827E-5	1.2873093186238707	false
1058	POS_MZ525.2884498531447_RT11.373244935217514	0.22738530477517216	3.1480139615821753E-4	2.6216967559889115E-4	0.8328097613236952	false
1059	POS_MZ415.211434805265_RT17.147158172043014	0.5994690359163488	1.7778776724808326E-4	1.9856145711351226E-4	1.1168454398577468	false
1060	POS_MZ666.4224241527319_RT13.094818687016485	0.3420266481885319	7.490845378456954E-5	9.021503760839962E-5	1.204337201617464	false
1061	POS_MZ109.52268506241134_RT22.440829698924734	0.5587617701745025	6.542259114912649E-5	7.151562032679156E-5	1.0931334126429877	false
1062	POS_MZ146.1654407958722_RT1.3870407170999572	0.7322765642466784	2.7872191176601556E-4	2.5671133125915803E-4	0.9210303188314265	false
1063	POS_MZ446.792116151976_RT12.420103024616633	0.26612520375781656	2.956464060049462E-5	3.47398842364676E-5	1.1750484203716787	false
1064	POS_MZ620.7218893733364_RT13.611048831302503	0.2896395812042154	5.7225506536179444E-5	7.04477443005313E-5	1.231054971195273	false
1065	NEG_MZ248.96006331961604_RT1.5632407000654123	0.6661775290135354	9.065360922717004E-5	7.946784190617463E-5	0.8766097961641566	false
1066	POS_MZ64.01655320198306_RT22.815732731182795	0.9564224029192232	9.32301348507935E-5	9.229001907597553E-5	0.9899161813256783	false
1067	POS_MZ546.6751610566762_RT13.568653734230297	0.24184132365671474	1.2733838672759621E-4	1.7720001859731254E-4	1.3915679564590442	false
1068	POS_MZ775.9852240782265_RT13.336562428313185	0.22795473246227527	4.744280252867329E-5	6.028266493307669E-5	1.2706387843897564	false
1069	NEG_MZ248.08007255608035_RT15.188910929516489	0.723262370818901	1.754248027209227E-5	1.9876000615758987E-5	1.1330211183066874	false
1070	NEG_MZ110.89759974451621_RT1.6337446936253037	0.7561559568357246	8.22455621306452E-5	8.7489112055051E-5	1.0637548068074063	false
1071	POS_MZ569.3140724767541_RT11.550636100920023	0.11806407174200806	2.555038933310507E-4	2.038236729500473E-4	0.7977321609184151	false
1072	POS_MZ569.3151153251466_RT11.546465937812316	0.22006539912363277	2.458121186305622E-4	2.0648176594607003E-4	0.8399983169926506	false
1073	POS_MZ569.3148121167878_RT11.546648408430915	0.14581125358186608	2.540069354869357E-4	2.0687498382036855E-4	0.8144462017298292	false
1074	POS_MZ139.9151391470304_RT1.7240209238975261	0.966650110144454	2.6060186771346864E-5	2.5842110336578406E-5	0.9916318161231203	false
1075	POS_MZ139.91489344943957_RT1.715308148698727	0.8874660499367271	2.4860219460228103E-5	2.5580767946504404E-5	1.028983995391877	false
1076	POS_MZ640.4037782421958_RT13.89928831360607	0.37605068396477326	5.358238060264596E-5	6.633812060617816E-5	1.2380584785533457	false
1077	POS_MZ527.6624798528593_RT13.37940347078928	0.1652846286753662	4.648192702458773E-5	5.7754788825982225E-5	1.2425213953679555	false
1078	POS_MZ470.782227384335_RT12.486513788865878	0.3378181859551792	3.44176814772987E-5	3.90728030271689E-5	1.13525378090737	false
1079	POS_MZ694.4227913543693_RT13.067412584631965	0.5081011857305133	5.947525445276457E-5	6.486201729180631E-5	1.0905714971479428	false
1080	POS_MZ654.4097112858269_RT14.155942150537633	0.15988123644721264	3.2552295759847795E-5	4.126012724174913E-5	1.267502837469367	false
1081	POS_MZ537.6758053717747_RT13.83844094374485	0.22449308246307997	5.684938342564894E-5	1.0505190989082594E-4	1.8478988435858619	false
1082	POS_MZ537.6773197667881_RT13.876963093582702	0.3128015932006851	6.043173980674059E-5	1.0083561766256868E-4	1.668587036961683	false
1083	POS_MZ205.0474184938624_RT2.733731187294921	0.36151572425777223	1.665811084864113E-5	2.0177073688921742E-5	1.211246213466497	false
1084	NEG_MZ94.923644650367_RT1.6223403712129205	0.6008038210383049	1.6238625263040326E-4	1.8446715942589846E-4	1.1359776855356845	false
1085	NEG_MZ174.9550353021519_RT22.895900640496585	0.18886126268581327	7.455676161723672E-5	5.814639011480423E-5	0.7798942557794974	false
1086	POS_MZ380.2352235911903_RT13.011741241244733	0.7855334961671008	4.040116533445734E-5	3.858292824758555E-5	0.9549954296659593	false
1087	POS_MZ162.11268829141267_RT1.9494532922332575	0.04330709657785925	8.324772495103464E-4	3.87882490878945E-4	0.4659376470733501	false
1088	POS_MZ298.3466836310752_RT20.48614835483871	0.10789254470577236	3.2694504784335285E-5	1.4759010221849098E-4	4.514217395004096	false
1089	POS_MZ478.2925529890163_RT17.77437575268817	0.5762273851068986	6.4746111386290805E-6	8.099998172126161E-6	1.2510401008949608	false
1090	POS_MZ478.29264355731266_RT17.01618079569893	0.5280592711380572	6.44482767474986E-6	8.252790776355166E-6	1.2805293163521982	false
1091	POS_MZ528.3096546520077_RT13.363853211086722	0.4931615588034315	6.41689114274202E-5	7.084492828116498E-5	1.104038181500022	false
1092	POS_MZ528.3100162720642_RT13.089175926567371	0.33256137955639753	6.340420634688767E-5	7.258456664597558E-5	1.1447910293027197	false
1093	POS_MZ528.31065188259_RT14.456039102403663	0.7272758245401767	5.332158335772716E-5	5.690857495308512E-5	1.0672709130052145	false
1094	POS_MZ797.4940393958393_RT13.398811017321663	0.17952726165723165	4.845795877833323E-5	6.25272348827584E-5	1.2903398421874077	false
1095	POS_MZ797.4979743629649_RT13.397108791431037	0.3646070944481805	4.9897046152519916E-5	5.955357466787914E-5	1.193529061536873	false
1096	NEG_MZ298.15638356176225_RT17.15621016765457	0.6597643773527091	1.0831006926059431E-4	1.1982774199355422E-4	1.106339815047559	false
1097	POS_MZ235.02211007277802_RT1.951538144051413	0.5160980673493827	6.11983133958461E-5	6.934059256947436E-5	1.1330474439869274	false
1098	POS_MZ235.02175567423495_RT1.9461424024241452	0.7933956431068863	6.144342599700124E-5	6.458061633123291E-5	1.0510581935060845	false
1099	POS_MZ90.5074441561135_RT22.80483264516129	0.8398882057030645	5.848975701704565E-5	6.041308137177308E-5	1.0328830970210205	false
1100	POS_MZ90.50772759222215_RT22.45721562365592	0.93394497599584	4.479242973018056E-5	4.5636291609865285E-5	1.0188393861366298	false
1101	POS_MZ130.01708246046496_RT1.447697315003099	0.3204156192568446	1.775536494992341E-4	2.014473634475718E-4	1.134571798528088	false
1102	POS_MZ496.3398995358965_RT17.69781739784946	0.9373075617461439	2.26916116549386E-5	2.320165734713554E-5	1.022477279267466	false
1103	POS_MZ496.3393075601312_RT17.61188551612903	0.9089069726718846	2.2505085692550575E-5	2.3248362893238248E-5	1.0330270771167829	false
1104	POS_MZ558.834941576886_RT12.793697437252346	0.08341248047438032	4.1132643020308534E-5	5.217499805406297E-5	1.2684572209060931	false
1105	POS_MZ558.8350029407494_RT12.794216822212489	0.18657757017135368	4.322821292437989E-5	5.164023833794709E-5	1.1945957245163603	false
1106	POS_MZ753.9736326559497_RT13.299668695826943	0.20540727225493094	5.916949739731547E-5	7.632658701440371E-5	1.2899651065460405	false
1107	POS_MZ460.2923559382728_RT12.48266441653743	0.19801341855849386	6.245609556185671E-5	5.507933129307839E-5	0.8818888020069658	false
1108	POS_MZ460.2886862809015_RT11.940464195993389	0.8903093916740392	6.805914101520266E-4	7.14967860800709E-4	1.0505096745799414	false
1109	POS_MZ546.8444269657389_RT13.831213078733814	0.057897965237267535	3.214838195667216E-5	4.438190432878872E-5	1.380533066597387	false
1110	POS_MZ645.8839409940986_RT13.038548216860102	0.373197663745656	6.109609187714099E-5	7.257209396807392E-5	1.1878352892687505	false
1111	POS_MZ688.4350169192078_RT13.145347203020773	0.2402655321609617	5.6730292034888006E-5	7.093746308132303E-5	1.2504335961764113	false
1112	POS_MZ688.4348098590809_RT13.146025000318437	0.2434922179308141	5.543364422348325E-5	6.959727377685322E-5	1.2555060153770272	false
1113	POS_MZ517.9953314709406_RT13.343503598268647	0.20381754604642555	5.150322710092209E-5	7.304626641614407E-5	1.4182852323604453	false
1114	POS_MZ517.9934264204115_RT13.356254230690801	0.18769181349494257	5.1150974681243806E-5	7.359457462924253E-5	1.43877169668535	false
1115	POS_MZ517.9946525409525_RT13.343496387337712	0.2098603365191387	5.185297262188859E-5	7.311563993255396E-5	1.4100568633878052	false
1116	POS_MZ608.3650926159274_RT14.134208462429434	0.5043070446593627	3.9249023147979054E-5	3.3973527971454135E-5	0.8655891343681363	false
1117	POS_MZ106.95135490197873_RT1.5902625157629182	0.41339884434730223	5.310774197110325E-5	5.917367707307594E-5	1.1142194127792755	false
1118	POS_MZ170.032713859312_RT1.9950793159752096	0.8999813660650249	3.7727608259252343E-4	3.864118879093521E-4	1.0242151722262653	false
1119	POS_MZ528.3116822604862_RT14.234312273090165	0.23608091092973726	5.8861664337663085E-5	7.128956701142448E-5	1.211137466356168	false
1120	POS_MZ461.7683335174938_RT12.487541687255392	0.4752032633298944	6.816765165853682E-5	6.345624263584418E-5	0.9308849739126576	false
1121	NEG_MZ174.95507541779548_RT1.4482592858064522	0.7332823339190933	9.411683643302331E-5	8.385009226381474E-5	0.8909149036632279	false
1122	POS_MZ576.694867863497_RT13.52215177728061	0.38833049786851026	5.583549648373955E-5	6.853655063282689E-5	1.2274727538741623	false
1123	POS_MZ576.6956772376028_RT13.519920087589371	0.40658299940911213	5.7225368685210794E-5	6.944027241182386E-5	1.2134525999090655	false
1124	POS_MZ553.3541012050423_RT13.81138546772326	0.014791188859507365	3.0656430803574325E-5	5.0390205460635136E-5	1.6437075073579666	false
1125	POS_MZ156.04236414099253_RT1.9663746007126772	0.897452342083334	1.3925089992672713E-4	1.3627866329405324E-4	0.9786555301672172	false
1126	POS_MZ61.04068737645303_RT15.89485365591397	0.6253951290411237	9.390422792888189E-5	8.555597360031017E-5	0.9110982059839281	false
1127	POS_MZ528.3078032494395_RT12.725495133287692	0.6205253214270448	3.763242693074397E-5	4.0055319277833117E-5	1.0643831010832245	false
1128	NEG_MZ115.91941304360667_RT22.745868118279542	0.9541723395711301	8.323070111115604E-5	8.39086850238899E-5	1.008145839259823	false
1129	POS_MZ520.3374495982213_RT17.78617932258064	0.9182247320346641	1.1158143402493751E-5	1.0931212504021923E-5	0.9796623066861544	false
1130	POS_MZ520.3375188358824_RT16.935369290322583	0.67226357676165	1.4174758848381575E-5	1.3055769853089709E-5	0.9210576344006284	false
1131	POS_MZ697.439685780515_RT11.95804302984862	0.20900393749408686	1.7155823045609584E-4	1.4314825605895215E-4	0.8344003996682968	false
1132	POS_MZ509.3283246831919_RT13.746002396195504	0.1723463078811076	3.975174366926997E-5	5.228526892644603E-5	1.315294980805209	false
1133	POS_MZ564.3526447317477_RT13.744508636329016	0.7766286302624128	5.250638765574915E-5	5.0799579851017685E-5	0.9674933302225642	false
1134	POS_MZ564.3526891895368_RT13.897912784995095	0.9080685230253502	5.191779999240549E-5	5.123452333507262E-5	0.9868392601875885	false
1135	POS_MZ567.3626617107827_RT13.835639291193592	0.22491896328083238	3.6562690269088375E-5	7.256734229405879E-5	1.9847374949706655	false
1136	POS_MZ567.3619588238295_RT13.865499951887482	0.27386681851240313	4.689408178777373E-5	7.954422950179787E-5	1.696253055167757	false
1137	POS_MZ550.3224306845257_RT12.79173005493604	0.5744802835630058	4.193377065162818E-5	4.506738255194669E-5	1.0747276443692966	false
1138	POS_MZ606.0461918026276_RT13.590052508300355	0.42554378333263587	5.584511989088588E-5	6.684471956542974E-5	1.1969661753083467	false
1139	POS_MZ810.5992021458123_RT19.912180870967738	0.3561955061066735	4.1693955022847705E-5	3.183100911394184E-5	0.7634442234251678	false
1140	POS_MZ810.59890189251_RT19.846588365591394	0.3843515970154727	4.068257908882002E-5	3.1964658937221215E-5	0.7857087641232023	false
1141	POS_MZ151.09666623351396_RT8.870375665130492	0.39460482751445514	3.6033142338075936E-4	2.964798023000202E-4	0.8227975221209957	false
1142	POS_MZ759.5720031081989_RT19.655874978494627	0.2447359304389738	6.053656183613426E-5	3.806578225194889E-5	0.628806478223668	false
1143	POS_MZ759.5717100738198_RT19.531852462365592	0.2538470480167463	6.006990457071821E-5	3.801393372290276E-5	0.6328282689071076	false
1144	POS_MZ759.5718328004242_RT19.56062444086022	0.2442811976518542	6.0210060394731365E-5	3.770718661700336E-5	0.6262605679150407	false
1145	POS_MZ454.5358236178367_RT13.57454601123149	0.2515778035879557	4.2090701069969336E-5	5.240822633867148E-5	1.2451260018584829	false
1146	POS_MZ243.2796313411835_RT15.21685221505376	0.12304666709101175	2.2748269730195705E-5	1.4666354312152315E-4	6.447239498257057	false
1147	POS_MZ522.3562710688503_RT18.297165634408607	0.651553323773677	1.668202524808967E-5	1.874206150930504E-5	1.123488379293232	false
1148	POS_MZ522.356102400073_RT17.538750999999994	0.6041322246353431	1.86511809017886E-5	2.1162068822029437E-5	1.1346235358212653	false
1149	POS_MZ522.3559107631265_RT17.617504462365588	0.6205515281138152	1.834866325607956E-5	2.0683298297665044E-5	1.1272373365297843	false
1150	POS_MZ522.3564279212147_RT18.092661892473114	0.701503259963342	1.820094570010539E-5	1.9987411062519456E-5	1.0981523373482578	false
1151	POS_MZ522.3564380943676_RT17.756601741935484	0.5972083108918451	1.8180509243160673E-5	2.063807964355535E-5	1.1351761035692216	false
1152	POS_MZ591.3584958969674_RT11.679054420283359	0.29380846514513426	0.004140305042803791	0.003053230305278587	0.7374409068204686	false
1153	POS_MZ476.80012225242945_RT13.646989441659027	0.17445593574601626	3.6770778670061456E-5	4.6216347200324046E-5	1.2568770331195926	false
1154	POS_MZ476.8006823971796_RT13.650585665036033	0.12922539275744938	3.686312077765953E-5	4.7721923434980425E-5	1.2945708998111127	false
1155	POS_MZ481.9622112047287_RT13.548369970552473	0.9578351672741157	5.584633176747784E-5	5.644014320445268E-5	1.0106329532877332	false
1156	POS_MZ527.2970725438928_RT17.895926795698927	0.8050277945973627	2.989548555414271E-5	2.677377908283419E-5	0.8955793353596849	false
1157	POS_MZ624.3717444638356_RT12.97954896162466	0.14529724734518323	5.063938244600748E-5	6.497520550649781E-5	1.283096324797709	false
1158	POS_MZ611.3883936074927_RT13.876399211864328	0.3329126844257435	4.902628488816365E-5	7.007161516161265E-5	1.4292662664824913	false
1159	POS_MZ759.5718807097404_RT19.789230010752686	0.22937364165760954	5.8422205893815666E-5	3.710344654368684E-5	0.6350915028974361	false
1160	POS_MZ724.4467953924299_RT13.238347934225475	0.12375427350766888	4.186164320199612E-5	5.2678126198591094E-5	1.258386488662232	false
1161	POS_MZ483.63695567536405_RT13.243602489660113	0.12378699346327426	3.859705497745388E-5	4.903196939602387E-5	1.2703551974280278	false
1162	POS_MZ527.2970174158896_RT17.989406182795697	0.9215964434957944	2.9625682986647942E-5	2.8318526962235735E-5	0.9558776071086249	false
1163	POS_MZ613.3402211193519_RT11.700558032889337	0.8049450814771917	1.6470002008372886E-4	1.589777546711445E-4	0.9652564376757494	false
1164	POS_MZ605.376006433899_RT13.161603196122426	0.9044104374204116	6.562586108608234E-4	6.766792673682248E-4	1.031116782575417	false
1165	POS_MZ473.9686311326181_RT13.19410848184748	0.3610481236932541	5.7914235968824214E-5	7.313569526142379E-5	1.2628275939061586	false
1166	POS_MZ527.3139643517526_RT16.47720969892473	0.4881092365123112	4.2644961306062585E-6	5.389112063231203E-6	1.2637160166598778	false
1167	POS_MZ596.7132409243656_RT13.861709485959949	0.24198242922329527	4.329465128189692E-5	6.893382046999075E-5	1.5922017715572756	false
1168	POS_MZ596.713244863664_RT13.846252512711237	0.23238982771932948	4.356013075611795E-5	6.965277482614598E-5	1.59900288674784	false
1169	POS_MZ454.2848612531664_RT13.336870044730352	0.10721997346724521	4.3457695089975846E-5	5.8125974006971055E-5	1.3375300711790088	false
1170	POS_MZ454.28598753395227_RT13.3294659499501	0.11412472845212651	4.401899542537609E-5	5.8394771964817235E-5	1.3265812043305694	false
1171	POS_MZ83.0611094813193_RT21.668335795698926	0.28947851376982525	2.915783415652753E-4	2.359732053700208E-4	0.8092960680935684	false
1172	POS_MZ146.02996973837577_RT1.4475291775349752	0.3437825732269306	1.5930818711983722E-4	1.8101294893311905E-4	1.1362438566760837	false
1173	POS_MZ146.02996941022977_RT1.4506356085327785	0.3437825732269306	1.5930818711983722E-4	1.8101294893311905E-4	1.1362438566760837	false
1174	POS_MZ481.3124466765734_RT19.680241043010756	0.18668277673775147	2.2779161236061737E-5	3.498720134914662E-5	1.5359301857769156	false
1175	POS_MZ338.2021057866084_RT12.420506756225022	0.5681810865274259	3.2852713842925644E-5	3.605880933186888E-5	1.0975899739751218	false
1176	POS_MZ798.0002879577829_RT13.392164165223084	0.11787039417352707	3.78801853802731E-5	5.0330311350285276E-5	1.3286711996001963	false
1177	NEG_MZ164.94633804114144_RT1.5315217333333329	0.22893484262429187	4.676378552169921E-5	6.589904037260595E-5	1.4091896033957227	false
1178	POS_MZ517.3268770640645_RT14.09547194623656	0.2837325297116373	2.9841065469684098E-5	3.534314194930659E-5	1.1843793575404375	false
1179	POS_MZ243.28636366861_RT15.389711419354832	0.1168661224919525	1.2853306774813943E-5	1.6306056225715942E-4	12.686273276903078	false
1180	POS_MZ114.09174564320554_RT21.736485193548393	0.8799818488163689	7.882391890853538E-5	7.720084167829117E-5	0.979408823454622	false
1181	POS_MZ114.09190007691743_RT21.617515741935488	0.9684638308149369	7.719968986965452E-5	7.67762147554237E-5	0.9945145490228546	false
1182	POS_MZ226.9520851877496_RT1.5451932084850115	0.9103214562214577	3.8460094916308805E-4	3.732504227547698E-4	0.9704875236709177	false
1183	POS_MZ129.02032880932387_RT1.447685780702972	0.3018117503629565	1.5331200958348395E-4	1.7523404556597734E-4	1.1429896851658972	false
1184	POS_MZ518.3235152147003_RT12.862046848172351	0.19024479218606927	4.7228154251431577E-5	3.819257204988846E-5	0.808682292485118	false
1185	POS_MZ518.3179984229407_RT12.674462523149149	0.8576035409413889	3.837284025763868E-5	3.743829980093521E-5	0.9756457835690848	false
1186	POS_MZ439.77331936758225_RT13.53540538926251	0.33522960146475866	4.521743751678489E-5	5.208378944785386E-5	1.1518518586666957	false
1187	POS_MZ428.76506338441914_RT13.483587871424431	0.21731105092967962	3.509615514086653E-5	4.1096703274509504E-5	1.1709745158567482	false
1188	POS_MZ562.0212776451358_RT13.485129420849463	0.2676887001525692	5.499607130591852E-5	7.296565480036759E-5	1.326743039416258	false
1189	POS_MZ395.2271863131614_RT12.197068101664412	0.16827946797144655	1.1322322239052864E-4	8.998058330308662E-5	0.7947184455917207	false
1190	POS_MZ679.4205542130139_RT12.77168400510626	0.6870349229245831	0.0015438194101481202	0.0014345774328340904	0.9292391476645907	false
1191	POS_MZ114.09179527560572_RT12.322392786489853	0.9307520308558974	9.107556773799861E-5	9.243237127483168E-5	1.0148975578251265	false
1192	POS_MZ437.28785771195606_RT12.330173838485344	0.7833101719585147	1.1250585585290667E-4	1.167183870841773E-4	1.037442773083547	false
1193	POS_MZ117.02343015773322_RT21.29366552688172	0.6240665489326429	8.35314292048086E-5	7.663692913701292E-5	0.9174622039461192	false
1194	POS_MZ117.02350796935379_RT21.759981333333336	0.5386381811658576	8.47574584930704E-5	7.607708563547438E-5	0.897585734495499	false
1195	POS_MZ117.02329541278142_RT21.972083236559143	0.5391522616703308	8.486666372342995E-5	7.614112356498325E-5	0.8971853048579574	false
1196	POS_MZ459.29212689143355_RT13.155827314871821	0.2845824828763628	5.128219891724349E-5	6.58153740241567E-5	1.2833960987196762	false
1197	POS_MZ571.6893991480101_RT13.509630642446604	0.0782887386471236	4.070028487548196E-5	5.4106125134216364E-5	1.3293795190807163	false
1198	POS_MZ600.8835980916183_RT12.935748492598677	0.15320412706951925	4.323026410159332E-5	5.4637524572227526E-5	1.2638720976542397	false
1199	POS_MZ503.3150091683993_RT12.887241364395278	0.8561197822299302	1.626042707706054E-4	1.6736546979939873E-4	1.0292808977662722	false
1200	POS_MZ819.5082292505015_RT13.43437644888221	0.4264404491457374	3.508363532960905E-5	4.0428063341741235E-5	1.1523339289649304	false
1201	POS_MZ385.2389048993508_RT12.21653108842053	0.22198183303211416	5.457675703892505E-4	3.982022253483012E-4	0.7296187002542066	false
1202	POS_MZ396.2314087386596_RT12.705939672209798	0.39331817223091026	3.957775526405361E-5	4.410045408189818E-5	1.1142737577629194	false
1203	POS_MZ396.23132965213904_RT12.596811692660303	0.34420394364432383	3.404659082269702E-5	3.933136896953191E-5	1.1552219478994594	false
1204	POS_MZ396.23294445577676_RT12.789508237338111	0.2611549809815663	4.1541261420329314E-5	4.765588750109909E-5	1.1471940396537266	false
1205	POS_MZ426.7558185302733_RT12.39969439089191	0.4143826731686695	2.0882813969071992E-5	2.3546922129200477E-5	1.1275741939795134	false
1206	POS_MZ703.4089417866405_RT13.154142969851382	0.19983003856288395	4.291057740982394E-5	5.204243875621608E-5	1.2128114301324104	false
1207	POS_MZ828.5167574318507_RT12.301574045990282	0.2646690808287715	1.1738582349144824E-4	9.743819380632843E-5	0.8300678132008588	false
1208	POS_MZ532.6686657359625_RT13.39884225886369	0.3698586070377714	5.6057670687526386E-5	7.149173120335065E-5	1.2753246848563502	false
1209	POS_MZ466.953917396953_RT13.618570091435519	0.2638435900938447	2.9483894190743313E-5	3.508128915507168E-5	1.1898458503519427	false
1210	POS_MZ354.31834838260124_RT22.44964906451613	0.28895942861311563	1.455250251950721E-5	1.7798851994756556E-5	1.2230784341660623	false
1211	POS_MZ391.24168856271905_RT13.243624223948778	0.612380600749078	5.118540518409818E-5	5.5742784629337844E-5	1.0890366976455137	false
1212	POS_MZ391.2403500495516_RT13.3787306754463	0.7403009774250355	5.278199431581509E-5	5.5787827416345176E-5	1.0569480774550697	false
1213	POS_MZ497.34319871471774_RT17.29599043010753	0.8748480927217104	7.904896132169192E-6	8.305416863157616E-6	1.0506674248834837	false
1214	POS_MZ497.34400103169105_RT17.22155117204301	0.8183806462351773	7.85608256268101E-6	8.440335281792563E-6	1.0743694728829538	false
1215	POS_MZ497.34338460956207_RT17.353600107526884	0.8714479228215977	7.943174801906223E-6	8.354300536343142E-6	1.0517583642170705	false
1216	POS_MZ497.34400168798305_RT17.066822645161285	0.9052914610656553	7.525636925723943E-6	7.825854374897846E-6	1.0398926299709872	false
1217	POS_MZ444.6176342710696_RT13.090470087563714	0.2739654729892398	5.346312421462205E-5	6.755380419232528E-5	1.2635588582728103	false
1218	POS_MZ111.52250191823656_RT22.63930234408603	0.6900119708484529	4.99149035978472E-5	4.638828517339654E-5	0.9293473858456422	false
1219	POS_MZ111.5223567111797_RT22.81944969892473	0.934905816149949	5.26053934398309E-5	5.327692475457435E-5	1.012765446104144	false
1220	POS_MZ429.9425214543529_RT13.037775718983701	0.3407925368046649	5.01701899098581E-5	6.0306068055872496E-5	1.202029893931551	false
1221	POS_MZ503.3197525188487_RT13.324205942526566	0.1903265679058448	4.312324107045509E-5	6.380700809774966E-5	1.4796431463372912	false
1222	POS_MZ503.31624972435736_RT13.005430229862458	0.95866564692906	9.188202881698851E-5	9.110186981615416E-5	0.9915091230474647	false
1223	POS_MZ503.3149860341062_RT12.832139919209949	0.13961631440892375	4.6556379302800617E-4	3.2960306377769074E-4	0.7079654146512706	false
1224	POS_MZ244.19077358891653_RT14.837305313592406	0.5041365914554401	3.792340267223535E-5	4.4380599835084406E-5	1.1702694565320884	false
1225	POS_MZ643.3900192499466_RT13.706540542524072	0.6717847798218517	3.053536649938033E-5	3.281098273118474E-5	1.074523953457398	false
1226	POS_MZ373.21355012459935_RT12.138200776943396	0.257286980967667	1.0187480705987526E-4	8.151805161066283E-5	0.8001787091753894	false
1227	POS_MZ357.7370393909672_RT12.364966793997201	0.6526828329644385	1.294213431486419E-4	1.1710876909068925E-4	0.9048644237619174	false
1228	POS_MZ155.12931479280948_RT2.2943271649339	0.3580881478909861	1.3480212532753103E-5	1.5958768089837998E-5	1.1838662076775648	false
1229	POS_MZ667.8971574024488_RT13.094258261267726	0.2537019767382589	4.5603182069932756E-5	5.6814972130943326E-5	1.2458554327155773	false
1230	POS_MZ465.7936339051903_RT13.613639375707896	0.1238429813615205	3.1160893478340514E-5	4.089511541513219E-5	1.3123858416819079	false
1231	POS_MZ424.777810052891_RT12.369929157722442	0.3143726780145615	2.1468346051336575E-5	2.4882787117819646E-5	1.1590453711859416	false
1232	POS_MZ371.7387526320229_RT12.086524339369332	0.21315653108080812	1.024792062334045E-4	8.307567705094863E-5	0.8106588653871616	false
1233	POS_MZ98.5127705399708_RT18.49319521505377	0.34109246072812516	8.5502934784262E-5	1.0569264656346305E-4	1.236128874759013	false
1234	POS_MZ582.0365577641281_RT13.83734730591813	0.27619763579276313	4.5511252607774696E-5	7.261099660301092E-5	1.5954515079773208	false
1235	POS_MZ582.0375935578855_RT13.871042662999635	0.3358843327255223	4.715129496005376E-5	7.125416017503383E-5	1.511181405206365	false
1236	POS_MZ212.14941357475212_RT9.37248692878981	0.2910712446519672	9.29556365327979E-5	7.536288498940301E-5	0.8107403466901378	false
1237	NEG_MZ91.00223873507592_RT13.056315990428258	0.994751096924678	4.4260856550138604E-5	4.420271115652586E-5	0.9986863021155753	false
1238	NEG_MZ91.0022091198993_RT12.801587920961655	0.2871334604883131	3.7391520882435486E-5	4.420271115652586E-5	1.18215868499989	false
1239	POS_MZ626.0632002664614_RT13.903630680159274	0.30406519102954377	4.240976768844318E-5	6.054847594897953E-5	1.427701193597418	false
1240	POS_MZ626.0624785088047_RT13.83933686070225	0.3688632588214298	4.3892163599572683E-5	5.992291619615714E-5	1.3652304029218676	false
1241	POS_MZ552.6866697939245_RT13.860475853562034	0.3587238715381984	4.596745173835987E-5	7.381894864799706E-5	1.6058960385310004	false
1242	POS_MZ552.6846776196094_RT13.862406711266589	0.2298904851877286	3.725770645383691E-5	7.334621716892753E-5	1.9686186872454174	false
1243	POS_MZ594.3475414020302_RT12.924525011623455	0.19464057058924067	3.544498113841272E-5	4.2969980822369715E-5	1.2123008516938367	false
1244	POS_MZ655.0794628537973_RT13.851545742405285	0.1596653839698694	3.777365242072528E-5	5.350792430490123E-5	1.4165409187580447	false
1245	POS_MZ655.0801086449213_RT13.783631937226701	0.2401016670449898	3.6149171445390046E-5	4.9567779043381815E-5	1.3712009725662189	false
1246	POS_MZ400.25461669659626_RT12.827471883883883	0.7840533236341469	5.9422322581195264E-5	6.166351616958365E-5	1.0377163579448783	false
1247	POS_MZ400.25642444520514_RT12.924402179126465	0.26681762064593495	5.8723086286475855E-5	6.829919884468908E-5	1.163072364955359	false
1248	POS_MZ400.2521818544155_RT13.233756668315774	0.28188758539303116	4.842383114223132E-5	5.964879620394486E-5	1.231806629028244	false
1249	POS_MZ460.2845004512844_RT11.501384578124057	0.33112078091362784	0.0013892169564027428	0.0010171083259138665	0.7321450556920789	false
1250	POS_MZ459.2922885033392_RT12.980670844376535	0.6775459792663014	9.146038475239319E-5	9.771079586020597E-5	1.0683400919943018	false
1251	POS_MZ351.2002719369785_RT11.972392605653978	0.34006171813092667	9.933288371046177E-5	8.337191795001212E-5	0.8393184093298538	false
1252	POS_MZ517.8319849885804_RT13.244279397850876	0.22359067154055579	4.57174588143229E-5	5.9612945924217865E-5	1.3039426833921404	false
1253	POS_MZ502.30998657292184_RT13.640337472801813	0.4419749875389445	2.4809826225971618E-5	2.8085767184401737E-5	1.1320420759336385	false
1254	POS_MZ502.3113247505892_RT13.794302813576358	0.2265491732250029	2.857794033124652E-5	3.416336170582629E-5	1.1954452038824082	false
1255	POS_MZ116.01695095718912_RT9.393192502946533	0.628593428821699	2.4961986221489745E-5	2.1702093927927576E-5	0.8694057329958891	false
1256	POS_MZ733.5582567453887_RT19.267809634408607	0.24599250923043736	8.733816970796926E-6	1.2239824352860302E-5	1.4014289964841646	false
1257	POS_MZ733.5581812708602_RT19.644707333333344	0.3309998991617378	9.786910174951835E-6	1.30154117645223E-5	1.3298795566585808	false
1258	POS_MZ733.5579230209514_RT19.532418946236568	0.3218798742827784	9.750586732934326E-6	1.303456678421521E-5	1.3367981990446445	false
1259	POS_MZ733.5583919402092_RT19.787100505376348	0.307796548932338	9.550171100839882E-6	1.2931213217835139E-5	1.3540294808642659	false
1260	POS_MZ733.5579607584801_RT19.400572096774194	0.2476357436213994	9.03353354548117E-6	1.2594184772447544E-5	1.3941592964745797	false
1261	POS_MZ70.01311300134147_RT1.453129042867465	0.9816298972366464	1.80808441184003E-5	1.7947658797839628E-5	0.992633899186978	false
1262	POS_MZ505.31328541958067_RT13.071849861788776	0.5503534902089693	5.260827201029959E-4	4.944778876987888E-4	0.9399242149637238	false
1263	POS_MZ738.4488243246437_RT13.164420580098488	0.7684963995085021	4.4665849953197356E-5	4.6278534370251797E-5	1.0361055351850301	false
1264	POS_MZ467.2874038943973_RT13.379848124089659	0.7804965007759859	5.137456256044167E-5	5.4863365256119614E-5	1.0679091465075425	false
1265	POS_MZ524.8311272079205_RT13.775386754839433	0.18153635698202808	3.47359600032927E-5	4.492317683952154E-5	1.293275810867561	false
1266	POS_MZ343.29459783082365_RT16.884908225806456	0.7286284106412699	3.1175591593415795E-5	2.7256465995298865E-5	0.87428865346874	false
1267	POS_MZ343.292374478517_RT16.955848387096776	0.7832252937237794	3.1291480193679154E-5	2.817194032197275E-5	0.9003070531531919	false
1268	POS_MZ343.2947661697224_RT16.842885505376348	0.6135545382156398	3.4002478615260974E-5	2.6479086450867446E-5	0.778739889832123	false
1269	POS_MZ784.584578319479_RT19.761978623655917	0.7396983060411029	4.1895196806171604E-5	3.830409146413226E-5	0.9142836025176438	false
1270	POS_MZ784.5851525747648_RT19.809189193548384	0.7517692201958313	4.085938708069365E-5	3.761535064886305E-5	0.920604867972593	false
1271	POS_MZ784.5840631304833_RT19.669658935483874	0.714104769092275	4.174433004942448E-5	3.774663346229077E-5	0.9042337825903417	false
1272	POS_MZ784.5847108902469_RT19.853653473118282	0.7525100449133437	4.113669631463435E-5	3.789860107693014E-5	0.9212845092630285	false
1273	POS_MZ784.5844720002631_RT19.613946655913978	0.6999810369094537	4.1962877557872204E-5	3.775450545896595E-5	0.8997120230112349	false
1274	POS_MZ425.2146883738216_RT20.37125732258065	0.9631077063655804	5.022753082372649E-5	5.0573687567304393E-5	1.0068917730555527	false
1275	POS_MZ425.21449608192034_RT20.50410305376344	0.7368746369670287	4.8138149175124834E-5	5.045969800710876E-5	1.048226798739981	false
1276	POS_MZ472.8010047174269_RT12.540615466019412	0.03926357427813998	1.0224203759623678E-4	7.515233989282222E-5	0.7350434484649624	false
1277	POS_MZ592.8724701589194_RT12.924465642992542	0.23340242072916428	3.0936836587846256E-5	3.6637178258496155E-5	1.1842574192892532	false
1278	POS_MZ439.7544540093181_RT12.400748339468395	0.13875273377082653	5.6467891182204204E-5	4.747885497462041E-5	0.8408115476000513	false
1279	POS_MZ594.025145173179_RT13.758085027390486	0.8157596938382525	8.547886405181703E-4	9.171971752492917E-4	1.073010486771665	false
1280	POS_MZ523.0010697619894_RT13.819539251933914	0.332254345950588	5.478044485373119E-5	9.7109587853617E-5	1.7727053533958788	false
1281	POS_MZ523.0003379927804_RT13.904576802791455	0.34124823762421297	5.6284474286914774E-5	9.779262263508141E-5	1.737470659076878	false
1282	POS_MZ523.001515709399_RT14.193816826417539	0.27178135710579054	2.6977876153517145E-5	3.195763363685343E-5	1.184586713016216	false
1283	NEG_MZ174.03984742593912_RT2.776719219943235	0.6140941028498945	0.0021884197646042645	0.0024991109096340254	1.1419705442506565	false
1284	POS_MZ506.29595849044983_RT12.64936059961427	0.6302829032856647	3.25393038860915E-5	3.425086868186076E-5	1.0525999204457734	false
1285	POS_MZ616.3616894229621_RT13.340351771670624	0.3733270857342348	3.6983889313863966E-5	4.207101277775618E-5	1.1375497157889565	false
1286	POS_MZ616.3628858439131_RT13.37477915340042	0.27343145705444094	3.6250842772421816E-5	4.247342463296906E-5	1.1716534398830896	false
1287	NEG_MZ129.01825476409914_RT3.614333511374668	1.7582775555524677E-6	2.7969755843614605E-5	2.8406408908755525E-4	10.156116151882895	false
1288	POS_MZ406.25077573757545_RT13.425790852576835	0.49848234560359583	4.772387413082504E-5	5.1619576754949E-5	1.0816300582271403	false
1289	NEG_MZ316.94762757296814_RT1.559961857808185	0.5584252836821539	6.773937677588005E-5	5.450642412837381E-5	0.8046490346185455	false
1290	POS_MZ611.38917574382_RT13.831974551191864	0.33747048322052686	4.5097439455931604E-5	6.609695042396063E-5	1.4656475228166637	false
1291	POS_MZ358.24357884117217_RT11.274716422778026	0.25057045906027264	5.054080171722471E-5	6.527862918217223E-5	1.2916025659308992	false
1292	POS_MZ820.0105551448995_RT13.421913204545126	0.09997221221428898	2.8141164629870717E-5	3.7039469467534586E-5	1.3162024370597183	false
1293	POS_MZ454.29321682897427_RT18.74358756989247	0.1648290557601637	1.620641855961277E-5	2.3747009629177425E-5	1.465284235491498	false
1294	POS_MZ454.29291313010594_RT18.879096956989248	0.10442742168187769	1.5111493195205526E-5	2.3907191531900786E-5	1.5820535550706465	false
1295	POS_MZ454.29295644619367_RT19.259870774193548	0.25718539849188615	1.8723943491744208E-5	2.5199402216437244E-5	1.3458384035151678	false
1296	POS_MZ454.29318040482053_RT19.215702655913976	0.264993899254764	1.8926861253338976E-5	2.5280363088403922E-5	1.3356870296676422	false
1297	POS_MZ547.3423488165743_RT12.904656295499596	0.2916968488351217	0.001080131385119103	0.0013009874494304416	1.2044714812976065	false
1298	POS_MZ547.3449027769027_RT13.439688034757197	0.4963536535705151	5.066519088045154E-5	6.093477252611228E-5	1.2026950153980989	false
1299	POS_MZ524.3726639297189_RT19.46131865591398	0.8678246368098148	4.558515317940277E-6	4.937305868801283E-6	1.0830951580595234	false
1300	POS_MZ524.3714415874327_RT19.111290752688173	0.8283249604482226	4.781871761986995E-6	5.2622156983526674E-6	1.1004510284412303	false
1301	POS_MZ524.3723180652249_RT18.92708282795699	0.8862940553190564	4.8225510672329525E-6	5.141969754509015E-6	1.0662343815177755	false
1302	POS_MZ524.3713946624493_RT18.457146064516134	0.8282898078006906	4.984950079488936E-6	5.474994065386874E-6	1.0983046927419138	false
1303	POS_MZ524.3723288932982_RT18.321425935483873	0.7571312410099713	4.85914263856257E-6	5.556413533262585E-6	1.1434966920226655	false
1304	POS_MZ546.3197887876443_RT12.871066892891042	0.6858798661554286	2.0290636172113565E-5	2.176824367805937E-5	1.0728221379266836	false
1305	NEG_MZ364.8701857827199_RT1.681307746138768	0.5572303958029949	2.700794127850189E-5	3.0192244621542506E-5	1.117902483206867	false
1306	NEG_MZ104.95248372078926_RT1.6293638929057634	0.9995019148169708	4.961462920709625E-5	4.962003226274872E-5	1.0001089004541366	false
1307	POS_MZ432.2386302342765_RT17.13470743010753	0.4101679897063435	1.5761708318640205E-4	1.8924217010233985E-4	1.2006450460610107	false
1308	POS_MZ316.2127106392319_RT10.689245021003364	0.7296010767804784	3.172932405061281E-5	2.830367140331332E-5	0.8920351205139107	false
1309	POS_MZ416.2242172405284_RT17.079853408602162	0.0901965519848229	2.2940292905603794E-5	1.0066707390291388E-5	0.43882209489279533	false
1310	NEG_MZ158.9774142034428_RT1.4722395268817203	0.46212469328201866	1.2267254006658642E-4	1.3866282146597628E-4	1.1303493136337632	false
1311	NEG_MZ130.9563193381886_RT1.75848923285795	0.47588818378440756	5.164189536651458E-5	4.449467759670078E-5	0.8616003979116504	false
1312	POS_MZ369.3570364676773_RT18.171728354838706	0.9440147408996076	5.686952389818737E-5	5.539013321165025E-5	0.9739862304951655	false
1313	NEG_MZ116.92722410796792_RT23.33668878494626	0.8535732723027034	5.165019639449365E-5	5.026966712970155E-5	0.9732715582676994	false
1314	POS_MZ314.21696661182466_RT11.003926139214117	0.15671314386039903	4.141678052577439E-5	5.81508785617997E-5	1.4040414977598605	false
1315	POS_MZ684.4303518333962_RT13.749089614930412	0.21650442512831236	3.1141575528259834E-5	4.1116318160064555E-5	1.3203030823778652	false
1316	POS_MZ684.4300504324341_RT13.76458051445225	0.2299695493572771	3.141389700969578E-5	4.10899398989667E-5	1.308017909598559	false
1317	POS_MZ488.64328545452736_RT13.253776217602965	0.34563083523255456	5.417473936100141E-5	6.947289470310518E-5	1.2823853981126194	false
1318	POS_MZ488.64272300290344_RT13.23979261592045	0.4066182384962289	5.394624197715929E-5	6.736176419335803E-5	1.2486831653978574	false
1319	POS_MZ451.77881573499394_RT12.481840565378874	0.20871459086428468	1.3788972627217996E-4	1.0738275930904047E-4	0.7787582310307737	false
1320	POS_MZ415.26245543777304_RT12.456211044300693	0.21847579779705617	5.008088315956617E-4	4.091950139382629E-4	0.8170682865845204	false
1321	POS_MZ415.2662583217826_RT12.97525344134249	0.3044566624833762	4.034656643272562E-5	4.7042901786271424E-5	1.1659703896913103	false
1322	POS_MZ417.740948751759_RT12.312658093568475	0.3597061342662182	4.7162359321046055E-5	4.0953240200353076E-5	0.8683458756075806	false
1323	POS_MZ657.3665001989764_RT11.839059628428561	0.13991162445143068	1.2535238715633766E-4	1.022680006479513E-4	0.8158440614330236	false
1324	POS_MZ97.02899932861328_RT1.4689282943249038	0.505721267873553	3.7073294005679546E-5	4.2737411538562744E-5	1.1527816096410388	false
1325	POS_MZ158.08711767843278_RT9.632264509005806	0.6812922628364371	4.4233867583537626E-5	4.7239340713839635E-5	1.0679450677611684	false
1326	POS_MZ689.9102950558898_RT13.144794069896092	0.3189330291674226	3.598860154718156E-5	4.373593435769803E-5	1.2152718493481778	false
1327	POS_MZ100.0333487397881_RT1.4542135316613531	0.6840986383116521	1.9562134354369718E-5	2.159523945114159E-5	1.1039306376258335	false
1328	POS_MZ684.7652975121315_RT13.752179684418296	0.29920936213025495	3.248362206908009E-5	4.116432484731893E-5	1.2672332155502346	false
1329	POS_MZ684.7646172663866_RT13.764538822877812	0.310956792854562	3.270636551762547E-5	4.116432484731893E-5	1.258602849807187	false
1330	POS_MZ684.7651541123719_RT13.74797898562828	0.3019573475939792	3.253664983717241E-5	4.116432484731893E-5	1.2651678969200324	false
1331	POS_MZ699.4403811230634_RT13.771492789641004	0.261522991499036	2.880250048104311E-5	3.579422005901581E-5	1.2427469650620935	false
1332	POS_MZ178.13425527658035_RT10.388167542606082	0.428494794143343	1.0742637770831993E-4	1.256699083922058E-4	1.1698235672938728	false
1333	POS_MZ424.93417932789293_RT13.040088449305598	0.1952847149864021	2.493369056828325E-5	3.004348843025748E-5	1.2049354806894939	false
1334	POS_MZ269.09932848305647_RT21.92900953763441	0.9929895364659513	5.4734772492566254E-5	5.465227599867852E-5	0.9984927955277618	false
1335	NEG_MZ264.93427186657647_RT1.7371170277058605	0.18166224904161843	1.6832073264798502E-5	2.1094142082576202E-5	1.2532111612590893	false
1336	POS_MZ64.01658056115592_RT1.5662441316557199	0.4121140319209884	4.3956730283252765E-5	5.291024905316319E-5	1.2036893716210202	false
1337	POS_MZ304.6966493704258_RT11.697021298911046	0.22048310707447527	2.151488810837546E-4	1.6676786474712993E-4	0.775127734372039	false
1338	POS_MZ339.34498711196085_RT19.811975086021512	0.7709822610908657	3.884862209242942E-5	4.255786323123193E-5	1.0954793487907346	false
1339	POS_MZ416.2493952286587_RT12.977829879030429	0.3370867903571144	3.2972393565626956E-5	3.920780051431788E-5	1.189109927257183	false
1340	POS_MZ416.2476777159907_RT12.654701984745321	0.49117897558934676	4.1951855436291E-5	5.068020217956122E-5	1.2080562743291599	false
1341	POS_MZ416.2494766098597_RT12.633012143221121	0.6164913462451658	4.612106342736988E-5	5.2695771710351054E-5	1.1425532673012806	false
1342	POS_MZ137.04597046571135_RT8.523515103260776	0.8668232453550748	0.0010755145200800696	0.0011281092078471242	1.048901885362867	false
1343	NEG_MZ180.9720477861154_RT1.5689810912491182	0.9412875282269102	4.84544360232806E-5	4.921750318112198E-5	1.0157481382607518	false
1344	POS_MZ580.8479015393182_RT12.858135485412847	0.15261867890262093	3.506306922546471E-5	4.3400894323227254E-5	1.2377950727629732	false
1345	POS_MZ174.9385004375203_RT1.5760570632103368	0.5385586457639469	2.9401834139754067E-5	3.1990824288748224E-5	1.0880553960235289	false
1346	POS_MZ538.0099654676476_RT13.777786834082539	0.3668306784292481	4.107833671151463E-5	6.998699599046776E-5	1.7037446399539777	false
1347	POS_MZ538.0103969803383_RT13.907322226149747	0.362280065700219	4.177323262859555E-5	7.09370230389623E-5	1.6981454049692795	false
1348	POS_MZ538.011867405704_RT13.960664411570475	0.3516080405586848	3.8569434115457215E-5	6.794614559667879E-5	1.7616578297022114	false
1349	POS_MZ394.29445296387354_RT16.969205225806448	0.7835820813757228	4.493024728725934E-5	5.0082938000663435E-5	1.1146820020922792	false
1350	POS_MZ628.3814838432498_RT13.999430682033395	0.8327095183606885	2.629390619096281E-5	2.7349551259799373E-5	1.0401478981924484	false
1351	POS_MZ328.23305651048224_RT10.228691988369809	0.31564639334238676	4.4119644697154564E-4	3.8342500602573173E-4	0.869057329581034	false
1352	POS_MZ328.2328161439761_RT10.292623277890664	0.4069000060065908	4.3322665977372734E-4	3.8366334140126204E-4	0.8855949483848662	false
1353	POS_MZ61.029246114915416_RT3.026850897696935	0.46024875926416464	2.7579291631726747E-4	2.3801034253723854E-4	0.8630038280730732	false
1354	POS_MZ548.3324924654844_RT12.965155630546843	0.6766209770899341	3.547962468273353E-5	3.867571612388498E-5	1.0900824478762556	false
1355	POS_MZ520.3361419349588_RT16.697368838709675	0.48498328054579964	1.3305322157151994E-5	1.1624101668965551E-5	0.8736430077882227	false
1356	POS_MZ520.3373619817918_RT16.32089052688172	0.3520598491288158	1.4545781853172437E-5	1.2232891722296817E-5	0.8409923815562256	false
1357	POS_MZ438.2791572502941_RT12.395906257444572	0.14210854504952364	4.628221271731583E-5	3.8849502400139205E-5	0.8394046031771557	false
1358	POS_MZ513.8258201026638_RT13.751084400162396	0.2656083358746	3.1926569702615783E-5	4.0722507918981573E-5	1.2755052703217635	false
1359	POS_MZ77.01757492557648_RT10.26113897204301	0.4718307780194868	3.253215945252089E-5	2.638331432286914E-5	0.8109917929479692	false
1360	POS_MZ77.01758985621954_RT16.7318081827957	0.4450383887512417	3.0183732433893343E-5	2.3586583952539387E-5	0.781433641588142	false
1361	POS_MZ584.3728309663416_RT13.40264207295851	0.5220019258121089	2.593325369554515E-5	2.9313600215605142E-5	1.1303479524684816	false
1362	POS_MZ536.6659942997758_RT13.52418259774841	0.9917985174591246	8.359580353996124E-5	8.33977527312933E-5	0.9976308522643332	false
1363	POS_MZ504.30539990508214_RT16.106906848755884	0.5178394723639197	3.220139975373959E-5	3.858020435344817E-5	1.1980909105967608	false
1364	POS_MZ329.1871135266745_RT11.849548608461221	0.3300673755686039	7.687075640220361E-5	6.393833998569183E-5	0.8317641581559739	false
1365	POS_MZ472.25778575643557_RT12.509095583817519	0.9030274128547453	2.4668067005192707E-5	2.4953510650836557E-5	1.0115713827753008	false
1366	POS_MZ741.4663071176689_RT12.083499939591281	0.07627797578535644	1.1717160520950569E-4	8.728081729300223E-5	0.7448973421243312	false
1367	POS_MZ162.11263988864036_RT1.9544325488104077	0.03875858103230545	8.413086024392787E-4	3.866541731180453E-4	0.4595866154191048	false
1368	POS_MZ635.3837782338067_RT11.823308352047448	0.2729642159081429	0.0027981867260958976	0.002005384342484062	0.7166728094954643	false
1369	POS_MZ635.3855492473912_RT11.890698891128755	0.6322296321923502	0.0017190027301680038	0.0014288678129559193	0.8312190480443689	false
1370	POS_MZ398.3264849270482_RT19.85122533333333	0.36425351847984855	9.415650141218482E-6	1.3943831590209932E-5	1.480920741645723	false
1371	POS_MZ398.32651232858973_RT19.846710999999996	0.3643234980569954	9.416337654986603E-6	1.3943831590209932E-5	1.4808126153829781	false
1372	POS_MZ503.8309199836222_RT12.584413249252425	0.8426310515655018	6.85622103303686E-5	7.079363508287782E-5	1.0325459862183124	false
1373	POS_MZ363.2250015156077_RT12.073919318414543	0.2923837473462749	4.958804267705332E-4	3.7668902248248824E-4	0.7596368038474721	false
1374	POS_MZ363.2246738636027_RT12.07585383971659	0.2698842906051073	4.958804267705332E-4	3.7199841815452794E-4	0.7501776599193516	false
1375	POS_MZ349.72530914670887_RT11.970472493585815	0.1577288321345438	7.7901163992542E-5	6.1021560644422235E-5	0.783320267849454	false
1376	POS_MZ157.08617507837928_RT9.515196679686886	0.9301525503413339	5.887712441053446E-4	5.992466379254073E-4	1.0177919589737783	false
1377	POS_MZ270.19150355092006_RT10.665129076811704	0.8423992751708274	5.753365987576406E-5	5.915444844261457E-5	1.0281711361722925	false
1378	POS_MZ402.76676834968225_RT12.435496913989358	0.5778494720581571	1.7849171073506677E-5	1.9418600385512637E-5	1.087927293964673	false
1379	NEG_MZ286.85410547722284_RT1.6554532382511733	0.4365869607352515	1.8002047491195223E-5	2.0440815467221243E-5	1.1354716999396217	false
1380	POS_MZ205.12669118387282_RT3.0464450811194284	0.12913067095518005	2.023055142679413E-4	1.2394300320575183E-4	0.6126526192538523	false
1381	POS_MZ646.3855994441699_RT13.036632612053491	0.3571212183403638	3.947109899248195E-5	4.690402624955103E-5	1.1883131568868865	false
1382	POS_MZ646.3831285117458_RT13.099059559932973	0.8107501617873529	3.818272027631617E-5	4.018324986627128E-5	1.052393584728325	false
1383	POS_MZ494.26903607768395_RT12.583779515979478	0.3011308794975469	2.0826684395427568E-5	2.3279136005057282E-5	1.1177552587375905	false
1384	POS_MZ116.02767407042722_RT1.4335350106085178	0.705449787874886	7.647553671499041E-6	8.653816530458058E-6	1.1315797053780956	false
1385	NEG_MZ339.2331167335922_RT21.219517651639162	0.2683459719327326	2.5769355711760408E-5	1.668164230262155E-5	0.6473441745774233	false
1386	POS_MZ404.7425419082391_RT12.469810271969507	0.4996023784402417	1.7659914525876877E-5	1.9604449202317884E-5	1.110110084258432	false
1387	POS_MZ496.30631117464327_RT12.669000194053432	0.27724270699234066	3.468191370066396E-5	3.108642243578084E-5	0.8963295020016647	false
1388	POS_MZ496.3075541016109_RT12.642984859398211	0.20281808319387107	3.428090658157907E-5	2.9838043093634155E-5	0.8703983082427493	false
1389	NEG_MZ346.0558703062192_RT2.7933182825649165	0.24348170401949454	1.775733142325037E-4	1.4421025727335537E-4	0.8121167186446452	false
1390	POS_MZ132.1021062385395_RT4.681518953314559	0.2501489968124748	3.8493059026994275E-4	5.244996017724912E-4	1.3625822811449513	false
1391	POS_MZ528.3309050541935_RT14.37005461290323	0.10300618805564077	1.737340717796425E-5	2.25412385984759E-5	1.2974564152888977	false
1392	POS_MZ553.355873688597_RT13.877016083481598	0.052978974281765234	1.9513413221088397E-5	3.2084265570341854E-5	1.6442159660549789	false
1393	POS_MZ553.3556411963528_RT13.780188824466345	0.2768143713691664	2.183033859887078E-5	2.8513189722636354E-5	1.3061267736869302	false
1394	POS_MZ503.31837069603705_RT13.225200596355956	0.34506748901190876	5.1305841238832186E-5	6.548628433683334E-5	1.2763904217453568	false
1395	POS_MZ401.5735844448525_RT12.918694579062215	0.3896001996751599	2.8446555809349278E-5	3.294791829618561E-5	1.1582392791944573	false
1396	POS_MZ622.8973582279033_RT12.977036146425739	0.1987892271254017	3.614453827521728E-5	4.515565661718651E-5	1.2493078836242255	false
1397	POS_MZ622.8940410082738_RT12.99243011367483	0.29481416285414674	3.556295030245382E-5	4.297999457688174E-5	1.2085609942748803	false
1398	POS_MZ372.2593191055124_RT10.549679024787798	0.48779647065304466	3.415183505630214E-4	3.083958075575249E-4	0.903013870408746	false
1399	POS_MZ372.25922320154336_RT10.556049263157238	0.4491823099683727	3.405806214418633E-4	3.04658002946478E-4	0.8945253598302062	false
1400	POS_MZ416.2853822656259_RT10.840666468921832	0.48575320481217754	2.620234735758608E-4	2.3494555354639304E-4	0.8966584189579175	false
1401	POS_MZ416.2847623206521_RT10.893798821250037	0.41530061820064534	2.294201539414797E-4	1.989564794795843E-4	0.867214479902816	false
1402	POS_MZ430.924963346387_RT13.037643028065629	0.32942551244339313	3.5317816686047274E-5	4.3335363677226576E-5	1.227011399443237	false
1403	POS_MZ545.3423087833396_RT17.114083580645165	0.6321004259464729	1.0417843734495137E-5	8.756460227435696E-6	0.8405252037368984	false
1404	NEG_MZ353.21278366397786_RT19.997397973852607	0.4148166127466921	2.5798551720498334E-5	2.185485765511861E-5	0.8471350598240658	false
1405	POS_MZ640.7379511378398_RT13.844658272449532	0.5943924949447865	4.3443872836657826E-5	5.1291230043599926E-5	1.180632082145322	false
1406	POS_MZ640.737798550067_RT13.852015012780807	0.6087333608136962	4.346324386663049E-5	5.099618334786559E-5	1.1733174703745162	false
1407	POS_MZ76.04009960543725_RT22.406480279569898	0.720371235142462	5.096020504251271E-5	4.8073709491580624E-5	0.9433578505321146	false
1408	POS_MZ76.03998922532604_RT22.49324353763441	0.6368553253641718	5.637235032873028E-5	5.2579970665564364E-5	0.9327262453835791	false
1409	POS_MZ152.07088708364836_RT8.695120837518397	0.14098732403818381	1.2162186876487526E-4	1.9454057557930993E-4	1.5995525932544608	false
1410	POS_MZ152.07084573816033_RT9.67638305902935	0.12280358953825554	1.2133191038654075E-4	1.995362381624241E-4	1.6445487219869777	false
1411	POS_MZ726.1057516171006_RT13.713384641706181	0.6730052964348179	2.4860030939809887E-5	2.257175304973255E-5	0.9079535381264158	false
1412	POS_MZ465.29987917995015_RT13.480112777531474	0.06895753826955597	2.3085842118656455E-5	3.344809928669333E-5	1.448857664137917	false
1413	POS_MZ776.4875530944857_RT13.33425255777505	0.11411893101048975	2.3646452184207365E-5	3.192564968326043E-5	1.3501242991784808	false
1414	POS_MZ608.379037837718_RT14.026706454048801	0.8228942015247678	1.929081249246552E-5	1.8588684112631638E-5	0.9636029648772899	false
1415	POS_MZ370.35517276339795_RT21.51915209677419	0.9073480879362192	3.8769053267648363E-5	4.006784002820446E-5	1.0335006055368368	false
1416	POS_MZ370.3549614372565_RT21.601054698924727	0.8785114329096317	3.8482637907950084E-5	4.018685477265239E-5	1.044285344179855	false
1417	POS_MZ370.3548478984743_RT21.653010806451608	0.8104031088950769	3.745570793286762E-5	4.007840230651046E-5	1.070021220219453	false
1418	POS_MZ370.35480507471226_RT21.411498290322577	0.773152275240236	3.671306794408447E-5	3.991312341044828E-5	1.0871639349573734	false
1419	POS_MZ370.35487086798554_RT21.49988616129032	0.9087983131455428	3.851383269766306E-5	3.978065114864707E-5	1.032892557355396	false
1420	POS_MZ370.3551689908887_RT21.421054763440857	0.896598600300688	3.870970802427283E-5	4.0160428072710236E-5	1.0374769049543784	false
1421	POS_MZ96.92240778605144_RT1.6308319331133672	0.47602582290950557	6.115554277655861E-5	7.347186736389628E-5	1.2013934310474081	false
1422	POS_MZ522.356689453125_RT16.712471118279566	0.3584337871283185	1.3983374247758353E-5	1.7152047241326178E-5	1.2266028883604962	false
1423	POS_MZ644.910830428006_RT13.037263221299865	0.22751760148126765	2.6657172236344455E-5	3.31995453200439E-5	1.2454263725234727	false
1424	POS_MZ644.9074585712004_RT13.05323295860268	0.2191479136917891	2.598885062072409E-5	3.2666633111606864E-5	1.256947973126513	false
1425	POS_MZ787.6035008587188_RT19.792112451612905	0.5633444840574264	5.123376736353427E-5	4.647061754080359E-5	0.907031044800331	false
1426	POS_MZ787.6027343093708_RT19.859321720430106	0.5946244898250277	5.0488972860730745E-5	4.621966327944822E-5	0.9154407519230183	false
1427	POS_MZ130.08658952610466_RT2.4583611722362435	0.7108674305271561	7.509203695984284E-5	8.58114181537005E-5	1.1427499056869386	false
1428	POS_MZ130.08658345540366_RT2.82156847547068	0.6453691971729549	7.156827875000628E-5	8.500702883067395E-5	1.187775231085413	false
1429	POS_MZ130.0865946123677_RT2.414986409518151	0.743206551804837	7.509203695984284E-5	8.46438004281274E-5	1.1272007506387471	false
1430	POS_MZ508.32723129584195_RT14.672711645161295	0.20575186166658432	1.7364115838850995E-5	2.248296064498998E-5	1.2947944400765818	false
1431	POS_MZ508.32495273733593_RT13.828659209473185	0.42091468239188856	5.101563382530782E-5	8.847272315786718E-5	1.7342276577572904	false
1432	POS_MZ508.3255123032895_RT14.452413778151971	0.17496659978382945	2.025370388756477E-5	2.61240453114671E-5	1.2898403895154487	false
1433	POS_MZ508.3270450751274_RT14.068712084618948	0.4306820714478219	5.4151294577861795E-5	9.058970557921254E-5	1.672900090116175	false
1434	POS_MZ402.2699325797313_RT11.88075592614608	0.9597826828829574	6.501519430254396E-5	6.571514792579517E-5	1.0107660006366208	false
1435	POS_MZ200.06859416372976_RT1.9294861620947035	0.12871782188299674	7.738201462346747E-5	6.065967690834686E-5	0.783898909888949	false
1436	POS_MZ117.02365608625514_RT16.335841855913984	0.6212956573532116	8.216553759722938E-5	7.596559908057591E-5	0.9245433219576168	false
1437	POS_MZ703.5746620760518_RT18.387775150537628	0.18720354711025777	1.5398737145534643E-5	2.2940170111019967E-5	1.4897436000245126	false
1438	POS_MZ703.5740159568047_RT18.8918232688172	0.2843879059438046	1.7219291474249226E-5	2.353016683475942E-5	1.366500292416088	false
1439	POS_MZ703.5755743223425_RT18.6679816344086	0.24666656659530495	1.6557323209107662E-5	2.321038857737335E-5	1.4018201060788646	false
1440	POS_MZ669.7541031397537_RT13.828115891839856	0.3356672959607092	3.6382248425683994E-5	4.569689969140001E-5	1.2560218696967709	false
1441	POS_MZ669.7550524658204_RT13.720131917446775	0.27745344767487645	3.4459550960474546E-5	4.5173874059465616E-5	1.3109246290318903	false
1442	POS_MZ798.498393079515_RT13.386117827544163	0.10313965484170495	2.020763829447146E-5	2.7006812282747377E-5	1.3364655428406038	false
1443	POS_MZ473.27892394672716_RT13.483763297739122	0.3134316863399058	1.7996591127911633E-5	2.0949474435619662E-5	1.1640801464410826	false
1444	POS_MZ473.28114638854237_RT13.63969954030418	0.20299949876584478	1.9142657837271087E-5	2.3231017978058476E-5	1.2135732757458204	false
1445	POS_MZ158.96340380560144_RT1.5520690040444622	0.9998140654173393	1.4627957313134167E-4	1.4627140355027047E-4	0.9999441509098207	false
1446	POS_MZ158.96236928304037_RT1.547790128820501	0.9462212113576185	1.4828079025837852E-4	1.4591239139849152E-4	0.9840276083249888	false
1447	NEG_MZ332.92267093046473_RT1.6625131389970864	0.8134995314058755	1.0552341193978844E-5	1.1079902630934772E-5	1.0499947288718219	false
1448	POS_MZ446.29572329567253_RT11.694814463320556	0.07100417302215623	2.1938565987252653E-5	3.9184069020856884E-5	1.786081599117494	false
1449	POS_MZ596.3791103591001_RT13.82015288032713	0.1123421287655717	4.9452815443006014E-5	8.943393763285536E-5	1.8084700907661624	false
1450	POS_MZ370.3551957330929_RT21.64131037634408	0.8061466005455813	3.736755678425687E-5	4.0038915389428956E-5	1.0714887146782242	false
1451	POS_MZ296.68472199974383_RT11.679814697776647	0.2503394087309154	7.504452939493209E-4	5.516014469419835E-4	0.7350321887410414	false
1452	POS_MZ506.31932978654686_RT13.439113909617262	0.2643454203955744	5.461661461143259E-4	6.828525070019001E-4	1.2502651653897319	false
1453	POS_MZ506.32314883059917_RT14.228109978494622	0.0670158262572973	1.9022835358368126E-5	2.5513619809636877E-5	1.3412101471200224	false
1454	POS_MZ506.3245664213119_RT15.158230634408598	0.1888416870191083	2.2419244197361378E-5	2.7930658492933428E-5	1.2458340810713286	false
1455	POS_MZ502.3130977180973_RT14.29317607535401	0.03304434977007209	2.0562351588791993E-5	2.933563571953573E-5	1.4266673533354923	false
1456	POS_MZ699.1035126747047_RT13.898680726594712	0.04798485180729051	2.048576965192027E-5	3.237235943425864E-5	1.5802364267638904	false
1457	POS_MZ548.3582578272485_RT12.740349737283248	0.4953687132309932	2.6247574746371316E-5	2.8554850822102982E-5	1.0879043529936283	false
1458	POS_MZ205.06863789277776_RT1.760677754637155	0.10388135591372927	3.6464433103999735E-5	5.956658461613188E-5	1.6335530144193602	false
1459	POS_MZ703.5749121233738_RT19.130138881720427	0.2669575974437617	1.727449858496615E-5	2.4176137997642986E-5	1.3995276261554286	false
1460	POS_MZ703.5746694591679_RT19.3304770860215	0.29970076965521697	1.7511401866074278E-5	2.3768321697218763E-5	1.3573054789671826	false
1461	POS_MZ703.575525427699_RT19.25792135483871	0.28424686250279896	1.7540930875455072E-5	2.412488399236517E-5	1.3753479882942237	false
1462	POS_MZ104.5197964330181_RT1.440980113806196	0.7268566389572899	6.818296299236476E-6	7.606807580639957E-6	1.1156463795056515	false
1463	POS_MZ514.0764258606778_RT13.754986154791759	0.2814602053731259	1.970530073810432E-5	2.4777963696829053E-5	1.2574263151901903	false
1464	POS_MZ514.0770608237351_RT13.749659118684042	0.3271418571942992	1.99244965699815E-5	2.4535180705359196E-5	1.231407810941844	false
1465	POS_MZ506.8248606061974_RT14.016013697831069	0.13697487710519085	2.2088137421954417E-5	3.667228562185578E-5	1.6602706204374438	false
1466	POS_MZ506.82524781758303_RT14.000836763249076	0.18794618410725028	2.4216993261854184E-5	3.731320320000018E-5	1.5407859595342384	false
1467	POS_MZ428.77267324796287_RT12.35028045155029	0.6063154558358874	1.1117827849663642E-4	1.3306076987853771E-4	1.1968234413933951	false
1468	POS_MZ543.8057587338964_RT12.724566045734608	0.38707472729815495	2.1723344243597744E-5	2.437459012617965E-5	1.1220459360608472	false
1469	POS_MZ538.3460827918992_RT13.78257272923593	0.2889838229159476	3.171809088433517E-5	4.809439868717096E-5	1.516308117741212	false
1470	POS_MZ538.3442514072475_RT13.711123474113537	0.3356529520049665	3.601619016210145E-5	5.113921402986903E-5	1.4198951582524961	false
1471	POS_MZ284.20683633244664_RT9.898988011429232	0.27654474161162246	4.710038549560774E-4	4.065382549014944E-4	0.8631314810351295	false
1472	POS_MZ602.8612012966345_RT12.919990951782268	0.22301123042576676	2.7860729517239163E-5	3.3551651874492256E-5	1.2042632212387607	false
1473	NEG_MZ146.9374486451508_RT22.93562755913985	0.6590837039255097	3.898843888946747E-5	3.6167692540368925E-5	0.927651723704676	false
1474	POS_MZ445.6006745370172_RT13.091086867862469	0.5118079525140153	3.849491851403978E-5	4.503888499844424E-5	1.1699955925875711	false
1475	POS_MZ606.3821055160107_RT13.593357453897402	0.2506435689959705	2.3433076589432883E-5	2.98197319781088E-5	1.2725487353016194	false
1476	POS_MZ133.08034499035494_RT1.9965599134147958	0.8914543922577118	5.327211475124411E-4	5.495587357307608E-4	1.031606757676025	false
1477	POS_MZ647.3855367756597_RT13.510303181795488	0.7264124738965296	2.8022877868222336E-5	2.9620132210579904E-5	1.0569982265871714	false
1478	POS_MZ598.030375331879_RT13.852964526759829	0.23183117712024015	1.959255887285596E-5	2.7602597046735403E-5	1.4088306293149262	false
1479	POS_MZ386.2396425642198_RT12.146894812513475	0.8725803699528756	2.9017731554511352E-5	2.8448570186329673E-5	0.9803857387296978	false
1480	POS_MZ386.23854032594096_RT11.788492561898446	0.9493766334270304	2.8796621761655843E-5	2.857589124714239E-5	0.9923348469018206	false
1481	POS_MZ265.1645121462907_RT12.730546913376001	0.6393120845287457	3.56496766414049E-5	3.707212277427495E-5	1.0399006741962413	false
1482	POS_MZ265.1645808088487_RT13.029041083309142	0.53203679901872	3.0285188984471666E-5	3.300634610339437E-5	1.0898510859654185	false
1483	POS_MZ460.2773685335959_RT13.14580793591408	0.2795391124614095	3.2057012121954334E-5	4.205681182899131E-5	1.3119379831468632	false
1484	POS_MZ460.2787252455106_RT13.284604669972284	0.27614977931389983	3.233390549634151E-5	4.244481691474419E-5	1.3127030670497475	false
1485	POS_MZ460.2771357081457_RT12.524296066199906	0.6372729260817265	5.291317859998011E-5	6.001678537072755E-5	1.1342502370619276	false
1486	POS_MZ785.493474816911_RT12.200119990215741	0.12236138043927758	7.891227376539678E-5	6.231254153122477E-5	0.7896432146471614	false
1487	POS_MZ443.2791899003454_RT13.538797077088217	0.1492985431774949	2.9052308785571235E-5	3.77840820977651E-5	1.3005535076967956	false
1488	NEG_MZ186.92857295360446_RT1.5381373064516124	0.561930643092194	2.3975282456395302E-5	2.889509990377501E-5	1.2052037324827165	false
1489	NEG_MZ313.16456522551823_RT17.816848243934675	0.7508609983424421	5.4861805281705246E-5	5.902942803605867E-5	1.0759658332961055	false
1490	POS_MZ583.3541181047337_RT13.843696926653092	0.19282437905860284	2.1154000503862025E-5	3.174892146325763E-5	1.5008471545352056	false
1491	POS_MZ583.353416198596_RT13.246220547207084	0.1451901667638711	8.497435851211889E-4	5.730118916670183E-4	0.6743350602467877	false
1492	POS_MZ493.6510207506443_RT14.717554731182789	0.435367903751382	1.6822672071029145E-5	1.902359642658648E-5	1.1308308422267601	false
1493	POS_MZ493.65097079070375_RT14.494384666666662	0.30993563637039045	1.7781288561490754E-5	2.064246972967153E-5	1.1609096640148615	false
1494	POS_MZ493.6499847112186_RT14.791952860215055	0.4996419203415703	1.6356913654814674E-5	1.819558272449103E-5	1.1124092911705958	false
1495	POS_MZ493.6498790479188_RT14.053885031248416	0.5035998441059788	5.997664096125142E-5	9.088137315033927E-5	1.515279477039306	false
1496	POS_MZ493.64909798326414_RT13.811076042983354	0.4750607836672187	5.643127415559234E-5	8.937823210280297E-5	1.583842176881728	false
1497	NEG_MZ196.94613344196364_RT1.7779646825089845	0.5190989640811337	2.2667492083194147E-5	2.532605118803136E-5	1.1172851012842435	false
1498	POS_MZ200.20095595636596_RT19.626937322580638	0.062039114227206316	1.1992554023871872E-5	2.3360679523355773E-5	1.9479319815324567	false
1499	POS_MZ568.6780684348948_RT13.833049425566	0.2054154214614612	2.0304014672911704E-5	3.314800621405562E-5	1.6325838386178637	false
1500	POS_MZ310.9138221332148_RT1.5648368596609536	0.6004256337424092	2.788287831509512E-5	3.0118261740722133E-5	1.080170468786102	false
1501	POS_MZ504.3028201857306_RT13.073389561151581	0.5362133475977799	3.880110562629978E-5	4.6381156644187274E-5	1.1953565728485238	false
1502	POS_MZ655.4150784400201_RT13.693788680451053	0.2466648144769128	3.384960975404307E-5	4.7290968149513E-5	1.3970904980334218	false
1503	POS_MZ655.4130737964196_RT13.897510700214285	0.23242907227324205	2.422043596623533E-5	3.46032670543419E-5	1.4286806027183336	false
1504	POS_MZ699.1042135956374_RT13.769208411486545	0.2518118939157552	2.4761182595645386E-5	3.1092409056196006E-5	1.255691602616107	false
1505	POS_MZ572.3484356036306_RT13.269318729175186	0.259428650326162	2.3345387719580008E-5	2.855401880437344E-5	1.2231117832506548	false
1506	POS_MZ640.4039746362503_RT13.669633402604202	0.5770380219118105	3.986793254771497E-5	4.823653961929898E-5	1.2099082279114486	false
1507	POS_MZ670.0881889120124_RT13.745106291076342	0.1944239496572011	3.227334217354221E-5	4.466723961975299E-5	1.3840289418915945	false
1508	NEG_MZ296.887638055945_RT1.6480476744412376	0.26502559868382924	3.457004246567945E-5	2.555822934287812E-5	0.7393172677832808	false
1509	POS_MZ314.18089179719817_RT10.16382680982822	0.3321791225961377	4.8314179280485773E-5	4.04580880181138E-5	0.8373957422154727	false
1510	POS_MZ710.4472029498357_RT13.192958520045593	0.2898938311576078	4.490785478338449E-5	5.5425522438136445E-5	1.234205523855114	false
1511	POS_MZ408.2530143501495_RT12.253980335450112	0.8305145137754182	3.201762458977247E-5	3.113722630599107E-5	0.9725026982775409	false
1512	POS_MZ232.9282294654518_RT1.4555430473011637	0.7799761172549529	1.5219617107834374E-5	1.3338384012361616E-5	0.8763941903305581	false
1513	POS_MZ130.0501251220703_RT2.406779214711383	0.4249455199336958	5.116121294146026E-4	3.789093765300871E-4	0.7406184387450767	false
1514	POS_MZ358.2075206838889_RT10.474231046457634	0.24254251653310677	4.6352039336253E-5	3.9720753182459854E-5	0.8569364746675415	false
1515	POS_MZ582.3223535683252_RT12.870570745090392	0.05053797429280715	1.3331179413354055E-5	1.7858641317074584E-5	1.3396145054641826	false
1516	POS_MZ732.4613516203817_RT13.243299147567841	0.3412811359384249	3.746158951927267E-5	4.5247893838721404E-5	1.2078476759626804	false
1517	POS_MZ523.3366065898412_RT14.331443451047289	0.10396752736198356	1.5900904296680682E-5	2.0974301463164527E-5	1.3190634363822262	false
1518	POS_MZ523.3364526897242_RT13.969371354816635	0.39555982199301876	3.879355563460531E-5	6.832064228557413E-5	1.7611338060651895	false
1519	POS_MZ523.3356667809435_RT13.865590225921316	0.3058240655149147	4.3307250351920005E-5	7.86515880175512E-5	1.8161298022483254	false
1520	POS_MZ523.3354036111185_RT13.686562751364725	0.4168343221484361	4.95465323580683E-5	7.753159359145125E-5	1.5648238111022068	false
1521	POS_MZ409.23781889485355_RT18.56020120430107	0.26513562611042474	3.381246597346398E-5	4.0743207588960866E-5	1.2049759287280655	false
1522	POS_MZ703.5745196598832_RT19.469448193548388	0.27698829064860697	1.6727602745865268E-5	2.3147846887337507E-5	1.3838113708827284	false
1523	POS_MZ443.52945824469026_RT13.55182355856276	0.17406510979538492	2.623978838917714E-5	3.420359437449654E-5	1.303501151274686	false
1524	NEG_MZ68.99423574632213_RT22.8668989354839	0.6805909571120634	2.4967862310210348E-5	2.2726631851997728E-5	0.9102353885820617	false
1525	POS_MZ590.8702691239386_RT13.235581392327491	0.43224073048111267	4.4127391318641525E-5	5.3032889970325615E-5	1.2018133949359926	false
1526	POS_MZ566.3649629987294_RT11.545677028615772	0.13180602472185532	8.033188124114675E-5	6.44560012686161E-5	0.8023713657984289	false
1527	POS_MZ566.3655141209018_RT11.54687908697445	0.13815738941569977	7.579159777180613E-5	6.012449802187253E-5	0.7932871161114163	false
1528	POS_MZ566.3653498877508_RT11.551062813496022	0.09730963792688208	7.726822441568346E-5	5.951552709811405E-5	0.7702458228874991	false
1529	POS_MZ402.23292361855925_RT10.741695482943756	0.3280230253422547	2.4753890897735753E-5	2.767983798596998E-5	1.1182015021526117	false
1530	POS_MZ411.24258619924075_RT12.983991335704498	0.2718880108318844	2.1854927420696925E-5	2.5643258054542048E-5	1.1733398862838373	false
1531	POS_MZ583.8700190790416_RT13.395663593726802	0.1441926477185449	9.647331990420486E-5	6.118809396278473E-5	0.6342488682212107	false
1532	POS_MZ176.05544068018605_RT2.991045739725774	0.5094763434713507	7.8691106061252E-4	9.655157011615822E-4	1.226969284699136	false
1533	POS_MZ476.95789214360707_RT13.262809502773573	0.809141397849549	0.0028729017664080605	0.002990785745058535	1.0410330697794317	false
1534	POS_MZ669.7534110799678_RT13.872608098257684	0.35295830271162165	3.544806246039085E-5	4.453979373610106E-5	1.2564803446131696	false
1535	POS_MZ538.2954693867953_RT12.742380529840286	0.12180558375041528	1.985700729844438E-5	2.4689113447818417E-5	1.2433451363918564	false
1536	POS_MZ460.3122622627736_RT11.053397962628207	0.3343359404969579	2.2852507562393177E-4	1.966651036328071E-4	0.8605843498612183	false
1537	POS_MZ460.3074016786055_RT12.389836955499693	0.31522392688987244	1.5979519454875094E-5	1.8497924396416932E-5	1.1576020448333015	false
1538	POS_MZ460.3106646861921_RT11.158063359287812	0.5489035538911238	2.0350681271803634E-4	1.836689594467132E-4	0.9025199549520292	false
1539	POS_MZ341.21305602003554_RT11.942391597763791	0.3725579795369096	3.809339884682295E-4	3.0098360256304655E-4	0.7901201039406571	false
1540	POS_MZ341.21181628102926_RT11.955737698362949	0.24854293962375906	4.1010324313768006E-4	3.042380106202837E-4	0.7418571194233272	false
1541	POS_MZ527.3149794711861_RT17.16128346236559	0.7931703352663115	3.634055917931215E-6	3.2884032116447768E-6	0.9048851437368056	false
1542	POS_MZ145.04974906675278_RT5.175679554693593	0.08247538952702183	9.553004741803751E-6	1.666645880581214E-5	1.7446300149815752	false
1543	POS_MZ145.04976293092133_RT4.953128553123737	0.13214861353505336	9.385286952886E-6	1.4755193463218192E-5	1.5721622084960258	false
1544	POS_MZ145.04973848404424_RT5.060174036916113	0.09126890577741054	9.553004741803751E-6	1.5851815939301646E-5	1.6593539276636624	false
1545	POS_MZ145.0490448654339_RT3.976449918334686	0.1312124077503598	8.121551304252776E-6	1.4140631093350916E-5	1.7411243940484997	false
1546	POS_MZ551.101145755914_RT13.864050706592453	0.2153456030616896	2.7229625958655694E-5	3.7230628259551026E-5	1.3672838663329576	false
1547	POS_MZ233.09962488017916_RT9.017099971834895	0.3148265331633293	6.574693679270427E-5	5.715134992515716E-5	0.8692625499093831	false
1548	POS_MZ668.3983111659946_RT13.09240713306384	0.3228145070614028	3.07816800335855E-5	3.7055757513768784E-5	1.2038250502681371	false
1549	POS_MZ701.3917820429386_RT11.964275409368668	0.20821059377817352	8.663836755749364E-5	7.365301153263575E-5	0.8501200289093541	false
1550	POS_MZ517.8314970303772_RT14.01665364421149	0.24812694851564854	2.7418913331589135E-5	3.956732829729672E-5	1.4430669742010338	false
1551	POS_MZ517.830085674235_RT14.052206197134996	0.05828321042774509	1.8801825403241922E-5	3.3087779569151125E-5	1.7598174038700485	false
1552	POS_MZ431.2593755437223_RT13.037432347111483	0.4192867065355179	2.2965033328124353E-5	2.7068773001979103E-5	1.17869513251823	false
1553	POS_MZ223.06397387090058_RT15.661011118279566	0.3657353341888152	5.509968249408096E-6	7.174281690253349E-6	1.302054996600759	false
1554	POS_MZ306.160350020665_RT10.16577878291321	0.26418158418677895	7.182976247926163E-5	5.907375400004062E-5	0.8224133278610817	false
1555	POS_MZ811.6042273738213_RT19.819798537634412	0.36278154746269564	2.0437598341667673E-5	1.5679736146506813E-5	0.7672005234851569	false
1556	POS_MZ811.6033253008443_RT19.86576890322581	0.3594857362317305	2.046204151761981E-5	1.5675975079123308E-5	0.7661002478968078	false
1557	POS_MZ108.5368752022085_RT1.453022229674681	0.5069366783051155	1.6248992664080256E-5	1.8844727698320145E-5	1.1597474432970836	false
1558	POS_MZ279.1590297264509_RT19.793557494623656	0.653131466724546	3.090903864878116E-5	3.288222283346281E-5	1.0638384197937343	false
1559	NEG_MZ226.9174128344855_RT1.5133555698924732	0.170280936162162	8.784910361969749E-6	1.4003109589885421E-5	1.5939957282325246	false
1560	POS_MZ460.28305054346913_RT11.780530437236218	0.2590540961786598	0.0016305511607624273	0.0011727899390736951	0.7192598228719863	false
1561	POS_MZ490.32211992860204_RT11.89761706213804	0.19128260086958204	2.1414451640437907E-5	2.9680289999254452E-5	1.385993463554667	false
1562	NEG_MZ478.29390643673827_RT18.619306768067464	0.9297084886018645	4.428633089334703E-5	4.505384764132167E-5	1.0173307820379842	false
1563	POS_MZ147.07662307849515_RT1.7198364421574677	0.3655181460548942	0.001449921855496779	9.461683740822793E-4	0.6525650816940742	false
1564	POS_MZ495.8192154340442_RT13.475969995419643	0.27290528497185607	2.6335592295481044E-5	3.70085979440817E-5	1.405269246609352	false
1565	POS_MZ495.81773491505453_RT14.002285521925218	0.20143892688874332	1.940364313288385E-5	3.187512026286669E-5	1.642738945700723	false
1566	POS_MZ473.3013774912844_RT12.5503895521592	0.3018347304607867	4.8424611394735975E-5	4.222553839486165E-5	0.8719850749169212	false
1567	POS_MZ473.3027895063044_RT12.515642976039533	0.02154547631809889	5.5452948622608224E-5	3.900310744788101E-5	0.7033549778086895	false
1568	POS_MZ478.3124809697584_RT11.191340255866368	0.13825356373382092	8.387567398866182E-5	6.745447276916044E-5	0.8042197404968553	false
1569	POS_MZ508.32379118203625_RT13.701635328506082	0.4401177097760407	4.881841822270455E-5	8.496866067531447E-5	1.74050417380785	false
1570	POS_MZ117.02329902238743_RT4.436336439165944	0.49121736537569927	8.863274166753816E-5	7.76298718160932E-5	0.8758599853232931	false
1571	POS_MZ811.6043031787995_RT20.004065236559136	0.3777034270378046	2.0117980470543555E-5	1.5588509525332673E-5	0.7748545908053313	false
1572	POS_MZ612.7057399995797_RT13.899597350254624	0.23262202198762938	1.73720791774947E-5	2.4279590809183944E-5	1.3976214683984307	false
1573	POS_MZ612.7040106739921_RT13.901520398161399	0.15897817483128307	1.8250113210495848E-5	2.632356314885404E-5	1.442378074329701	false
1574	POS_MZ612.7060005484307_RT13.84979426073422	0.1689636122816569	1.4034205029911077E-5	2.196801984381645E-5	1.5653198593718738	false
1575	POS_MZ561.8585293783838_RT13.065119035760713	0.7336896045239245	8.144917188600619E-5	8.691452171823853E-5	1.0671013554303719	false
1576	POS_MZ452.2770608920845_RT13.42045422025307	0.7419401236960657	3.745079905632602E-5	3.607721075262687E-5	0.9633228572337463	false
1577	POS_MZ130.96671024445564_RT1.4514989868050323	0.927579697251457	3.589894397960601E-5	3.677129065031994E-5	1.0243000649603928	false
1578	POS_MZ130.96655749249203_RT1.4486822332961033	0.927579697251457	3.589894397960601E-5	3.677129065031994E-5	1.0243000649603928	false
1579	POS_MZ129.06646630071825_RT1.8974181272815938	0.23689378253522353	2.4938531726001093E-4	1.7690244008240337E-4	0.7093538706529527	false
1580	POS_MZ129.06611510246032_RT1.9527933561482742	0.3434317574919765	2.716451244900964E-4	2.1362831890464325E-4	0.7864242706569603	false
1581	POS_MZ591.7051942906894_RT13.539480068341929	0.23022553866008955	2.348981443583788E-5	3.0188121305091253E-5	1.2851579303680627	false
1582	POS_MZ297.0693571060572_RT1.8901972805501845	0.0030906694587449213	3.696771161456733E-5	7.439947595361054E-5	2.0125529199457675	false
1583	POS_MZ528.8375811843379_RT13.995940331291466	0.37090998088453864	2.8369314102354954E-5	3.6327024750367296E-5	1.2805041609149008	false
1584	POS_MZ380.7531182110696_RT12.435729407501011	0.4135539710884748	1.2900262338431064E-5	1.4693648312759983E-5	1.1390193414118608	false
1585	POS_MZ754.4744210197531_RT13.291458634210619	0.28140815005894626	2.858145944883907E-5	3.5245847468480664E-5	1.233171718595087	false
1586	POS_MZ506.32515938099516_RT15.410761118279567	0.24885524780182666	1.9191398140626085E-5	2.3994321887204836E-5	1.2502644002998138	false
1587	POS_MZ506.32486626668873_RT15.405100139784944	0.142403872765142	2.1157766821315153E-5	2.7231327598263096E-5	1.287060578190568	false
1588	POS_MZ110.02066889116841_RT22.635480849462372	0.5096330472754493	4.7148851060898434E-4	5.173194412201616E-4	1.0972047665636242	false
1589	POS_MZ257.1789974150624_RT9.794887946897173	0.36926336423200823	6.220230299530877E-5	5.188577609539613E-5	0.8341455797755478	false
1590	POS_MZ148.9771225631878_RT1.4523371114573993	0.9604552800599935	3.207802589479571E-5	3.248188057151204E-5	1.012589760917359	false
1591	POS_MZ531.3279294256887_RT19.466670967741937	0.3471630119674467	1.8940055959713366E-5	2.4925277498119196E-5	1.3160086512488007	false
1592	POS_MZ655.0802778024472_RT13.690293164233253	0.2965572666195333	3.4180678112241355E-5	4.621961737417027E-5	1.3522147577761874	false
1593	POS_MZ625.3748257645806_RT13.359177492196924	0.1514004245216818	1.778595568997159E-5	2.252239539111311E-5	1.2663022321489368	false
1594	POS_MZ430.27662658751956_RT13.039062605230505	0.4352726071984496	1.6666332798512092E-5	1.9273136305628063E-5	1.1564113436729582	false
1595	POS_MZ531.303299782216_RT12.760660773951802	0.20454403433980417	1.3148475591328313E-5	1.723724026480794E-5	1.3109687237185312	false
1596	NEG_MZ269.088224029953_RT2.64341554666603	0.773684407940284	5.358365064588572E-6	4.854026443424372E-6	0.9058782641561349	false
1597	POS_MZ508.6609556985531_RT14.458051343427236	0.334524155032637	1.4241980736253229E-5	1.6468308068203064E-5	1.1563214677213176	false
1598	POS_MZ508.66131444455715_RT14.110467341381248	0.4613254293401239	4.115931649621983E-5	6.638886817836908E-5	1.6129730478995297	false
1599	POS_MZ416.2570521926847_RT11.30270276254288	0.42049992974652195	0.0014671771270734065	0.0011509372053782288	0.7844568894513884	false
1600	POS_MZ150.0581799578923_RT2.9538765569663497	0.7406098283643765	3.201251432731855E-4	3.6075686022656034E-4	1.1269244787770416	false
1601	POS_MZ258.11022211472556_RT1.8954983350119936	0.0616198435557056	2.715238953970695E-4	5.71232646099297E-4	2.103802485832568	false
1602	POS_MZ221.138369243982_RT13.02166703639523	0.49082267174945926	2.2497549701582323E-5	2.4692875781609048E-5	1.0975806747466512	false
1603	POS_MZ221.13839336134964_RT12.656214202313716	0.8081161496315021	2.9206384793681647E-5	2.9655534404858324E-5	1.0153784733834583	false
1604	POS_MZ548.3358397124916_RT11.542014972613654	0.4526978166579727	0.0012427486309743694	9.825434348667845E-4	0.7906212168557589	false
1605	POS_MZ416.2669068204006_RT12.298818281041518	0.2582764029711051	3.28304021894672E-5	2.773453517337383E-5	0.844782071608972	false
1606	POS_MZ416.26363807596186_RT11.813755727891396	0.1950323549749282	4.221333275225215E-4	2.443538236916215E-4	0.5788546124176487	false
1607	POS_MZ404.2203410213431_RT16.64811247311828	0.6925496361074805	7.82923924670603E-6	8.758089362280111E-6	1.1186386168956164	false
1608	POS_MZ404.2194264781204_RT16.744711322580645	0.8681752121624831	7.469024511669011E-6	7.054842666755537E-6	0.9445467283891773	false
1609	POS_MZ603.3574140121422_RT13.347058478783422	0.4448305543671349	1.8282669301773843E-5	2.0222666731322466E-5	1.1061112793502423	false
1610	POS_MZ603.3601527170562_RT13.371696286245845	0.4702487850934989	1.8337698173140853E-5	2.016360129357929E-5	1.0995710095781175	false
1611	POS_MZ218.10810220496472_RT9.37378024151925	0.3490531334009066	3.723529778578918E-5	3.35526609128764E-5	0.901098229585846	false
1612	NEG_MZ242.17582547215298_RT14.822547283310591	0.16033189970594375	5.4861644993756107E-5	7.538469880713611E-5	1.3740874670403296	false
1613	POS_MZ341.216224267488_RT11.875210535281656	0.6634791535921869	2.837377174168956E-4	2.490892380909667E-4	0.8778855358344202	false
1614	POS_MZ360.2225558462819_RT11.326722196443566	0.5673052465369037	4.537303515702741E-5	4.2650947401155465E-5	0.940006487411492	false
1615	POS_MZ171.02544517927274_RT2.7304553150827147	0.01782860500655703	8.412222238206204E-7	6.526218913916804E-6	7.758020091619018	false
1616	POS_MZ171.02646522136075_RT2.980316734679367	1.6164017102582307E-7	1.2352881257939879E-5	2.3425981244711561E-4	18.963981564749837	false
1617	POS_MZ236.1848491606975_RT11.349850273308064	0.26168130274614043	2.8825677142877194E-5	5.9637889395287634E-5	2.068915470734193	false
1618	POS_MZ236.1837851007995_RT11.411110793506179	0.31180266193532735	3.478817457573292E-5	6.250355039124982E-5	1.7966895691862554	false
1619	POS_MZ611.3892246382832_RT13.731829395336517	0.38617157023627424	3.6181140383881404E-5	5.5546130022645475E-5	1.5352233078698403	false
1620	POS_MZ232.154573914411_RT9.761915986888463	0.8317875997766229	1.2909098413161433E-4	1.2105262601015865E-4	0.93773106483362	false
1621	POS_MZ232.15457268188806_RT9.741130676267861	0.7974689868393059	1.2909098413161433E-4	1.1941186600904643E-4	0.9250209595373478	false
1622	POS_MZ86.99334552723874_RT1.4462320278991787	0.540851300465589	1.6199337857451584E-4	1.752047005344391E-4	1.0815547035081199	false
1623	POS_MZ430.26449643342926_RT12.127469213813617	0.7133584618526647	2.985537743520609E-5	2.819192234892829E-5	0.9442828987880684	false
1624	POS_MZ430.2641370268678_RT12.230210951971275	0.7023935878383514	3.191165989020473E-5	3.0189134405929832E-5	0.9460220655960417	false
1625	POS_MZ493.2932342303489_RT12.80467163943627	0.34562333421502367	1.1741959850913646E-5	1.3160658053634225E-5	1.1208229478497314	false
1626	POS_MZ147.11285416881358_RT1.5051054776351787	0.7935994826732264	1.2528169822648253E-4	1.3278587240852342E-4	1.0598984072555828	false
1627	NEG_MZ128.03402053684687_RT2.8065539831894393	0.1480630591183194	4.6873988481842683E-4	2.1649847318248912E-4	0.4618733762465145	false
1628	POS_MZ434.2853674120733_RT10.984607947925836	0.19203362109624633	7.290755824841857E-5	5.987299893699411E-5	0.8212179968088947	false
1629	POS_MZ624.8742236067216_RT12.97898679473401	0.16875845305950077	2.085465428083842E-5	2.6442153128664237E-5	1.2679257480168205	false
1630	POS_MZ446.25972444507545_RT10.985467313238493	0.41643815422365194	1.7519093645233416E-5	2.0022214399719992E-5	1.1428795807120777	false
1631	POS_MZ105.00376449099016_RT1.447386583847844	0.42525824823140246	1.463977452393694E-4	1.6305103895602243E-4	1.1137537582250592	false
1632	POS_MZ782.5680692939349_RT19.73619119354839	0.6650688246601282	4.578282002966211E-5	5.209238977043824E-5	1.1378152271242408	false
1633	POS_MZ782.5679879137265_RT19.812763956989247	0.6080914200992886	4.456008858119296E-5	5.1945496406004706E-5	1.165740420631229	false
1634	POS_MZ522.35646992345_RT16.29990412903225	0.3693893896495557	1.3249913354214773E-5	1.6294874539770022E-5	1.229809894159546	false
1635	NEG_MZ293.17911161190574_RT17.97128143372899	0.8089219617469237	7.702188580196308E-5	8.263342226439955E-5	1.0728563888563405	false
1636	POS_MZ478.97523154257675_RT14.718138677419354	0.4338514747599429	1.4771109972223046E-5	1.6689765581932524E-5	1.1298924463576194	false
1637	POS_MZ478.9752576343824_RT14.03630457189405	0.46836786974773315	6.358705174389388E-5	9.755885276590854E-5	1.5342565835390676	false
1638	POS_MZ711.9215773732373_RT13.195220705131444	0.26797445058997704	2.5624824467806757E-5	3.19198167884846E-5	1.2456599196839937	false
1639	POS_MZ452.27688057251964_RT17.53117010752687	0.6340761901096825	1.0992050798995379E-5	1.2717287874977247E-5	1.156953157106911	false
1640	POS_MZ284.1785926408665_RT10.17133230156724	0.18993201412850058	3.889552631741431E-4	2.5605791035520617E-4	0.6583222663336578	false
1641	NEG_MZ264.9915659917672_RT15.014286387923839	0.8613259954273342	4.372530440844641E-5	4.2300866868890186E-5	0.9674230389284364	false
1642	POS_MZ504.3083809485815_RT19.066494204301083	0.6065181362052283	2.0221374614132014E-5	2.3603799999304924E-5	1.1672698048335968	false
1643	POS_MZ504.3085751291952_RT18.985063548387103	0.12059998908790193	1.5841154941571925E-5	2.3686432916096024E-5	1.495246590508104	false
1644	POS_MZ495.2950729876119_RT13.707733989407394	0.216675276674839	2.0006165913633467E-5	2.4219916002959986E-5	1.2106225704373972	false
1645	POS_MZ677.9123666566918_RT13.202237512933907	0.32784184877711664	1.530072646091691E-5	1.7734370177420834E-5	1.1590541287513538	false
1646	POS_MZ522.3386527487984_RT11.376904836420634	0.16317860086584002	8.303099838901292E-5	6.730974464164651E-5	0.8106580186629825	false
1647	NEG_MZ133.99036276522634_RT1.9994134695634538	0.9070146658160081	1.7678465485130515E-5	1.8235983429334434E-5	1.0315365575520596	false
1648	NEG_MZ375.05275062724286_RT16.772145742443882	0.7035872520685342	4.487901274361646E-5	4.2011355724105637E-5	0.936102493254629	false
1649	POS_MZ382.7292542067393_RT12.310518537636149	0.4173660121953353	1.4449834789198274E-5	1.639976615914023E-5	1.134944890262662	false
1650	POS_MZ85.02905117568149_RT3.0177076012152138	6.47183267421525E-7	1.4231594752903826E-5	1.563526767761839E-4	10.98630754253887	false
1651	POS_MZ526.3175301500546_RT15.056679720430106	0.21912299630466348	7.159010051380289E-6	8.867478672543961E-6	1.2386459313371507	false
1652	NEG_MZ173.11735961484186_RT14.426837423735241	0.742458764691144	2.8788816284770205E-5	2.7239876584775542E-5	0.9461964783590606	false
1653	POS_MZ164.66995534654677_RT14.28689482222036	0.06612317422687042	1.0186047031742347E-5	1.4828631608993764E-4	14.557788279186154	false
1654	POS_MZ562.3598413032291_RT13.33151982871242	0.19633844040561743	2.6228485602526733E-5	3.234572047079188E-5	1.2332286720997663	false
1655	POS_MZ562.3548265700114_RT13.463445521555863	0.21619955236210564	2.307004250590717E-5	3.1189963489433435E-5	1.3519681847767349	false
1656	POS_MZ655.4145721110026_RT13.802391198685198	0.27764982816541806	3.549258263982162E-5	4.796119898460544E-5	1.3513020303795646	false
1657	POS_MZ547.3456050093456_RT13.461192474971506	0.07743705167782089	4.1275615229740424E-5	6.989126184963641E-5	1.6932821342727675	false
1658	POS_MZ567.6961817616519_RT13.861531623649412	0.1932177810042197	1.416035248384905E-5	3.177187996686302E-5	2.243720981034988	false
1659	POS_MZ567.6951533521035_RT13.805807063671356	0.3024096428459475	2.219265958274782E-5	3.725760154497278E-5	1.6788254425321867	false
1660	POS_MZ567.6946260210851_RT13.79532291832088	0.2955705183572759	2.1959222783019217E-5	3.724313350822986E-5	1.6960132822655951	false
1661	POS_MZ654.4170003913961_RT11.83173981831455	0.17681169591911172	5.8370490204550195E-5	4.845438368337239E-5	0.8301178131890211	false
1662	POS_MZ502.81804845750037_RT13.716858370018533	0.21633237445798237	2.6212988718082818E-5	3.50081226991097E-5	1.335525798893723	false
1663	POS_MZ502.81722251941284_RT12.987348315989124	0.9299748049225032	0.0014649754871306553	0.0014396622385441573	0.9827210429055865	false
1664	POS_MZ219.02696277323568_RT1.6362667878857087	0.5559299092379235	3.9022923076861095E-4	4.58029064030231E-4	1.173743604824474	false
1665	NEG_MZ500.2784277937333_RT17.90857923038496	0.6078092457108437	5.7746124112390415E-5	5.016728994945774E-5	0.8687559679644975	false
1666	POS_MZ196.12644170968002_RT9.397857992940821	0.2965025916842303	1.0888674204766894E-4	8.312316056149238E-5	0.7633910152725695	false
1667	POS_MZ112.00671780493951_RT1.4492046365475777	0.250549808389283	7.075163830993747E-5	8.167172973003252E-5	1.1543440078695852	false
1668	POS_MZ112.00672112741778_RT1.4502588380275183	0.250549808389283	7.075163830993747E-5	8.167172973003252E-5	1.1543440078695852	false
1669	POS_MZ553.0200457877831_RT13.815233303449512	0.35689346401254585	2.1572692250567344E-5	3.529320184138022E-5	1.6360128551155704	false
1670	POS_MZ690.4092367948283_RT13.148320192415447	0.3372836684477294	2.3727910883404845E-5	2.8611720890737927E-5	1.2058255373315983	false
1671	POS_MZ416.25740445274425_RT11.04416757078507	0.41123475291561906	0.0014730598117134036	0.001150794762484599	0.7812274514135588	false
1672	POS_MZ416.257113878246_RT11.089683425881244	0.5369905595841695	0.0013884580315011539	0.001154602679785956	0.831571897450612	false
1673	POS_MZ240.1528160344507_RT10.453796721505379	0.38562890199984134	1.9387857369954282E-4	1.4860027171137487E-4	0.7664605163728068	false
1674	POS_MZ240.15209296493038_RT11.440540093548394	0.5359415664685028	1.7896255491397814E-4	1.4792667548998311E-4	0.826578920719404	false
1675	POS_MZ240.15254433046152_RT9.807273684614872	0.32109805139978054	2.1012162145621637E-4	1.5879445939309068E-4	0.7557264135532056	false
1676	POS_MZ782.5675409790105_RT19.557157795698924	0.6633522555766698	4.540754265373969E-5	5.177625442177918E-5	1.1402566929596876	false
1677	NEG_MZ148.0319597837361_RT2.7940682907398307	4.153115675809005E-7	7.538526726161765E-6	1.6168588080698907E-4	21.447941578010603	false
1678	POS_MZ688.9364057991519_RT13.14408563068308	0.1074634981764897	1.833864018153979E-5	2.4721879025110553E-5	1.348075908594156	false
1679	POS_MZ523.340574544533_RT13.331546644493299	0.3554350804039843	3.241058005036535E-5	6.457698742199986E-5	1.9924662663133028	false
1680	POS_MZ508.32452146616276_RT14.327329383512728	0.08671482493652882	1.757586220104702E-5	2.501059100943851E-5	1.4230079141123781	false
1681	POS_MZ460.61028314503324_RT13.145710475905755	0.40415869063997256	2.3737460022523783E-5	2.9201811604005932E-5	1.2301995064466538	false
1682	POS_MZ460.61091877148726_RT13.164744008310741	0.3698074004272893	2.3468743506054256E-5	2.934555472771655E-5	1.2504101346604366	false
1683	POS_MZ502.30527955933024_RT12.57108756906957	0.3156467362216153	2.4984891686407722E-5	2.1550671295207114E-5	0.862548117706314	false
1684	POS_MZ502.3049354167323_RT12.571844687724973	0.34231995388952496	2.4998148835328048E-5	2.17342551583887E-5	0.8694345849990809	false
1685	POS_MZ460.283946540068_RT11.258614204916954	0.3771798923987304	0.0015238700896188617	0.0011744734985389214	0.7707176002336731	false
1686	POS_MZ460.28416754623737_RT11.22839284286473	0.4089010349744404	0.001426712396894315	0.0011088561262656532	0.7772106898905657	false
1687	POS_MZ234.96116871990782_RT1.4496513778355882	0.14160248222102734	2.8523100361493995E-5	3.948435113808756E-5	1.3842938052902265	false
1688	POS_MZ416.26162063448015_RT11.2492710443614	0.6998477157807108	6.339259374625286E-4	7.301787224139529E-4	1.1518360099552067	false
1689	POS_MZ666.9239086852125_RT13.091582323748261	0.3011277065090754	2.4378940213273888E-5	2.943934112231721E-5	1.2075726370700899	false
1690	POS_MZ171.99300507576234_RT1.4514855618770284	0.7163598265250997	1.0374581401925716E-5	1.1352004567037514E-5	1.094213262901419	false
1691	POS_MZ625.7283289118449_RT13.630665766520943	0.4490586647502286	4.052546608755456E-5	5.5851074372986764E-5	1.3781722893037551	false
1692	POS_MZ372.23152882640386_RT10.760406576139975	0.693750513972033	0.0010466973294232828	9.205237043549043E-4	0.8794554819988901	false
1693	POS_MZ364.22637726181193_RT12.02760904882322	0.9818497777511566	2.338144606219147E-5	2.345119226303783E-5	1.002982972082259	false
1694	POS_MZ564.3582806330855_RT14.006973893268828	0.7558179676157983	3.065000965089155E-5	2.9426764487255617E-5	0.9600898930353078	false
1695	POS_MZ77.01746659637779_RT7.9068379397946735	0.4315243672533131	3.489751378363289E-5	2.6405306892945093E-5	0.7566529540373537	false
1696	POS_MZ77.01747467697308_RT8.725940014063989	0.3898551687767453	3.586939419640545E-5	2.655328980299113E-5	0.7402770634373327	false
1697	POS_MZ451.2684324603335_RT13.525670706469024	0.26686675085499334	1.6145600785895864E-5	1.9135673945207223E-5	1.1851942952735066	false
1698	POS_MZ451.2695194447577_RT13.43658207544891	0.2881406793645933	2.306293923694874E-5	3.4336404536298866E-5	1.4888130339123948	false
1699	POS_MZ287.1777164952777_RT12.790854502625898	0.4597325981001539	2.3700705122232514E-5	2.538367886207893E-5	1.0710094375322066	false
1700	POS_MZ287.17801625566045_RT13.087853922688907	0.3602172018218366	2.0321943784211607E-5	2.3124776678357324E-5	1.1379214962853739	false
1701	POS_MZ679.4098295813791_RT11.950466357182389	0.3377058427675743	0.0018818755728842766	0.0014144885067570011	0.7516376359511752	false
1702	POS_MZ240.18081771916872_RT9.411675832195597	0.16470505983772799	3.709719557634402E-4	3.227304158914594E-4	0.8699590653080439	false
1703	POS_MZ785.5875106326524_RT19.717786000000004	0.6472357145253536	1.993359145243761E-5	1.7560694119070982E-5	0.8809598692223395	false
1704	POS_MZ785.5876077631468_RT19.836530591397853	0.7359145686427668	1.9208912464635432E-5	1.756315861539149E-5	0.9143234239692717	false
1705	POS_MZ611.7210322573261_RT13.840848684729306	0.3777224269024537	2.4825728464974632E-5	3.525969506156321E-5	1.4202884363014499	false
1706	POS_MZ611.7220797016467_RT13.852804827199616	0.3775622609472431	2.470153716451851E-5	3.514665049996859E-5	1.4228527668494058	false
1707	POS_MZ205.0975281928638_RT10.005342850149939	0.30964360524125345	1.9660944745679564E-4	2.60365544990372E-4	1.3242778938564819	false
1708	POS_MZ77.01746089484102_RT7.520300602994978	0.36464907168263294	3.5717608454707534E-5	2.5886638266291507E-5	0.7247584422993383	false
1709	POS_MZ491.81126781204387_RT13.717444307100497	0.3860147078665961	2.050504558610862E-5	2.56760932281299E-5	1.2521841573239159	false
1710	POS_MZ428.77435351956274_RT12.328589034875119	0.4713087134878582	9.644677535844928E-5	8.129690707101013E-5	0.842919908611419	false
1711	POS_MZ118.05002696556132_RT2.8432627247434947	0.826202742056434	3.164413284060324E-5	3.2618661647292556E-5	1.0307965085217592	false
1712	POS_MZ554.0027469133928_RT13.833647691864282	0.23209503566938472	1.8463211502813696E-5	3.0748353631080146E-5	1.6653848993927334	false
1713	POS_MZ554.0045622172861_RT13.894438287076948	0.2303614749437779	1.692598377766613E-5	2.927013076557353E-5	1.7293015962945402	false
1714	POS_MZ508.3394540766234_RT15.965742430107529	0.28338924748685623	1.5551954193584064E-5	1.89998173697843E-5	1.2216996740912884	false
1715	POS_MZ508.3386399465302_RT15.713898795698926	0.22352914696575032	1.2406397494264208E-5	1.549462632498988E-5	1.2489222864375769	false
1716	POS_MZ597.0472899434719_RT13.833617710969303	0.4026813115560435	2.29475050647547E-5	3.338630111382735E-5	1.4548989539218231	false
1717	POS_MZ597.045932897943_RT13.852897681827576	0.3310411457252287	2.2949302199728637E-5	3.507271731207773E-5	1.5282694439612392	false
1718	POS_MZ495.3009796207553_RT13.524664530358146	0.38561989221916093	2.715090652207264E-5	3.841116275136673E-5	1.4147285550167517	false
1719	POS_MZ493.98466196706465_RT14.618484827956985	0.40234454101304573	1.2600897956239218E-5	1.434282356270695E-5	1.1382382122700418	false
1720	POS_MZ672.7414109525118_RT13.570839246899844	0.44395866518648797	1.6083803923037625E-5	1.857918430919121E-5	1.1551486450651969	false
1721	POS_MZ545.3425548923943_RT16.437119043010753	0.38190326748449666	5.56140895470381E-6	6.725320842519761E-6	1.2092836360885708	false
1722	POS_MZ561.3468437687394_RT12.88761543519736	0.8274541571486793	9.292606633912651E-4	9.67431142676895E-4	1.0410761810860794	false
1723	POS_MZ400.25102422647046_RT12.905085096417425	0.48927592547909704	2.9180206299897238E-5	2.6304810625160873E-5	0.9014607489342359	false
1724	POS_MZ336.2256573123271_RT12.148597838377501	0.7305441767985297	1.6339413272260286E-5	1.7283474527335534E-5	1.057778161268373	false
1725	POS_MZ350.1864829948139_RT10.465751093193866	0.39045492263064085	8.81378914274542E-5	7.441935002017939E-5	0.8443513773123734	false
1726	POS_MZ459.6273790668364_RT13.159581876291215	0.17980540610351747	1.922224836306963E-5	2.566358626238684E-5	1.3350980477233094	false
1727	POS_MZ459.62729735098736_RT13.146852223459746	0.17795628909627448	1.9203012684289202E-5	2.566358626238684E-5	1.3364354168959804	false
1728	POS_MZ513.3206568918521_RT13.5256574795876	0.12195766181022738	1.1791155092291565E-5	1.4991239095412503E-5	1.2713969902077689	false
1729	POS_MZ513.3218620095336_RT13.58589260083708	0.15042853132629497	1.182778170578876E-5	1.4778202476081574E-5	1.2494483618047176	false
1730	POS_MZ610.3904443556968_RT11.697530984660894	0.16336935463123425	6.979621469938225E-5	5.648192100230883E-5	0.8092404616150156	false
1731	POS_MZ474.95102240690807_RT13.196092871374153	0.2978689342520693	3.0193536779369773E-5	4.042634831731019E-5	1.3389073500303599	false
1732	POS_MZ360.7169558728128_RT13.40971452241078	0.5260918286117842	1.1928328700431341E-5	1.3196411722855045E-5	1.106308524376751	false
1733	NEG_MZ144.92230495329827_RT22.743272075268813	0.8202824641804392	4.431911115401542E-5	4.5816742486882195E-5	1.0337919983923478	false
1734	POS_MZ808.583039644326_RT19.74736862365592	0.8928974827555582	1.398133379618582E-5	1.4350429549018218E-5	1.0263991803795636	false
1735	POS_MZ808.5831111784904_RT19.798499021505375	0.9921938970604582	1.4091081880888039E-5	1.412096045183045E-5	1.0021203887107446	false
1736	POS_MZ562.357222041593_RT13.513828602988582	0.49195351394214626	2.714076166457084E-5	3.171408561577045E-5	1.1685038912216514	false
1737	POS_MZ395.7282218529051_RT12.20144930400511	0.22811852631007312	4.347119264580136E-5	3.555545690577456E-5	0.8179084755156508	false
1738	POS_MZ539.8440935706125_RT13.965756438462007	0.3720790465081367	2.7137500587307654E-5	3.391644004719883E-5	1.249799698320844	false
1739	POS_MZ539.8450671798412_RT13.933130545843452	0.3964283361056733	2.6264416133958775E-5	3.276125095152273E-5	1.2473626211383326	false
1740	POS_MZ607.3649351168732_RT12.946561260528423	0.7035949427103922	2.5198337206981334E-5	2.654980990292054E-5	1.0536334078252105	false
1741	POS_MZ607.365936946076_RT12.92916610432911	0.9131412407785997	2.5665939181347153E-5	2.604836833583693E-5	1.0149002595146688	false
1742	POS_MZ111.00994093700122_RT1.4479976527575438	0.28405581824112947	6.380371642744292E-5	7.314967841231877E-5	1.1464798997328627	false
1743	POS_MZ462.776415925088_RT13.308471268604722	0.37667469812474175	1.2721270922316322E-5	1.4003387594018444E-5	1.1007852658379413	false
1744	POS_MZ524.2986233621774_RT18.366640032258065	0.9671220303100934	1.260399153182249E-5	1.274120135558886E-5	1.010886219926437	false
1745	POS_MZ524.2985519919563_RT18.49962120430107	0.8635551356303988	1.2681668610338306E-5	1.324997094171673E-5	1.0448128987470255	false
1746	POS_MZ277.1799237686585_RT19.252806935483875	0.8738706857032583	2.5936011796642646E-5	2.6689882513438685E-5	1.0290665628434679	false
1747	POS_MZ431.2686357496402_RT12.415122299954131	0.19987282729747036	1.3006911277948526E-5	1.6715486995915726E-5	1.2851234731073005	false
1748	POS_MZ540.3421342092108_RT12.777130715849331	0.22975339294523067	1.413328719563537E-5	1.766884437761185E-5	1.2501581644126165	false
1749	POS_MZ540.3469474655392_RT13.311666538178105	0.45179486501784893	2.801996429164622E-5	3.304016161406557E-5	1.1791650149931152	false
1750	NEG_MZ396.24718435500085_RT16.64573839158876	0.49174882263491915	8.008518291790672E-5	6.230187853211445E-5	0.7779451361930273	false
1751	POS_MZ309.1905903280115_RT12.503846975546738	0.4019032690702429	1.874597267262252E-5	2.0124906778650474E-5	1.0735589521071804	false
1752	POS_MZ309.19093323045314_RT13.125202461407403	0.2717243668962934	1.538357364850013E-5	1.7971247527848534E-5	1.1682101921487338	false
1753	POS_MZ762.5916272235173_RT19.785801634408603	0.640440641803016	1.535989361202726E-5	1.4124993291502347E-5	0.9196022868571206	false
1754	POS_MZ762.5918375651041_RT19.63433983870968	0.5855676845379658	1.535280285577078E-5	1.3892809926531846E-5	0.9049038183480514	false
1755	POS_MZ762.5923363470262_RT19.740764096774193	0.5869582180275352	1.5307979760870546E-5	1.3919846950111164E-5	0.9093196599130832	false
1756	POS_MZ298.0638833868746_RT1.889847484143796	0.004604345967781587	3.0012052211848126E-5	5.7749909965757116E-5	1.9242239603647853	false
1757	POS_MZ459.3001812350365_RT12.42646657088144	0.26476479806274966	1.422033494790729E-4	1.2617672368234572E-4	0.8872978319045451	false
1758	POS_MZ872.5415678949433_RT12.391328121860878	0.5889063074075371	7.059943028898999E-5	6.62159350748492E-5	0.937910331624526	false
1759	NEG_MZ242.9428972674019_RT1.4914455967741935	0.7233638481462745	1.1427872668166648E-5	1.032074084079187E-5	0.9031200417153061	false
1760	POS_MZ328.2049549066622_RT11.895178548387094	0.4213514765747808	8.188750920505596E-4	6.340639899102307E-4	0.7743109981797833	false
1761	POS_MZ328.20469304797757_RT10.504748307792864	0.4113598343829783	8.194267960071317E-4	6.319164439517997E-4	0.7711688793080426	false
1762	POS_MZ430.2666240420269_RT12.34820233852059	0.677009781104613	3.166409559185318E-5	2.9776975077264138E-5	0.9404018817112662	false
1763	POS_MZ518.3288001611804_RT13.337764124488434	0.44878522816135935	1.961609907866501E-5	2.3407939919064216E-5	1.193302492263781	false
1764	POS_MZ518.3298551556447_RT13.394596690990777	0.2970272004158774	2.0833084474567537E-5	2.7500931888607853E-5	1.3200604990672524	false
1765	POS_MZ504.31048058950773_RT11.354544319903914	0.18455358025078472	0.0016274779956912532	0.001099712745841329	0.6757158921674012	false
1766	POS_MZ504.3096009946106_RT11.482941635273225	0.22419627913947537	0.0013134589240429203	8.614541895456906E-4	0.6558668670764922	false
1767	NEG_MZ217.04764377069463_RT1.778610116815411	0.19508147611093274	4.0475163985505453E-5	8.650098745436592E-5	2.1371374180310365	false
1768	POS_MZ262.1344494569184_RT9.807575591071458	0.3710424759614819	4.772392228666494E-5	4.164781248648911E-5	0.8726820950784755	false
1769	NEG_MZ192.92795636828677_RT22.888587902127973	0.3518911986900699	2.4299704302417486E-5	2.050640115564085E-5	0.8438950902625076	false
1770	POS_MZ592.3571229401949_RT12.932677047268477	0.6148974306325818	4.0193449520242264E-5	4.3869929524850614E-5	1.091469631208359	false
1771	POS_MZ474.29310624347966_RT12.555263005754375	0.2840310382768758	3.153244735536365E-5	2.7494525315253463E-5	0.8719439060785955	false
1772	POS_MZ474.2902249629144_RT12.517054940876024	0.35035343407240815	3.108133700686266E-5	2.75146167999712E-5	0.8852455991161533	false
1773	POS_MZ504.30984152563775_RT18.22516710752688	0.16035281925044487	1.0925684637999453E-5	1.7522808933398534E-5	1.603817931230994	false
1774	POS_MZ459.9234174523368_RT13.14652040671287	0.17180133829525368	1.806722283447834E-5	2.2546555836358142E-5	1.2479259287892177	false
1775	POS_MZ591.0376439262833_RT13.544013871652194	0.3633949247447905	1.0344262676306613E-4	1.2663651247517965E-4	1.2242198060692986	false
1776	POS_MZ489.62638149639486_RT13.24147236733476	0.18381102103705982	2.521620191851657E-5	3.705812869358031E-5	1.4696157975467379	false
1777	POS_MZ268.1040145751691_RT8.816651472798634	0.8920998816258439	3.2828124161091333E-4	3.4732578483146826E-4	1.058012888970144	false
1778	POS_MZ142.93881151753087_RT1.515065811759032	0.03258641248360572	2.1903430803155133E-5	4.1583552785482805E-5	1.8984949508226265	false
1779	POS_MZ443.7799385712653_RT13.541307345498444	0.24589185685618475	1.8283739518279154E-5	2.2296937165793863E-5	1.2194954507803242	false
1780	POS_MZ490.2856998259087_RT11.223198399091821	0.25291220337456055	1.20788671532928E-5	1.512968126668926E-5	1.2525745233123773	false
1781	POS_MZ746.5668233262554_RT20.905036956989246	0.08084353347772133	7.493824103002498E-6	1.8751254945620127E-5	2.5022277928977803	false
1782	POS_MZ494.31859399939094_RT13.6360707499875	0.3136144341581386	2.7521182800465733E-5	4.0025450851325807E-5	1.4543506774951718	false
1783	POS_MZ277.12640069732_RT8.896587475189154	0.09580700575526291	5.4526044035930636E-5	4.400175526695905E-5	0.806986020074435	false
1784	POS_MZ277.1260651621616_RT9.452284982636968	0.3778825567348165	4.679135855212932E-5	4.225879838025733E-5	0.9031325374572668	false
1785	POS_MZ88.52543152019541_RT1.457251378193745	0.7396702138648672	1.3564242423148761E-5	1.473056139939679E-5	1.0859848224370856	false
1786	POS_MZ735.4373392175582_RT13.678811888385598	0.5463244259699347	2.131228423872464E-5	1.868814366025328E-5	0.8768719228273397	false
1787	POS_MZ149.04506100890458_RT6.539726126969121	1.1888217780176014E-4	1.3625068220249198E-5	3.710829482764098E-5	2.7235309378115007	false
1788	POS_MZ149.0450442734585_RT6.608278034394225	7.43240565519443E-5	1.3359576544050617E-5	3.7383291854187395E-5	2.7982392803337164	false
1789	POS_MZ582.3720762210475_RT13.806887109692514	0.2752700668466208	1.9695896567687303E-5	3.4480315319379164E-5	1.7506344634215274	false
1790	POS_MZ438.23924042236337_RT10.981921627196332	0.20594477614008788	9.02833587624236E-5	7.302837170919376E-5	0.8088796508043579	false
1791	POS_MZ463.62771648106616_RT13.425996835249778	0.8358152097475293	1.7094504740719363E-5	1.776495830838351E-5	1.0392204148545536	false
1792	POS_MZ128.10728635070146_RT8.82425123180535	0.8867806935005769	5.114816255310013E-5	5.254335141696083E-5	1.0272773995040831	false
1793	POS_MZ559.3350219854144_RT12.91108588577062	0.12492584963608877	1.323099053247656E-5	1.606315015949941E-5	1.214054996114696	false
1794	POS_MZ559.3337149771087_RT12.97540847703707	0.16114607078615473	1.2790992801913877E-5	1.5354103597943245E-5	1.2003840386530322	false
1795	POS_MZ637.3830464768513_RT13.97615403025851	0.7726928323761664	1.67457906202912E-5	1.5871858287970607E-5	0.9478118201680109	false
1796	POS_MZ706.5383894740443_RT19.57364424731183	0.8500884219923255	5.772119665855423E-6	6.082227218237881E-6	1.0537250733412333	false
1797	POS_MZ706.5376353945167_RT19.234634279569892	0.46248445948975236	4.811756137277094E-6	5.917395398470357E-6	1.2297787397469668	false
1798	POS_MZ706.5387793108277_RT19.510145430107528	0.5437745594561474	4.983783199143145E-6	5.923510557585019E-6	1.1885570300496697	false
1799	POS_MZ706.5377302296758_RT19.396515913978487	0.7901435233320426	5.710168235471523E-6	6.148715839294785E-6	1.0768011704276956	false
1800	POS_MZ626.3966133379143_RT13.829098037974065	0.46861947799317116	2.2157106898829776E-5	2.9506118705213368E-5	1.3316774089658667	false
1801	POS_MZ626.3989668023682_RT13.86196063328463	0.47502805513234425	2.2612213020026592E-5	2.9871511608006877E-5	1.3210344154086582	false
1802	POS_MZ636.3814444599111_RT13.64485091602279	0.13035729651842587	1.5451115538434805E-5	2.0511364922169567E-5	1.327500585387983	false
1803	NEG_MZ302.10082221045235_RT1.9103288122107318	0.01191873993075343	6.0430468491397344E-5	1.3190731031292608E-4	2.1827947657182887	false
1804	NEG_MZ98.95443647651263_RT1.5228322946236557	0.14485478859856227	1.5609039088306267E-5	2.4317585371769128E-5	1.5579168733062494	false
1805	POS_MZ570.3180840605738_RT11.544282106176874	0.12018631155054171	6.917788678880185E-5	5.550314548036507E-5	0.8023249633197762	false
1806	POS_MZ545.342512233283_RT16.067820731182795	0.5608477134342964	4.495520665130843E-6	5.172163091096973E-6	1.1505148071533635	false
1807	POS_MZ503.65288798142944_RT13.28873590082709	0.22478215772968402	1.818035453866666E-5	2.489135332258207E-5	1.3691346485923697	false
1808	POS_MZ529.3124786708119_RT17.782109946236556	0.23415877398718732	2.6846954682182854E-6	4.125128620681047E-6	1.5365350258585246	false
1809	POS_MZ529.3130857411505_RT17.512271709677417	0.3292858867571331	2.7283714212147245E-6	3.6910955003286813E-6	1.3528566791266758	false
1810	POS_MZ529.3133551536969_RT14.071967506814675	0.3160277454630531	7.113073573214584E-6	8.547456577487785E-6	1.2016544591461278	false
1811	POS_MZ540.0955597268612_RT13.874525325883832	0.2934830849774632	2.5834052843836722E-5	3.50790008474821E-5	1.3578589878843172	false
1812	POS_MZ491.5614504259713_RT13.772052139133022	0.335785408858587	2.152117114290026E-5	2.7770460225249576E-5	1.2903786713489767	false
1813	POS_MZ491.562095234398_RT13.738615060098462	0.28365716316001643	2.1420232595683882E-5	2.8394786586763825E-5	1.3256058943302649	false
1814	POS_MZ214.9176672257401_RT1.4516661584791217	0.8132641217150511	9.237611851421941E-6	8.309383638610894E-6	0.8995164304648539	false
1815	NEG_MZ354.8420967379832_RT1.6490896240873267	0.12121786305535642	1.1318439347948419E-5	1.4242886171237172E-5	1.258378980828204	false
1816	POS_MZ394.21346881913377_RT10.742373642939684	0.3872457515985923	8.819852560117098E-5	7.513238751928477E-5	0.851855368410912	false
1817	POS_MZ394.2124337730393_RT10.770880371360738	0.4220332021971598	7.090578207930788E-5	5.985406255699942E-5	0.8441351438737796	false
1818	POS_MZ153.03294315133044_RT1.447350422920872	0.16647241505357213	2.2106814158472798E-5	2.635412258975377E-5	1.1921266628847613	false
1819	POS_MZ686.9250803390049_RT13.267733348904805	0.15790549601272552	8.091372767469996E-6	1.009649076942256E-5	1.2478093717315564	false
1820	NEG_MZ131.03410963362_RT8.547171056012383	0.07676946615162539	1.667686615722895E-5	3.151799060469944E-5	1.8899228612587555	false
1821	NEG_MZ131.03377853039814_RT8.552849957094086	0.040739322823197144	1.525714769056079E-5	3.152968617810771E-5	2.0665518101797185	false
1822	POS_MZ651.390820259894_RT13.10837158774238	0.5498279521384546	1.9086287890469734E-5	2.0458180173268045E-5	1.0718784234352523	false
1823	POS_MZ745.4176840887471_RT12.08977644264969	0.14701241883872385	5.7947557777533016E-5	4.747159267102614E-5	0.8192164517661772	false
1824	NEG_MZ231.93114586385093_RT22.890503765644926	0.5947968956459746	1.8540916148120863E-5	1.6665821555002224E-5	0.8988672092501383	false
1825	POS_MZ475.2982538816552_RT12.687751747414532	0.11898049191078885	1.2308030290091193E-5	1.7361229748417148E-5	1.4105611815396755	false
1826	POS_MZ475.2953940889624_RT12.900486153318232	0.803994525754177	1.4753202926921864E-5	1.5628434937672446E-5	1.059324881185864	false
1827	POS_MZ474.30713638060513_RT13.11844130391756	0.18221709616771564	1.806722448250169E-5	2.4259419942854666E-5	1.3427308641872573	false
1828	POS_MZ474.3005426993533_RT12.91595480117409	0.8481537004849298	3.5114176790538565E-5	3.407178963742502E-5	0.9703143502599664	false
1829	POS_MZ275.1104078438512_RT9.78459013033033	0.3187279074605749	4.6242195841992765E-5	3.724710049015516E-5	0.8054786285977122	false
1830	POS_MZ194.11786503972948_RT8.970330175130073	0.8417782446364366	2.03364720277517E-5	2.1147204020712406E-5	1.039865911444933	false
1831	POS_MZ319.1988533600264_RT11.827376442247807	0.2105880807676177	3.1271395055915027E-4	2.2528631522898072E-4	0.7204229770566871	false
1832	POS_MZ452.27940048792436_RT12.450070349731986	0.7461701890970205	3.0344370873589783E-5	2.8843185519360326E-5	0.9505283744229474	false
1833	POS_MZ452.2791614346059_RT12.44966954575881	0.7087655477334387	3.0453442832550422E-5	2.8726380280040682E-5	0.9432884300797756	false
1834	POS_MZ341.195012827428_RT16.697985580645163	0.5225069842223675	9.610091525591296E-5	7.907236948078146E-5	0.8228055817180809	false
1835	POS_MZ400.5908898797558_RT12.923130252261611	0.22530047696833444	2.0447931716891223E-5	2.4720647031376035E-5	1.2089558676956698	false
1836	POS_MZ387.1919698471823_RT16.773717946236555	0.5000944439466859	1.4020546810685081E-5	1.1530735788241187E-5	0.8224169815868804	false
1837	NEG_MZ288.85207195989824_RT1.6471750056449201	0.7517504269473694	1.0874967351549942E-5	1.1352924562819727E-5	1.043950220338056	false
1838	NEG_MZ327.18022747397134_RT18.44192222155956	0.45563140540293423	2.2460424358412195E-5	2.7107865580560894E-5	1.206916892930746	false
1839	POS_MZ593.3648156711109_RT13.156709236492366	0.21201994494858778	3.100275368086686E-4	2.2827926882772762E-4	0.7363193320747139	false
1840	NEG_MZ340.2032854741183_RT19.00033125849625	0.5742274115304717	1.6769721539236255E-5	1.922032135435599E-5	1.146132409496845	false
1841	POS_MZ364.0656095955544_RT3.0598147718051028	0.1860909622482756	6.964186228570247E-5	8.944352974754709E-5	1.2843356971214988	false
1842	POS_MZ162.00748451807166_RT1.4530463906000695	0.8450044400853471	1.3278564591109247E-5	1.3948720162220788E-5	1.05046897701279	false
1843	POS_MZ365.1570078567835_RT10.471978527348345	0.2392128108177407	6.292942729699947E-5	5.331830558524082E-5	0.8472714257131511	false
1844	POS_MZ365.1570897292925_RT10.184934455378102	0.28565735410910165	6.24691412074362E-5	5.390464037113965E-5	0.8629002949175001	false
1845	POS_MZ789.4444370066293_RT12.198080746696995	0.07554249553467685	4.172467077006227E-5	3.444449365825151E-5	0.8255186445465176	false
1846	POS_MZ109.10182427937086_RT12.919253110017053	0.7474070917899878	2.3771040094249654E-5	2.236329833289313E-5	0.9407791263749935	false
1847	POS_MZ109.10161972045898_RT12.718298088433096	0.5607059228353646	2.4805937797749952E-5	2.7417719030215768E-5	1.1052885504172603	false
1848	POS_MZ521.339609781901_RT17.000413387096778	0.989630236516442	3.5761950280205566E-6	3.5859911025220173E-6	1.002739245042484	false
1849	POS_MZ521.3408147341296_RT17.216254956989246	0.9119276596866142	3.6851479487264052E-6	3.7688089007680585E-6	1.022702196276968	false
1850	POS_MZ521.3418749741815_RT17.967762333333333	0.7295050065440913	3.025046695576799E-6	3.2765094721936363E-6	1.083126907424115	false
1851	POS_MZ521.3408547689852_RT17.758119354838705	0.9381399415866642	3.5615546121284593E-6	3.6166930266798154E-6	1.015481558071183	false
1852	NEG_MZ133.0139001065162_RT2.293124417291741	0.21983034065572848	3.1709692054500107E-4	1.696870929974677E-4	0.5351269028592992	false
1853	POS_MZ420.2579824860817_RT19.556378544669347	0.8576545277082255	1.1195733022410358E-5	1.1582721610619634E-5	1.0345657213721198	false
1854	POS_MZ148.06053342145697_RT1.7878463479269344	0.4416600106915398	9.763311450137477E-4	7.072410530625994E-4	0.724386450923514	false
1855	POS_MZ706.5379945496508_RT19.724141064516132	0.8066193870740619	5.613633254480114E-6	6.010829348283238E-6	1.0707556186514555	false
1856	POS_MZ464.2995359386684_RT13.956103485054005	0.388262088161484	6.115175662837383E-5	1.0784023742979498E-4	1.763485521522339	false
1857	POS_MZ464.2994478319032_RT14.751916623655914	0.24835906900605442	1.1200833773631386E-5	1.8228946178231118E-5	1.6274633251986177	false
1858	POS_MZ464.30043637098106_RT14.6903441827957	0.21961285516768791	1.1419223202487827E-5	1.890623627092413E-5	1.6556499453312339	false
1859	POS_MZ114.06665564096102_RT1.9619927347916108	0.08397179341522532	2.2697351387840415E-4	3.6565954683843305E-4	1.6110229805682383	false
1860	POS_MZ577.679813514053_RT13.560749190122701	0.31361023841516467	1.929752264708841E-5	2.4677984504618702E-5	1.278816196043801	false
1861	POS_MZ577.6787923204844_RT13.502003593286368	0.31062043838183473	1.8949993877285438E-5	2.4383001806112118E-5	1.286702358006511	false
1862	POS_MZ145.04928605286548_RT1.8710716659331847	0.13211685906437842	6.111142511090312E-6	1.0317784377536482E-5	1.6883560412495842	false
1863	NEG_MZ90.02628408452516_RT2.726200268202656	0.9083682732035636	2.2238207802424326E-4	2.1685347296572212E-4	0.9751391609088281	false
1864	NEG_MZ241.07207210604994_RT14.771878350106185	0.8353494476862886	4.264318216728469E-6	4.638198010818755E-6	1.0876763353690622	false
1865	POS_MZ164.92082919876918_RT1.5234465168170135	0.0251831549677346	2.278770025104762E-5	4.721317364540882E-5	2.0718709270909548	false
1866	POS_MZ373.7150112689127_RT12.091058180306677	0.28751650598589173	3.7479635745849016E-5	3.0605953895480565E-5	0.8166022237521416	false
1867	POS_MZ373.7147558075116_RT12.088529594759908	0.2131915842074643	3.856031629748082E-5	3.06392690975007E-5	0.794580336455964	false
1868	POS_MZ415.27554944860645_RT12.226779687493226	0.6576667350216145	1.0209455618896441E-4	1.1395051001582057E-4	1.116127189043383	false
1869	NEG_MZ172.9847106963914_RT2.7013588433219904	0.91259539908691	2.3483737062989207E-5	2.3980252062932732E-5	1.0211429296202623	false
1870	POS_MZ387.24140602892174_RT11.194244660243749	0.036108383677083244	7.516718032673847E-6	1.0063052575015425E-5	1.3387561607703138	false
1871	POS_MZ502.3089483187016_RT13.316637687757481	0.4314962492789254	1.2129696837120482E-5	1.366368657043951E-5	1.1264656284421357	false
1872	POS_MZ416.58417904877285_RT12.980016604528437	0.3872850677679953	2.136958543583847E-5	2.51476556033463E-5	1.176796605570631	false
1873	POS_MZ482.2655418160912_RT11.189306102240774	0.1003805258499324	8.666825319748928E-5	6.672061743830498E-5	0.7698391853620263	false
1874	POS_MZ316.1970508571537_RT9.816299122036462	0.17226020657892982	1.8709104448633966E-5	2.3040748250855505E-5	1.2315259831978655	false
1875	POS_MZ316.19652573795366_RT9.851988247418886	0.7835348891648295	2.2257119397545352E-5	2.30920992015443E-5	1.0375151783609085	false
1876	POS_MZ250.93904737307966_RT1.4546943725627752	0.8194273055273524	8.86540446824533E-6	8.003556559929014E-6	0.9027852692560913	false
1877	POS_MZ209.13844078112444_RT10.300463499327828	0.2867807007433756	7.352077569686538E-5	5.790915528947283E-5	0.7876570226657963	false
1878	POS_MZ349.07402777518024_RT3.052082660591293	0.5016188079559336	9.320493019942665E-5	1.0767073323413154E-4	1.1552042687415034	false
1879	NEG_MZ528.3100244836559_RT18.641762395872085	0.7010712869187672	2.4601818786964526E-5	2.6469576405909256E-5	1.0759194933967393	false
1880	NEG_MZ242.94308676930905_RT22.88737006507372	0.2243598620036762	1.8962494172773315E-5	1.4538945014129565E-5	0.7667211328668377	false
1881	POS_MZ404.24864869591823_RT10.410385441459567	0.5063374511808969	4.209877857207882E-5	3.830563362213659E-5	0.9098989310711747	false
1882	POS_MZ489.9612876321969_RT13.241988221242025	0.3044985040877477	1.945882509241503E-5	2.6209850882261323E-5	1.3469390242105528	false
1883	POS_MZ627.3570118631709_RT12.920180457206397	0.8315768565005948	1.0093786128931853E-5	1.0517463337741876E-5	1.041974062398215	false
1884	POS_MZ471.2797894332578_RT12.913092716364662	0.7758473501526486	9.987967430765749E-6	1.0291168874541445E-5	1.0303566712524261	false
1885	POS_MZ321.1307927652157_RT8.980374239744878	0.5275528174695991	4.447194430901876E-5	4.0151368441754024E-5	0.9028471560127284	false
1886	POS_MZ321.1309660250198_RT10.165114861138392	0.35692660598095616	4.535940600009307E-5	3.8976102582721744E-5	0.8592727731628974	false
1887	POS_MZ169.0461544734561_RT1.45148756202631	0.24698053386537566	2.5310195694466525E-5	2.9634145725073194E-5	1.1708382693995527	false
1888	POS_MZ169.04649229972594_RT1.4481318909933893	0.24835155125647113	2.3968354414814647E-5	2.8276503127288958E-5	1.179743199633742	false
1889	POS_MZ518.9763501941643_RT13.37833664569104	0.37955205452486096	2.2215165641750312E-5	2.919919199117821E-5	1.3143810161965388	false
1890	POS_MZ547.6809009909355_RT13.427732707015437	0.3878467204470062	2.1880779538801698E-5	2.6875464695156967E-5	1.2282681541349145	false
1891	POS_MZ547.6804274766757_RT13.450991179102513	0.23343302546737377	2.0164868924221877E-5	2.7160883886122423E-5	1.346940760596613	false
1892	POS_MZ450.78906381272515_RT12.41444582248648	0.09246879957381071	7.799502762350559E-5	5.550965760019463E-5	0.7117076471611572	false
1893	POS_MZ504.3038518797087_RT12.48561018975254	0.7861860892000259	6.39444191089299E-5	6.771820489570043E-5	1.0590166560171865	false
1894	POS_MZ482.3136785402884_RT18.66874588172043	0.29570562936119904	4.606515697505788E-6	6.024931270758317E-6	1.3079150634438377	false
1895	NEG_MZ298.88089318722325_RT1.6786548972409814	0.2742488002234338	2.3715017928811704E-5	1.836045487550255E-5	0.7742121439932027	false
1896	POS_MZ706.5383087493043_RT19.887546107526877	0.9919222865963286	5.835105239486873E-6	5.8524606645058344E-6	1.0029743122543044	false
1897	POS_MZ91.02852003036007_RT1.4542324767720813	0.9992074322284341	7.414263963444302E-6	7.4163248792419395E-6	1.0002779663372925	false
1898	POS_MZ453.209442468503_RT10.986504742741138	0.10373183432810618	6.204901538844791E-5	5.11710494033283E-5	0.8246875326381918	false
1899	POS_MZ137.04594290132832_RT8.603039079707795	0.9918726539076892	0.0010755145200800696	0.0010723541935807872	0.9970615677982226	false
1900	NEG_MZ214.0229047187785_RT2.0520573681703853	0.5182726425115924	3.345481335250381E-5	3.745469254679541E-5	1.1195606489310226	false
1901	POS_MZ378.9011008970199_RT1.5644831483935062	0.6379703467537059	2.2676338521499824E-5	2.442335800524959E-5	1.0770415154145536	false
1902	POS_MZ529.088106874964_RT13.931259458460058	0.2888308904192083	2.423247213470586E-5	3.4357001451668555E-5	1.4178083548670337	false
1903	POS_MZ548.3297511312097_RT12.81286476728813	0.5949353031184175	3.8701109601925796E-5	4.377592585339933E-5	1.1311284431808903	false
1904	POS_MZ548.3328880426222_RT13.497077335035288	0.9328207706404763	2.2788804998190393E-5	2.3289733430038887E-5	1.0219813382881757	false
1905	POS_MZ548.6625684643091_RT13.451030944862238	0.37448585693027514	1.855441875719359E-5	2.3866349549970245E-5	1.2862892587630754	false
1906	POS_MZ548.6635614303583_RT13.436650942291667	0.38160884152147156	1.837036469036639E-5	2.3623287034002216E-5	1.2859454579249867	false
1907	POS_MZ396.33193756514515_RT19.569391086021515	0.31641855791750895	1.3837442740442578E-5	2.9079292449468627E-5	2.101493245170137	false
1908	POS_MZ307.17462109028804_RT11.648426632021522	0.4270490842059407	4.760127367466521E-5	4.035236419042122E-5	0.8477160604191548	false
1909	POS_MZ307.1747986198508_RT11.652676019910865	0.19161294082735725	4.6889911278555096E-5	3.56192653486834E-5	0.7596360150285403	false
1910	POS_MZ407.7518701148771_RT12.302760634161158	0.2579008164000187	1.2176543940650338E-4	9.155676394265465E-5	0.7519109230739957	false
1911	POS_MZ493.6513847502811_RT13.557460075507601	0.4806513339028671	5.049631820166933E-5	8.333535433372564E-5	1.6503253564132265	false
1912	POS_MZ327.27123367165836_RT19.932487139784953	0.33453777924485006	5.440689482527884E-6	6.55901644761262E-6	1.2055487578690363	false
1913	POS_MZ327.2715834756749_RT19.985960053763446	0.3173311042537772	5.423599743548246E-6	6.5828097299921084E-6	1.2137344275493087	false
1914	POS_MZ730.9508575190091_RT13.735004967282196	0.09897055687495282	1.078989762698036E-5	1.3949346384517182E-5	1.2928154526356723	false
1915	POS_MZ390.2600826140373_RT10.7448958192774	0.2179849672340528	4.96359662066938E-5	4.1187483273669113E-5	0.8297911055494808	false
1916	POS_MZ390.25918473116394_RT10.75003554707875	0.3843148526392448	4.533852247597194E-5	3.9477878015190326E-5	0.8707358744677315	false
1917	POS_MZ684.4277919672071_RT13.917952180642677	0.020480495928618447	1.8629922874985945E-5	3.506744765010571E-5	1.8823184553914676	false
1918	POS_MZ655.7490158936076_RT13.72391493061808	0.31203090751768925	2.048811834063474E-5	2.7316592349866095E-5	1.333289465420952	false
1919	POS_MZ655.7473072371123_RT13.767586951932586	0.31430104192248476	2.0057583601294726E-5	2.6878506537100664E-5	1.340067032569449	false
1920	POS_MZ712.4253000245928_RT13.193584336228112	0.35761801477220234	2.007998537097865E-5	2.4045105236728285E-5	1.1974662726338623	false
1921	NEG_MZ258.9156376022634_RT22.905305479078635	0.6663667376312234	1.6874175324046583E-5	1.556540245142226E-5	0.9224392986625395	false
1922	POS_MZ187.00046925213326_RT2.8971139588290664	5.266579689022777E-6	2.2196410121542337E-6	9.955660777173892E-5	44.85257175668961	false
1923	POS_MZ327.7125933247228_RT11.840539224047927	0.11864764491126056	4.9871671884455696E-5	3.708769606254854E-5	0.7436625775946416	false
1924	POS_MZ526.291521136407_RT11.378909738427383	0.17221708974892458	7.802607507040164E-5	6.369076970198126E-5	0.8162754520782205	false
1925	POS_MZ222.0295495489346_RT1.787692520787584	0.33622554557479534	3.7218313740742143E-4	2.703495795916894E-4	0.7263885770723221	false
1926	POS_MZ394.2528530657302_RT12.198322322921559	0.23765261414403382	2.7515136149323542E-5	2.2881739720341807E-5	0.8316055423517995	false
1927	POS_MZ478.28759421781996_RT13.446584488806606	0.9991171861916199	1.6386589445385018E-5	1.6383303537651955E-5	0.9997994758003784	false
1928	POS_MZ232.98045554212345_RT8.853417016136774	0.6263657177794444	4.914536227630598E-6	5.417579343650629E-6	1.1023582069029856	false
1929	POS_MZ70.06592309603127_RT22.431911784946234	0.3341632231260463	2.2723089153075387E-5	1.7577385781024552E-5	0.7735473668484725	false
1930	NEG_MZ524.2788411007596_RT17.87833199522547	0.76652221636953	3.384457882265434E-5	3.1471520946213336E-5	0.9298836635292218	false
1931	POS_MZ479.31009337948393_RT13.938869051812917	0.42591894739468605	4.264986558468552E-5	6.887565150682177E-5	1.6149089935597183	false
1932	NEG_MZ266.15144316096826_RT16.950746069078498	0.64294394810462	5.685850679308475E-5	6.468911632121814E-5	1.1377209844189184	false
1933	POS_MZ416.21530134959886_RT17.15463390322581	0.5780096695632722	4.6145218074668525E-5	5.204792477447275E-5	1.1279158913119218	false
1934	POS_MZ416.2145733576949_RT17.189256935483876	0.5479173804635868	4.553081212898537E-5	5.1932354380904826E-5	1.1405980247790082	false
1935	POS_MZ167.05567456317203_RT8.8708071555499	0.8602608853385338	1.6282253611848693E-5	1.666032101878405E-5	1.0232195994453885	false
1936	POS_MZ518.0827520244525_RT13.932024236523466	0.33563489791396917	2.2379274881045196E-5	3.2423259643979566E-5	1.4488074263496995	false
1937	POS_MZ614.3434003611984_RT11.696784795402124	0.33897422036739266	5.248498551777274E-5	4.5619428888342773E-5	0.8691900824264281	false
1938	POS_MZ417.252312609819_RT13.63791064010915	0.6803983478915461	1.0631719851881302E-5	1.1322226322956322E-5	1.0649477676890473	false
1939	POS_MZ592.3625302896626_RT11.778463908186312	0.23640039322164297	0.0010308968566981242	7.001986312137782E-4	0.6792130819531794	false
1940	POS_MZ592.362207229647_RT11.683146064594766	0.4176543147348304	0.001126727525124734	8.819394063638639E-4	0.7827441743435078	false
1941	POS_MZ204.12320701063751_RT3.070146915130203	0.12212504863089158	0.002180017222501305	0.0013005654208944986	0.5965849294540241	false
1942	POS_MZ404.2074370110066_RT16.23861035483871	0.7557338266999014	1.737517597824133E-5	1.6268078923402184E-5	0.9362828292372091	false
1943	POS_MZ115.05051869218067_RT22.440666591397843	0.5794494062540452	2.8018889984944426E-5	2.5766477846669037E-5	0.9196109432070402	false
1944	POS_MZ169.03566422027671_RT3.174045698522957	0.6599309682158263	3.24245838966519E-5	3.599959686273644E-5	1.1102562480826064	false
1945	POS_MZ579.3719469313263_RT12.85928055234286	0.1350978289833482	1.3530123513727857E-5	1.6754766248766195E-5	1.238330620689942	false
1946	POS_MZ531.3002171740981_RT12.657571493992346	0.5342239307718317	1.0421694427890214E-5	1.1750353738069255E-5	1.127489758922822	false
1947	POS_MZ126.98997038161573_RT1.4529185966110911	0.8687573820265859	1.1635741893389229E-5	1.2133965547795982E-5	1.042818383131188	false
1948	POS_MZ358.73999860747324_RT12.511586105906392	0.5140040919906876	9.491351687334043E-6	1.0553712235929387E-5	1.111929320879874	false
1949	POS_MZ558.3556518571751_RT15.329147707931789	0.12559840308634307	1.2358740445783152E-5	1.64540709641996E-5	1.3313711891905449	false
1950	POS_MZ592.6894800343995_RT13.538085605602793	0.32788454849383575	1.6508266813011255E-5	2.065079701433121E-5	1.2509367123903614	false
1951	POS_MZ592.6892506664478_RT13.552792960791942	0.41433307389850693	1.6487751399759748E-5	1.9862258674651713E-5	1.2046675251872816	false
1952	POS_MZ416.23152620901783_RT12.97540671177002	0.2923860309506856	1.3018536003372527E-5	1.4999591961976951E-5	1.1521719460691449	false
1953	POS_MZ360.2230416594409_RT10.124654664309249	0.6561761523850771	3.638126136899007E-5	3.4082104121061074E-5	0.9368038060964893	false
1954	POS_MZ409.1831570745203_RT10.747958009616882	0.4089659572358797	5.746408328746769E-5	5.161290379031288E-5	0.898176753853639	false
1955	POS_MZ409.1853006079508_RT10.653126350445417	0.034537033934954	6.105354908062134E-5	4.469609610040889E-5	0.7320802274964817	false
1956	POS_MZ409.1834388695502_RT10.55359452539824	0.34149297549228663	5.9362134315388346E-5	5.270413639745503E-5	0.8878409950262288	false
1957	NEG_MZ299.14893743778356_RT17.15262306565514	0.6264055007851708	2.6570323087373185E-5	2.9688057220362208E-5	1.1173389620719607	false
1958	POS_MZ479.3097857427912_RT14.619717802778196	0.2211191314850005	1.0006337291027448E-5	1.5665591991691548E-5	1.5655670537648856	false
1959	POS_MZ479.3090956521344_RT13.648699656227969	0.4790158628933199	4.8592379519307547E-5	7.241925437545557E-5	1.4903418003368352	false
1960	POS_MZ479.30885151053997_RT14.768421505376343	0.2680016039708364	1.041406878534202E-5	1.5525269671197988E-5	1.490797688320445	false
1961	POS_MZ351.7015157724081_RT11.972263057623843	0.24893023369698297	3.4120419150268576E-5	2.7781607910069923E-5	0.8142223513643807	false
1962	POS_MZ531.3283430541616_RT19.916488032258066	0.3757256385648353	1.6721397287123228E-5	2.2261206274901066E-5	1.3313006020163112	false
1963	POS_MZ523.3580397763752_RT18.352952999999996	0.8886301158719898	5.403198862213622E-6	5.581625321436113E-6	1.033022375036071	false
1964	POS_MZ523.3589982885316_RT16.68930080645161	0.2793025818004935	6.841200398853308E-6	8.47270668602074E-6	1.2384824580552993	false
1965	POS_MZ523.3582209128758_RT17.685201365591386	0.3989323257074957	6.296514361578228E-6	7.645834073292879E-6	1.2142962970033537	false
1966	POS_MZ523.359113468897_RT17.94321012903225	0.7579258719572559	5.738121662716675E-6	6.149659261757853E-6	1.0717199151971863	false
1967	POS_MZ523.3593320152169_RT18.1394195376344	0.6236228243190629	5.435446506114378E-6	6.093947968224874E-6	1.121149469757405	false
1968	POS_MZ480.80546348420586_RT13.663597617639176	0.29472257380673783	1.7227623513044875E-5	2.2720541445372793E-5	1.3188436250750804	false
1969	POS_MZ480.8042033213528_RT13.724813414914134	0.3395161190523446	1.76630140431181E-5	2.2759633750018115E-5	1.2885475658037973	false
1970	NEG_MZ117.01786627989866_RT3.022983027551638	0.8868349975779459	2.2853144643709966E-4	2.3548686656552474E-4	1.0304352868581677	false
1971	POS_MZ440.3577380479397_RT19.53127195698925	0.4615849117411761	1.746890406678589E-5	3.030817953529903E-5	1.7349788755738151	false
1972	POS_MZ504.6358094649063_RT13.298120150863447	0.38274098585894123	1.8468665454673597E-5	2.378403131969571E-5	1.2878045453834905	false
1973	POS_MZ533.0045070880061_RT13.380673900450264	0.2799090501300525	2.047417823282549E-5	2.698987719304578E-5	1.3182398280471113	false
1974	POS_MZ480.5557355994964_RT13.66944195600952	0.313075245676377	1.71401643095054E-5	2.3042188852893963E-5	1.3443388544481738	false
1975	POS_MZ480.5551137635459_RT13.751567836097736	0.3469260455972565	1.754642387725899E-5	2.3046392321294703E-5	1.31345238679455	false
1976	POS_MZ562.3515625081706_RT12.936957684669277	0.816029933562963	6.783989214178802E-5	6.53641500005708E-5	0.9635061014536577	false
1977	POS_MZ568.3406867663971_RT13.542395744160038	0.47870862191945673	3.5708667044374005E-5	3.138264052961531E-5	0.8788521982805215	false
1978	POS_MZ545.351885724274_RT16.163092279569895	0.33048310433294104	3.2873896949486275E-6	4.8131118307333125E-6	1.4641135604121092	false
1979	POS_MZ401.9086167548723_RT12.921643472161257	0.44235198766648476	1.7584718236448584E-5	2.0112412962373028E-5	1.143743828700376	false
1980	POS_MZ190.00240818146736_RT1.4545469529772228	0.4564352628809436	6.915847079663728E-6	8.245440100049023E-6	1.192253097136142	false
1981	POS_MZ129.05327540571972_RT4.0967766021760195	0.9093875793571906	4.263416201515291E-5	4.399045383043218E-5	1.0318123249331657	false
1982	POS_MZ129.05297342936197_RT3.031232011011614	0.6042777546835874	5.648518679757605E-5	4.902319667335285E-5	0.8678947429002144	false
1983	POS_MZ129.0531513665312_RT2.7281132556651024	0.27319557309684894	6.300090630718325E-5	4.7240601694449766E-5	0.7498400334768435	false
1984	POS_MZ445.93511208361554_RT13.09010360938316	0.41254122870424714	2.386836198043766E-5	2.87408770640375E-5	1.2041411592296662	false
1985	POS_MZ563.0036640845323_RT13.523125243537063	0.39785190750654387	2.2566719795097607E-5	2.8117756073497144E-5	1.2459833032360088	false
1986	POS_MZ492.0637348976915_RT13.705457287869137	0.1419262485066024	1.2244729403083668E-5	1.771918103345458E-5	1.4470863708096517	false
1987	POS_MZ496.06931034449906_RT13.987943337066763	0.28607516275011236	1.41687444771663E-5	2.3180396638465407E-5	1.6360233382585079	false
1988	POS_MZ524.3727101973535_RT17.87251973118279	0.7151661474550437	3.2751777719508503E-6	3.5704863891674123E-6	1.090165675813274	false
1989	POS_MZ353.21764808699743_RT13.29709208167573	0.6089882119162919	1.6418712924842433E-5	1.4833139963795625E-5	0.9034289125886508	false
1990	POS_MZ415.27647457961643_RT12.253769351130885	0.9233881063665128	1.0234675489348903E-4	1.0416983753336124E-4	1.0178128035595215	false
1991	NEG_MZ129.97448320506754_RT1.736373347377575	0.7640470920932454	1.4741153116254628E-5	1.5465021455972956E-5	1.0491052724308345	false
1992	POS_MZ101.52810906861171_RT1.4558455746869152	0.6837938275140845	7.2607987761066565E-6	8.070312764114994E-6	1.1114910374148133	false
1993	POS_MZ592.3564935539785_RT13.545508524658286	0.6140744924659929	2.013409820237576E-5	2.2412031628299316E-5	1.1131380905679087	false
1994	POS_MZ185.03288630166662_RT1.712293249229877	0.989279130241431	4.2723955269570674E-4	4.254051734282019E-4	0.9957064385637269	false
1995	POS_MZ507.07600632675997_RT13.972536783876953	0.2602348165531154	1.9140963035583316E-5	2.9930012762740968E-5	1.5636628474283483	false
1996	POS_MZ507.0748468232152_RT13.982246074563667	0.2296352307492593	1.7907068301561963E-5	2.8515776836624396E-5	1.5924313436687498	false
1997	POS_MZ173.05771645296494_RT9.634933871262106	0.4795962546749073	4.174498635488867E-5	3.51410547204531E-5	0.8418029993280332	false
1998	POS_MZ456.27416993165167_RT13.169183376217779	0.8413402003729948	1.2625458921925686E-5	1.2156290693122734E-5	0.9628395108879423	false
[truncated: 5,018 more rows]
