# Supplementary material for: The Omics Molecule Extractor: A Web Application for the Selection of Potential Biomarker Panels
Source: J Proteome Res. 2025 Dec 1;25(1):484–90. doi: 10.1021/acs.jproteome.5c00176 (PMC12772118; doi:10.1021/acs.jproteome.5c00176)
Supplement: Supplementary file 1 [file pr5c00176_si_001.zip › supplementary_data/benchmarking_results/chardin_brain_cv/README.txt]

OMEx version 0.1.0

This is a Readme for the outputs generated by OMEx.

OMEx generates (interactive) visualizations, tabular files in, 
.csv format and the configurations of an OMEx run in .json 
format.

Most tabular files are used internally by OMEx and marked in
the list below with (internal).

Interactive visualizations are stored as .html files, which can
be viewed using a web browser. Every .html files requires add-
itional dependencies to work, which are stored in a directory,
e.g., "pcaImage_files" contains dependencies for the pca plot.

Below is a listing of all further files included in OMEx output.

- classSize.csv (internal): 				Size of sample groups
- filterFile.csv (internal): 				Accuracy of the classifier for different 
											p-value cutoffs and corresponding number
											of molecules (Filter step)
- globalPValues.csv (internal):				p-value ranking of molecules including mean
											values of each molecule for every group,
											fold change, and whether it has been
											selected for the final classification step
- reducedMatrix.csv (internal):				Selected molecules with abundances in each
											sample and whether the sample is assigned to
											the test set
- selectedMolecules.csv:					The input data matrix reduced to the selected
											molecules
- sparsity.csv (internal):					Threshold for sparsity and corresponding
											number of molecules
- wrapperResultsPanel.csv:					List of selected molecule panels with number
											of selections and mean accuracy
- wrapperResultsSingleMoleculeFiles.csv: 	Ranking of individual molecules by number of their
											selection
- <input file name>.csv:					The uploaded input file

- config.json:								Configuration file. Use, e.g., notepad++ or a
											different text editor to read. It contains all
											configurations and results of an OMEx run stored
											in nested key value pairs

- classSizeImage.html:						Bar plot showing class sizes
- filterImage.html:							Classifier accuracy over number of molecules used
											for the classifier
- hacImage.html:							Clustering of samples based on the selected molecules
- pcaImage.html:							Visualization of a PCA using only the selected
											molecules as input
- scatterPlotImage.jpg:						Pairwise scatter plot for every molecule pairing
- sparsityImage.html:						Number of molecules over sparsity threshold
- volcanoPlot.html:							Volcano plot
- volcanoPlotWithSelection.html:			Volcano plot with selected molecules highlighted
- wrapperPanelImage.html:					Ranking of molecule panels
- wrapperSingleMoleculeImage.html:			Ranking of individual molecules
