# Supplementary material for: The Omics Molecule Extractor: A Web Application for the Selection of Potential Biomarker Panels
Source: J Proteome Res. 2025 Dec 1;25(1):484–90. doi: 10.1021/acs.jproteome.5c00176 (PMC12772118; doi:10.1021/acs.jproteome.5c00176)
Supplement: Supplementary file 1 [file pr5c00176_si_001.zip › supplementary_data/benchmarking_results/chardin_brain_cv/reducedMatrix.csv]

descriptor	wt_X_35	wt_X_57	wt_X_34	wt_X_78	wt_X_56	wt_X_11	wt_X_10	wt_X_39	wt_X_17	wt_X_37	wt_X_15	wt_X_59	wt_X_36	wt_X_14	wt_X_91	wt_X_74	wt_X_73	wt_X_51	wt_X_9	wt_X_24	wt_X_45	wt_X_89	wt_X_67	wt_X_6	wt_X_44	wt_X_88	wt_X_5	wt_X_43	wt_X_87	wt_X_65	wt_X_28	wt_X_27	wt_X_69	wt_X_60	wt_X_86	wt_X_41	wt_X_85	wt_X_40	mutant_X_52	mutant_X_53	mutant_X_54	mutant_X_55	mutant_X_12	mutant_X_13	mutant_X_58	mutant_X_90	mutant_X_92	mutant_X_93	mutant_X_50
testSample	0	0	0	0	0	0	0	0	0	0	0	0	0	0	0	0	0	0	0	0	0	0	0	0	0	0	0	0	0	0	0	0	0	0	0	0	0	0	0	0	0	0	0	0	0	0	0	0	0
POS_MZ173.03056040362438_RT3.1679740999672985	1.198245882786959E-7	7.940501733631823E-8	3.131529241202558E-7	2.4835384656032166E-7	9.743946376034241E-8	1.285708588271252E-7	7.703886741774585E-8	2.071946275007222E-7	8.399638070382327E-8	1.3962615153813814E-7	1.6794905165098687E-7	1.3923663450498338E-7	2.3152930099494789E-7	9.318355841820409E-8	1.6329982389648247E-7	7.776209132643443E-8	2.25809469796295E-7	1.2530875737265748E-7	1.3795779358773982E-7	9.189012402396138E-8	3.173693102204252E-7	1.3545686995006547E-7	1.0252904549169967E-7	7.418090302791191E-7	1.3078464443412325E-7	6.164217508131805E-8	2.81647234456723E-7	7.497831330779491E-8	3.5471328314660364E-7	7.182041741377793E-8	1.350395433153517E-7	1.568595709415487E-7	1.8594287504291536E-7	1.2613517492653997E-7	6.200280503612709E-8	1.1805780967483531E-7	7.915409948847242E-8	1.0523497480861111E-7	4.059913542425756E-6	1.924347718056341E-6	5.446159081972606E-6	1.4406858763678808E-6	1.0575663869565667E-6	1.7468978137101204E-6	9.646854019878127E-7	2.0769931664471412E-6	1.198828887497804E-6	8.080280559843302E-6	1.4846945364406427E-7
[truncated: 39 more columns]
