# Supplementary material for: The Omics Molecule Extractor: A Web Application for the Selection of Potential Biomarker Panels
Source: J Proteome Res. 2025 Dec 1;25(1):484–90. doi: 10.1021/acs.jproteome.5c00176 (PMC12772118; doi:10.1021/acs.jproteome.5c00176)
Supplement: Supplementary file 1 [file pr5c00176_si_001.zip › supplementary_data/benchmarking_results/chardin_brain_cv/selectedMolecules.csv]

description	mutant_X_1	mutant_X_2	mutant_X_3	mutant_X_4	wt_X_5	wt_X_6	mutant_X_7	wt_X_9	wt_X_10	wt_X_11	mutant_X_12	mutant_X_13	wt_X_14	wt_X_15	mutant_X_16	wt_X_17	mutant_X_18	mutant_X_19	mutant_X_20	mutant_X_21	mutant_X_22	mutant_X_23	wt_X_24	mutant_X_25	mutant_X_26	wt_X_27	wt_X_28	mutant_X_29	mutant_X_30	mutant_X_31	mutant_X_32	mutant_X_33	wt_X_34	wt_X_35	wt_X_36	wt_X_37	mutant_X_38	wt_X_39	wt_X_40	wt_X_41	wt_X_43	wt_X_44	wt_X_45	mutant_X_46	mutant_X_47	mutant_X_50	wt_X_51	mutant_X_52	mutant_X_53
POS_MZ173.03056040362438_RT3.1679740999672985	63926.64844	559376.6875	37488.65625	639684.75	37521.48438	25981.11523	122808.7813	23325.39453	23424.66211	21920.80078	179487.8125	273995.0313	38045.08984	29995.26367	193770.8594	30368.94531	778468.3125	30189.35156	241751.9375	131049.4922	30035.02734	751985.625	33660.79688	363317.5	140663.8438	24504.83594	21565.03516	343640.6563	384916.0313	32952.14453	78566.10156	680681.125	119622.4922	22987.05664	35047.64453	20821.0332	79683.64063	34805.15625	15960.35156	18625.83594	30483.49219	16895.16602	28011.96875	1008854.313	442760.875	58715.61719	23275.89453	632485.3125	706522.375
[truncated: 39 more columns]
