# Supplementary material for: The Omics Molecule Extractor: A Web Application for the Selection of Potential Biomarker Panels
Source: J Proteome Res. 2025 Dec 1;25(1):484–90. doi: 10.1021/acs.jproteome.5c00176 (PMC12772118; doi:10.1021/acs.jproteome.5c00176)
Supplement: Supplementary file 1 [file pr5c00176_si_001.zip › supplementary_data/benchmarking_results/chardin_brain_cv/sparsity.csv]

sparsityThreshold	Molecules
0.0	7017
0.01	7017
0.02	7017
0.03	7017
0.04	7017
0.05	7017
0.06	7017
0.07	7017
0.08	7017
0.09	7017
0.1	7017
0.11	7017
0.12	7017
0.13	7017
0.14	7017
0.15	7017
0.16	7017
0.17	7017
0.18	7017
0.19	7017
0.2	7017
0.21	7017
0.22	7017
0.23	7017
0.24	7017
0.25	7017
0.26	7017
0.27	7017
0.28	7017
0.29	7017
0.3	7017
0.31	7017
0.32	7017
0.33	7017
0.34	7017
0.35	7017
0.36	7017
0.37	7017
0.38	7017
0.39	7017
0.4	7017
0.41	7017
0.42	7017
0.43	7017
0.44	7017
0.45	7017
0.46	7017
0.47	7017
0.48	7017
0.49	7017
0.5	7017
0.51	7017
0.52	7017
0.53	7017
0.54	7017
0.55	7017
0.56	7017
0.57	7017
0.58	7017
0.59	7017
0.6	7017
0.61	7017
0.62	7017
0.63	7017
0.64	7017
0.65	7017
0.66	7017
0.67	7017
0.68	7017
0.69	7017
0.7	7017
0.71	7017
0.72	7017
0.73	7017
0.74	7017
0.75	7017
0.76	7017
0.77	7017
0.78	7017
0.79	7017
0.8	7017
0.81	7017
0.82	7017
0.83	7017
0.84	7017
0.85	7017
0.86	7017
0.87	7017
0.88	7017
0.89	7017
0.9	7017
0.91	7017
0.92	7017
0.93	7017
0.94	7017
0.95	7017
0.96	7017
0.97	7017
0.98	7017
0.99	7017
