# Supplementary material for: The Omics Molecule Extractor: A Web Application for the Selection of Potential Biomarker Panels
Source: J Proteome Res. 2025 Dec 1;25(1):484–90. doi: 10.1021/acs.jproteome.5c00176 (PMC12772118; doi:10.1021/acs.jproteome.5c00176)
Supplement: Supplementary file 1 [file pr5c00176_si_001.zip › supplementary_data/benchmarking_results/chardin_brain_cv/wrapperResultPanels.csv]

panel	counts	mean
POS_MZ173.03056040362438_RT3.1679740999672985,	383	0.877557781333769
POS_MZ173.03056040362438_RT3.1679740999672985, POS_MZ186.14905277744435_RT8.983862019275138,	238	0.8341626249808488
POS_MZ171.02646522136075_RT2.980316734679367,	214	0.8607047314362705
POS_MZ115.05061139453764_RT3.075588207899374, POS_MZ173.03056040362438_RT3.1679740999672985,	168	0.843258979667221
POS_MZ132.03748009885808_RT3.066983454454768,	85	0.8528745042151996
POS_MZ132.0375011416352_RT3.0411966250142086,	82	0.8748993492663238
POS_MZ131.0342051188151_RT3.020038093070837,	71	0.8840261847000426
POS_MZ132.5234492330965_RT3.118507094059924, POS_MZ186.14905277744435_RT8.983862019275138,	69	0.8562011141174172
POS_MZ173.03056040362438_RT3.1679740999672985, POS_MZ226.1051259217474_RT3.1697510287344373,	50	0.78830469693705
NEG_MZ87.04364378734302_RT9.213530567346618, POS_MZ115.05061139453764_RT3.075588207899374, POS_MZ173.03056040362438_RT3.1679740999672985,	48	0.8717033047594488
POS_MZ115.05061139453764_RT3.075588207899374, POS_MZ132.03748009885808_RT3.066983454454768,	41	0.7984609209276302
NEG_MZ87.04364378734302_RT9.213530567346618, POS_MZ173.03056040362438_RT3.1679740999672985, POS_MZ186.14905277744435_RT8.983862019275138,	40	0.8553087715125844
POS_MZ115.05061139453764_RT3.075588207899374, POS_MZ170.1282367958087_RT8.623644022461196, POS_MZ173.03056040362438_RT3.1679740999672985,	39	0.8410553038093758
POS_MZ115.05061139453764_RT3.075588207899374, POS_MZ132.0375011416352_RT3.0411966250142086,	35	0.8388205331387647
POS_MZ115.05061139453764_RT3.075588207899374, POS_MZ173.03056040362438_RT3.1679740999672985, POS_MZ173.118041089786_RT10.109183003538282,	34	0.9143331085438922
POS_MZ115.05061139453764_RT3.075588207899374, POS_MZ171.02646522136075_RT2.980316734679367,	32	0.8435234114655557
NEG_MZ215.0168276632535_RT2.76586448771517, NEG_MZ87.04364378734302_RT9.213530567346618, POS_MZ226.1051259217474_RT3.1697510287344373,	32	0.9119314462966316
POS_MZ132.5234492330965_RT3.118507094059924,	30	0.922447158210888
POS_MZ132.5234492330965_RT3.118507094059924, POS_MZ186.14905277744435_RT8.983862019275138, POS_MZ226.1051259217474_RT3.1697510287344373,	28	0.7797413001208334
NEG_MZ148.0319597837361_RT2.7940682907398307,	28	0.8822276706965451
NEG_MZ147.0287627360182_RT2.786539589248753,	28	0.8704374180697291
NEG_MZ215.0168276632535_RT2.76586448771517, POS_MZ203.17680801999572_RT2.9070696255418498, POS_MZ226.1051259217474_RT3.1697510287344373,	26	0.9094315122467918
POS_MZ132.5234492330965_RT3.118507094059924, POS_MZ226.1051259217474_RT3.1697510287344373,	26	0.8461836774336773
NEG_MZ215.0168276632535_RT2.76586448771517, POS_MZ226.1051259217474_RT3.1697510287344373, POS_MZ255.09773767688822_RT2.412685549660266,	26	0.824795136972467
POS_MZ115.05061139453764_RT3.075588207899374, POS_MZ132.5234492330965_RT3.118507094059924,	25	0.8515174921726545
POS_MZ171.02646522136075_RT2.980316734679367, POS_MZ186.14905277744435_RT8.983862019275138,	24	0.8448860035160347
POS_MZ149.044434250042_RT3.055734650356517,	23	0.7741323037205947
POS_MZ115.05061139453764_RT3.075588207899374, POS_MZ173.03056040362438_RT3.1679740999672985, POS_MZ197.99199758562807_RT1.5037731719626888,	23	0.8626795556412598
POS_MZ173.03056040362438_RT3.1679740999672985, POS_MZ186.14905277744435_RT8.983862019275138, POS_MZ190.08635855759917_RT9.66977196404359,	21	0.8739496886555713
POS_MZ86.0323842776719_RT2.9996465344453735,	20	0.8295323129313067
POS_MZ115.05061139453764_RT3.075588207899374, POS_MZ173.03056040362438_RT3.1679740999672985, POS_MZ190.08635855759917_RT9.66977196404359,	19	0.8416458735894129
NEG_MZ87.04364378734302_RT9.213530567346618, POS_MZ173.03056040362438_RT3.1679740999672985, POS_MZ226.1051259217474_RT3.1697510287344373,	19	0.847739575978129
POS_MZ85.02905117568149_RT3.0177076012152138,	18	0.8723842021507141
POS_MZ115.05061139453764_RT3.075588207899374, POS_MZ170.1282367958087_RT8.623644022461196, POS_MZ171.02646522136075_RT2.980316734679367,	18	0.870374958861801
POS_MZ132.03748009885808_RT3.066983454454768, POS_MZ186.14905277744435_RT8.983862019275138,	16	0.8171344906626405
POS_MZ115.05061139453764_RT3.075588207899374, POS_MZ173.03056040362438_RT3.1679740999672985, POS_MZ186.14905277744435_RT8.983862019275138, POS_MZ232.9950726503974_RT2.799664807964424,	16	0.8258004598040269
POS_MZ115.05061139453764_RT3.075588207899374, POS_MZ173.03056040362438_RT3.1679740999672985, POS_MZ232.9950726503974_RT2.799664807964424,	15	0.8145534857299565
POS_MZ115.05061139453764_RT3.075588207899374, POS_MZ173.03056040362438_RT3.1679740999672985, POS_MZ173.11749407532722_RT9.904557910742724,	14	0.9000996780591226
POS_MZ115.05061139453764_RT3.075588207899374, POS_MZ173.03056040362438_RT3.1679740999672985, POS_MZ194.08134066829066_RT10.45462132560804,	14	0.8656440115611943
POS_MZ132.03748009885808_RT3.066983454454768, POS_MZ226.1051259217474_RT3.1697510287344373,	13	0.8185742703998862
POS_MZ173.03056040362438_RT3.1679740999672985, POS_MZ186.14905277744435_RT8.983862019275138, POS_MZ232.9950726503974_RT2.799664807964424,	12	0.7966432625681851
NEG_MZ215.0168276632535_RT2.76586448771517, POS_MZ115.05061139453764_RT3.075588207899374, POS_MZ173.03056040362438_RT3.1679740999672985, POS_MZ179.98128915617383_RT1.5073836314980706, POS_MZ186.14905277744435_RT8.983862019275138,	12	0.9081048934725406
NEG_MZ170.08124575328864_RT11.813211512889174, NEG_MZ215.0168276632535_RT2.76586448771517, POS_MZ115.05061139453764_RT3.075588207899374, POS_MZ173.03056040362438_RT3.1679740999672985, POS_MZ186.14905277744435_RT8.983862019275138,	12	0.9127032009384952
NEG_MZ215.0168276632535_RT2.76586448771517, POS_MZ115.05061139453764_RT3.075588207899374, POS_MZ173.03056040362438_RT3.1679740999672985, POS_MZ179.98128915617383_RT1.5073836314980706, POS_MZ226.1051259217474_RT3.1697510287344373,	12	0.940158658492637
POS_MZ115.05061139453764_RT3.075588207899374, POS_MZ131.0342051188151_RT3.020038093070837,	12	0.9011276820874344
NEG_MZ215.0168276632535_RT2.76586448771517, POS_MZ115.05061139453764_RT3.075588207899374, POS_MZ173.03056040362438_RT3.1679740999672985, POS_MZ186.14905277744435_RT8.983862019275138, POS_MZ226.1051259217474_RT3.1697510287344373, POS_MZ232.9950726503974_RT2.799664807964424,	12	0.8338564213564214
POS_MZ171.02646522136075_RT2.980316734679367, POS_MZ226.1051259217474_RT3.1697510287344373,	12	0.8403343939915148
POS_MZ115.05061139453764_RT3.075588207899374, POS_MZ132.5234492330965_RT3.118507094059924, POS_MZ186.14905277744435_RT8.983862019275138,	11	0.7920240328986459
NEG_MZ215.0168276632535_RT2.76586448771517, POS_MZ186.14905277744435_RT8.983862019275138,	11	0.7648544438018121
NEG_MZ215.0168276632535_RT2.76586448771517, POS_MZ115.05061139453764_RT3.075588207899374, POS_MZ173.03056040362438_RT3.1679740999672985, POS_MZ179.98128915617383_RT1.5073836314980706, POS_MZ186.14905277744435_RT8.983862019275138, POS_MZ226.1051259217474_RT3.1697510287344373,	11	0.9259691624946339
POS_MZ115.05061139453764_RT3.075588207899374, POS_MZ173.03056040362438_RT3.1679740999672985, POS_MZ203.17680801999572_RT2.9070696255418498,	11	0.8553902662993572
POS_MZ115.05061139453764_RT3.075588207899374, POS_MZ131.0342051188151_RT3.020038093070837, POS_MZ170.1282367958087_RT8.623644022461196,	10	0.8864817861876686
POS_MZ132.0375011416352_RT3.0411966250142086, POS_MZ186.14905277744435_RT8.983862019275138,	10	0.8361560988031578
POS_MZ124.03765102099347_RT4.3083739486856905, POS_MZ173.03056040362438_RT3.1679740999672985,	10	0.7869154375036727
NEG_MZ215.0168276632535_RT2.76586448771517, POS_MZ115.05061139453764_RT3.075588207899374, POS_MZ132.5234492330965_RT3.118507094059924, POS_MZ179.98128915617383_RT1.5073836314980706, POS_MZ186.14905277744435_RT8.983862019275138, POS_MZ226.1051259217474_RT3.1697510287344373,	10	0.9228951664277751
POS_MZ173.03056040362438_RT3.1679740999672985, POS_MZ203.17680801999572_RT2.9070696255418498, POS_MZ226.1051259217474_RT3.1697510287344373,	10	0.8638469193345353
POS_MZ132.0375011416352_RT3.0411966250142086, POS_MZ226.1051259217474_RT3.1697510287344373,	9	0.7782808422514303
NEG_MZ242.07692321932652_RT1.9382490482438723, POS_MZ132.5234492330965_RT3.118507094059924, POS_MZ186.14905277744435_RT8.983862019275138,	9	0.8499909676380266
POS_MZ115.05061139453764_RT3.075588207899374, POS_MZ132.03748009885808_RT3.066983454454768, POS_MZ170.1282367958087_RT8.623644022461196,	9	0.915330383361074
POS_MZ115.05061139453764_RT3.075588207899374, POS_MZ132.03737796332163_RT2.8233344429933673,	9	0.759630347865642
POS_MZ115.05061139453764_RT3.075588207899374, POS_MZ173.03056040362438_RT3.1679740999672985, POS_MZ226.1051259217474_RT3.1697510287344373, POS_MZ232.9950726503974_RT2.799664807964424,	9	0.7806160070865952
NEG_MZ215.0168276632535_RT2.76586448771517, POS_MZ115.05061139453764_RT3.075588207899374, POS_MZ173.03056040362438_RT3.1679740999672985, POS_MZ186.14905277744435_RT8.983862019275138, POS_MZ194.08134066829066_RT10.45462132560804, POS_MZ226.1051259217474_RT3.1697510287344373,	9	0.8887058021861942
POS_MZ132.03737796332163_RT2.8233344429933673,	9	0.7678855947185016
NEG_MZ215.0168276632535_RT2.76586448771517, POS_MZ179.98128915617383_RT1.5073836314980706, POS_MZ226.1051259217474_RT3.1697510287344373,	8	0.8243969298245614
POS_MZ115.05061139453764_RT3.075588207899374, POS_MZ171.02646522136075_RT2.980316734679367, POS_MZ232.9950726503974_RT2.799664807964424,	8	0.8246542366946779
POS_MZ115.05061139453764_RT3.075588207899374, POS_MZ86.0323842776719_RT2.9996465344453735,	8	0.8417741658066734
NEG_MZ215.0168276632535_RT2.76586448771517, POS_MZ197.99199758562807_RT1.5037731719626888, POS_MZ226.1051259217474_RT3.1697510287344373,	8	0.9036462956548095
POS_MZ173.03056040362438_RT3.1679740999672985, POS_MZ226.1051259217474_RT3.1697510287344373, POS_MZ98.0969625903714_RT10.160652479780962,	7	0.8865387622353565
NEG_MZ215.0168276632535_RT2.76586448771517, POS_MZ173.03056040362438_RT3.1679740999672985, POS_MZ186.14905277744435_RT8.983862019275138, POS_MZ226.1051259217474_RT3.1697510287344373,	7	0.8862145527107164
POS_MZ131.0342051188151_RT3.020038093070837, POS_MZ226.1051259217474_RT3.1697510287344373,	7	0.8374117110959217
NEG_MZ170.08124575328864_RT11.813211512889174, NEG_MZ215.0168276632535_RT2.76586448771517, POS_MZ115.05061139453764_RT3.075588207899374, POS_MZ173.03056040362438_RT3.1679740999672985, POS_MZ186.14905277744435_RT8.983862019275138, POS_MZ226.1051259217474_RT3.1697510287344373,	7	0.9066316036904273
POS_MZ115.05061139453764_RT3.075588207899374, POS_MZ170.1282367958087_RT8.623644022461196, POS_MZ173.03056040362438_RT3.1679740999672985, POS_MZ194.08134066829066_RT10.45462132560804,	7	0.8880137719423435
POS_MZ115.05061139453764_RT3.075588207899374, POS_MZ171.02646522136075_RT2.980316734679367, POS_MZ173.118041089786_RT10.109183003538282,	7	0.910042286452061
NEG_MZ215.0168276632535_RT2.76586448771517, NEG_MZ87.04364378734302_RT9.213530567346618, POS_MZ186.14905277744435_RT8.983862019275138,	7	0.8941731952258267
POS_MZ115.05061139453764_RT3.075588207899374, POS_MZ132.03748009885808_RT3.066983454454768, POS_MZ226.1051259217474_RT3.1697510287344373, POS_MZ232.9950726503974_RT2.799664807964424,	7	0.8357759770574896
NEG_MZ215.0168276632535_RT2.76586448771517, NEG_MZ87.04364378734302_RT9.213530567346618, POS_MZ115.05061139453764_RT3.075588207899374, POS_MZ173.03056040362438_RT3.1679740999672985, POS_MZ186.14905277744435_RT8.983862019275138, POS_MZ226.1051259217474_RT3.1697510287344373,	7	0.8686636192938714
NEG_MZ215.0168276632535_RT2.76586448771517, POS_MZ170.1282367958087_RT8.623644022461196, POS_MZ203.17680801999572_RT2.9070696255418498, POS_MZ226.1051259217474_RT3.1697510287344373,	7	0.9028013176754596
NEG_MZ215.0168276632535_RT2.76586448771517,	7	0.8677937350869681
POS_MZ115.05061139453764_RT3.075588207899374, POS_MZ171.02646522136075_RT2.980316734679367, POS_MZ226.1051259217474_RT3.1697510287344373, POS_MZ232.9950726503974_RT2.799664807964424,	7	0.8532581453634086
POS_MZ115.05061139453764_RT3.075588207899374, POS_MZ171.02646522136075_RT2.980316734679367, POS_MZ186.14905277744435_RT8.983862019275138, POS_MZ232.9950726503974_RT2.799664807964424,	7	0.8843571639181987
NEG_MZ215.0168276632535_RT2.76586448771517, POS_MZ179.98128915617383_RT1.5073836314980706, POS_MZ186.14905277744435_RT8.983862019275138, POS_MZ226.1051259217474_RT3.1697510287344373,	7	0.839329401248906
POS_MZ115.05061139453764_RT3.075588207899374, POS_MZ173.03056040362438_RT3.1679740999672985, POS_MZ179.98128915617383_RT1.5073836314980706,	7	0.7795180138593019
NEG_MZ170.08124575328864_RT11.813211512889174, POS_MZ115.05061139453764_RT3.075588207899374, POS_MZ173.03056040362438_RT3.1679740999672985,	6	0.8576712176712177
NEG_MZ215.0168276632535_RT2.76586448771517, POS_MZ115.05061139453764_RT3.075588207899374, POS_MZ170.1282367958087_RT8.623644022461196, POS_MZ173.03056040362438_RT3.1679740999672985, POS_MZ186.14905277744435_RT8.983862019275138, POS_MZ232.9950726503974_RT2.799664807964424,	6	0.8345413165266106
NEG_MZ87.04364378734302_RT9.213530567346618, POS_MZ171.02646522136075_RT2.980316734679367, POS_MZ186.14905277744435_RT8.983862019275138,	6	0.8840852130325815
NEG_MZ215.0168276632535_RT2.76586448771517, POS_MZ226.1051259217474_RT3.1697510287344373, POS_MZ98.0969625903714_RT10.160652479780962,	6	0.9085612100317982
NEG_MZ215.0168276632535_RT2.76586448771517, NEG_MZ87.04364378734302_RT9.213530567346618, POS_MZ115.05061139453764_RT3.075588207899374, POS_MZ173.03056040362438_RT3.1679740999672985, POS_MZ226.1051259217474_RT3.1697510287344373,	6	0.9330314009661835
POS_MZ115.05061139453764_RT3.075588207899374, POS_MZ170.1282367958087_RT8.623644022461196, POS_MZ173.03056040362438_RT3.1679740999672985, POS_MZ232.9950726503974_RT2.799664807964424,	6	0.7938504349108064
NEG_MZ215.0168276632535_RT2.76586448771517, NEG_MZ87.04364378734302_RT9.213530567346618, POS_MZ226.1051259217474_RT3.1697510287344373, POS_MZ255.09773767688822_RT2.412685549660266,	6	0.8679609162505582
NEG_MZ303.1043151634282_RT1.9136565788980997, POS_MZ173.03056040362438_RT3.1679740999672985, POS_MZ186.14905277744435_RT8.983862019275138,	6	0.8815886992797957
POS_MZ115.05061139453764_RT3.075588207899374, POS_MZ171.11310577553607_RT10.112185626839564, POS_MZ173.03056040362438_RT3.1679740999672985, POS_MZ226.1051259217474_RT3.1697510287344373, POS_MZ232.9950726503974_RT2.799664807964424,	6	0.8661635005288257
POS_MZ115.05061139453764_RT3.075588207899374, POS_MZ173.03056040362438_RT3.1679740999672985, POS_MZ186.14905277744435_RT8.983862019275138, POS_MZ194.08134066829066_RT10.45462132560804, POS_MZ232.9950726503974_RT2.799664807964424,	6	0.84779219318693
NEG_MZ215.0168276632535_RT2.76586448771517, NEG_MZ87.04364378734302_RT9.213530567346618,	6	0.9193407183967824
NEG_MZ215.0168276632535_RT2.76586448771517, POS_MZ173.118041089786_RT10.109183003538282, POS_MZ203.17680801999572_RT2.9070696255418498, POS_MZ226.1051259217474_RT3.1697510287344373,	6	0.8928728070175439
POS_MZ132.5234492330965_RT3.118507094059924, POS_MZ170.1282367958087_RT8.623644022461196, POS_MZ186.14905277744435_RT8.983862019275138,	6	0.8058728805531875
POS_MZ132.5234492330965_RT3.118507094059924, POS_MZ170.1282367958087_RT8.623644022461196,	6	0.7214554929523297
NEG_MZ242.07692321932652_RT1.9382490482438723, POS_MZ115.05061139453764_RT3.075588207899374, POS_MZ173.03056040362438_RT3.1679740999672985,	6	0.7601731601731602
POS_MZ115.05061139453764_RT3.075588207899374, POS_MZ154.08655732941773_RT10.111814174982808, POS_MZ173.03056040362438_RT3.1679740999672985,	6	0.8806547619047619
POS_MZ115.05061139453764_RT3.075588207899374, POS_MZ132.0375011416352_RT3.0411966250142086, POS_MZ186.14905277744435_RT8.983862019275138, POS_MZ232.9950726503974_RT2.799664807964424,	6	0.8969490720264712
NEG_MZ170.08124575328864_RT11.813211512889174, NEG_MZ215.0168276632535_RT2.76586448771517, POS_MZ115.05061139453764_RT3.075588207899374, POS_MZ173.03056040362438_RT3.1679740999672985, POS_MZ226.1051259217474_RT3.1697510287344373,	5	0.9757142857142856
POS_MZ132.5234492330965_RT3.118507094059924, POS_MZ186.14905277744435_RT8.983862019275138, POS_MZ190.08635855759917_RT9.66977196404359, POS_MZ226.1051259217474_RT3.1697510287344373,	5	0.8707189542483661
POS_MZ115.05061139453764_RT3.075588207899374, POS_MZ171.11310577553607_RT10.112185626839564, POS_MZ173.03056040362438_RT3.1679740999672985,	5	0.8795668839618227
NEG_MZ215.0168276632535_RT2.76586448771517, POS_MZ115.05061139453764_RT3.075588207899374, POS_MZ173.03056040362438_RT3.1679740999672985, POS_MZ194.08134066829066_RT10.45462132560804, POS_MZ226.1051259217474_RT3.1697510287344373,	5	0.9454260651629074
POS_MZ173.03056040362438_RT3.1679740999672985, POS_MZ226.1051259217474_RT3.1697510287344373, POS_MZ232.9950726503974_RT2.799664807964424,	5	0.8665621633268692
NEG_MZ215.0168276632535_RT2.76586448771517, POS_MZ203.17680801999572_RT2.9070696255418498, POS_MZ226.1051259217474_RT3.1697510287344373, POS_MZ98.0969625903714_RT10.160652479780962,	5	0.9352777777777778
POS_MZ115.05061139453764_RT3.075588207899374, POS_MZ132.0375011416352_RT3.0411966250142086, POS_MZ232.9950726503974_RT2.799664807964424,	5	0.92702707856598
POS_MZ115.05061139453764_RT3.075588207899374, POS_MZ132.5234492330965_RT3.118507094059924, POS_MZ226.1051259217474_RT3.1697510287344373,	5	0.8399690402476778
NEG_MZ170.08124575328864_RT11.813211512889174, NEG_MZ215.0168276632535_RT2.76586448771517, POS_MZ226.1051259217474_RT3.1697510287344373,	5	0.8115991902834008
NEG_MZ215.0168276632535_RT2.76586448771517, POS_MZ115.05061139453764_RT3.075588207899374, POS_MZ124.03765102099347_RT4.3083739486856905, POS_MZ132.5234492330965_RT3.118507094059924, POS_MZ179.98128915617383_RT1.5073836314980706, POS_MZ186.14905277744435_RT8.983862019275138, POS_MZ226.1051259217474_RT3.1697510287344373,	5	0.8672233614338877
POS_MZ115.05061139453764_RT3.075588207899374, POS_MZ171.02646522136075_RT2.980316734679367, POS_MZ197.99199758562807_RT1.5037731719626888,	5	0.8558333333333333
NEG_MZ242.07692321932652_RT1.9382490482438723, POS_MZ115.05061139453764_RT3.075588207899374, POS_MZ173.03056040362438_RT3.1679740999672985, POS_MZ226.1051259217474_RT3.1697510287344373, POS_MZ232.9950726503974_RT2.799664807964424,	5	0.8230952380952381
POS_MZ115.05061139453764_RT3.075588207899374, POS_MZ173.03056040362438_RT3.1679740999672985, POS_MZ193.09514002930413_RT10.098359710376739,	5	0.914419306184012
POS_MZ173.03056040362438_RT3.1679740999672985, POS_MZ173.118041089786_RT10.109183003538282, POS_MZ186.14905277744435_RT8.983862019275138,	5	0.8365201465201466
POS_MZ115.05061139453764_RT3.075588207899374, POS_MZ171.11310577553607_RT10.112185626839564, POS_MZ173.03056040362438_RT3.1679740999672985, POS_MZ186.14905277744435_RT8.983862019275138, POS_MZ226.1051259217474_RT3.1697510287344373, POS_MZ232.9950726503974_RT2.799664807964424,	5	0.885672514619883
NEG_MZ215.0168276632535_RT2.76586448771517, POS_MZ115.05061139453764_RT3.075588207899374, POS_MZ173.03056040362438_RT3.1679740999672985, POS_MZ186.14905277744435_RT8.983862019275138, POS_MZ194.08134066829066_RT10.45462132560804,	5	0.9210976158344579
NEG_MZ215.0168276632535_RT2.76586448771517, POS_MZ115.05061139453764_RT3.075588207899374, POS_MZ124.03765102099347_RT4.3083739486856905, POS_MZ132.5234492330965_RT3.118507094059924, POS_MZ186.14905277744435_RT8.983862019275138, POS_MZ190.08635855759917_RT9.66977196404359, POS_MZ226.1051259217474_RT3.1697510287344373,	5	0.891333503098209
POS_MZ131.0342051188151_RT3.020038093070837, POS_MZ186.14905277744435_RT8.983862019275138,	5	0.8358730158730159
NEG_MZ215.0168276632535_RT2.76586448771517, POS_MZ115.05061139453764_RT3.075588207899374, POS_MZ173.03056040362438_RT3.1679740999672985, POS_MZ186.14905277744435_RT8.983862019275138, POS_MZ232.9950726503974_RT2.799664807964424,	5	0.8831957344341245
NEG_MZ215.0168276632535_RT2.76586448771517, POS_MZ115.05061139453764_RT3.075588207899374, POS_MZ173.03056040362438_RT3.1679740999672985, POS_MZ186.14905277744435_RT8.983862019275138, POS_MZ190.08635855759917_RT9.66977196404359, POS_MZ226.1051259217474_RT3.1697510287344373,	5	0.929939431913116
NEG_MZ215.0168276632535_RT2.76586448771517, POS_MZ190.08635855759917_RT9.66977196404359, POS_MZ226.1051259217474_RT3.1697510287344373,	5	0.8856277056277057
POS_MZ115.05061139453764_RT3.075588207899374, POS_MZ132.0375011416352_RT3.0411966250142086, POS_MZ170.1282367958087_RT8.623644022461196, POS_MZ226.1051259217474_RT3.1697510287344373, POS_MZ232.9950726503974_RT2.799664807964424,	5	0.8444444444444444
POS_MZ132.5234492330965_RT3.118507094059924, POS_MZ186.14905277744435_RT8.983862019275138, POS_MZ190.08635855759917_RT9.66977196404359,	5	0.8839954959863426
POS_MZ115.05061139453764_RT3.075588207899374, POS_MZ132.5234492330965_RT3.118507094059924, POS_MZ170.1282367958087_RT8.623644022461196,	5	0.7500483091787441
NEG_MZ215.0168276632535_RT2.76586448771517, POS_MZ186.14905277744435_RT8.983862019275138, POS_MZ190.08635855759917_RT9.66977196404359,	5	0.8908333333333334
POS_MZ115.05061139453764_RT3.075588207899374, POS_MZ173.03056040362438_RT3.1679740999672985, POS_MZ186.14905277744435_RT8.983862019275138, POS_MZ190.08635855759917_RT9.66977196404359, POS_MZ232.9950726503974_RT2.799664807964424,	5	0.8006328320802005
NEG_MZ215.0168276632535_RT2.76586448771517, POS_MZ186.14905277744435_RT8.983862019275138, POS_MZ226.1051259217474_RT3.1697510287344373, POS_MZ255.09773767688822_RT2.412685549660266,	5	0.8431241338640719
NEG_MZ215.0168276632535_RT2.76586448771517, NEG_MZ87.04364378734302_RT9.213530567346618, POS_MZ173.03056040362438_RT3.1679740999672985, POS_MZ186.14905277744435_RT8.983862019275138, POS_MZ226.1051259217474_RT3.1697510287344373,	5	0.9457312252964426
POS_MZ115.05061139453764_RT3.075588207899374, POS_MZ132.0375011416352_RT3.0411966250142086, POS_MZ226.1051259217474_RT3.1697510287344373, POS_MZ232.9950726503974_RT2.799664807964424,	5	0.8265079365079366
POS_MZ115.05061139453764_RT3.075588207899374, POS_MZ170.1282367958087_RT8.623644022461196, POS_MZ173.03056040362438_RT3.1679740999672985, POS_MZ203.17680801999572_RT2.9070696255418498,	5	0.8365367965367966
NEG_MZ87.04364378734302_RT9.213530567346618, POS_MZ115.05061139453764_RT3.075588207899374, POS_MZ171.02646522136075_RT2.980316734679367, POS_MZ186.14905277744435_RT8.983862019275138, POS_MZ232.9950726503974_RT2.799664807964424,	4	0.8985058554314174
NEG_MZ215.0168276632535_RT2.76586448771517, POS_MZ115.05061139453764_RT3.075588207899374, POS_MZ132.5234492330965_RT3.118507094059924, POS_MZ179.98128915617383_RT1.5073836314980706, POS_MZ186.14905277744435_RT8.983862019275138,	4	0.9347953216374268
NEG_MZ215.0168276632535_RT2.76586448771517, POS_MZ115.05061139453764_RT3.075588207899374, POS_MZ173.03056040362438_RT3.1679740999672985, POS_MZ186.14905277744435_RT8.983862019275138, POS_MZ197.99199758562807_RT1.5037731719626888, POS_MZ226.1051259217474_RT3.1697510287344373, POS_MZ232.9950726503974_RT2.799664807964424,	4	0.8484352944141964
NEG_MZ215.0168276632535_RT2.76586448771517, NEG_MZ303.1043151634282_RT1.9136565788980997, POS_MZ115.05061139453764_RT3.075588207899374, POS_MZ124.03765102099347_RT4.3083739486856905, POS_MZ132.5234492330965_RT3.118507094059924, POS_MZ226.1051259217474_RT3.1697510287344373,	4	0.8328281772575251
POS_MZ173.03056040362438_RT3.1679740999672985, POS_MZ186.14905277744435_RT8.983862019275138, POS_MZ98.0969625903714_RT10.160652479780962,	4	0.8307394360025939
POS_MZ115.05061139453764_RT3.075588207899374, POS_MZ132.5234492330965_RT3.118507094059924, POS_MZ170.1282367958087_RT8.623644022461196, POS_MZ186.14905277744435_RT8.983862019275138,	4	0.814140129736105
NEG_MZ215.0168276632535_RT2.76586448771517, NEG_MZ87.04364378734302_RT9.213530567346618, POS_MZ115.05061139453764_RT3.075588207899374, POS_MZ124.03765102099347_RT4.3083739486856905, POS_MZ132.5234492330965_RT3.118507094059924, POS_MZ179.98128915617383_RT1.5073836314980706, POS_MZ186.14905277744435_RT8.983862019275138, POS_MZ226.1051259217474_RT3.1697510287344373,	4	0.8939636752136753
NEG_MZ303.1043151634282_RT1.9136565788980997, POS_MZ132.5234492330965_RT3.118507094059924, POS_MZ186.14905277744435_RT8.983862019275138, POS_MZ226.1051259217474_RT3.1697510287344373,	4	0.7683150183150182
NEG_MZ215.0168276632535_RT2.76586448771517, POS_MZ170.1282367958087_RT8.623644022461196, POS_MZ203.17680801999572_RT2.9070696255418498,	4	0.8089015151515151
POS_MZ132.03737796332163_RT2.8233344429933673, POS_MZ186.14905277744435_RT8.983862019275138,	4	0.8116666666666666
NEG_MZ215.0168276632535_RT2.76586448771517, POS_MZ115.05061139453764_RT3.075588207899374, POS_MZ173.03056040362438_RT3.1679740999672985, POS_MZ186.14905277744435_RT8.983862019275138, POS_MZ197.99199758562807_RT1.5037731719626888,	4	0.9172032828282828
POS_MZ115.05061139453764_RT3.075588207899374, POS_MZ170.1282367958087_RT8.623644022461196, POS_MZ173.03056040362438_RT3.1679740999672985, POS_MZ186.14905277744435_RT8.983862019275138, POS_MZ194.08134066829066_RT10.45462132560804, POS_MZ232.9950726503974_RT2.799664807964424,	4	0.8610906862745098
NEG_MZ242.07692321932652_RT1.9382490482438723, POS_MZ115.05061139453764_RT3.075588207899374, POS_MZ132.03748009885808_RT3.066983454454768,	4	0.7865360023608106
NEG_MZ215.0168276632535_RT2.76586448771517, POS_MZ173.118041089786_RT10.109183003538282, POS_MZ226.1051259217474_RT3.1697510287344373,	4	0.8249982409231635
NEG_MZ215.0168276632535_RT2.76586448771517, NEG_MZ303.1043151634282_RT1.9136565788980997, POS_MZ115.05061139453764_RT3.075588207899374, POS_MZ132.5234492330965_RT3.118507094059924, POS_MZ226.1051259217474_RT3.1697510287344373,	4	0.9457671957671958
POS_MZ115.05061139453764_RT3.075588207899374, POS_MZ173.03056040362438_RT3.1679740999672985, POS_MZ186.14905277744435_RT8.983862019275138, POS_MZ193.09514002930413_RT10.098359710376739,	4	0.8392586580086581
POS_MZ115.05061139453764_RT3.075588207899374, POS_MZ171.02646522136075_RT2.980316734679367, POS_MZ193.09514002930413_RT10.098359710376739, POS_MZ226.1051259217474_RT3.1697510287344373, POS_MZ232.9950726503974_RT2.799664807964424,	4	0.8716310704296975
NEG_MZ215.0168276632535_RT2.76586448771517, POS_MZ115.05061139453764_RT3.075588207899374, POS_MZ173.03056040362438_RT3.1679740999672985, POS_MZ186.14905277744435_RT8.983862019275138, POS_MZ193.09514002930413_RT10.098359710376739, POS_MZ226.1051259217474_RT3.1697510287344373,	4	0.9201754385964912
NEG_MZ215.0168276632535_RT2.76586448771517, POS_MZ115.05061139453764_RT3.075588207899374, POS_MZ173.03056040362438_RT3.1679740999672985, POS_MZ186.14905277744435_RT8.983862019275138, POS_MZ190.08635855759917_RT9.66977196404359,	4	0.8955882352941177
NEG_MZ242.07692321932652_RT1.9382490482438723, POS_MZ115.05061139453764_RT3.075588207899374, POS_MZ173.03056040362438_RT3.1679740999672985, POS_MZ186.14905277744435_RT8.983862019275138, POS_MZ232.9950726503974_RT2.799664807964424,	4	0.8462885154061626
NEG_MZ215.0168276632535_RT2.76586448771517, POS_MZ115.05061139453764_RT3.075588207899374, POS_MZ171.02646522136075_RT2.980316734679367, POS_MZ194.08134066829066_RT10.45462132560804, POS_MZ226.1051259217474_RT3.1697510287344373,	4	0.9621428571428572
NEG_MZ215.0168276632535_RT2.76586448771517, POS_MZ115.05061139453764_RT3.075588207899374, POS_MZ173.03056040362438_RT3.1679740999672985, POS_MZ197.99199758562807_RT1.5037731719626888, POS_MZ226.1051259217474_RT3.1697510287344373,	4	0.9615942028985507
NEG_MZ215.0168276632535_RT2.76586448771517, NEG_MZ87.04364378734302_RT9.213530567346618, POS_MZ115.05061139453764_RT3.075588207899374, POS_MZ173.03056040362438_RT3.1679740999672985, POS_MZ186.14905277744435_RT8.983862019275138, POS_MZ194.08134066829066_RT10.45462132560804, POS_MZ226.1051259217474_RT3.1697510287344373,	4	0.9112966239127229
POS_MZ171.02646522136075_RT2.980316734679367, POS_MZ173.118041089786_RT10.109183003538282, POS_MZ226.1051259217474_RT3.1697510287344373,	4	0.866746794871795
NEG_MZ215.0168276632535_RT2.76586448771517, POS_MZ173.03056040362438_RT3.1679740999672985, POS_MZ186.14905277744435_RT8.983862019275138, POS_MZ194.08134066829066_RT10.45462132560804, POS_MZ226.1051259217474_RT3.1697510287344373,	4	0.9807692307692308
NEG_MZ215.0168276632535_RT2.76586448771517, POS_MZ115.05061139453764_RT3.075588207899374, POS_MZ170.1282367958087_RT8.623644022461196, POS_MZ173.03056040362438_RT3.1679740999672985, POS_MZ186.14905277744435_RT8.983862019275138, POS_MZ194.08134066829066_RT10.45462132560804, POS_MZ226.1051259217474_RT3.1697510287344373,	4	0.8916380625476735
POS_MZ226.1051259217474_RT3.1697510287344373, POS_MZ86.0323842776719_RT2.9996465344453735,	4	0.844128787878788
POS_MZ132.5234492330965_RT3.118507094059924, POS_MZ186.14905277744435_RT8.983862019275138, POS_MZ226.1051259217474_RT3.1697510287344373, POS_MZ232.9950726503974_RT2.799664807964424,	4	0.9287802840434419
POS_MZ173.03056040362438_RT3.1679740999672985, POS_MZ193.09514002930413_RT10.098359710376739, POS_MZ226.1051259217474_RT3.1697510287344373,	4	0.7955882352941177
NEG_MZ215.0168276632535_RT2.76586448771517, POS_MZ132.5234492330965_RT3.118507094059924, POS_MZ203.17680801999572_RT2.9070696255418498, POS_MZ226.1051259217474_RT3.1697510287344373,	4	0.7527777777777778
POS_MZ173.03056040362438_RT3.1679740999672985, POS_MZ173.11749407532722_RT9.904557910742724, POS_MZ226.1051259217474_RT3.1697510287344373,	4	0.9256705465587045
NEG_MZ215.0168276632535_RT2.76586448771517, POS_MZ154.08655732941773_RT10.111814174982808, POS_MZ186.14905277744435_RT8.983862019275138, POS_MZ226.1051259217474_RT3.1697510287344373,	4	0.8317724458204334
NEG_MZ170.08124575328864_RT11.813211512889174, NEG_MZ215.0168276632535_RT2.76586448771517, POS_MZ186.14905277744435_RT8.983862019275138,	3	0.8841269841269842
NEG_MZ215.0168276632535_RT2.76586448771517, POS_MZ115.05061139453764_RT3.075588207899374, POS_MZ173.03056040362438_RT3.1679740999672985, POS_MZ186.14905277744435_RT8.983862019275138, POS_MZ194.08134066829066_RT10.45462132560804, POS_MZ226.1051259217474_RT3.1697510287344373, POS_MZ232.9950726503974_RT2.799664807964424,	3	0.8648148148148148
NEG_MZ215.0168276632535_RT2.76586448771517, NEG_MZ87.04364378734302_RT9.213530567346618, POS_MZ115.05061139453764_RT3.075588207899374, POS_MZ173.03056040362438_RT3.1679740999672985, POS_MZ186.14905277744435_RT8.983862019275138, POS_MZ226.1051259217474_RT3.1697510287344373, POS_MZ232.9950726503974_RT2.799664807964424,	3	0.8634920634920634
NEG_MZ215.0168276632535_RT2.76586448771517, POS_MZ171.02646522136075_RT2.980316734679367, POS_MZ226.1051259217474_RT3.1697510287344373,	3	0.85650623885918
NEG_MZ215.0168276632535_RT2.76586448771517, POS_MZ186.14905277744435_RT8.983862019275138, POS_MZ193.09514002930413_RT10.098359710376739, POS_MZ226.1051259217474_RT3.1697510287344373,	3	0.843741765480896
POS_MZ115.05061139453764_RT3.075588207899374, POS_MZ132.03748009885808_RT3.066983454454768, POS_MZ232.9950726503974_RT2.799664807964424,	3	0.7823529411764705
NEG_MZ215.0168276632535_RT2.76586448771517, POS_MZ115.05061139453764_RT3.075588207899374, POS_MZ179.98128915617383_RT1.5073836314980706, POS_MZ226.1051259217474_RT3.1697510287344373,	3	0.9265350877192983
POS_MZ173.03056040362438_RT3.1679740999672985, POS_MZ186.14905277744435_RT8.983862019275138, POS_MZ203.17680801999572_RT2.9070696255418498, POS_MZ226.1051259217474_RT3.1697510287344373,	3	0.7986531986531986
POS_MZ115.05061139453764_RT3.075588207899374, POS_MZ173.03056040362438_RT3.1679740999672985, POS_MZ173.118041089786_RT10.109183003538282, POS_MZ226.1051259217474_RT3.1697510287344373,	3	0.8987960096319229
POS_MZ115.05061139453764_RT3.075588207899374, POS_MZ173.03056040362438_RT3.1679740999672985, POS_MZ193.09514002930413_RT10.098359710376739, POS_MZ226.1051259217474_RT3.1697510287344373, POS_MZ232.9950726503974_RT2.799664807964424,	3	0.849002849002849
NEG_MZ215.0168276632535_RT2.76586448771517, NEG_MZ242.07692321932652_RT1.9382490482438723, NEG_MZ87.04364378734302_RT9.213530567346618, POS_MZ226.1051259217474_RT3.1697510287344373,	3	0.8995520421607378
POS_MZ115.05061139453764_RT3.075588207899374, POS_MZ173.03056040362438_RT3.1679740999672985, POS_MZ197.99199758562807_RT1.5037731719626888, POS_MZ226.1051259217474_RT3.1697510287344373,	3	0.7613122171945701
POS_MZ171.02646522136075_RT2.980316734679367, POS_MZ173.11749407532722_RT9.904557910742724, POS_MZ186.14905277744435_RT8.983862019275138,	3	0.8502645502645502
NEG_MZ215.0168276632535_RT2.76586448771517, POS_MZ115.05061139453764_RT3.075588207899374, POS_MZ124.03765102099347_RT4.3083739486856905, POS_MZ132.5234492330965_RT3.118507094059924, POS_MZ186.14905277744435_RT8.983862019275138, POS_MZ197.99199758562807_RT1.5037731719626888, POS_MZ226.1051259217474_RT3.1697510287344373,	3	0.8783068783068783
POS_MZ171.02646522136075_RT2.980316734679367, POS_MZ186.14905277744435_RT8.983862019275138, POS_MZ193.09514002930413_RT10.098359710376739, POS_MZ226.1051259217474_RT3.1697510287344373,	3	0.8617504973003695
POS_MZ132.5234492330965_RT3.118507094059924, POS_MZ170.1282367958087_RT8.623644022461196, POS_MZ186.14905277744435_RT8.983862019275138, POS_MZ226.1051259217474_RT3.1697510287344373,	3	0.7740031897926635
NEG_MZ215.0168276632535_RT2.76586448771517, NEG_MZ87.04364378734302_RT9.213530567346618, POS_MZ115.05061139453764_RT3.075588207899374, POS_MZ124.03765102099347_RT4.3083739486856905, POS_MZ132.5234492330965_RT3.118507094059924, POS_MZ170.1282367958087_RT8.623644022461196, POS_MZ186.14905277744435_RT8.983862019275138, POS_MZ226.1051259217474_RT3.1697510287344373,	3	0.8848130427077795
NEG_MZ215.0168276632535_RT2.76586448771517, NEG_MZ87.04364378734302_RT9.213530567346618, POS_MZ173.11749407532722_RT9.904557910742724, POS_MZ226.1051259217474_RT3.1697510287344373,	3	0.9474509803921568
POS_MZ115.05061139453764_RT3.075588207899374, POS_MZ171.02646522136075_RT2.980316734679367, POS_MZ179.98128915617383_RT1.5073836314980706,	3	0.8412121212121212
NEG_MZ215.0168276632535_RT2.76586448771517, POS_MZ115.05061139453764_RT3.075588207899374, POS_MZ173.03056040362438_RT3.1679740999672985, POS_MZ186.14905277744435_RT8.983862019275138, POS_MZ194.08134066829066_RT10.45462132560804, POS_MZ203.17680801999572_RT2.9070696255418498, POS_MZ226.1051259217474_RT3.1697510287344373,	3	0.9392712550607287
NEG_MZ215.0168276632535_RT2.76586448771517, POS_MZ203.17680801999572_RT2.9070696255418498,	3	0.7541847041847042
NEG_MZ215.0168276632535_RT2.76586448771517, POS_MZ131.0342051188151_RT3.020038093070837, POS_MZ186.14905277744435_RT8.983862019275138, POS_MZ226.1051259217474_RT3.1697510287344373, POS_MZ232.9950726503974_RT2.799664807964424,	3	0.8522875816993464
NEG_MZ215.0168276632535_RT2.76586448771517, NEG_MZ242.07692321932652_RT1.9382490482438723, POS_MZ115.05061139453764_RT3.075588207899374, POS_MZ173.03056040362438_RT3.1679740999672985, POS_MZ226.1051259217474_RT3.1697510287344373,	3	0.8963937621832359
NEG_MZ215.0168276632535_RT2.76586448771517, POS_MZ113.02378426828692_RT3.1326579420694602, POS_MZ203.17680801999572_RT2.9070696255418498, POS_MZ226.1051259217474_RT3.1697510287344373,	3	0.9400527009222661
NEG_MZ215.0168276632535_RT2.76586448771517, POS_MZ115.05061139453764_RT3.075588207899374, POS_MZ173.03056040362438_RT3.1679740999672985, POS_MZ179.98128915617383_RT1.5073836314980706, POS_MZ186.14905277744435_RT8.983862019275138, POS_MZ194.08134066829066_RT10.45462132560804, POS_MZ226.1051259217474_RT3.1697510287344373,	3	0.9052287581699346
NEG_MZ215.0168276632535_RT2.76586448771517, POS_MZ115.05061139453764_RT3.075588207899374, POS_MZ173.03056040362438_RT3.1679740999672985, POS_MZ186.14905277744435_RT8.983862019275138, POS_MZ197.99199758562807_RT1.5037731719626888, POS_MZ226.1051259217474_RT3.1697510287344373,	3	0.9111111111111111
NEG_MZ215.0168276632535_RT2.76586448771517, POS_MZ171.11310577553607_RT10.112185626839564, POS_MZ226.1051259217474_RT3.1697510287344373,	3	0.9666666666666667
POS_MZ115.05061139453764_RT3.075588207899374, POS_MZ132.03748009885808_RT3.066983454454768, POS_MZ186.14905277744435_RT8.983862019275138, POS_MZ226.1051259217474_RT3.1697510287344373, POS_MZ232.9950726503974_RT2.799664807964424,	3	0.8154188948306595
NEG_MZ303.1043151634282_RT1.9136565788980997, POS_MZ115.05061139453764_RT3.075588207899374, POS_MZ173.03056040362438_RT3.1679740999672985,	3	0.8343388637506285
POS_MZ170.1282367958087_RT8.623644022461196, POS_MZ173.03056040362438_RT3.1679740999672985, POS_MZ186.14905277744435_RT8.983862019275138, POS_MZ232.9950726503974_RT2.799664807964424,	3	0.833511586452763
NEG_MZ215.0168276632535_RT2.76586448771517, POS_MZ173.03056040362438_RT3.1679740999672985, POS_MZ226.1051259217474_RT3.1697510287344373,	3	0.9616228070175438
NEG_MZ215.0168276632535_RT2.76586448771517, NEG_MZ87.04364378734302_RT9.213530567346618, POS_MZ115.05061139453764_RT3.075588207899374, POS_MZ170.1282367958087_RT8.623644022461196, POS_MZ173.03056040362438_RT3.1679740999672985, POS_MZ186.14905277744435_RT8.983862019275138,	3	0.8602254428341385
NEG_MZ215.0168276632535_RT2.76586448771517, POS_MZ132.5234492330965_RT3.118507094059924, POS_MZ194.08134066829066_RT10.45462132560804, POS_MZ226.1051259217474_RT3.1697510287344373,	3	0.75
POS_MZ115.05061139453764_RT3.075588207899374, POS_MZ132.5234492330965_RT3.118507094059924, POS_MZ186.14905277744435_RT8.983862019275138, POS_MZ232.9950726503974_RT2.799664807964424,	3	0.8514515455304928
NEG_MZ215.0168276632535_RT2.76586448771517, POS_MZ115.05061139453764_RT3.075588207899374, POS_MZ132.5234492330965_RT3.118507094059924, POS_MZ193.09514002930413_RT10.098359710376739, POS_MZ226.1051259217474_RT3.1697510287344373,	3	0.9153297682709448
NEG_MZ215.0168276632535_RT2.76586448771517, NEG_MZ87.04364378734302_RT9.213530567346618, POS_MZ173.118041089786_RT10.109183003538282, POS_MZ186.14905277744435_RT8.983862019275138, POS_MZ226.1051259217474_RT3.1697510287344373,	3	0.901417797888386
POS_MZ115.05061139453764_RT3.075588207899374, POS_MZ132.5234492330965_RT3.118507094059924, POS_MZ226.1051259217474_RT3.1697510287344373, POS_MZ232.9950726503974_RT2.799664807964424,	3	0.8150523367241633
POS_MZ132.5234492330965_RT3.118507094059924, POS_MZ173.118041089786_RT10.109183003538282, POS_MZ226.1051259217474_RT3.1697510287344373,	3	0.9537612146307799
NEG_MZ303.1043151634282_RT1.9136565788980997, POS_MZ115.05061139453764_RT3.075588207899374, POS_MZ132.5234492330965_RT3.118507094059924, POS_MZ173.03056040362438_RT3.1679740999672985, POS_MZ186.14905277744435_RT8.983862019275138, POS_MZ226.1051259217474_RT3.1697510287344373,	3	0.9460317460317461
NEG_MZ215.0168276632535_RT2.76586448771517, NEG_MZ87.04364378734302_RT9.213530567346618, POS_MZ203.17680801999572_RT2.9070696255418498, POS_MZ226.1051259217474_RT3.1697510287344373,	3	0.9265873015873015
NEG_MZ215.0168276632535_RT2.76586448771517, POS_MZ115.05061139453764_RT3.075588207899374, POS_MZ124.03765102099347_RT4.3083739486856905, POS_MZ132.5234492330965_RT3.118507094059924, POS_MZ170.1282367958087_RT8.623644022461196, POS_MZ186.14905277744435_RT8.983862019275138, POS_MZ190.08635855759917_RT9.66977196404359, POS_MZ197.99199758562807_RT1.5037731719626888, POS_MZ226.1051259217474_RT3.169751…	3	0.9255050505050506
NEG_MZ215.0168276632535_RT2.76586448771517, NEG_MZ87.04364378734302_RT9.213530567346618, POS_MZ115.05061139453764_RT3.075588207899374, POS_MZ132.5234492330965_RT3.118507094059924, POS_MZ179.98128915617383_RT1.5073836314980706, POS_MZ186.14905277744435_RT8.983862019275138, POS_MZ226.1051259217474_RT3.1697510287344373,	3	0.9545454545454546
NEG_MZ242.07692321932652_RT1.9382490482438723, POS_MZ132.5234492330965_RT3.118507094059924, POS_MZ226.1051259217474_RT3.1697510287344373,	3	0.8367905056759546
NEG_MZ87.04364378734302_RT9.213530567346618, POS_MZ115.05061139453764_RT3.075588207899374, POS_MZ173.03056040362438_RT3.1679740999672985, POS_MZ186.14905277744435_RT8.983862019275138,	3	0.7772486772486773
POS_MZ115.05061139453764_RT3.075588207899374, POS_MZ173.03056040362438_RT3.1679740999672985, POS_MZ173.11749407532722_RT9.904557910742724, POS_MZ186.14905277744435_RT8.983862019275138,	3	0.8304195804195804
POS_MZ124.03765102099347_RT4.3083739486856905, POS_MZ171.02646522136075_RT2.980316734679367,	3	0.8142641672053438
POS_MZ171.02646522136075_RT2.980316734679367, POS_MZ186.14905277744435_RT8.983862019275138, POS_MZ232.9950726503974_RT2.799664807964424,	3	0.8804477256489641
NEG_MZ215.0168276632535_RT2.76586448771517, POS_MZ115.05061139453764_RT3.075588207899374, POS_MZ132.5234492330965_RT3.118507094059924, POS_MZ170.1282367958087_RT8.623644022461196, POS_MZ186.14905277744435_RT8.983862019275138, POS_MZ203.17680801999572_RT2.9070696255418498, POS_MZ226.1051259217474_RT3.1697510287344373,	3	0.8431372549019608
POS_MZ115.05061139453764_RT3.075588207899374, POS_MZ171.02646522136075_RT2.980316734679367, POS_MZ193.09514002930413_RT10.098359710376739,	3	0.9079365079365079
NEG_MZ215.0168276632535_RT2.76586448771517, POS_MZ173.03056040362438_RT3.1679740999672985, POS_MZ186.14905277744435_RT8.983862019275138, POS_MZ226.1051259217474_RT3.1697510287344373, POS_MZ232.9950726503974_RT2.799664807964424,	3	0.8830956625074271
NEG_MZ215.0168276632535_RT2.76586448771517, POS_MZ115.05061139453764_RT3.075588207899374, POS_MZ132.5234492330965_RT3.118507094059924, POS_MZ186.14905277744435_RT8.983862019275138, POS_MZ203.17680801999572_RT2.9070696255418498, POS_MZ226.1051259217474_RT3.1697510287344373,	3	0.845467032967033
NEG_MZ215.0168276632535_RT2.76586448771517, POS_MZ186.14905277744435_RT8.983862019275138, POS_MZ197.99199758562807_RT1.5037731719626888, POS_MZ203.17680801999572_RT2.9070696255418498, POS_MZ226.1051259217474_RT3.1697510287344373,	3	0.8754789272030651
POS_MZ115.05061139453764_RT3.075588207899374, POS_MZ154.08655732941773_RT10.111814174982808, POS_MZ173.03056040362438_RT3.1679740999672985, POS_MZ186.14905277744435_RT8.983862019275138, POS_MZ232.9950726503974_RT2.799664807964424,	3	0.8557194616977227
POS_MZ115.05061139453764_RT3.075588207899374, POS_MZ171.11310577553607_RT10.112185626839564, POS_MZ173.03056040362438_RT3.1679740999672985, POS_MZ226.1051259217474_RT3.1697510287344373,	3	0.8708853238265003
NEG_MZ215.0168276632535_RT2.76586448771517, POS_MZ132.5234492330965_RT3.118507094059924, POS_MZ186.14905277744435_RT8.983862019275138, POS_MZ226.1051259217474_RT3.1697510287344373,	3	0.8367424242424243
POS_MZ173.03056040362438_RT3.1679740999672985, POS_MZ194.08134066829066_RT10.45462132560804, POS_MZ226.1051259217474_RT3.1697510287344373,	3	0.8110177404295053
POS_MZ115.05061139453764_RT3.075588207899374, POS_MZ173.03056040362438_RT3.1679740999672985, POS_MZ186.14905277744435_RT8.983862019275138,	3	0.7954911433172303
NEG_MZ215.0168276632535_RT2.76586448771517, POS_MZ186.14905277744435_RT8.983862019275138, POS_MZ197.99199758562807_RT1.5037731719626888, POS_MZ226.1051259217474_RT3.1697510287344373,	3	0.8042186571598336
POS_MZ115.05061139453764_RT3.075588207899374, POS_MZ132.5234492330965_RT3.118507094059924, POS_MZ190.08635855759917_RT9.66977196404359, POS_MZ226.1051259217474_RT3.1697510287344373,	3	0.7338383838383838
POS_MZ115.05061139453764_RT3.075588207899374, POS_MZ170.1282367958087_RT8.623644022461196, POS_MZ173.03056040362438_RT3.1679740999672985, POS_MZ186.14905277744435_RT8.983862019275138, POS_MZ232.9950726503974_RT2.799664807964424,	3	0.7880434782608695
POS_MZ115.05061139453764_RT3.075588207899374, POS_MZ132.5234492330965_RT3.118507094059924, POS_MZ186.14905277744435_RT8.983862019275138, POS_MZ226.1051259217474_RT3.1697510287344373,	3	0.810405643738977
POS_MZ132.5234492330965_RT3.118507094059924, POS_MZ203.17680801999572_RT2.9070696255418498, POS_MZ226.1051259217474_RT3.1697510287344373,	3	0.9153439153439153
NEG_MZ215.0168276632535_RT2.76586448771517, POS_MZ115.05061139453764_RT3.075588207899374, POS_MZ124.03765102099347_RT4.3083739486856905, POS_MZ171.02646522136075_RT2.980316734679367, POS_MZ186.14905277744435_RT8.983862019275138, POS_MZ194.08134066829066_RT10.45462132560804, POS_MZ226.1051259217474_RT3.1697510287344373,	3	0.8555555555555555
POS_MZ115.05061139453764_RT3.075588207899374, POS_MZ173.03056040362438_RT3.1679740999672985, POS_MZ186.14905277744435_RT8.983862019275138, POS_MZ194.08134066829066_RT10.45462132560804, POS_MZ226.1051259217474_RT3.1697510287344373, POS_MZ232.9950726503974_RT2.799664807964424,	3	0.788468720821662
POS_MZ171.02646522136075_RT2.980316734679367, POS_MZ226.1051259217474_RT3.1697510287344373, POS_MZ232.9950726503974_RT2.799664807964424,	3	0.8425229741019216
NEG_MZ215.0168276632535_RT2.76586448771517, POS_MZ115.05061139453764_RT3.075588207899374, POS_MZ132.5234492330965_RT3.118507094059924, POS_MZ186.14905277744435_RT8.983862019275138,	3	0.8507936507936508
NEG_MZ87.04364378734302_RT9.213530567346618, POS_MZ115.05061139453764_RT3.075588207899374, POS_MZ170.1282367958087_RT8.623644022461196, POS_MZ173.03056040362438_RT3.1679740999672985,	3	0.8402777777777778
POS_MZ115.05061139453764_RT3.075588207899374, POS_MZ173.03056040362438_RT3.1679740999672985, POS_MZ98.0969625903714_RT10.160652479780962,	3	0.8986531986531987
POS_MZ115.05061139453764_RT3.075588207899374, POS_MZ171.02646522136075_RT2.980316734679367, POS_MZ173.11749407532722_RT9.904557910742724,	3	0.9260461760461759
NEG_MZ242.07692321932652_RT1.9382490482438723, POS_MZ115.05061139453764_RT3.075588207899374, POS_MZ132.5234492330965_RT3.118507094059924, POS_MZ226.1051259217474_RT3.1697510287344373,	3	0.8280701754385964
NEG_MZ215.0168276632535_RT2.76586448771517, NEG_MZ87.04364378734302_RT9.213530567346618, POS_MZ115.05061139453764_RT3.075588207899374, POS_MZ173.03056040362438_RT3.1679740999672985, POS_MZ186.14905277744435_RT8.983862019275138,	3	0.8532643826761473
NEG_MZ170.08124575328864_RT11.813211512889174, NEG_MZ215.0168276632535_RT2.76586448771517, POS_MZ115.05061139453764_RT3.075588207899374, POS_MZ132.5234492330965_RT3.118507094059924, POS_MZ186.14905277744435_RT8.983862019275138, POS_MZ226.1051259217474_RT3.1697510287344373,	3	0.8742690058479532
NEG_MZ215.0168276632535_RT2.76586448771517, POS_MZ115.05061139453764_RT3.075588207899374, POS_MZ124.03765102099347_RT4.3083739486856905, POS_MZ173.03056040362438_RT3.1679740999672985, POS_MZ186.14905277744435_RT8.983862019275138, POS_MZ194.08134066829066_RT10.45462132560804, POS_MZ226.1051259217474_RT3.1697510287344373,	3	0.8944444444444445
NEG_MZ215.0168276632535_RT2.76586448771517, POS_MZ115.05061139453764_RT3.075588207899374, POS_MZ124.03765102099347_RT4.3083739486856905, POS_MZ173.03056040362438_RT3.1679740999672985, POS_MZ179.98128915617383_RT1.5073836314980706, POS_MZ226.1051259217474_RT3.1697510287344373,	3	0.8783837421608319
NEG_MZ215.0168276632535_RT2.76586448771517, POS_MZ115.05061139453764_RT3.075588207899374, POS_MZ173.03056040362438_RT3.1679740999672985, POS_MZ226.1051259217474_RT3.1697510287344373,	3	0.8602941176470589
NEG_MZ215.0168276632535_RT2.76586448771517, NEG_MZ87.04364378734302_RT9.213530567346618, POS_MZ186.14905277744435_RT8.983862019275138, POS_MZ226.1051259217474_RT3.1697510287344373,	3	0.8409523809523809
NEG_MZ170.08124575328864_RT11.813211512889174, NEG_MZ215.0168276632535_RT2.76586448771517, POS_MZ115.05061139453764_RT3.075588207899374, POS_MZ173.03056040362438_RT3.1679740999672985, POS_MZ179.98128915617383_RT1.5073836314980706, POS_MZ186.14905277744435_RT8.983862019275138, POS_MZ226.1051259217474_RT3.1697510287344373,	3	0.9546783625730993
POS_MZ115.05061139453764_RT3.075588207899374, POS_MZ170.1282367958087_RT8.623644022461196, POS_MZ173.03056040362438_RT3.1679740999672985, POS_MZ226.1051259217474_RT3.1697510287344373, POS_MZ232.9950726503974_RT2.799664807964424,	3	0.8167212904055009
NEG_MZ215.0168276632535_RT2.76586448771517, POS_MZ115.05061139453764_RT3.075588207899374, POS_MZ124.03765102099347_RT4.3083739486856905, POS_MZ132.5234492330965_RT3.118507094059924, POS_MZ170.1282367958087_RT8.623644022461196, POS_MZ186.14905277744435_RT8.983862019275138, POS_MZ203.17680801999572_RT2.9070696255418498, POS_MZ226.1051259217474_RT3.1697510287344373,	3	0.7999325236167341
NEG_MZ242.07692321932652_RT1.9382490482438723, POS_MZ173.03056040362438_RT3.1679740999672985, POS_MZ226.1051259217474_RT3.1697510287344373,	3	0.8045751633986927
POS_MZ115.05061139453764_RT3.075588207899374, POS_MZ171.02646522136075_RT2.980316734679367, POS_MZ193.09514002930413_RT10.098359710376739, POS_MZ226.1051259217474_RT3.1697510287344373,	3	0.9266837169650469
NEG_MZ170.08124575328864_RT11.813211512889174, NEG_MZ215.0168276632535_RT2.76586448771517, POS_MZ115.05061139453764_RT3.075588207899374, POS_MZ124.03765102099347_RT4.3083739486856905, POS_MZ132.5234492330965_RT3.118507094059924, POS_MZ170.1282367958087_RT8.623644022461196, POS_MZ186.14905277744435_RT8.983862019275138, POS_MZ226.1051259217474_RT3.1697510287344373,	3	0.8368758434547908
POS_MZ173.03056040362438_RT3.1679740999672985, POS_MZ173.118041089786_RT10.109183003538282, POS_MZ226.1051259217474_RT3.1697510287344373,	3	0.8431623931623932
POS_MZ171.02646522136075_RT2.980316734679367, POS_MZ186.14905277744435_RT8.983862019275138, POS_MZ193.09514002930413_RT10.098359710376739,	3	0.8715750915750916
NEG_MZ215.0168276632535_RT2.76586448771517, POS_MZ115.05061139453764_RT3.075588207899374, POS_MZ173.03056040362438_RT3.1679740999672985, POS_MZ173.118041089786_RT10.109183003538282, POS_MZ226.1051259217474_RT3.1697510287344373,	3	0.9063180827886711
POS_MZ115.05061139453764_RT3.075588207899374, POS_MZ186.14905277744435_RT8.983862019275138, POS_MZ232.9950726503974_RT2.799664807964424, POS_MZ86.0323842776719_RT2.9996465344453735,	3	0.8632543926661573
NEG_MZ215.0168276632535_RT2.76586448771517, POS_MZ173.11749407532722_RT9.904557910742724, POS_MZ203.17680801999572_RT2.9070696255418498, POS_MZ226.1051259217474_RT3.1697510287344373,	3	0.9248366013071895
NEG_MZ215.0168276632535_RT2.76586448771517, POS_MZ115.05061139453764_RT3.075588207899374, POS_MZ124.03765102099347_RT4.3083739486856905, POS_MZ132.5234492330965_RT3.118507094059924, POS_MZ170.1282367958087_RT8.623644022461196, POS_MZ179.98128915617383_RT1.5073836314980706, POS_MZ186.14905277744435_RT8.983862019275138, POS_MZ226.1051259217474_RT3.1697510287344373,	3	0.9432367149758454
NEG_MZ215.0168276632535_RT2.76586448771517, NEG_MZ242.07692321932652_RT1.9382490482438723, POS_MZ115.05061139453764_RT3.075588207899374, POS_MZ132.5234492330965_RT3.118507094059924, POS_MZ226.1051259217474_RT3.1697510287344373,	3	0.8508375009922998
NEG_MZ242.07692321932652_RT1.9382490482438723, POS_MZ115.05061139453764_RT3.075588207899374, POS_MZ132.0375011416352_RT3.0411966250142086,	3	0.7744360902255639
POS_MZ115.05061139453764_RT3.075588207899374, POS_MZ132.5234492330965_RT3.118507094059924, POS_MZ186.14905277744435_RT8.983862019275138, POS_MZ190.08635855759917_RT9.66977196404359,	3	0.799074074074074
POS_MZ132.03737796332163_RT2.8233344429933673, POS_MZ226.1051259217474_RT3.1697510287344373,	3	0.7437118437118437
POS_MZ132.5234492330965_RT3.118507094059924, POS_MZ186.14905277744435_RT8.983862019275138, POS_MZ197.99199758562807_RT1.5037731719626888, POS_MZ226.1051259217474_RT3.1697510287344373,	3	0.8350815850815851
POS_MZ115.05061139453764_RT3.075588207899374, POS_MZ171.02646522136075_RT2.980316734679367, POS_MZ190.08635855759917_RT9.66977196404359,	3	0.7289473684210526
NEG_MZ215.0168276632535_RT2.76586448771517, NEG_MZ87.04364378734302_RT9.213530567346618, POS_MZ190.08635855759917_RT9.66977196404359, POS_MZ226.1051259217474_RT3.1697510287344373,	3	0.9214814814814815
NEG_MZ215.0168276632535_RT2.76586448771517, POS_MZ115.05061139453764_RT3.075588207899374, POS_MZ124.03765102099347_RT4.3083739486856905, POS_MZ132.5234492330965_RT3.118507094059924, POS_MZ170.1282367958087_RT8.623644022461196, POS_MZ179.98128915617383_RT1.5073836314980706, POS_MZ186.14905277744435_RT8.983862019275138, POS_MZ203.17680801999572_RT2.9070696255418498, POS_MZ226.1051259217474_RT3.1697…	2	0.8114035087719298
POS_MZ115.05061139453764_RT3.075588207899374, POS_MZ132.5234492330965_RT3.118507094059924, POS_MZ173.03056040362438_RT3.1679740999672985, POS_MZ186.14905277744435_RT8.983862019275138, POS_MZ226.1051259217474_RT3.1697510287344373,	2	0.8333333333333334
NEG_MZ303.1043151634282_RT1.9136565788980997, POS_MZ115.05061139453764_RT3.075588207899374, POS_MZ132.5234492330965_RT3.118507094059924, POS_MZ186.14905277744435_RT8.983862019275138, POS_MZ190.08635855759917_RT9.66977196404359, POS_MZ226.1051259217474_RT3.1697510287344373,	2	0.8745098039215686
POS_MZ115.05061139453764_RT3.075588207899374, POS_MZ173.03056040362438_RT3.1679740999672985, POS_MZ173.11749407532722_RT9.904557910742724, POS_MZ226.1051259217474_RT3.1697510287344373, POS_MZ232.9950726503974_RT2.799664807964424,	2	0.8733031674208145
NEG_MZ215.0168276632535_RT2.76586448771517, POS_MZ115.05061139453764_RT3.075588207899374, POS_MZ170.1282367958087_RT8.623644022461196, POS_MZ173.03056040362438_RT3.1679740999672985, POS_MZ226.1051259217474_RT3.1697510287344373,	2	0.8160173160173161
NEG_MZ215.0168276632535_RT2.76586448771517, NEG_MZ87.04364378734302_RT9.213530567346618, POS_MZ115.05061139453764_RT3.075588207899374, POS_MZ170.1282367958087_RT8.623644022461196, POS_MZ173.03056040362438_RT3.1679740999672985, POS_MZ179.98128915617383_RT1.5073836314980706, POS_MZ186.14905277744435_RT8.983862019275138, POS_MZ226.1051259217474_RT3.1697510287344373,	2	0.7777777777777778
NEG_MZ215.0168276632535_RT2.76586448771517, NEG_MZ87.04364378734302_RT9.213530567346618, POS_MZ115.05061139453764_RT3.075588207899374, POS_MZ170.1282367958087_RT8.623644022461196, POS_MZ171.02646522136075_RT2.980316734679367, POS_MZ179.98128915617383_RT1.5073836314980706, POS_MZ186.14905277744435_RT8.983862019275138,	2	0.8362573099415205
NEG_MZ215.0168276632535_RT2.76586448771517, POS_MZ126.09164703633141_RT10.211234736418044, POS_MZ186.14905277744435_RT8.983862019275138, POS_MZ226.1051259217474_RT3.1697510287344373,	2	0.8500000000000001
NEG_MZ215.0168276632535_RT2.76586448771517, POS_MZ170.1282367958087_RT8.623644022461196, POS_MZ173.03056040362438_RT3.1679740999672985, POS_MZ226.1051259217474_RT3.1697510287344373,	2	0.8479020979020979
NEG_MZ215.0168276632535_RT2.76586448771517, NEG_MZ87.04364378734302_RT9.213530567346618, POS_MZ170.1282367958087_RT8.623644022461196, POS_MZ203.17680801999572_RT2.9070696255418498, POS_MZ226.1051259217474_RT3.1697510287344373,	2	0.88625
POS_MZ132.5234492330965_RT3.118507094059924, POS_MZ170.1282367958087_RT8.623644022461196, POS_MZ186.14905277744435_RT8.983862019275138, POS_MZ190.08635855759917_RT9.66977196404359, POS_MZ226.1051259217474_RT3.1697510287344373,	2	0.6770833333333333
NEG_MZ215.0168276632535_RT2.76586448771517, POS_MZ186.14905277744435_RT8.983862019275138, POS_MZ226.1051259217474_RT3.1697510287344373, POS_MZ255.09773767688822_RT2.412685549660266, POS_MZ98.0969625903714_RT10.160652479780962,	2	0.8139097744360901
NEG_MZ215.0168276632535_RT2.76586448771517, POS_MZ115.05061139453764_RT3.075588207899374, POS_MZ173.03056040362438_RT3.1679740999672985, POS_MZ203.17680801999572_RT2.9070696255418498, POS_MZ226.1051259217474_RT3.1697510287344373,	2	0.9388888888888889
NEG_MZ215.0168276632535_RT2.76586448771517, NEG_MZ87.04364378734302_RT9.213530567346618, POS_MZ186.14905277744435_RT8.983862019275138, POS_MZ190.08635855759917_RT9.66977196404359,	2	0.8784722222222222
NEG_MZ215.0168276632535_RT2.76586448771517, POS_MZ115.05061139453764_RT3.075588207899374, POS_MZ149.044434250042_RT3.055734650356517, POS_MZ179.98128915617383_RT1.5073836314980706, POS_MZ226.1051259217474_RT3.1697510287344373,	2	0.9379699248120301
NEG_MZ170.08124575328864_RT11.813211512889174, NEG_MZ215.0168276632535_RT2.76586448771517, POS_MZ115.05061139453764_RT3.075588207899374, POS_MZ124.03765102099347_RT4.3083739486856905, POS_MZ132.5234492330965_RT3.118507094059924, POS_MZ179.98128915617383_RT1.5073836314980706, POS_MZ186.14905277744435_RT8.983862019275138, POS_MZ226.1051259217474_RT3.1697510287344373,	2	0.8833333333333333
NEG_MZ215.0168276632535_RT2.76586448771517, POS_MZ193.09514002930413_RT10.098359710376739, POS_MZ226.1051259217474_RT3.1697510287344373,	2	0.9073684210526316
NEG_MZ215.0168276632535_RT2.76586448771517, POS_MZ115.05061139453764_RT3.075588207899374, POS_MZ124.03765102099347_RT4.3083739486856905, POS_MZ132.5234492330965_RT3.118507094059924, POS_MZ170.1282367958087_RT8.623644022461196, POS_MZ203.17680801999572_RT2.9070696255418498, POS_MZ226.1051259217474_RT3.1697510287344373,	2	0.8547619047619048
NEG_MZ170.08124575328864_RT11.813211512889174, NEG_MZ215.0168276632535_RT2.76586448771517, POS_MZ115.05061139453764_RT3.075588207899374, POS_MZ132.5234492330965_RT3.118507094059924, POS_MZ170.1282367958087_RT8.623644022461196, POS_MZ186.14905277744435_RT8.983862019275138,	2	0.9235588972431077
NEG_MZ215.0168276632535_RT2.76586448771517, POS_MZ115.05061139453764_RT3.075588207899374, POS_MZ124.03765102099347_RT4.3083739486856905, POS_MZ170.1282367958087_RT8.623644022461196, POS_MZ173.03056040362438_RT3.1679740999672985, POS_MZ179.98128915617383_RT1.5073836314980706, POS_MZ186.14905277744435_RT8.983862019275138, POS_MZ194.08134066829066_RT10.45462132560804, POS_MZ226.1051259217474_RT3.169…	2	0.8892857142857142
NEG_MZ215.0168276632535_RT2.76586448771517, POS_MZ115.05061139453764_RT3.075588207899374, POS_MZ124.03765102099347_RT4.3083739486856905, POS_MZ132.5234492330965_RT3.118507094059924, POS_MZ170.1282367958087_RT8.623644022461196, POS_MZ226.1051259217474_RT3.1697510287344373,	2	0.8568181818181818
POS_MZ115.05061139453764_RT3.075588207899374, POS_MZ171.02646522136075_RT2.980316734679367, POS_MZ86.0323842776719_RT2.9996465344453735,	2	0.9295454545454545
NEG_MZ215.0168276632535_RT2.76586448771517, POS_MZ115.05061139453764_RT3.075588207899374, POS_MZ171.02646522136075_RT2.980316734679367, POS_MZ173.118041089786_RT10.109183003538282, POS_MZ226.1051259217474_RT3.1697510287344373,	2	0.8957219251336899
POS_MZ115.05061139453764_RT3.075588207899374, POS_MZ173.03056040362438_RT3.1679740999672985, POS_MZ194.08134066829066_RT10.45462132560804, POS_MZ226.1051259217474_RT3.1697510287344373,	2	0.6538461538461539
POS_MZ115.05061139453764_RT3.075588207899374, POS_MZ170.1282367958087_RT8.623644022461196, POS_MZ173.03056040362438_RT3.1679740999672985, POS_MZ186.14905277744435_RT8.983862019275138, POS_MZ190.08635855759917_RT9.66977196404359, POS_MZ232.9950726503974_RT2.799664807964424,	2	0.7936507936507937
NEG_MZ170.08124575328864_RT11.813211512889174, NEG_MZ215.0168276632535_RT2.76586448771517, POS_MZ115.05061139453764_RT3.075588207899374, POS_MZ132.5234492330965_RT3.118507094059924, POS_MZ170.1282367958087_RT8.623644022461196, POS_MZ186.14905277744435_RT8.983862019275138, POS_MZ226.1051259217474_RT3.1697510287344373,	2	0.8029411764705883
NEG_MZ303.1043151634282_RT1.9136565788980997, POS_MZ115.05061139453764_RT3.075588207899374, POS_MZ170.1282367958087_RT8.623644022461196, POS_MZ173.03056040362438_RT3.1679740999672985, POS_MZ186.14905277744435_RT8.983862019275138, POS_MZ226.1051259217474_RT3.1697510287344373, POS_MZ232.9950726503974_RT2.799664807964424,	2	0.8583333333333334
NEG_MZ215.0168276632535_RT2.76586448771517, POS_MZ171.02646522136075_RT2.980316734679367, POS_MZ179.98128915617383_RT1.5073836314980706, POS_MZ186.14905277744435_RT8.983862019275138, POS_MZ226.1051259217474_RT3.1697510287344373,	2	0.9210526315789473
POS_MZ132.03748009885808_RT3.066983454454768, POS_MZ186.14905277744435_RT8.983862019275138, POS_MZ226.1051259217474_RT3.1697510287344373, POS_MZ232.9950726503974_RT2.799664807964424,	2	0.7678571428571428
NEG_MZ215.0168276632535_RT2.76586448771517, POS_MZ115.05061139453764_RT3.075588207899374, POS_MZ124.03765102099347_RT4.3083739486856905, POS_MZ132.5234492330965_RT3.118507094059924, POS_MZ170.1282367958087_RT8.623644022461196, POS_MZ194.08134066829066_RT10.45462132560804, POS_MZ226.1051259217474_RT3.1697510287344373,	2	0.7484472049689441
NEG_MZ215.0168276632535_RT2.76586448771517, POS_MZ115.05061139453764_RT3.075588207899374, POS_MZ132.03748009885808_RT3.066983454454768, POS_MZ197.99199758562807_RT1.5037731719626888, POS_MZ226.1051259217474_RT3.1697510287344373,	2	0.875
POS_MZ170.1282367958087_RT8.623644022461196, POS_MZ171.02646522136075_RT2.980316734679367, POS_MZ186.14905277744435_RT8.983862019275138,	2	0.6992481203007519
NEG_MZ215.0168276632535_RT2.76586448771517, POS_MZ115.05061139453764_RT3.075588207899374, POS_MZ173.03056040362438_RT3.1679740999672985, POS_MZ186.14905277744435_RT8.983862019275138, POS_MZ190.08635855759917_RT9.66977196404359, POS_MZ194.08134066829066_RT10.45462132560804, POS_MZ226.1051259217474_RT3.1697510287344373,	2	0.9486842105263158
NEG_MZ215.0168276632535_RT2.76586448771517, NEG_MZ242.07692321932652_RT1.9382490482438723, POS_MZ115.05061139453764_RT3.075588207899374, POS_MZ132.5234492330965_RT3.118507094059924, POS_MZ179.98128915617383_RT1.5073836314980706,	2	0.9814814814814814
NEG_MZ215.0168276632535_RT2.76586448771517, POS_MZ186.14905277744435_RT8.983862019275138, POS_MZ226.1051259217474_RT3.1697510287344373, POS_MZ98.0969625903714_RT10.160652479780962,	2	0.8775743707093822
NEG_MZ242.07692321932652_RT1.9382490482438723, POS_MZ132.0375011416352_RT3.0411966250142086, POS_MZ226.1051259217474_RT3.1697510287344373,	2	0.6785714285714286
NEG_MZ170.08124575328864_RT11.813211512889174, NEG_MZ215.0168276632535_RT2.76586448771517, POS_MZ115.05061139453764_RT3.075588207899374, POS_MZ170.1282367958087_RT8.623644022461196, POS_MZ173.03056040362438_RT3.1679740999672985, POS_MZ186.14905277744435_RT8.983862019275138,	2	0.9017857142857143
NEG_MZ215.0168276632535_RT2.76586448771517, POS_MZ124.03765102099347_RT4.3083739486856905, POS_MZ132.5234492330965_RT3.118507094059924,	2	0.7424242424242424
NEG_MZ215.0168276632535_RT2.76586448771517, NEG_MZ242.07692321932652_RT1.9382490482438723, POS_MZ179.98128915617383_RT1.5073836314980706, POS_MZ186.14905277744435_RT8.983862019275138, POS_MZ226.1051259217474_RT3.1697510287344373,	2	0.8460526315789474
NEG_MZ215.0168276632535_RT2.76586448771517, POS_MZ132.5234492330965_RT3.118507094059924, POS_MZ203.17680801999572_RT2.9070696255418498,	2	0.8184523809523809
NEG_MZ215.0168276632535_RT2.76586448771517, POS_MZ115.05061139453764_RT3.075588207899374, POS_MZ203.17680801999572_RT2.9070696255418498, POS_MZ226.1051259217474_RT3.1697510287344373, POS_MZ98.0969625903714_RT10.160652479780962,	2	0.825
NEG_MZ215.0168276632535_RT2.76586448771517, POS_MZ115.05061139453764_RT3.075588207899374, POS_MZ197.99199758562807_RT1.5037731719626888, POS_MZ226.1051259217474_RT3.1697510287344373,	2	0.8932748538011696
POS_MZ115.05061139453764_RT3.075588207899374, POS_MZ173.03056040362438_RT3.1679740999672985, POS_MZ193.09514002930413_RT10.098359710376739, POS_MZ226.1051259217474_RT3.1697510287344373,	2	0.9444444444444444
NEG_MZ215.0168276632535_RT2.76586448771517, POS_MZ115.05061139453764_RT3.075588207899374, POS_MZ132.0375011416352_RT3.0411966250142086, POS_MZ186.14905277744435_RT8.983862019275138, POS_MZ226.1051259217474_RT3.1697510287344373, POS_MZ232.9950726503974_RT2.799664807964424,	2	0.775
NEG_MZ215.0168276632535_RT2.76586448771517, POS_MZ115.05061139453764_RT3.075588207899374, POS_MZ124.03765102099347_RT4.3083739486856905, POS_MZ132.5234492330965_RT3.118507094059924, POS_MZ170.1282367958087_RT8.623644022461196, POS_MZ186.14905277744435_RT8.983862019275138, POS_MZ197.99199758562807_RT1.5037731719626888, POS_MZ226.1051259217474_RT3.1697510287344373,	2	0.816304347826087
NEG_MZ215.0168276632535_RT2.76586448771517, POS_MZ173.118041089786_RT10.109183003538282, POS_MZ186.14905277744435_RT8.983862019275138, POS_MZ226.1051259217474_RT3.1697510287344373, POS_MZ255.09773767688822_RT2.412685549660266,	2	0.7624223602484472
POS_MZ115.05061139453764_RT3.075588207899374, POS_MZ170.1282367958087_RT8.623644022461196, POS_MZ171.02646522136075_RT2.980316734679367, POS_MZ186.14905277744435_RT8.983862019275138, POS_MZ194.08134066829066_RT10.45462132560804, POS_MZ232.9950726503974_RT2.799664807964424,	2	0.9705882352941176
NEG_MZ215.0168276632535_RT2.76586448771517, POS_MZ115.05061139453764_RT3.075588207899374, POS_MZ124.03765102099347_RT4.3083739486856905, POS_MZ173.03056040362438_RT3.1679740999672985, POS_MZ186.14905277744435_RT8.983862019275138, POS_MZ194.08134066829066_RT10.45462132560804, POS_MZ226.1051259217474_RT3.1697510287344373, POS_MZ232.9950726503974_RT2.799664807964424,	2	0.8918128654970761
NEG_MZ215.0168276632535_RT2.76586448771517, POS_MZ115.05061139453764_RT3.075588207899374, POS_MZ171.02646522136075_RT2.980316734679367, POS_MZ179.98128915617383_RT1.5073836314980706, POS_MZ186.14905277744435_RT8.983862019275138, POS_MZ194.08134066829066_RT10.45462132560804,	2	0.9442724458204335
NEG_MZ215.0168276632535_RT2.76586448771517, POS_MZ132.5234492330965_RT3.118507094059924, POS_MZ171.11310577553607_RT10.112185626839564,	2	0.6144927536231883
POS_MZ115.05061139453764_RT3.075588207899374, POS_MZ132.0375011416352_RT3.0411966250142086, POS_MZ170.1282367958087_RT8.623644022461196, POS_MZ232.9950726503974_RT2.799664807964424,	2	0.8380681818181819
POS_MZ124.03765102099347_RT4.3083739486856905, POS_MZ173.03056040362438_RT3.1679740999672985, POS_MZ186.14905277744435_RT8.983862019275138, POS_MZ232.9950726503974_RT2.799664807964424,	2	0.7421052631578948
NEG_MZ215.0168276632535_RT2.76586448771517, POS_MZ115.05061139453764_RT3.075588207899374, POS_MZ132.5234492330965_RT3.118507094059924, POS_MZ170.1282367958087_RT8.623644022461196, POS_MZ179.98128915617383_RT1.5073836314980706, POS_MZ226.1051259217474_RT3.1697510287344373, POS_MZ255.09773767688822_RT2.412685549660266,	2	0.9335511982570806
NEG_MZ170.08124575328864_RT11.813211512889174, NEG_MZ215.0168276632535_RT2.76586448771517, POS_MZ115.05061139453764_RT3.075588207899374, POS_MZ171.02646522136075_RT2.980316734679367, POS_MZ179.98128915617383_RT1.5073836314980706, POS_MZ186.14905277744435_RT8.983862019275138, POS_MZ226.1051259217474_RT3.1697510287344373,	2	0.9270833333333333
NEG_MZ215.0168276632535_RT2.76586448771517, POS_MZ115.05061139453764_RT3.075588207899374, POS_MZ132.5234492330965_RT3.118507094059924, POS_MZ186.14905277744435_RT8.983862019275138, POS_MZ194.08134066829066_RT10.45462132560804, POS_MZ226.1051259217474_RT3.1697510287344373,	2	0.8955882352941176
NEG_MZ215.0168276632535_RT2.76586448771517, NEG_MZ87.04364378734302_RT9.213530567346618, POS_MZ115.05061139453764_RT3.075588207899374, POS_MZ132.03748009885808_RT3.066983454454768, POS_MZ186.14905277744435_RT8.983862019275138, POS_MZ197.99199758562807_RT1.5037731719626888, POS_MZ226.1051259217474_RT3.1697510287344373,	2	0.9722222222222222
NEG_MZ215.0168276632535_RT2.76586448771517, POS_MZ124.03765102099347_RT4.3083739486856905, POS_MZ132.5234492330965_RT3.118507094059924, POS_MZ186.14905277744435_RT8.983862019275138, POS_MZ226.1051259217474_RT3.1697510287344373, POS_MZ232.9950726503974_RT2.799664807964424,	2	0.8705882352941177
NEG_MZ215.0168276632535_RT2.76586448771517, NEG_MZ303.1043151634282_RT1.9136565788980997, POS_MZ115.05061139453764_RT3.075588207899374, POS_MZ124.03765102099347_RT4.3083739486856905, POS_MZ132.5234492330965_RT3.118507094059924, POS_MZ186.14905277744435_RT8.983862019275138, POS_MZ226.1051259217474_RT3.1697510287344373,	2	0.8090909090909091
POS_MZ115.05061139453764_RT3.075588207899374, POS_MZ132.5234492330965_RT3.118507094059924, POS_MZ186.14905277744435_RT8.983862019275138, POS_MZ226.1051259217474_RT3.1697510287344373, POS_MZ232.9950726503974_RT2.799664807964424,	2	0.8233082706766917
NEG_MZ215.0168276632535_RT2.76586448771517, NEG_MZ87.04364378734302_RT9.213530567346618, POS_MZ115.05061139453764_RT3.075588207899374, POS_MZ124.03765102099347_RT4.3083739486856905, POS_MZ132.5234492330965_RT3.118507094059924, POS_MZ186.14905277744435_RT8.983862019275138,	2	0.9070175438596491
NEG_MZ170.08124575328864_RT11.813211512889174, NEG_MZ215.0168276632535_RT2.76586448771517, NEG_MZ87.04364378734302_RT9.213530567346618, POS_MZ226.1051259217474_RT3.1697510287344373,	2	0.8333333333333333
NEG_MZ215.0168276632535_RT2.76586448771517, POS_MZ115.05061139453764_RT3.075588207899374, POS_MZ132.5234492330965_RT3.118507094059924, POS_MZ226.1051259217474_RT3.1697510287344373, POS_MZ255.09773767688822_RT2.412685549660266,	2	0.8766666666666667
NEG_MZ215.0168276632535_RT2.76586448771517, POS_MZ179.98128915617383_RT1.5073836314980706, POS_MZ186.14905277744435_RT8.983862019275138, POS_MZ203.17680801999572_RT2.9070696255418498, POS_MZ226.1051259217474_RT3.1697510287344373,	2	0.9333333333333333
NEG_MZ215.0168276632535_RT2.76586448771517, POS_MZ115.05061139453764_RT3.075588207899374, POS_MZ124.03765102099347_RT4.3083739486856905, POS_MZ132.5234492330965_RT3.118507094059924, POS_MZ170.1282367958087_RT8.623644022461196, POS_MZ186.14905277744435_RT8.983862019275138, POS_MZ194.08134066829066_RT10.45462132560804, POS_MZ226.1051259217474_RT3.1697510287344373,	2	0.8192934782608696
NEG_MZ215.0168276632535_RT2.76586448771517, POS_MZ124.03765102099347_RT4.3083739486856905, POS_MZ132.5234492330965_RT3.118507094059924, POS_MZ190.08635855759917_RT9.66977196404359, POS_MZ226.1051259217474_RT3.1697510287344373,	2	0.8538461538461539
NEG_MZ215.0168276632535_RT2.76586448771517, NEG_MZ303.1043151634282_RT1.9136565788980997, POS_MZ115.05061139453764_RT3.075588207899374, POS_MZ173.03056040362438_RT3.1679740999672985, POS_MZ226.1051259217474_RT3.1697510287344373,	2	0.9321266968325792
POS_MZ132.5234492330965_RT3.118507094059924, POS_MZ170.1282367958087_RT8.623644022461196, POS_MZ226.1051259217474_RT3.1697510287344373,	2	0.9007936507936507
NEG_MZ242.07692321932652_RT1.9382490482438723, POS_MZ115.05061139453764_RT3.075588207899374, POS_MZ173.03056040362438_RT3.1679740999672985, POS_MZ232.9950726503974_RT2.799664807964424,	2	0.8681159420289855
POS_MZ115.05061139453764_RT3.075588207899374, POS_MZ170.1282367958087_RT8.623644022461196, POS_MZ173.03056040362438_RT3.1679740999672985, POS_MZ190.08635855759917_RT9.66977196404359, POS_MZ226.1051259217474_RT3.1697510287344373, POS_MZ232.9950726503974_RT2.799664807964424,	2	0.7421052631578948
NEG_MZ303.1043151634282_RT1.9136565788980997, POS_MZ173.03056040362438_RT3.1679740999672985, POS_MZ226.1051259217474_RT3.1697510287344373,	2	0.8110047846889952
NEG_MZ215.0168276632535_RT2.76586448771517, POS_MZ115.05061139453764_RT3.075588207899374, POS_MZ132.0375011416352_RT3.0411966250142086, POS_MZ186.14905277744435_RT8.983862019275138, POS_MZ194.08134066829066_RT10.45462132560804, POS_MZ226.1051259217474_RT3.1697510287344373,	2	0.9161904761904762
NEG_MZ215.0168276632535_RT2.76586448771517, POS_MZ115.05061139453764_RT3.075588207899374, POS_MZ132.03748009885808_RT3.066983454454768, POS_MZ186.14905277744435_RT8.983862019275138, POS_MZ226.1051259217474_RT3.1697510287344373, POS_MZ232.9950726503974_RT2.799664807964424,	2	0.849624060150376
NEG_MZ215.0168276632535_RT2.76586448771517, NEG_MZ87.04364378734302_RT9.213530567346618, POS_MZ132.5234492330965_RT3.118507094059924, POS_MZ186.14905277744435_RT8.983862019275138, POS_MZ226.1051259217474_RT3.1697510287344373,	2	0.9411764705882353
NEG_MZ215.0168276632535_RT2.76586448771517, POS_MZ115.05061139453764_RT3.075588207899374, POS_MZ124.03765102099347_RT4.3083739486856905, POS_MZ132.5234492330965_RT3.118507094059924, POS_MZ179.98128915617383_RT1.5073836314980706, POS_MZ186.14905277744435_RT8.983862019275138, POS_MZ193.09514002930413_RT10.098359710376739, POS_MZ226.1051259217474_RT3.1697510287344373,	2	0.8263888888888888
NEG_MZ303.1043151634282_RT1.9136565788980997, POS_MZ132.03748009885808_RT3.066983454454768, POS_MZ226.1051259217474_RT3.1697510287344373,	2	0.7408906882591093
NEG_MZ215.0168276632535_RT2.76586448771517, POS_MZ115.05061139453764_RT3.075588207899374, POS_MZ126.09164703633141_RT10.211234736418044, POS_MZ173.03056040362438_RT3.1679740999672985, POS_MZ226.1051259217474_RT3.1697510287344373,	2	0.9791666666666667
NEG_MZ215.0168276632535_RT2.76586448771517, NEG_MZ87.04364378734302_RT9.213530567346618, POS_MZ115.05061139453764_RT3.075588207899374, POS_MZ179.98128915617383_RT1.5073836314980706, POS_MZ226.1051259217474_RT3.1697510287344373,	2	0.8365384615384616
NEG_MZ215.0168276632535_RT2.76586448771517, POS_MZ171.11310577553607_RT10.112185626839564, POS_MZ186.14905277744435_RT8.983862019275138, POS_MZ226.1051259217474_RT3.1697510287344373, POS_MZ255.09773767688822_RT2.412685549660266,	2	0.8633540372670807
POS_MZ115.05061139453764_RT3.075588207899374, POS_MZ124.03765102099347_RT4.3083739486856905, POS_MZ131.0342051188151_RT3.020038093070837, POS_MZ170.1282367958087_RT8.623644022461196, POS_MZ226.1051259217474_RT3.1697510287344373, POS_MZ232.9950726503974_RT2.799664807964424,	2	0.8666666666666667
NEG_MZ215.0168276632535_RT2.76586448771517, POS_MZ115.05061139453764_RT3.075588207899374, POS_MZ124.03765102099347_RT4.3083739486856905, POS_MZ132.5234492330965_RT3.118507094059924, POS_MZ170.1282367958087_RT8.623644022461196, POS_MZ186.14905277744435_RT8.983862019275138, POS_MZ190.08635855759917_RT9.66977196404359, POS_MZ203.17680801999572_RT2.9070696255418498, POS_MZ226.1051259217474_RT3.169751…	2	0.8303571428571428
NEG_MZ215.0168276632535_RT2.76586448771517, POS_MZ115.05061139453764_RT3.075588207899374, POS_MZ124.03765102099347_RT4.3083739486856905, POS_MZ132.5234492330965_RT3.118507094059924, POS_MZ179.98128915617383_RT1.5073836314980706, POS_MZ186.14905277744435_RT8.983862019275138, POS_MZ190.08635855759917_RT9.66977196404359, POS_MZ226.1051259217474_RT3.1697510287344373,	2	0.8492647058823529
NEG_MZ303.1043151634282_RT1.9136565788980997, POS_MZ115.05061139453764_RT3.075588207899374, POS_MZ173.03056040362438_RT3.1679740999672985, POS_MZ186.14905277744435_RT8.983862019275138,	2	0.7702020202020202
NEG_MZ215.0168276632535_RT2.76586448771517, POS_MZ115.05061139453764_RT3.075588207899374, POS_MZ124.03765102099347_RT4.3083739486856905, POS_MZ132.5234492330965_RT3.118507094059924, POS_MZ173.118041089786_RT10.109183003538282, POS_MZ226.1051259217474_RT3.1697510287344373,	2	0.8722222222222222
NEG_MZ215.0168276632535_RT2.76586448771517, POS_MZ115.05061139453764_RT3.075588207899374, POS_MZ170.1282367958087_RT8.623644022461196, POS_MZ173.03056040362438_RT3.1679740999672985, POS_MZ186.14905277744435_RT8.983862019275138, POS_MZ203.17680801999572_RT2.9070696255418498, POS_MZ226.1051259217474_RT3.1697510287344373, POS_MZ232.9950726503974_RT2.799664807964424,	2	0.7712418300653594
NEG_MZ215.0168276632535_RT2.76586448771517, POS_MZ115.05061139453764_RT3.075588207899374, POS_MZ124.03765102099347_RT4.3083739486856905, POS_MZ171.11310577553607_RT10.112185626839564, POS_MZ173.03056040362438_RT3.1679740999672985, POS_MZ226.1051259217474_RT3.1697510287344373,	2	0.8869047619047619
NEG_MZ170.08124575328864_RT11.813211512889174, NEG_MZ215.0168276632535_RT2.76586448771517, POS_MZ115.05061139453764_RT3.075588207899374, POS_MZ186.14905277744435_RT8.983862019275138, POS_MZ226.1051259217474_RT3.1697510287344373, POS_MZ85.02905117568149_RT3.0177076012152138,	2	0.9055555555555556
NEG_MZ215.0168276632535_RT2.76586448771517, NEG_MZ87.04364378734302_RT9.213530567346618, POS_MZ115.05061139453764_RT3.075588207899374, POS_MZ124.03765102099347_RT4.3083739486856905, POS_MZ173.03056040362438_RT3.1679740999672985, POS_MZ226.1051259217474_RT3.1697510287344373,	2	0.8416666666666667
NEG_MZ215.0168276632535_RT2.76586448771517, POS_MZ115.05061139453764_RT3.075588207899374, POS_MZ132.5234492330965_RT3.118507094059924, POS_MZ173.118041089786_RT10.109183003538282, POS_MZ186.14905277744435_RT8.983862019275138, POS_MZ226.1051259217474_RT3.1697510287344373,	2	0.8723684210526316
NEG_MZ215.0168276632535_RT2.76586448771517, POS_MZ115.05061139453764_RT3.075588207899374, POS_MZ173.03056040362438_RT3.1679740999672985, POS_MZ186.14905277744435_RT8.983862019275138, POS_MZ194.08134066829066_RT10.45462132560804, POS_MZ232.9950726503974_RT2.799664807964424,	2	0.9545454545454546
NEG_MZ87.04364378734302_RT9.213530567346618, POS_MZ132.5234492330965_RT3.118507094059924, POS_MZ186.14905277744435_RT8.983862019275138,	2	0.9544513457556936
NEG_MZ215.0168276632535_RT2.76586448771517, NEG_MZ242.07692321932652_RT1.9382490482438723, POS_MZ115.05061139453764_RT3.075588207899374, POS_MZ132.5234492330965_RT3.118507094059924, POS_MZ186.14905277744435_RT8.983862019275138, POS_MZ197.99199758562807_RT1.5037731719626888, POS_MZ226.1051259217474_RT3.1697510287344373,	2	0.8729946524064172
NEG_MZ215.0168276632535_RT2.76586448771517, POS_MZ179.98128915617383_RT1.5073836314980706, POS_MZ203.17680801999572_RT2.9070696255418498, POS_MZ226.1051259217474_RT3.1697510287344373,	2	0.9705882352941176
POS_MZ115.05061139453764_RT3.075588207899374, POS_MZ132.03748009885808_RT3.066983454454768, POS_MZ186.14905277744435_RT8.983862019275138, POS_MZ232.9950726503974_RT2.799664807964424,	2	0.8117647058823529
NEG_MZ215.0168276632535_RT2.76586448771517, POS_MZ115.05061139453764_RT3.075588207899374, POS_MZ171.02646522136075_RT2.980316734679367, POS_MZ186.14905277744435_RT8.983862019275138, POS_MZ226.1051259217474_RT3.1697510287344373, POS_MZ232.9950726503974_RT2.799664807964424,	2	0.8722826086956521
NEG_MZ215.0168276632535_RT2.76586448771517, POS_MZ115.05061139453764_RT3.075588207899374, POS_MZ173.03056040362438_RT3.1679740999672985, POS_MZ186.14905277744435_RT8.983862019275138, POS_MZ203.17680801999572_RT2.9070696255418498, POS_MZ226.1051259217474_RT3.1697510287344373,	2	0.9116541353383458
NEG_MZ215.0168276632535_RT2.76586448771517, POS_MZ115.05061139453764_RT3.075588207899374, POS_MZ132.5234492330965_RT3.118507094059924, POS_MZ170.1282367958087_RT8.623644022461196, POS_MZ186.14905277744435_RT8.983862019275138, POS_MZ226.1051259217474_RT3.1697510287344373,	2	0.7442455242966752
POS_MZ115.05061139453764_RT3.075588207899374, POS_MZ173.03056040362438_RT3.1679740999672985, POS_MZ197.99199758562807_RT1.5037731719626888, POS_MZ226.1051259217474_RT3.1697510287344373, POS_MZ232.9950726503974_RT2.799664807964424,	2	0.7941176470588236
NEG_MZ215.0168276632535_RT2.76586448771517, POS_MZ115.05061139453764_RT3.075588207899374, POS_MZ171.02646522136075_RT2.980316734679367, POS_MZ179.98128915617383_RT1.5073836314980706, POS_MZ186.14905277744435_RT8.983862019275138, POS_MZ226.1051259217474_RT3.1697510287344373,	2	0.90625
NEG_MZ147.0287627360182_RT2.786539589248753, POS_MZ226.1051259217474_RT3.1697510287344373, POS_MZ232.9950726503974_RT2.799664807964424,	2	0.8099415204678362
NEG_MZ215.0168276632535_RT2.76586448771517, POS_MZ171.11310577553607_RT10.112185626839564, POS_MZ186.14905277744435_RT8.983862019275138,	2	0.8403361344537814
NEG_MZ215.0168276632535_RT2.76586448771517, POS_MZ170.1282367958087_RT8.623644022461196, POS_MZ173.11749407532722_RT9.904557910742724, POS_MZ203.17680801999572_RT2.9070696255418498, POS_MZ226.1051259217474_RT3.1697510287344373,	2	0.8095975232198143
NEG_MZ215.0168276632535_RT2.76586448771517, POS_MZ153.015981776982_RT4.908437811912692, POS_MZ226.1051259217474_RT3.1697510287344373,	2	0.9166666666666667
POS_MZ115.05061139453764_RT3.075588207899374, POS_MZ149.044434250042_RT3.055734650356517, POS_MZ170.1282367958087_RT8.623644022461196,	2	0.8034055727554179
NEG_MZ215.0168276632535_RT2.76586448771517, POS_MZ124.03765102099347_RT4.3083739486856905, POS_MZ179.98128915617383_RT1.5073836314980706, POS_MZ203.17680801999572_RT2.9070696255418498, POS_MZ226.1051259217474_RT3.1697510287344373,	2	0.8642533936651584
NEG_MZ87.04364378734302_RT9.213530567346618, POS_MZ132.5234492330965_RT3.118507094059924, POS_MZ186.14905277744435_RT8.983862019275138, POS_MZ226.1051259217474_RT3.1697510287344373,	2	0.73125
NEG_MZ242.07692321932652_RT1.9382490482438723, POS_MZ115.05061139453764_RT3.075588207899374, POS_MZ132.5234492330965_RT3.118507094059924,	2	0.7803030303030303
NEG_MZ215.0168276632535_RT2.76586448771517, POS_MZ179.98128915617383_RT1.5073836314980706, POS_MZ186.14905277744435_RT8.983862019275138, POS_MZ226.1051259217474_RT3.1697510287344373, POS_MZ255.09773767688822_RT2.412685549660266,	2	0.8853383458646616
NEG_MZ215.0168276632535_RT2.76586448771517, NEG_MZ87.04364378734302_RT9.213530567346618, POS_MZ115.05061139453764_RT3.075588207899374, POS_MZ173.11749407532722_RT9.904557910742724, POS_MZ226.1051259217474_RT3.1697510287344373,	2	0.9473684210526316
NEG_MZ215.0168276632535_RT2.76586448771517, POS_MZ173.11749407532722_RT9.904557910742724, POS_MZ226.1051259217474_RT3.1697510287344373,	2	0.8625
POS_MZ115.05061139453764_RT3.075588207899374, POS_MZ154.08655732941773_RT10.111814174982808, POS_MZ171.02646522136075_RT2.980316734679367,	2	0.9057017543859649
NEG_MZ215.0168276632535_RT2.76586448771517, POS_MZ115.05061139453764_RT3.075588207899374, POS_MZ132.0375011416352_RT3.0411966250142086, POS_MZ170.1282367958087_RT8.623644022461196, POS_MZ186.14905277744435_RT8.983862019275138, POS_MZ194.08134066829066_RT10.45462132560804, POS_MZ226.1051259217474_RT3.1697510287344373,	2	0.8633540372670807
POS_MZ115.05061139453764_RT3.075588207899374, POS_MZ132.5234492330965_RT3.118507094059924, POS_MZ170.1282367958087_RT8.623644022461196, POS_MZ186.14905277744435_RT8.983862019275138, POS_MZ203.17680801999572_RT2.9070696255418498, POS_MZ226.1051259217474_RT3.1697510287344373,	2	0.9090909090909092
NEG_MZ242.07692321932652_RT1.9382490482438723, POS_MZ132.5234492330965_RT3.118507094059924, POS_MZ186.14905277744435_RT8.983862019275138, POS_MZ226.1051259217474_RT3.1697510287344373,	2	0.7532467532467533
NEG_MZ170.08124575328864_RT11.813211512889174, NEG_MZ215.0168276632535_RT2.76586448771517, POS_MZ115.05061139453764_RT3.075588207899374, POS_MZ124.03765102099347_RT4.3083739486856905, POS_MZ173.03056040362438_RT3.1679740999672985, POS_MZ179.98128915617383_RT1.5073836314980706, POS_MZ186.14905277744435_RT8.983862019275138, POS_MZ226.1051259217474_RT3.1697510287344373,	2	0.7459893048128342
NEG_MZ87.04364378734302_RT9.213530567346618, POS_MZ173.03056040362438_RT3.1679740999672985, POS_MZ186.14905277744435_RT8.983862019275138, POS_MZ226.1051259217474_RT3.1697510287344373,	2	0.7614035087719297
NEG_MZ242.07692321932652_RT1.9382490482438723, POS_MZ115.05061139453764_RT3.075588207899374, POS_MZ171.02646522136075_RT2.980316734679367, POS_MZ186.14905277744435_RT8.983862019275138, POS_MZ232.9950726503974_RT2.799664807964424,	2	0.8704453441295547
NEG_MZ215.0168276632535_RT2.76586448771517, POS_MZ115.05061139453764_RT3.075588207899374, POS_MZ124.03765102099347_RT4.3083739486856905, POS_MZ132.5234492330965_RT3.118507094059924, POS_MZ186.14905277744435_RT8.983862019275138, POS_MZ203.17680801999572_RT2.9070696255418498, POS_MZ226.1051259217474_RT3.1697510287344373,	2	0.8521303258145363
POS_MZ124.03765102099347_RT4.3083739486856905, POS_MZ173.03056040362438_RT3.1679740999672985, POS_MZ186.14905277744435_RT8.983862019275138, POS_MZ226.1051259217474_RT3.1697510287344373, POS_MZ232.9950726503974_RT2.799664807964424,	2	0.7941176470588235
POS_MZ115.05061139453764_RT3.075588207899374, POS_MZ173.03056040362438_RT3.1679740999672985, POS_MZ186.14905277744435_RT8.983862019275138, POS_MZ197.99199758562807_RT1.5037731719626888,	2	0.8221153846153846
NEG_MZ215.0168276632535_RT2.76586448771517, POS_MZ186.14905277744435_RT8.983862019275138, POS_MZ190.08635855759917_RT9.66977196404359, POS_MZ197.99199758562807_RT1.5037731719626888, POS_MZ226.1051259217474_RT3.1697510287344373,	2	0.8354166666666667
NEG_MZ215.0168276632535_RT2.76586448771517, POS_MZ115.05061139453764_RT3.075588207899374, POS_MZ132.5234492330965_RT3.118507094059924, POS_MZ226.1051259217474_RT3.1697510287344373,	2	0.8523809523809525
POS_MZ115.05061139453764_RT3.075588207899374, POS_MZ132.5234492330965_RT3.118507094059924, POS_MZ186.14905277744435_RT8.983862019275138, POS_MZ197.99199758562807_RT1.5037731719626888,	2	0.7010869565217391
NEG_MZ170.08124575328864_RT11.813211512889174, NEG_MZ215.0168276632535_RT2.76586448771517, POS_MZ124.03765102099347_RT4.3083739486856905, POS_MZ132.5234492330965_RT3.118507094059924, POS_MZ186.14905277744435_RT8.983862019275138, POS_MZ226.1051259217474_RT3.1697510287344373,	2	0.7326388888888888
NEG_MZ215.0168276632535_RT2.76586448771517, POS_MZ115.05061139453764_RT3.075588207899374, POS_MZ171.02646522136075_RT2.980316734679367, POS_MZ193.09514002930413_RT10.098359710376739, POS_MZ226.1051259217474_RT3.1697510287344373,	2	0.9791666666666667
NEG_MZ215.0168276632535_RT2.76586448771517, POS_MZ115.05061139453764_RT3.075588207899374, POS_MZ124.03765102099347_RT4.3083739486856905, POS_MZ173.03056040362438_RT3.1679740999672985, POS_MZ186.14905277744435_RT8.983862019275138, POS_MZ194.08134066829066_RT10.45462132560804,	2	0.8590225563909775
NEG_MZ215.0168276632535_RT2.76586448771517, POS_MZ124.03765102099347_RT4.3083739486856905, POS_MZ132.5234492330965_RT3.118507094059924, POS_MZ179.98128915617383_RT1.5073836314980706, POS_MZ186.14905277744435_RT8.983862019275138, POS_MZ226.1051259217474_RT3.1697510287344373,	2	0.8472222222222222
POS_MZ115.05061139453764_RT3.075588207899374, POS_MZ154.08655732941773_RT10.111814174982808, POS_MZ170.1282367958087_RT8.623644022461196, POS_MZ173.03056040362438_RT3.1679740999672985, POS_MZ226.1051259217474_RT3.1697510287344373, POS_MZ232.9950726503974_RT2.799664807964424,	2	0.7450980392156863
POS_MZ173.03056040362438_RT3.1679740999672985, POS_MZ173.118041089786_RT10.109183003538282, POS_MZ186.14905277744435_RT8.983862019275138, POS_MZ226.1051259217474_RT3.1697510287344373,	2	0.8192934782608696
NEG_MZ215.0168276632535_RT2.76586448771517, NEG_MZ87.04364378734302_RT9.213530567346618, POS_MZ186.14905277744435_RT8.983862019275138, POS_MZ226.1051259217474_RT3.1697510287344373, POS_MZ98.0969625903714_RT10.160652479780962,	2	0.7708333333333333
NEG_MZ242.07692321932652_RT1.9382490482438723, POS_MZ171.02646522136075_RT2.980316734679367, POS_MZ186.14905277744435_RT8.983862019275138, POS_MZ226.1051259217474_RT3.1697510287344373, POS_MZ232.9950726503974_RT2.799664807964424,	2	0.8633540372670807
POS_MZ115.05061139453764_RT3.075588207899374, POS_MZ132.0375011416352_RT3.0411966250142086, POS_MZ170.1282367958087_RT8.623644022461196,	2	0.9035714285714285
NEG_MZ215.0168276632535_RT2.76586448771517, POS_MZ115.05061139453764_RT3.075588207899374, POS_MZ124.03765102099347_RT4.3083739486856905, POS_MZ132.5234492330965_RT3.118507094059924, POS_MZ186.14905277744435_RT8.983862019275138, POS_MZ190.08635855759917_RT9.66977196404359, POS_MZ197.99199758562807_RT1.5037731719626888, POS_MZ226.1051259217474_RT3.1697510287344373,	2	0.9736842105263157
NEG_MZ87.04364378734302_RT9.213530567346618, POS_MZ115.05061139453764_RT3.075588207899374, POS_MZ171.02646522136075_RT2.980316734679367,	2	0.8990384615384616
POS_MZ173.03056040362438_RT3.1679740999672985, POS_MZ186.14905277744435_RT8.983862019275138, POS_MZ197.99199758562807_RT1.5037731719626888,	2	0.8333333333333333
NEG_MZ215.0168276632535_RT2.76586448771517, POS_MZ173.11749407532722_RT9.904557910742724, POS_MZ186.14905277744435_RT8.983862019275138,	2	0.8944444444444444
NEG_MZ215.0168276632535_RT2.76586448771517, POS_MZ173.118041089786_RT10.109183003538282, POS_MZ186.14905277744435_RT8.983862019275138, POS_MZ226.1051259217474_RT3.1697510287344373,	2	0.7990196078431373
NEG_MZ215.0168276632535_RT2.76586448771517, POS_MZ115.05061139453764_RT3.075588207899374, POS_MZ170.1282367958087_RT8.623644022461196, POS_MZ171.02646522136075_RT2.980316734679367, POS_MZ179.98128915617383_RT1.5073836314980706, POS_MZ186.14905277744435_RT8.983862019275138, POS_MZ194.08134066829066_RT10.45462132560804,	2	0.8403361344537814
NEG_MZ170.08124575328864_RT11.813211512889174, NEG_MZ215.0168276632535_RT2.76586448771517, POS_MZ115.05061139453764_RT3.075588207899374, POS_MZ132.5234492330965_RT3.118507094059924, POS_MZ173.118041089786_RT10.109183003538282, POS_MZ186.14905277744435_RT8.983862019275138, POS_MZ226.1051259217474_RT3.1697510287344373,	2	0.825
POS_MZ115.05061139453764_RT3.075588207899374, POS_MZ132.5234492330965_RT3.118507094059924, POS_MZ171.11310577553607_RT10.112185626839564, POS_MZ186.14905277744435_RT8.983862019275138, POS_MZ226.1051259217474_RT3.1697510287344373,	2	0.8465909090909092
POS_MZ173.03056040362438_RT3.1679740999672985, POS_MZ186.14905277744435_RT8.983862019275138, POS_MZ226.1051259217474_RT3.1697510287344373, POS_MZ232.9950726503974_RT2.799664807964424,	2	0.7434640522875817
POS_MZ132.5234492330965_RT3.118507094059924, POS_MZ173.118041089786_RT10.109183003538282, POS_MZ186.14905277744435_RT8.983862019275138, POS_MZ226.1051259217474_RT3.1697510287344373,	2	0.9166666666666667
NEG_MZ215.0168276632535_RT2.76586448771517, POS_MZ115.05061139453764_RT3.075588207899374, POS_MZ171.02646522136075_RT2.980316734679367, POS_MZ186.14905277744435_RT8.983862019275138, POS_MZ194.08134066829066_RT10.45462132560804, POS_MZ226.1051259217474_RT3.1697510287344373,	2	0.9705882352941176
NEG_MZ215.0168276632535_RT2.76586448771517, NEG_MZ87.04364378734302_RT9.213530567346618, POS_MZ179.98128915617383_RT1.5073836314980706, POS_MZ186.14905277744435_RT8.983862019275138, POS_MZ226.1051259217474_RT3.1697510287344373,	2	0.8665413533834586
NEG_MZ215.0168276632535_RT2.76586448771517, POS_MZ170.1282367958087_RT8.623644022461196, POS_MZ186.14905277744435_RT8.983862019275138, POS_MZ203.17680801999572_RT2.9070696255418498, POS_MZ226.1051259217474_RT3.1697510287344373,	2	0.864367816091954
POS_MZ115.05061139453764_RT3.075588207899374, POS_MZ170.1282367958087_RT8.623644022461196, POS_MZ173.03056040362438_RT3.1679740999672985, POS_MZ173.118041089786_RT10.109183003538282,	2	0.880701754385965
POS_MZ115.05061139453764_RT3.075588207899374, POS_MZ173.03056040362438_RT3.1679740999672985, POS_MZ226.1051259217474_RT3.1697510287344373,	2	0.7416666666666667
NEG_MZ215.0168276632535_RT2.76586448771517, POS_MZ186.14905277744435_RT8.983862019275138, POS_MZ255.09773767688822_RT2.412685549660266,	2	0.7666666666666666
NEG_MZ87.04364378734302_RT9.213530567346618, POS_MZ115.05061139453764_RT3.075588207899374, POS_MZ173.03056040362438_RT3.1679740999672985, POS_MZ232.9950726503974_RT2.799664807964424,	2	0.8411764705882353
NEG_MZ215.0168276632535_RT2.76586448771517, POS_MZ115.05061139453764_RT3.075588207899374, POS_MZ173.03056040362438_RT3.1679740999672985, POS_MZ186.14905277744435_RT8.983862019275138, POS_MZ197.99199758562807_RT1.5037731719626888, POS_MZ226.1051259217474_RT3.1697510287344373, POS_MZ98.0969625903714_RT10.160652479780962,	2	0.9027777777777777
NEG_MZ215.0168276632535_RT2.76586448771517, POS_MZ115.05061139453764_RT3.075588207899374, POS_MZ173.03056040362438_RT3.1679740999672985, POS_MZ173.118041089786_RT10.109183003538282, POS_MZ179.98128915617383_RT1.5073836314980706, POS_MZ186.14905277744435_RT8.983862019275138, POS_MZ226.1051259217474_RT3.1697510287344373,	2	0.775
NEG_MZ215.0168276632535_RT2.76586448771517, NEG_MZ87.04364378734302_RT9.213530567346618, POS_MZ173.118041089786_RT10.109183003538282, POS_MZ226.1051259217474_RT3.1697510287344373,	2	0.8731884057971014
NEG_MZ215.0168276632535_RT2.76586448771517, POS_MZ115.05061139453764_RT3.075588207899374, POS_MZ170.1282367958087_RT8.623644022461196, POS_MZ173.03056040362438_RT3.1679740999672985, POS_MZ186.14905277744435_RT8.983862019275138, POS_MZ226.1051259217474_RT3.1697510287344373, POS_MZ232.9950726503974_RT2.799664807964424,	2	0.7983193277310925
POS_MZ115.05061139453764_RT3.075588207899374, POS_MZ173.03056040362438_RT3.1679740999672985, POS_MZ194.08134066829066_RT10.45462132560804, POS_MZ226.1051259217474_RT3.1697510287344373, POS_MZ232.9950726503974_RT2.799664807964424,	2	0.7961538461538462
NEG_MZ215.0168276632535_RT2.76586448771517, POS_MZ132.5234492330965_RT3.118507094059924, POS_MZ171.11310577553607_RT10.112185626839564, POS_MZ186.14905277744435_RT8.983862019275138, POS_MZ226.1051259217474_RT3.1697510287344373,	2	0.9736842105263157
NEG_MZ215.0168276632535_RT2.76586448771517, NEG_MZ87.04364378734302_RT9.213530567346618, POS_MZ113.02378426828692_RT3.1326579420694602, POS_MZ226.1051259217474_RT3.1697510287344373,	2	0.8775
POS_MZ124.03765102099347_RT4.3083739486856905, POS_MZ132.0375011416352_RT3.0411966250142086, POS_MZ226.1051259217474_RT3.1697510287344373, POS_MZ232.9950726503974_RT2.799664807964424,	2	0.7850877192982456
POS_MZ115.05061139453764_RT3.075588207899374, POS_MZ126.09164703633141_RT10.211234736418044, POS_MZ171.02646522136075_RT2.980316734679367,	2	0.7785714285714285
POS_MZ173.03056040362438_RT3.1679740999672985, POS_MZ186.14905277744435_RT8.983862019275138, POS_MZ203.17680801999572_RT2.9070696255418498,	2	0.9041666666666667
NEG_MZ215.0168276632535_RT2.76586448771517, POS_MZ132.5234492330965_RT3.118507094059924, POS_MZ190.08635855759917_RT9.66977196404359, POS_MZ226.1051259217474_RT3.1697510287344373,	2	0.8541666666666667
NEG_MZ215.0168276632535_RT2.76586448771517, POS_MZ126.09164703633141_RT10.211234736418044, POS_MZ186.14905277744435_RT8.983862019275138,	2	0.7916666666666667
NEG_MZ215.0168276632535_RT2.76586448771517, POS_MZ115.05061139453764_RT3.075588207899374, POS_MZ173.03056040362438_RT3.1679740999672985, POS_MZ173.118041089786_RT10.109183003538282, POS_MZ186.14905277744435_RT8.983862019275138, POS_MZ226.1051259217474_RT3.1697510287344373,	2	0.9148550724637681
POS_MZ115.05061139453764_RT3.075588207899374, POS_MZ173.03056040362438_RT3.1679740999672985, POS_MZ186.14905277744435_RT8.983862019275138, POS_MZ226.1051259217474_RT3.1697510287344373, POS_MZ232.9950726503974_RT2.799664807964424, POS_MZ98.0969625903714_RT10.160652479780962,	2	0.7797619047619048
POS_MZ115.05061139453764_RT3.075588207899374, POS_MZ126.09164703633141_RT10.211234736418044, POS_MZ173.03056040362438_RT3.1679740999672985,	2	0.925
POS_MZ115.05061139453764_RT3.075588207899374, POS_MZ132.03737796332163_RT2.8233344429933673, POS_MZ170.1282367958087_RT8.623644022461196,	2	0.9372549019607843
NEG_MZ215.0168276632535_RT2.76586448771517, POS_MZ115.05061139453764_RT3.075588207899374, POS_MZ154.08655732941773_RT10.111814174982808, POS_MZ173.03056040362438_RT3.1679740999672985, POS_MZ186.14905277744435_RT8.983862019275138, POS_MZ226.1051259217474_RT3.1697510287344373,	2	0.9246031746031746
NEG_MZ215.0168276632535_RT2.76586448771517, POS_MZ115.05061139453764_RT3.075588207899374, POS_MZ149.044434250042_RT3.055734650356517, POS_MZ197.99199758562807_RT1.5037731719626888, POS_MZ226.1051259217474_RT3.1697510287344373,	2	0.9494949494949495
POS_MZ124.03765102099347_RT4.3083739486856905, POS_MZ132.03737796332163_RT2.8233344429933673,	2	0.7559523809523809
NEG_MZ215.0168276632535_RT2.76586448771517, NEG_MZ87.04364378734302_RT9.213530567346618, POS_MZ115.05061139453764_RT3.075588207899374, POS_MZ124.03765102099347_RT4.3083739486856905, POS_MZ132.5234492330965_RT3.118507094059924, POS_MZ186.14905277744435_RT8.983862019275138, POS_MZ226.1051259217474_RT3.1697510287344373,	2	0.9181286549707601
NEG_MZ215.0168276632535_RT2.76586448771517, POS_MZ115.05061139453764_RT3.075588207899374, POS_MZ132.03737796332163_RT2.8233344429933673, POS_MZ186.14905277744435_RT8.983862019275138, POS_MZ194.08134066829066_RT10.45462132560804, POS_MZ226.1051259217474_RT3.1697510287344373,	2	0.8500000000000001
NEG_MZ215.0168276632535_RT2.76586448771517, POS_MZ115.05061139453764_RT3.075588207899374, POS_MZ124.03765102099347_RT4.3083739486856905, POS_MZ132.5234492330965_RT3.118507094059924, POS_MZ170.1282367958087_RT8.623644022461196, POS_MZ179.98128915617383_RT1.5073836314980706,	2	0.9230769230769231
NEG_MZ215.0168276632535_RT2.76586448771517, POS_MZ115.05061139453764_RT3.075588207899374, POS_MZ170.1282367958087_RT8.623644022461196, POS_MZ173.03056040362438_RT3.1679740999672985, POS_MZ179.98128915617383_RT1.5073836314980706, POS_MZ186.14905277744435_RT8.983862019275138, POS_MZ226.1051259217474_RT3.1697510287344373,	2	0.8833333333333333
NEG_MZ215.0168276632535_RT2.76586448771517, POS_MZ194.08134066829066_RT10.45462132560804, POS_MZ226.1051259217474_RT3.1697510287344373,	2	0.7596153846153846
NEG_MZ215.0168276632535_RT2.76586448771517, NEG_MZ242.07692321932652_RT1.9382490482438723, POS_MZ115.05061139453764_RT3.075588207899374, POS_MZ124.03765102099347_RT4.3083739486856905, POS_MZ132.5234492330965_RT3.118507094059924, POS_MZ170.1282367958087_RT8.623644022461196, POS_MZ203.17680801999572_RT2.9070696255418498, POS_MZ226.1051259217474_RT3.1697510287344373,	2	0.8842857142857143
POS_MZ115.05061139453764_RT3.075588207899374, POS_MZ131.0342051188151_RT3.020038093070837, POS_MZ232.9950726503974_RT2.799664807964424,	2	0.907843137254902
NEG_MZ215.0168276632535_RT2.76586448771517, POS_MZ173.03056040362438_RT3.1679740999672985, POS_MZ179.98128915617383_RT1.5073836314980706, POS_MZ186.14905277744435_RT8.983862019275138, POS_MZ226.1051259217474_RT3.1697510287344373,	2	1.0
NEG_MZ215.0168276632535_RT2.76586448771517, POS_MZ115.05061139453764_RT3.075588207899374, POS_MZ171.02646522136075_RT2.980316734679367, POS_MZ186.14905277744435_RT8.983862019275138, POS_MZ203.17680801999572_RT2.9070696255418498,	2	0.8916666666666666
NEG_MZ215.0168276632535_RT2.76586448771517, POS_MZ115.05061139453764_RT3.075588207899374, POS_MZ124.03765102099347_RT4.3083739486856905, POS_MZ132.03748009885808_RT3.066983454454768, POS_MZ197.99199758562807_RT1.5037731719626888, POS_MZ226.1051259217474_RT3.1697510287344373,	2	0.8214285714285714
NEG_MZ215.0168276632535_RT2.76586448771517, NEG_MZ87.04364378734302_RT9.213530567346618, POS_MZ179.98128915617383_RT1.5073836314980706, POS_MZ226.1051259217474_RT3.1697510287344373,	2	0.8476190476190476
NEG_MZ215.0168276632535_RT2.76586448771517, POS_MZ115.05061139453764_RT3.075588207899374, POS_MZ173.03056040362438_RT3.1679740999672985, POS_MZ186.14905277744435_RT8.983862019275138, POS_MZ226.1051259217474_RT3.1697510287344373,	2	0.8611111111111112
NEG_MZ215.0168276632535_RT2.76586448771517, POS_MZ124.03765102099347_RT4.3083739486856905, POS_MZ190.08635855759917_RT9.66977196404359, POS_MZ203.17680801999572_RT2.9070696255418498, POS_MZ226.1051259217474_RT3.1697510287344373,	2	0.8117647058823529
POS_MZ115.05061139453764_RT3.075588207899374, POS_MZ132.03737796332163_RT2.8233344429933673, POS_MZ226.1051259217474_RT3.1697510287344373, POS_MZ232.9950726503974_RT2.799664807964424,	2	0.8562753036437247
NEG_MZ215.0168276632535_RT2.76586448771517, POS_MZ115.05061139453764_RT3.075588207899374, POS_MZ132.03748009885808_RT3.066983454454768, POS_MZ179.98128915617383_RT1.5073836314980706, POS_MZ186.14905277744435_RT8.983862019275138,	2	0.9772727272727273
NEG_MZ215.0168276632535_RT2.76586448771517, POS_MZ115.05061139453764_RT3.075588207899374, POS_MZ173.03056040362438_RT3.1679740999672985, POS_MZ226.1051259217474_RT3.1697510287344373, POS_MZ98.0969625903714_RT10.160652479780962,	2	1.0
NEG_MZ215.0168276632535_RT2.76586448771517, NEG_MZ242.07692321932652_RT1.9382490482438723, POS_MZ115.05061139453764_RT3.075588207899374, POS_MZ197.99199758562807_RT1.5037731719626888, POS_MZ226.1051259217474_RT3.1697510287344373,	2	0.80625
NEG_MZ215.0168276632535_RT2.76586448771517, POS_MZ115.05061139453764_RT3.075588207899374, POS_MZ132.5234492330965_RT3.118507094059924, POS_MZ186.14905277744435_RT8.983862019275138, POS_MZ226.1051259217474_RT3.1697510287344373,	2	0.7990196078431373
POS_MZ115.05061139453764_RT3.075588207899374, POS_MZ171.02646522136075_RT2.980316734679367, POS_MZ186.14905277744435_RT8.983862019275138, POS_MZ193.09514002930413_RT10.098359710376739, POS_MZ232.9950726503974_RT2.799664807964424,	2	0.8675213675213675
NEG_MZ215.0168276632535_RT2.76586448771517, NEG_MZ87.04364378734302_RT9.213530567346618, POS_MZ153.015981776982_RT4.908437811912692, POS_MZ226.1051259217474_RT3.1697510287344373,	2	0.9261904761904762
NEG_MZ215.0168276632535_RT2.76586448771517, NEG_MZ242.07692321932652_RT1.9382490482438723, POS_MZ115.05061139453764_RT3.075588207899374, POS_MZ132.5234492330965_RT3.118507094059924, POS_MZ186.14905277744435_RT8.983862019275138, POS_MZ190.08635855759917_RT9.66977196404359, POS_MZ226.1051259217474_RT3.1697510287344373,	2	1.0
NEG_MZ215.0168276632535_RT2.76586448771517, POS_MZ115.05061139453764_RT3.075588207899374, POS_MZ124.03765102099347_RT4.3083739486856905, POS_MZ173.03056040362438_RT3.1679740999672985, POS_MZ179.98128915617383_RT1.5073836314980706, POS_MZ186.14905277744435_RT8.983862019275138, POS_MZ190.08635855759917_RT9.66977196404359, POS_MZ226.1051259217474_RT3.1697510287344373,	2	0.8012820512820513
NEG_MZ170.08124575328864_RT11.813211512889174, NEG_MZ215.0168276632535_RT2.76586448771517, POS_MZ132.5234492330965_RT3.118507094059924, POS_MZ186.14905277744435_RT8.983862019275138, POS_MZ226.1051259217474_RT3.1697510287344373,	2	0.775
POS_MZ115.05061139453764_RT3.075588207899374, POS_MZ173.03056040362438_RT3.1679740999672985, POS_MZ190.08635855759917_RT9.66977196404359, POS_MZ226.1051259217474_RT3.1697510287344373, POS_MZ232.9950726503974_RT2.799664807964424,	2	0.7991071428571428
NEG_MZ170.08124575328864_RT11.813211512889174, NEG_MZ215.0168276632535_RT2.76586448771517, POS_MZ115.05061139453764_RT3.075588207899374, POS_MZ171.02646522136075_RT2.980316734679367, POS_MZ186.14905277744435_RT8.983862019275138, POS_MZ226.1051259217474_RT3.1697510287344373, POS_MZ232.9950726503974_RT2.799664807964424,	2	0.8666666666666667
NEG_MZ215.0168276632535_RT2.76586448771517, POS_MZ115.05061139453764_RT3.075588207899374, POS_MZ170.1282367958087_RT8.623644022461196, POS_MZ173.03056040362438_RT3.1679740999672985, POS_MZ179.98128915617383_RT1.5073836314980706, POS_MZ186.14905277744435_RT8.983862019275138,	2	0.925
NEG_MZ215.0168276632535_RT2.76586448771517, POS_MZ115.05061139453764_RT3.075588207899374, POS_MZ171.11310577553607_RT10.112185626839564, POS_MZ173.03056040362438_RT3.1679740999672985, POS_MZ226.1051259217474_RT3.1697510287344373,	2	0.9302884615384616
NEG_MZ215.0168276632535_RT2.76586448771517, POS_MZ186.14905277744435_RT8.983862019275138, POS_MZ203.17680801999572_RT2.9070696255418498, POS_MZ226.1051259217474_RT3.1697510287344373,	2	0.8733031674208145
NEG_MZ215.0168276632535_RT2.76586448771517, POS_MZ154.08655732941773_RT10.111814174982808, POS_MZ186.14905277744435_RT8.983862019275138,	2	0.8765217391304347
POS_MZ115.05061139453764_RT3.075588207899374, POS_MZ131.0342051188151_RT3.020038093070837, POS_MZ226.1051259217474_RT3.1697510287344373, POS_MZ232.9950726503974_RT2.799664807964424,	2	0.9166666666666667
POS_MZ132.0375011416352_RT3.0411966250142086, POS_MZ186.14905277744435_RT8.983862019275138, POS_MZ232.9950726503974_RT2.799664807964424,	2	0.8340336134453781
NEG_MZ215.0168276632535_RT2.76586448771517, POS_MZ115.05061139453764_RT3.075588207899374, POS_MZ124.03765102099347_RT4.3083739486856905, POS_MZ132.5234492330965_RT3.118507094059924, POS_MZ173.11749407532722_RT9.904557910742724, POS_MZ190.08635855759917_RT9.66977196404359, POS_MZ226.1051259217474_RT3.1697510287344373,	1	0.9375
NEG_MZ215.0168276632535_RT2.76586448771517, POS_MZ115.05061139453764_RT3.075588207899374, POS_MZ132.5234492330965_RT3.118507094059924, POS_MZ190.08635855759917_RT9.66977196404359, POS_MZ226.1051259217474_RT3.1697510287344373,	1	0.9130434782608695
NEG_MZ170.08124575328864_RT11.813211512889174, NEG_MZ215.0168276632535_RT2.76586448771517, NEG_MZ242.07692321932652_RT1.9382490482438723, POS_MZ115.05061139453764_RT3.075588207899374, POS_MZ132.5234492330965_RT3.118507094059924, POS_MZ170.1282367958087_RT8.623644022461196, POS_MZ186.14905277744435_RT8.983862019275138, POS_MZ187.00046925213326_RT2.8971139588290664, POS_MZ226.1051259217474_RT3.1697…	1	0.8260869565217391
NEG_MZ215.0168276632535_RT2.76586448771517, POS_MZ115.05061139453764_RT3.075588207899374, POS_MZ124.03765102099347_RT4.3083739486856905, POS_MZ170.1282367958087_RT8.623644022461196, POS_MZ173.03056040362438_RT3.1679740999672985, POS_MZ173.11749407532722_RT9.904557910742724, POS_MZ179.98128915617383_RT1.5073836314980706, POS_MZ203.17680801999572_RT2.9070696255418498, POS_MZ226.1051259217474_RT3.16…	1	0.6923076923076923
NEG_MZ215.0168276632535_RT2.76586448771517, POS_MZ170.1282367958087_RT8.623644022461196, POS_MZ226.1051259217474_RT3.1697510287344373, POS_MZ255.09773767688822_RT2.412685549660266, POS_MZ98.0969625903714_RT10.160652479780962,	1	0.8125
NEG_MZ215.0168276632535_RT2.76586448771517, NEG_MZ87.04364378734302_RT9.213530567346618, POS_MZ115.05061139453764_RT3.075588207899374, POS_MZ126.09164703633141_RT10.211234736418044, POS_MZ132.5234492330965_RT3.118507094059924, POS_MZ226.1051259217474_RT3.1697510287344373,	1	0.6875
NEG_MZ215.0168276632535_RT2.76586448771517, NEG_MZ242.07692321932652_RT1.9382490482438723, POS_MZ115.05061139453764_RT3.075588207899374, POS_MZ124.03765102099347_RT4.3083739486856905, POS_MZ132.5234492330965_RT3.118507094059924, POS_MZ173.03056040362438_RT3.1679740999672985, POS_MZ226.1051259217474_RT3.1697510287344373,	1	0.8
POS_MZ115.05061139453764_RT3.075588207899374, POS_MZ132.03748009885808_RT3.066983454454768, POS_MZ173.118041089786_RT10.109183003538282, POS_MZ226.1051259217474_RT3.1697510287344373, POS_MZ232.9950726503974_RT2.799664807964424,	1	0.9
NEG_MZ215.0168276632535_RT2.76586448771517, NEG_MZ242.07692321932652_RT1.9382490482438723, POS_MZ115.05061139453764_RT3.075588207899374, POS_MZ124.03765102099347_RT4.3083739486856905, POS_MZ132.5234492330965_RT3.118507094059924, POS_MZ170.1282367958087_RT8.623644022461196, POS_MZ171.02646522136075_RT2.980316734679367, POS_MZ186.14905277744435_RT8.983862019275138, POS_MZ193.09514002930413_RT10.098…	1	0.96
NEG_MZ303.1043151634282_RT1.9136565788980997, POS_MZ115.05061139453764_RT3.075588207899374, POS_MZ132.5234492330965_RT3.118507094059924, POS_MZ170.1282367958087_RT8.623644022461196, POS_MZ186.14905277744435_RT8.983862019275138, POS_MZ226.1051259217474_RT3.1697510287344373,	1	0.6842105263157895
NEG_MZ215.0168276632535_RT2.76586448771517, POS_MZ115.05061139453764_RT3.075588207899374, POS_MZ132.5234492330965_RT3.118507094059924, POS_MZ173.03056040362438_RT3.1679740999672985, POS_MZ179.98128915617383_RT1.5073836314980706, POS_MZ226.1051259217474_RT3.1697510287344373,	1	1.0
NEG_MZ170.08124575328864_RT11.813211512889174, NEG_MZ215.0168276632535_RT2.76586448771517, POS_MZ115.05061139453764_RT3.075588207899374, POS_MZ149.044434250042_RT3.055734650356517, POS_MZ179.98128915617383_RT1.5073836314980706, POS_MZ186.14905277744435_RT8.983862019275138, POS_MZ226.1051259217474_RT3.1697510287344373,	1	0.9285714285714286
NEG_MZ303.1043151634282_RT1.9136565788980997, POS_MZ115.05061139453764_RT3.075588207899374, POS_MZ132.03748009885808_RT3.066983454454768, POS_MZ186.14905277744435_RT8.983862019275138, POS_MZ226.1051259217474_RT3.1697510287344373, POS_MZ232.9950726503974_RT2.799664807964424,	1	1.0
POS_MZ115.05061139453764_RT3.075588207899374, POS_MZ226.1051259217474_RT3.1697510287344373, POS_MZ232.9950726503974_RT2.799664807964424, POS_MZ86.0323842776719_RT2.9996465344453735,	1	0.8421052631578947
NEG_MZ215.0168276632535_RT2.76586448771517, NEG_MZ87.04364378734302_RT9.213530567346618, POS_MZ115.05061139453764_RT3.075588207899374, POS_MZ131.0342051188151_RT3.020038093070837, POS_MZ226.1051259217474_RT3.1697510287344373,	1	0.8461538461538461
NEG_MZ215.0168276632535_RT2.76586448771517, POS_MZ115.05061139453764_RT3.075588207899374, POS_MZ173.03056040362438_RT3.1679740999672985, POS_MZ186.14905277744435_RT8.983862019275138, POS_MZ194.08134066829066_RT10.45462132560804, POS_MZ197.99199758562807_RT1.5037731719626888, POS_MZ226.1051259217474_RT3.1697510287344373, POS_MZ232.9950726503974_RT2.799664807964424,	1	0.9523809523809523
POS_MZ115.05061139453764_RT3.075588207899374, POS_MZ173.03056040362438_RT3.1679740999672985, POS_MZ173.11749407532722_RT9.904557910742724, POS_MZ226.1051259217474_RT3.1697510287344373,	1	0.8125
NEG_MZ215.0168276632535_RT2.76586448771517, POS_MZ115.05061139453764_RT3.075588207899374, POS_MZ131.0342051188151_RT3.020038093070837, POS_MZ170.1282367958087_RT8.623644022461196, POS_MZ203.17680801999572_RT2.9070696255418498, POS_MZ297.0693571060572_RT1.8901972805501845,	1	0.7727272727272727
NEG_MZ215.0168276632535_RT2.76586448771517, NEG_MZ303.1043151634282_RT1.9136565788980997, POS_MZ170.1282367958087_RT8.623644022461196, POS_MZ186.14905277744435_RT8.983862019275138, POS_MZ226.1051259217474_RT3.1697510287344373,	1	0.875
NEG_MZ303.1043151634282_RT1.9136565788980997, POS_MZ115.05061139453764_RT3.075588207899374, POS_MZ173.03056040362438_RT3.1679740999672985, POS_MZ186.14905277744435_RT8.983862019275138, POS_MZ194.08134066829066_RT10.45462132560804, POS_MZ226.1051259217474_RT3.1697510287344373, POS_MZ232.9950726503974_RT2.799664807964424,	1	0.9230769230769231
NEG_MZ215.0168276632535_RT2.76586448771517, POS_MZ115.05061139453764_RT3.075588207899374, POS_MZ153.015981776982_RT4.908437811912692, POS_MZ179.98128915617383_RT1.5073836314980706, POS_MZ186.14905277744435_RT8.983862019275138, POS_MZ203.17680801999572_RT2.9070696255418498, POS_MZ226.1051259217474_RT3.1697510287344373, POS_MZ86.0323842776719_RT2.9996465344453735,	1	1.0
NEG_MZ215.0168276632535_RT2.76586448771517, POS_MZ115.05061139453764_RT3.075588207899374, POS_MZ132.5234492330965_RT3.118507094059924, POS_MZ170.1282367958087_RT8.623644022461196, POS_MZ179.98128915617383_RT1.5073836314980706, POS_MZ186.14905277744435_RT8.983862019275138, POS_MZ190.08635855759917_RT9.66977196404359, POS_MZ226.1051259217474_RT3.1697510287344373,	1	0.6666666666666666
NEG_MZ215.0168276632535_RT2.76586448771517, POS_MZ115.05061139453764_RT3.075588207899374, POS_MZ132.5234492330965_RT3.118507094059924, POS_MZ170.1282367958087_RT8.623644022461196, POS_MZ186.14905277744435_RT8.983862019275138, POS_MZ203.17680801999572_RT2.9070696255418498,	1	0.75
NEG_MZ215.0168276632535_RT2.76586448771517, POS_MZ115.05061139453764_RT3.075588207899374, POS_MZ124.03765102099347_RT4.3083739486856905, POS_MZ132.03748009885808_RT3.066983454454768, POS_MZ170.1282367958087_RT8.623644022461196, POS_MZ171.11310577553607_RT10.112185626839564, POS_MZ226.1051259217474_RT3.1697510287344373,	1	0.875
POS_MZ115.05061139453764_RT3.075588207899374, POS_MZ85.02905117568149_RT3.0177076012152138,	1	0.7333333333333333
NEG_MZ215.0168276632535_RT2.76586448771517, NEG_MZ303.1043151634282_RT1.9136565788980997, POS_MZ115.05061139453764_RT3.075588207899374, POS_MZ124.03765102099347_RT4.3083739486856905, POS_MZ132.5234492330965_RT3.118507094059924, POS_MZ170.1282367958087_RT8.623644022461196, POS_MZ186.14905277744435_RT8.983862019275138, POS_MZ197.99199758562807_RT1.5037731719626888, POS_MZ226.1051259217474_RT3.16975…	1	0.95
NEG_MZ215.0168276632535_RT2.76586448771517, POS_MZ115.05061139453764_RT3.075588207899374, POS_MZ132.5234492330965_RT3.118507094059924, POS_MZ170.1282367958087_RT8.623644022461196, POS_MZ186.14905277744435_RT8.983862019275138, POS_MZ226.1051259217474_RT3.1697510287344373, POS_MZ232.9950726503974_RT2.799664807964424,	1	0.631578947368421
NEG_MZ215.0168276632535_RT2.76586448771517, POS_MZ170.1282367958087_RT8.623644022461196, POS_MZ226.1051259217474_RT3.1697510287344373,	1	0.68
NEG_MZ215.0168276632535_RT2.76586448771517, NEG_MZ303.1043151634282_RT1.9136565788980997, POS_MZ115.05061139453764_RT3.075588207899374, POS_MZ124.03765102099347_RT4.3083739486856905, POS_MZ132.5234492330965_RT3.118507094059924, POS_MZ186.14905277744435_RT8.983862019275138, POS_MZ226.1051259217474_RT3.1697510287344373, POS_MZ98.0969625903714_RT10.160652479780962,	1	0.9545454545454546
NEG_MZ215.0168276632535_RT2.76586448771517, NEG_MZ242.07692321932652_RT1.9382490482438723, POS_MZ115.05061139453764_RT3.075588207899374, POS_MZ124.03765102099347_RT4.3083739486856905, POS_MZ173.03056040362438_RT3.1679740999672985, POS_MZ186.14905277744435_RT8.983862019275138, POS_MZ194.08134066829066_RT10.45462132560804, POS_MZ226.1051259217474_RT3.1697510287344373,	1	0.8461538461538461
NEG_MZ215.0168276632535_RT2.76586448771517, NEG_MZ242.07692321932652_RT1.9382490482438723, POS_MZ115.05061139453764_RT3.075588207899374, POS_MZ124.03765102099347_RT4.3083739486856905, POS_MZ126.09164703633141_RT10.211234736418044, POS_MZ173.03056040362438_RT3.1679740999672985, POS_MZ186.14905277744435_RT8.983862019275138, POS_MZ226.1051259217474_RT3.1697510287344373,	1	0.8888888888888888
NEG_MZ215.0168276632535_RT2.76586448771517, POS_MZ115.05061139453764_RT3.075588207899374, POS_MZ126.09164703633141_RT10.211234736418044, POS_MZ173.03056040362438_RT3.1679740999672985, POS_MZ179.98128915617383_RT1.5073836314980706, POS_MZ186.14905277744435_RT8.983862019275138, POS_MZ226.1051259217474_RT3.1697510287344373,	1	0.9545454545454546
NEG_MZ215.0168276632535_RT2.76586448771517, POS_MZ115.05061139453764_RT3.075588207899374, POS_MZ170.1282367958087_RT8.623644022461196, POS_MZ171.11310577553607_RT10.112185626839564, POS_MZ173.03056040362438_RT3.1679740999672985, POS_MZ186.14905277744435_RT8.983862019275138, POS_MZ232.9950726503974_RT2.799664807964424, POS_MZ255.09773767688822_RT2.412685549660266,	1	0.7
NEG_MZ147.0287627360182_RT2.786539589248753, NEG_MZ87.04364378734302_RT9.213530567346618, POS_MZ115.05061139453764_RT3.075588207899374,	1	0.7
NEG_MZ170.08124575328864_RT11.813211512889174, NEG_MZ215.0168276632535_RT2.76586448771517, NEG_MZ87.04364378734302_RT9.213530567346618, POS_MZ115.05061139453764_RT3.075588207899374, POS_MZ173.03056040362438_RT3.1679740999672985, POS_MZ186.14905277744435_RT8.983862019275138,	1	0.95
NEG_MZ215.0168276632535_RT2.76586448771517, POS_MZ115.05061139453764_RT3.075588207899374, POS_MZ132.5234492330965_RT3.118507094059924, POS_MZ179.98128915617383_RT1.5073836314980706, POS_MZ226.1051259217474_RT3.1697510287344373,	1	1.0
NEG_MZ215.0168276632535_RT2.76586448771517, POS_MZ173.118041089786_RT10.109183003538282, POS_MZ179.98128915617383_RT1.5073836314980706, POS_MZ186.14905277744435_RT8.983862019275138, POS_MZ226.1051259217474_RT3.1697510287344373,	1	0.8
NEG_MZ170.08124575328864_RT11.813211512889174, NEG_MZ215.0168276632535_RT2.76586448771517, POS_MZ124.03765102099347_RT4.3083739486856905, POS_MZ149.04506100890458_RT6.539726126969121, POS_MZ186.14905277744435_RT8.983862019275138, POS_MZ190.08635855759917_RT9.66977196404359, POS_MZ226.1051259217474_RT3.1697510287344373,	1	0.7894736842105263
NEG_MZ303.1043151634282_RT1.9136565788980997, POS_MZ115.05061139453764_RT3.075588207899374, POS_MZ124.03765102099347_RT4.3083739486856905, POS_MZ132.03748009885808_RT3.066983454454768, POS_MZ186.14905277744435_RT8.983862019275138, POS_MZ226.1051259217474_RT3.1697510287344373, POS_MZ232.9950726503974_RT2.799664807964424,	1	0.7916666666666666
NEG_MZ215.0168276632535_RT2.76586448771517, POS_MZ115.05061139453764_RT3.075588207899374, POS_MZ132.5234492330965_RT3.118507094059924, POS_MZ171.11310577553607_RT10.112185626839564, POS_MZ190.08635855759917_RT9.66977196404359, POS_MZ226.1051259217474_RT3.1697510287344373,	1	0.9444444444444444
NEG_MZ215.0168276632535_RT2.76586448771517, POS_MZ115.05061139453764_RT3.075588207899374, POS_MZ190.08635855759917_RT9.66977196404359, POS_MZ226.1051259217474_RT3.1697510287344373, POS_MZ255.09773767688822_RT2.412685549660266,	1	0.8823529411764706
POS_MZ115.05061139453764_RT3.075588207899374, POS_MZ124.03765102099347_RT4.3083739486856905, POS_MZ173.03056040362438_RT3.1679740999672985, POS_MZ232.9950726503974_RT2.799664807964424,	1	0.75
POS_MZ132.0375011416352_RT3.0411966250142086, POS_MZ132.5234492330965_RT3.118507094059924, POS_MZ226.1051259217474_RT3.1697510287344373,	1	0.9444444444444444
NEG_MZ215.0168276632535_RT2.76586448771517, NEG_MZ303.1043151634282_RT1.9136565788980997, POS_MZ115.05061139453764_RT3.075588207899374, POS_MZ124.03765102099347_RT4.3083739486856905, POS_MZ132.5234492330965_RT3.118507094059924, POS_MZ193.09514002930413_RT10.098359710376739, POS_MZ203.17680801999572_RT2.9070696255418498, POS_MZ226.1051259217474_RT3.1697510287344373,	1	0.7368421052631579
NEG_MZ215.0168276632535_RT2.76586448771517, NEG_MZ303.1043151634282_RT1.9136565788980997, POS_MZ186.14905277744435_RT8.983862019275138, POS_MZ193.09514002930413_RT10.098359710376739, POS_MZ226.1051259217474_RT3.1697510287344373,	1	0.8823529411764706
POS_MZ124.03765102099347_RT4.3083739486856905, POS_MZ171.02646522136075_RT2.980316734679367, POS_MZ232.9950726503974_RT2.799664807964424,	1	0.7142857142857143
POS_MZ132.5234492330965_RT3.118507094059924, POS_MZ173.11749407532722_RT9.904557910742724, POS_MZ226.1051259217474_RT3.1697510287344373,	1	0.92
NEG_MZ170.08124575328864_RT11.813211512889174, NEG_MZ215.0168276632535_RT2.76586448771517, POS_MZ115.05061139453764_RT3.075588207899374, POS_MZ173.03056040362438_RT3.1679740999672985, POS_MZ186.14905277744435_RT8.983862019275138, POS_MZ197.99199758562807_RT1.5037731719626888,	1	0.8947368421052632
POS_MZ170.1282367958087_RT8.623644022461196, POS_MZ173.03056040362438_RT3.1679740999672985, POS_MZ203.17680801999572_RT2.9070696255418498, POS_MZ226.1051259217474_RT3.1697510287344373, POS_MZ232.9950726503974_RT2.799664807964424,	1	0.8888888888888888
NEG_MZ215.0168276632535_RT2.76586448771517, POS_MZ115.05061139453764_RT3.075588207899374, POS_MZ171.02646522136075_RT2.980316734679367, POS_MZ179.98128915617383_RT1.5073836314980706, POS_MZ186.14905277744435_RT8.983862019275138, POS_MZ194.08134066829066_RT10.45462132560804, POS_MZ226.1051259217474_RT3.1697510287344373,	1	0.95
NEG_MZ215.0168276632535_RT2.76586448771517, NEG_MZ242.07692321932652_RT1.9382490482438723, POS_MZ115.05061139453764_RT3.075588207899374, POS_MZ124.03765102099347_RT4.3083739486856905, POS_MZ132.5234492330965_RT3.118507094059924, POS_MZ170.1282367958087_RT8.623644022461196, POS_MZ226.1051259217474_RT3.1697510287344373,	1	0.7222222222222222
NEG_MZ242.07692321932652_RT1.9382490482438723, POS_MZ115.05061139453764_RT3.075588207899374, POS_MZ132.0375011416352_RT3.0411966250142086, POS_MZ186.14905277744435_RT8.983862019275138, POS_MZ194.08134066829066_RT10.45462132560804, POS_MZ226.1051259217474_RT3.1697510287344373, POS_MZ232.9950726503974_RT2.799664807964424,	1	0.95
NEG_MZ215.0168276632535_RT2.76586448771517, POS_MZ115.05061139453764_RT3.075588207899374, POS_MZ149.044434250042_RT3.055734650356517, POS_MZ170.1282367958087_RT8.623644022461196, POS_MZ173.118041089786_RT10.109183003538282, POS_MZ179.98128915617383_RT1.5073836314980706, POS_MZ186.14905277744435_RT8.983862019275138,	1	0.8235294117647058
NEG_MZ215.0168276632535_RT2.76586448771517, NEG_MZ242.07692321932652_RT1.9382490482438723, NEG_MZ303.1043151634282_RT1.9136565788980997, POS_MZ115.05061139453764_RT3.075588207899374, POS_MZ132.5234492330965_RT3.118507094059924, POS_MZ170.1282367958087_RT8.623644022461196, POS_MZ226.1051259217474_RT3.1697510287344373, POS_MZ232.9950726503974_RT2.799664807964424,	1	0.875
POS_MZ131.0342051188151_RT3.020038093070837, POS_MZ171.02646522136075_RT2.980316734679367, POS_MZ226.1051259217474_RT3.1697510287344373,	1	0.8461538461538461
NEG_MZ215.0168276632535_RT2.76586448771517, NEG_MZ242.07692321932652_RT1.9382490482438723, POS_MZ115.05061139453764_RT3.075588207899374, POS_MZ124.03765102099347_RT4.3083739486856905, POS_MZ132.5234492330965_RT3.118507094059924, POS_MZ226.1051259217474_RT3.1697510287344373,	1	0.8333333333333334
NEG_MZ215.0168276632535_RT2.76586448771517, POS_MZ115.05061139453764_RT3.075588207899374, POS_MZ132.5234492330965_RT3.118507094059924, POS_MZ171.11310577553607_RT10.112185626839564, POS_MZ186.14905277744435_RT8.983862019275138, POS_MZ197.99199758562807_RT1.5037731719626888, POS_MZ226.1051259217474_RT3.1697510287344373, POS_MZ255.09773767688822_RT2.412685549660266,	1	0.6923076923076923
NEG_MZ170.08124575328864_RT11.813211512889174, NEG_MZ215.0168276632535_RT2.76586448771517, POS_MZ115.05061139453764_RT3.075588207899374, POS_MZ170.1282367958087_RT8.623644022461196, POS_MZ173.03056040362438_RT3.1679740999672985,	1	0.8888888888888888
NEG_MZ215.0168276632535_RT2.76586448771517, NEG_MZ242.07692321932652_RT1.9382490482438723, POS_MZ115.05061139453764_RT3.075588207899374, POS_MZ170.1282367958087_RT8.623644022461196, POS_MZ173.03056040362438_RT3.1679740999672985, POS_MZ186.14905277744435_RT8.983862019275138, POS_MZ197.99199758562807_RT1.5037731719626888, POS_MZ226.1051259217474_RT3.1697510287344373,	1	0.9375
POS_MZ115.05061139453764_RT3.075588207899374, POS_MZ170.1282367958087_RT8.623644022461196, POS_MZ173.03056040362438_RT3.1679740999672985, POS_MZ186.14905277744435_RT8.983862019275138, POS_MZ255.09773767688822_RT2.412685549660266,	1	0.88
NEG_MZ215.0168276632535_RT2.76586448771517, POS_MZ115.05061139453764_RT3.075588207899374, POS_MZ131.0342051188151_RT3.020038093070837, POS_MZ173.118041089786_RT10.109183003538282, POS_MZ226.1051259217474_RT3.1697510287344373,	1	1.0
NEG_MZ148.0319597837361_RT2.7940682907398307, POS_MZ226.1051259217474_RT3.1697510287344373,	1	0.8666666666666667
POS_MZ115.05061139453764_RT3.075588207899374, POS_MZ186.14905277744435_RT8.983862019275138, POS_MZ226.1051259217474_RT3.1697510287344373, POS_MZ232.9950726503974_RT2.799664807964424, POS_MZ86.0323842776719_RT2.9996465344453735,	1	1.0
NEG_MZ215.0168276632535_RT2.76586448771517, NEG_MZ303.1043151634282_RT1.9136565788980997, POS_MZ115.05061139453764_RT3.075588207899374, POS_MZ132.5234492330965_RT3.118507094059924, POS_MZ173.118041089786_RT10.109183003538282, POS_MZ226.1051259217474_RT3.1697510287344373,	1	0.8947368421052632
POS_MZ186.14905277744435_RT8.983862019275138, POS_MZ85.02905117568149_RT3.0177076012152138,	1	0.9
POS_MZ115.05061139453764_RT3.075588207899374, POS_MZ124.03765102099347_RT4.3083739486856905, POS_MZ173.03056040362438_RT3.1679740999672985, POS_MZ173.118041089786_RT10.109183003538282, POS_MZ226.1051259217474_RT3.1697510287344373, POS_MZ232.9950726503974_RT2.799664807964424,	1	0.7333333333333333
NEG_MZ170.08124575328864_RT11.813211512889174, NEG_MZ215.0168276632535_RT2.76586448771517, POS_MZ124.03765102099347_RT4.3083739486856905, POS_MZ226.1051259217474_RT3.1697510287344373,	1	0.8636363636363636
NEG_MZ215.0168276632535_RT2.76586448771517, POS_MZ170.1282367958087_RT8.623644022461196, POS_MZ173.03056040362438_RT3.1679740999672985, POS_MZ186.14905277744435_RT8.983862019275138, POS_MZ226.1051259217474_RT3.1697510287344373, POS_MZ232.9950726503974_RT2.799664807964424,	1	0.85
NEG_MZ215.0168276632535_RT2.76586448771517, NEG_MZ87.04364378734302_RT9.213530567346618, POS_MZ115.05061139453764_RT3.075588207899374, POS_MZ132.03748009885808_RT3.066983454454768, POS_MZ226.1051259217474_RT3.1697510287344373,	1	0.9285714285714286
NEG_MZ215.0168276632535_RT2.76586448771517, POS_MZ115.05061139453764_RT3.075588207899374, POS_MZ124.03765102099347_RT4.3083739486856905, POS_MZ132.03737796332163_RT2.8233344429933673, POS_MZ170.1282367958087_RT8.623644022461196, POS_MZ194.08134066829066_RT10.45462132560804, POS_MZ226.1051259217474_RT3.1697510287344373,	1	0.8421052631578947
NEG_MZ215.0168276632535_RT2.76586448771517, NEG_MZ242.07692321932652_RT1.9382490482438723, NEG_MZ87.04364378734302_RT9.213530567346618, POS_MZ115.05061139453764_RT3.075588207899374, POS_MZ124.03765102099347_RT4.3083739486856905, POS_MZ132.03748009885808_RT3.066983454454768, POS_MZ170.1282367958087_RT8.623644022461196, POS_MZ179.98128915617383_RT1.5073836314980706, POS_MZ186.14905277744435_RT8.983…	1	0.7857142857142857
NEG_MZ215.0168276632535_RT2.76586448771517, POS_MZ115.05061139453764_RT3.075588207899374, POS_MZ124.03765102099347_RT4.3083739486856905, POS_MZ132.5234492330965_RT3.118507094059924, POS_MZ173.11749407532722_RT9.904557910742724, POS_MZ173.118041089786_RT10.109183003538282, POS_MZ226.1051259217474_RT3.1697510287344373,	1	0.9375
NEG_MZ87.04364378734302_RT9.213530567346618, POS_MZ173.03056040362438_RT3.1679740999672985,	1	0.875
NEG_MZ215.0168276632535_RT2.76586448771517, POS_MZ115.05061139453764_RT3.075588207899374, POS_MZ124.03765102099347_RT4.3083739486856905, POS_MZ132.5234492330965_RT3.118507094059924, POS_MZ170.1282367958087_RT8.623644022461196, POS_MZ173.03056040362438_RT3.1679740999672985, POS_MZ193.09514002930413_RT10.098359710376739, POS_MZ197.99199758562807_RT1.5037731719626888, POS_MZ226.1051259217474_RT3.169…	1	0.8823529411764706
NEG_MZ215.0168276632535_RT2.76586448771517, POS_MZ115.05061139453764_RT3.075588207899374, POS_MZ170.1282367958087_RT8.623644022461196, POS_MZ173.03056040362438_RT3.1679740999672985, POS_MZ173.11749407532722_RT9.904557910742724, POS_MZ179.98128915617383_RT1.5073836314980706, POS_MZ186.14905277744435_RT8.983862019275138, POS_MZ226.1051259217474_RT3.1697510287344373,	1	0.8571428571428571
NEG_MZ215.0168276632535_RT2.76586448771517, NEG_MZ242.07692321932652_RT1.9382490482438723, POS_MZ115.05061139453764_RT3.075588207899374, POS_MZ124.03765102099347_RT4.3083739486856905, POS_MZ132.5234492330965_RT3.118507094059924, POS_MZ154.08655732941773_RT10.111814174982808, POS_MZ186.14905277744435_RT8.983862019275138, POS_MZ197.99199758562807_RT1.5037731719626888, POS_MZ226.1051259217474_RT3.16…	1	0.85
NEG_MZ170.08124575328864_RT11.813211512889174, NEG_MZ215.0168276632535_RT2.76586448771517, POS_MZ115.05061139453764_RT3.075588207899374, POS_MZ124.03765102099347_RT4.3083739486856905, POS_MZ132.5234492330965_RT3.118507094059924, POS_MZ186.14905277744435_RT8.983862019275138, POS_MZ226.1051259217474_RT3.1697510287344373,	1	0.9411764705882353
NEG_MZ215.0168276632535_RT2.76586448771517, POS_MZ115.05061139453764_RT3.075588207899374, POS_MZ149.0450442734585_RT6.608278034394225, POS_MZ170.1282367958087_RT8.623644022461196, POS_MZ173.03056040362438_RT3.1679740999672985, POS_MZ186.14905277744435_RT8.983862019275138, POS_MZ226.1051259217474_RT3.1697510287344373, POS_MZ232.9950726503974_RT2.799664807964424,	1	0.9444444444444444
POS_MZ115.05061139453764_RT3.075588207899374, POS_MZ170.1282367958087_RT8.623644022461196, POS_MZ173.03056040362438_RT3.1679740999672985, POS_MZ173.118041089786_RT10.109183003538282, POS_MZ186.14905277744435_RT8.983862019275138, POS_MZ194.08134066829066_RT10.45462132560804, POS_MZ226.1051259217474_RT3.1697510287344373, POS_MZ232.9950726503974_RT2.799664807964424,	1	0.8421052631578947
POS_MZ173.03056040362438_RT3.1679740999672985, POS_MZ197.99199758562807_RT1.5037731719626888, POS_MZ226.1051259217474_RT3.1697510287344373,	1	0.8
NEG_MZ170.08124575328864_RT11.813211512889174, NEG_MZ215.0168276632535_RT2.76586448771517, NEG_MZ303.1043151634282_RT1.9136565788980997, POS_MZ115.05061139453764_RT3.075588207899374, POS_MZ124.03765102099347_RT4.3083739486856905, POS_MZ170.1282367958087_RT8.623644022461196, POS_MZ226.1051259217474_RT3.1697510287344373, POS_MZ86.0323842776719_RT2.9996465344453735,	1	0.6842105263157895
NEG_MZ215.0168276632535_RT2.76586448771517, POS_MZ170.1282367958087_RT8.623644022461196, POS_MZ186.14905277744435_RT8.983862019275138, POS_MZ203.17680801999572_RT2.9070696255418498,	1	0.9444444444444444
NEG_MZ215.0168276632535_RT2.76586448771517, POS_MZ115.05061139453764_RT3.075588207899374, POS_MZ173.03056040362438_RT3.1679740999672985, POS_MZ197.99199758562807_RT1.5037731719626888, POS_MZ226.1051259217474_RT3.1697510287344373, POS_MZ232.9950726503974_RT2.799664807964424,	1	0.84
NEG_MZ170.08124575328864_RT11.813211512889174, NEG_MZ215.0168276632535_RT2.76586448771517, POS_MZ115.05061139453764_RT3.075588207899374, POS_MZ173.118041089786_RT10.109183003538282, POS_MZ186.14905277744435_RT8.983862019275138, POS_MZ86.0323842776719_RT2.9996465344453735,	1	0.7058823529411765
POS_MZ115.05061139453764_RT3.075588207899374, POS_MZ132.03737796332163_RT2.8233344429933673, POS_MZ170.1282367958087_RT8.623644022461196, POS_MZ171.11310577553607_RT10.112185626839564, POS_MZ226.1051259217474_RT3.1697510287344373, POS_MZ232.9950726503974_RT2.799664807964424,	1	0.9166666666666666
NEG_MZ215.0168276632535_RT2.76586448771517, NEG_MZ242.07692321932652_RT1.9382490482438723, POS_MZ115.05061139453764_RT3.075588207899374, POS_MZ124.03765102099347_RT4.3083739486856905, POS_MZ132.5234492330965_RT3.118507094059924, POS_MZ170.1282367958087_RT8.623644022461196, POS_MZ171.11310577553607_RT10.112185626839564, POS_MZ186.14905277744435_RT8.983862019275138, POS_MZ226.1051259217474_RT3.1697…	1	1.0
NEG_MZ170.08124575328864_RT11.813211512889174, NEG_MZ215.0168276632535_RT2.76586448771517, POS_MZ115.05061139453764_RT3.075588207899374, POS_MZ171.02646522136075_RT2.980316734679367, POS_MZ179.98128915617383_RT1.5073836314980706, POS_MZ186.14905277744435_RT8.983862019275138,	1	0.8823529411764706
NEG_MZ101.02289942309102_RT5.16861784870421, NEG_MZ215.0168276632535_RT2.76586448771517, NEG_MZ303.1043151634282_RT1.9136565788980997, POS_MZ115.05061139453764_RT3.075588207899374, POS_MZ124.03765102099347_RT4.3083739486856905, POS_MZ132.5234492330965_RT3.118507094059924, POS_MZ170.1282367958087_RT8.623644022461196, POS_MZ186.14905277744435_RT8.983862019275138, POS_MZ226.1051259217474_RT3.1697510…	1	0.9090909090909091
POS_MZ115.05061139453764_RT3.075588207899374, POS_MZ132.5234492330965_RT3.118507094059924, POS_MZ171.02646522136075_RT2.980316734679367, POS_MZ186.14905277744435_RT8.983862019275138,	1	0.8235294117647058
NEG_MZ215.0168276632535_RT2.76586448771517, POS_MZ115.05061139453764_RT3.075588207899374, POS_MZ170.1282367958087_RT8.623644022461196, POS_MZ173.03056040362438_RT3.1679740999672985, POS_MZ186.14905277744435_RT8.983862019275138, POS_MZ255.09773767688822_RT2.412685549660266,	1	0.8421052631578947
NEG_MZ215.0168276632535_RT2.76586448771517, POS_MZ115.05061139453764_RT3.075588207899374, POS_MZ173.03056040362438_RT3.1679740999672985, POS_MZ186.14905277744435_RT8.983862019275138, POS_MZ190.08635855759917_RT9.66977196404359, POS_MZ194.08134066829066_RT10.45462132560804,	1	0.7647058823529411
POS_MZ115.05061139453764_RT3.075588207899374, POS_MZ171.02646522136075_RT2.980316734679367, POS_MZ173.11749407532722_RT9.904557910742724, POS_MZ186.14905277744435_RT8.983862019275138,	1	0.8333333333333334
NEG_MZ215.0168276632535_RT2.76586448771517, POS_MZ115.05061139453764_RT3.075588207899374, POS_MZ132.5234492330965_RT3.118507094059924, POS_MZ186.14905277744435_RT8.983862019275138, POS_MZ226.1051259217474_RT3.1697510287344373, POS_MZ255.09773767688822_RT2.412685549660266,	1	0.7619047619047619
NEG_MZ303.1043151634282_RT1.9136565788980997, POS_MZ124.03765102099347_RT4.3083739486856905, POS_MZ132.5234492330965_RT3.118507094059924, POS_MZ186.14905277744435_RT8.983862019275138, POS_MZ226.1051259217474_RT3.1697510287344373,	1	0.6
NEG_MZ215.0168276632535_RT2.76586448771517, NEG_MZ242.07692321932652_RT1.9382490482438723, POS_MZ124.03765102099347_RT4.3083739486856905, POS_MZ226.1051259217474_RT3.1697510287344373, POS_MZ255.09773767688822_RT2.412685549660266,	1	0.7692307692307693
NEG_MZ215.0168276632535_RT2.76586448771517, NEG_MZ303.1043151634282_RT1.9136565788980997, POS_MZ186.14905277744435_RT8.983862019275138, POS_MZ190.08635855759917_RT9.66977196404359, POS_MZ226.1051259217474_RT3.1697510287344373,	1	0.875
NEG_MZ215.0168276632535_RT2.76586448771517, POS_MZ115.05061139453764_RT3.075588207899374, POS_MZ126.09164703633141_RT10.211234736418044, POS_MZ170.1282367958087_RT8.623644022461196, POS_MZ173.03056040362438_RT3.1679740999672985, POS_MZ186.14905277744435_RT8.983862019275138,	1	0.875
POS_MZ115.05061139453764_RT3.075588207899374, POS_MZ124.03765102099347_RT4.3083739486856905, POS_MZ132.0375011416352_RT3.0411966250142086, POS_MZ232.9950726503974_RT2.799664807964424,	1	0.8571428571428571
NEG_MZ215.0168276632535_RT2.76586448771517, POS_MZ115.05061139453764_RT3.075588207899374, POS_MZ132.03748009885808_RT3.066983454454768, POS_MZ171.11310577553607_RT10.112185626839564, POS_MZ186.14905277744435_RT8.983862019275138,	1	0.7894736842105263
NEG_MZ303.1043151634282_RT1.9136565788980997, POS_MZ115.05061139453764_RT3.075588207899374, POS_MZ173.03056040362438_RT3.1679740999672985, POS_MZ190.08635855759917_RT9.66977196404359, POS_MZ226.1051259217474_RT3.1697510287344373, POS_MZ232.9950726503974_RT2.799664807964424,	1	0.7647058823529411
NEG_MZ242.07692321932652_RT1.9382490482438723, NEG_MZ87.04364378734302_RT9.213530567346618, POS_MZ173.03056040362438_RT3.1679740999672985, POS_MZ186.14905277744435_RT8.983862019275138,	1	0.6923076923076923
NEG_MZ215.0168276632535_RT2.76586448771517, NEG_MZ242.07692321932652_RT1.9382490482438723, POS_MZ115.05061139453764_RT3.075588207899374, POS_MZ124.03765102099347_RT4.3083739486856905, POS_MZ132.0375011416352_RT3.0411966250142086, POS_MZ170.1282367958087_RT8.623644022461196, POS_MZ179.98128915617383_RT1.5073836314980706, POS_MZ186.14905277744435_RT8.983862019275138, POS_MZ203.17680801999572_RT2.90…	1	0.8333333333333334
NEG_MZ215.0168276632535_RT2.76586448771517, POS_MZ115.05061139453764_RT3.075588207899374, POS_MZ124.03765102099347_RT4.3083739486856905, POS_MZ132.5234492330965_RT3.118507094059924, POS_MZ197.99199758562807_RT1.5037731719626888, POS_MZ226.1051259217474_RT3.1697510287344373,	1	0.7777777777777778
NEG_MZ215.0168276632535_RT2.76586448771517, POS_MZ115.05061139453764_RT3.075588207899374, POS_MZ124.03765102099347_RT4.3083739486856905, POS_MZ132.03748009885808_RT3.066983454454768, POS_MZ171.11310577553607_RT10.112185626839564, POS_MZ226.1051259217474_RT3.1697510287344373,	1	0.8888888888888888
NEG_MZ215.0168276632535_RT2.76586448771517, POS_MZ115.05061139453764_RT3.075588207899374, POS_MZ132.5234492330965_RT3.118507094059924, POS_MZ173.118041089786_RT10.109183003538282, POS_MZ179.98128915617383_RT1.5073836314980706, POS_MZ226.1051259217474_RT3.1697510287344373,	1	0.8333333333333334
POS_MZ115.05061139453764_RT3.075588207899374, POS_MZ132.5234492330965_RT3.118507094059924, POS_MZ171.11310577553607_RT10.112185626839564, POS_MZ173.03056040362438_RT3.1679740999672985, POS_MZ186.14905277744435_RT8.983862019275138, POS_MZ193.09514002930413_RT10.098359710376739, POS_MZ226.1051259217474_RT3.1697510287344373,	1	0.9473684210526315
NEG_MZ303.1043151634282_RT1.9136565788980997, POS_MZ115.05061139453764_RT3.075588207899374, POS_MZ132.5234492330965_RT3.118507094059924, POS_MZ171.02646522136075_RT2.980316734679367, POS_MZ186.14905277744435_RT8.983862019275138, POS_MZ197.99199758562807_RT1.5037731719626888, POS_MZ226.1051259217474_RT3.1697510287344373,	1	0.9565217391304348
NEG_MZ215.0168276632535_RT2.76586448771517, POS_MZ115.05061139453764_RT3.075588207899374, POS_MZ173.03056040362438_RT3.1679740999672985, POS_MZ179.98128915617383_RT1.5073836314980706, POS_MZ186.14905277744435_RT8.983862019275138, POS_MZ190.08635855759917_RT9.66977196404359, POS_MZ226.1051259217474_RT3.1697510287344373,	1	0.9285714285714286
NEG_MZ215.0168276632535_RT2.76586448771517, POS_MZ197.99199758562807_RT1.5037731719626888, POS_MZ203.17680801999572_RT2.9070696255418498, POS_MZ226.1051259217474_RT3.1697510287344373,	1	0.9
POS_MZ170.1282367958087_RT8.623644022461196, POS_MZ171.02646522136075_RT2.980316734679367, POS_MZ173.11749407532722_RT9.904557910742724, POS_MZ186.14905277744435_RT8.983862019275138, POS_MZ203.17680801999572_RT2.9070696255418498, POS_MZ226.1051259217474_RT3.1697510287344373,	1	0.8823529411764706
NEG_MZ215.0168276632535_RT2.76586448771517, NEG_MZ242.07692321932652_RT1.9382490482438723, POS_MZ115.05061139453764_RT3.075588207899374, POS_MZ124.03765102099347_RT4.3083739486856905, POS_MZ132.03748009885808_RT3.066983454454768, POS_MZ170.1282367958087_RT8.623644022461196, POS_MZ186.14905277744435_RT8.983862019275138, POS_MZ194.08134066829066_RT10.45462132560804, POS_MZ226.1051259217474_RT3.1697…	1	0.75
NEG_MZ215.0168276632535_RT2.76586448771517, POS_MZ170.1282367958087_RT8.623644022461196, POS_MZ171.11310577553607_RT10.112185626839564, POS_MZ186.14905277744435_RT8.983862019275138, POS_MZ203.17680801999572_RT2.9070696255418498, POS_MZ226.1051259217474_RT3.1697510287344373,	1	0.8
NEG_MZ148.0319597837361_RT2.7940682907398307, NEG_MZ215.0168276632535_RT2.76586448771517, POS_MZ115.05061139453764_RT3.075588207899374, POS_MZ124.03765102099347_RT4.3083739486856905, POS_MZ179.98128915617383_RT1.5073836314980706, POS_MZ203.17680801999572_RT2.9070696255418498,	1	0.8421052631578947
NEG_MZ215.0168276632535_RT2.76586448771517, POS_MZ115.05061139453764_RT3.075588207899374, POS_MZ124.03765102099347_RT4.3083739486856905, POS_MZ173.03056040362438_RT3.1679740999672985, POS_MZ194.08134066829066_RT10.45462132560804,	1	0.7916666666666666
NEG_MZ215.0168276632535_RT2.76586448771517, NEG_MZ242.07692321932652_RT1.9382490482438723, POS_MZ115.05061139453764_RT3.075588207899374, POS_MZ124.03765102099347_RT4.3083739486856905, POS_MZ132.5234492330965_RT3.118507094059924, POS_MZ179.98128915617383_RT1.5073836314980706, POS_MZ186.14905277744435_RT8.983862019275138, POS_MZ190.08635855759917_RT9.66977196404359, POS_MZ226.1051259217474_RT3.1697…	1	1.0
NEG_MZ215.0168276632535_RT2.76586448771517, NEG_MZ87.04364378734302_RT9.213530567346618, POS_MZ115.05061139453764_RT3.075588207899374, POS_MZ132.0375011416352_RT3.0411966250142086, POS_MZ197.99199758562807_RT1.5037731719626888, POS_MZ226.1051259217474_RT3.1697510287344373,	1	1.0
POS_MZ115.05061139453764_RT3.075588207899374, POS_MZ131.0342051188151_RT3.020038093070837, POS_MZ186.14905277744435_RT8.983862019275138, POS_MZ232.9950726503974_RT2.799664807964424,	1	0.8666666666666667
NEG_MZ215.0168276632535_RT2.76586448771517, NEG_MZ242.07692321932652_RT1.9382490482438723, POS_MZ115.05061139453764_RT3.075588207899374, POS_MZ124.03765102099347_RT4.3083739486856905, POS_MZ132.5234492330965_RT3.118507094059924, POS_MZ170.1282367958087_RT8.623644022461196, POS_MZ194.08134066829066_RT10.45462132560804, POS_MZ226.1051259217474_RT3.1697510287344373,	1	0.85
POS_MZ115.05061139453764_RT3.075588207899374, POS_MZ124.03765102099347_RT4.3083739486856905, POS_MZ132.03748009885808_RT3.066983454454768, POS_MZ186.14905277744435_RT8.983862019275138, POS_MZ232.9950726503974_RT2.799664807964424,	1	0.8333333333333334
NEG_MZ215.0168276632535_RT2.76586448771517, POS_MZ115.05061139453764_RT3.075588207899374, POS_MZ126.09164703633141_RT10.211234736418044, POS_MZ170.1282367958087_RT8.623644022461196, POS_MZ226.1051259217474_RT3.1697510287344373,	1	0.7333333333333333
NEG_MZ215.0168276632535_RT2.76586448771517, POS_MZ115.05061139453764_RT3.075588207899374, POS_MZ124.03765102099347_RT4.3083739486856905, POS_MZ132.03748009885808_RT3.066983454454768, POS_MZ194.08134066829066_RT10.45462132560804, POS_MZ226.1051259217474_RT3.1697510287344373,	1	0.8695652173913043
NEG_MZ215.0168276632535_RT2.76586448771517, POS_MZ115.05061139453764_RT3.075588207899374, POS_MZ124.03765102099347_RT4.3083739486856905, POS_MZ173.03056040362438_RT3.1679740999672985, POS_MZ186.14905277744435_RT8.983862019275138, POS_MZ197.99199758562807_RT1.5037731719626888, POS_MZ226.1051259217474_RT3.1697510287344373, POS_MZ232.9950726503974_RT2.799664807964424,	1	0.7857142857142857
NEG_MZ215.0168276632535_RT2.76586448771517, NEG_MZ242.07692321932652_RT1.9382490482438723, POS_MZ115.05061139453764_RT3.075588207899374, POS_MZ171.02646522136075_RT2.980316734679367, POS_MZ226.1051259217474_RT3.1697510287344373,	1	0.7894736842105263
NEG_MZ215.0168276632535_RT2.76586448771517, POS_MZ115.05061139453764_RT3.075588207899374, POS_MZ197.99199758562807_RT1.5037731719626888, POS_MZ226.1051259217474_RT3.1697510287344373, POS_MZ85.02905117568149_RT3.0177076012152138,	1	1.0
NEG_MZ215.0168276632535_RT2.76586448771517, POS_MZ115.05061139453764_RT3.075588207899374, POS_MZ124.03765102099347_RT4.3083739486856905, POS_MZ132.03748009885808_RT3.066983454454768, POS_MZ154.08655732941773_RT10.111814174982808, POS_MZ226.1051259217474_RT3.1697510287344373,	1	0.8823529411764706
NEG_MZ215.0168276632535_RT2.76586448771517, POS_MZ115.05061139453764_RT3.075588207899374, POS_MZ124.03765102099347_RT4.3083739486856905, POS_MZ132.03748009885808_RT3.066983454454768, POS_MZ179.98128915617383_RT1.5073836314980706, POS_MZ186.14905277744435_RT8.983862019275138, POS_MZ190.08635855759917_RT9.66977196404359,	1	0.9090909090909091
POS_MZ115.05061139453764_RT3.075588207899374, POS_MZ170.1282367958087_RT8.623644022461196, POS_MZ226.1051259217474_RT3.1697510287344373, POS_MZ232.9950726503974_RT2.799664807964424, POS_MZ86.0323842776719_RT2.9996465344453735,	1	0.8571428571428571
NEG_MZ215.0168276632535_RT2.76586448771517, POS_MZ115.05061139453764_RT3.075588207899374, POS_MZ124.03765102099347_RT4.3083739486856905, POS_MZ132.0375011416352_RT3.0411966250142086, POS_MZ179.98128915617383_RT1.5073836314980706, POS_MZ186.14905277744435_RT8.983862019275138, POS_MZ194.08134066829066_RT10.45462132560804,	1	0.9090909090909091
NEG_MZ215.0168276632535_RT2.76586448771517, NEG_MZ87.04364378734302_RT9.213530567346618, POS_MZ115.05061139453764_RT3.075588207899374, POS_MZ132.03748009885808_RT3.066983454454768, POS_MZ186.14905277744435_RT8.983862019275138, POS_MZ193.09514002930413_RT10.098359710376739, POS_MZ226.1051259217474_RT3.1697510287344373,	1	0.8125
POS_MZ115.05061139453764_RT3.075588207899374, POS_MZ124.03765102099347_RT4.3083739486856905, POS_MZ170.1282367958087_RT8.623644022461196, POS_MZ173.03056040362438_RT3.1679740999672985, POS_MZ226.1051259217474_RT3.1697510287344373,	1	0.7857142857142857
POS_MZ124.03765102099347_RT4.3083739486856905, POS_MZ132.5234492330965_RT3.118507094059924,	1	0.8
NEG_MZ215.0168276632535_RT2.76586448771517, POS_MZ115.05061139453764_RT3.075588207899374, POS_MZ126.09164703633141_RT10.211234736418044, POS_MZ149.044434250042_RT3.055734650356517, POS_MZ226.1051259217474_RT3.1697510287344373,	1	0.9545454545454546
NEG_MZ215.0168276632535_RT2.76586448771517, POS_MZ113.02378426828692_RT3.1326579420694602, POS_MZ186.14905277744435_RT8.983862019275138, POS_MZ197.99199758562807_RT1.5037731719626888, POS_MZ226.1051259217474_RT3.1697510287344373,	1	0.8888888888888888
NEG_MZ215.0168276632535_RT2.76586448771517, NEG_MZ303.1043151634282_RT1.9136565788980997, POS_MZ115.05061139453764_RT3.075588207899374, POS_MZ124.03765102099347_RT4.3083739486856905, POS_MZ173.03056040362438_RT3.1679740999672985, POS_MZ186.14905277744435_RT8.983862019275138, POS_MZ190.08635855759917_RT9.66977196404359, POS_MZ226.1051259217474_RT3.1697510287344373,	1	0.7692307692307693
POS_MZ115.05061139453764_RT3.075588207899374, POS_MZ170.1282367958087_RT8.623644022461196, POS_MZ173.03056040362438_RT3.1679740999672985, POS_MZ173.11749407532722_RT9.904557910742724, POS_MZ186.14905277744435_RT8.983862019275138, POS_MZ190.08635855759917_RT9.66977196404359, POS_MZ232.9950726503974_RT2.799664807964424,	1	0.7777777777777778
NEG_MZ215.0168276632535_RT2.76586448771517, POS_MZ115.05061139453764_RT3.075588207899374, POS_MZ124.03765102099347_RT4.3083739486856905, POS_MZ132.03748009885808_RT3.066983454454768, POS_MZ186.14905277744435_RT8.983862019275138, POS_MZ190.08635855759917_RT9.66977196404359, POS_MZ197.99199758562807_RT1.5037731719626888,	1	0.9583333333333334
NEG_MZ87.04364378734302_RT9.213530567346618, POS_MZ115.05061139453764_RT3.075588207899374, POS_MZ132.0375011416352_RT3.0411966250142086, POS_MZ226.1051259217474_RT3.1697510287344373,	1	0.5
POS_MZ115.05061139453764_RT3.075588207899374, POS_MZ132.5234492330965_RT3.118507094059924, POS_MZ186.14905277744435_RT8.983862019275138, POS_MZ226.1051259217474_RT3.1697510287344373, POS_MZ98.0969625903714_RT10.160652479780962,	1	0.75
NEG_MZ101.02289942309102_RT5.16861784870421, NEG_MZ215.0168276632535_RT2.76586448771517, POS_MZ115.05061139453764_RT3.075588207899374, POS_MZ132.5234492330965_RT3.118507094059924, POS_MZ170.1282367958087_RT8.623644022461196, POS_MZ226.1051259217474_RT3.1697510287344373,	1	0.95
POS_MZ115.05061139453764_RT3.075588207899374, POS_MZ173.03056040362438_RT3.1679740999672985, POS_MZ173.11749407532722_RT9.904557910742724, POS_MZ186.14905277744435_RT8.983862019275138, POS_MZ232.9950726503974_RT2.799664807964424,	1	0.8
NEG_MZ215.0168276632535_RT2.76586448771517, POS_MZ115.05061139453764_RT3.075588207899374, POS_MZ132.5234492330965_RT3.118507094059924, POS_MZ194.08134066829066_RT10.45462132560804, POS_MZ226.1051259217474_RT3.1697510287344373,	1	0.6666666666666666
NEG_MZ215.0168276632535_RT2.76586448771517, POS_MZ115.05061139453764_RT3.075588207899374, POS_MZ126.09164703633141_RT10.211234736418044, POS_MZ132.5234492330965_RT3.118507094059924, POS_MZ173.118041089786_RT10.109183003538282, POS_MZ226.1051259217474_RT3.1697510287344373,	1	0.7058823529411765
NEG_MZ170.08124575328864_RT11.813211512889174, NEG_MZ215.0168276632535_RT2.76586448771517, POS_MZ115.05061139453764_RT3.075588207899374, POS_MZ124.03765102099347_RT4.3083739486856905, POS_MZ171.02646522136075_RT2.980316734679367,	1	0.8235294117647058
NEG_MZ215.0168276632535_RT2.76586448771517, POS_MZ115.05061139453764_RT3.075588207899374, POS_MZ132.5234492330965_RT3.118507094059924, POS_MZ186.14905277744435_RT8.983862019275138, POS_MZ190.08635855759917_RT9.66977196404359, POS_MZ203.17680801999572_RT2.9070696255418498, POS_MZ226.1051259217474_RT3.1697510287344373,	1	0.92
NEG_MZ215.0168276632535_RT2.76586448771517, NEG_MZ242.07692321932652_RT1.9382490482438723, POS_MZ124.03765102099347_RT4.3083739486856905, POS_MZ132.5234492330965_RT3.118507094059924, POS_MZ170.1282367958087_RT8.623644022461196, POS_MZ186.14905277744435_RT8.983862019275138, POS_MZ226.1051259217474_RT3.1697510287344373,	1	0.9444444444444444
NEG_MZ147.0287627360182_RT2.786539589248753, NEG_MZ215.0168276632535_RT2.76586448771517, NEG_MZ87.04364378734302_RT9.213530567346618, POS_MZ115.05061139453764_RT3.075588207899374, POS_MZ124.03765102099347_RT4.3083739486856905,	1	0.9545454545454546
NEG_MZ170.08124575328864_RT11.813211512889174, POS_MZ132.5234492330965_RT3.118507094059924, POS_MZ186.14905277744435_RT8.983862019275138, POS_MZ190.08635855759917_RT9.66977196404359, POS_MZ226.1051259217474_RT3.1697510287344373,	1	0.8846153846153846
NEG_MZ215.0168276632535_RT2.76586448771517, POS_MZ173.03056040362438_RT3.1679740999672985, POS_MZ186.14905277744435_RT8.983862019275138, POS_MZ197.99199758562807_RT1.5037731719626888, POS_MZ226.1051259217474_RT3.1697510287344373,	1	0.9473684210526315
NEG_MZ215.0168276632535_RT2.76586448771517, POS_MZ115.05061139453764_RT3.075588207899374, POS_MZ170.1282367958087_RT8.623644022461196, POS_MZ173.03056040362438_RT3.1679740999672985, POS_MZ179.98128915617383_RT1.5073836314980706, POS_MZ186.14905277744435_RT8.983862019275138, POS_MZ190.08635855759917_RT9.66977196404359,	1	0.8823529411764706
NEG_MZ170.08124575328864_RT11.813211512889174, POS_MZ115.05061139453764_RT3.075588207899374, POS_MZ173.03056040362438_RT3.1679740999672985, POS_MZ186.14905277744435_RT8.983862019275138,	1	0.7857142857142857
NEG_MZ215.0168276632535_RT2.76586448771517, POS_MZ115.05061139453764_RT3.075588207899374, POS_MZ124.03765102099347_RT4.3083739486856905, POS_MZ132.5234492330965_RT3.118507094059924, POS_MZ154.08655732941773_RT10.111814174982808, POS_MZ186.14905277744435_RT8.983862019275138, POS_MZ187.00046925213326_RT2.8971139588290664, POS_MZ197.99199758562807_RT1.5037731719626888, POS_MZ226.1051259217474_RT3.16…	1	0.7619047619047619
POS_MZ132.5234492330965_RT3.118507094059924, POS_MZ190.08635855759917_RT9.66977196404359, POS_MZ226.1051259217474_RT3.1697510287344373,	1	0.75
NEG_MZ170.08124575328864_RT11.813211512889174, NEG_MZ215.0168276632535_RT2.76586448771517, NEG_MZ303.1043151634282_RT1.9136565788980997, POS_MZ115.05061139453764_RT3.075588207899374, POS_MZ170.1282367958087_RT8.623644022461196, POS_MZ186.14905277744435_RT8.983862019275138, POS_MZ226.1051259217474_RT3.1697510287344373, POS_MZ85.02905117568149_RT3.0177076012152138,	1	0.8888888888888888
POS_MZ115.05061139453764_RT3.075588207899374, POS_MZ132.5234492330965_RT3.118507094059924, POS_MZ173.03056040362438_RT3.1679740999672985, POS_MZ226.1051259217474_RT3.1697510287344373, POS_MZ232.9950726503974_RT2.799664807964424,	1	0.88
NEG_MZ215.0168276632535_RT2.76586448771517, POS_MZ115.05061139453764_RT3.075588207899374, POS_MZ170.1282367958087_RT8.623644022461196, POS_MZ173.03056040362438_RT3.1679740999672985, POS_MZ194.08134066829066_RT10.45462132560804, POS_MZ226.1051259217474_RT3.1697510287344373,	1	0.8888888888888888
POS_MZ115.05061139453764_RT3.075588207899374, POS_MZ132.03737796332163_RT2.8233344429933673, POS_MZ173.118041089786_RT10.109183003538282, POS_MZ226.1051259217474_RT3.1697510287344373,	1	0.8333333333333334
POS_MZ115.05061139453764_RT3.075588207899374, POS_MZ132.03737796332163_RT2.8233344429933673, POS_MZ173.118041089786_RT10.109183003538282,	1	0.8461538461538461
NEG_MZ215.0168276632535_RT2.76586448771517, NEG_MZ303.1043151634282_RT1.9136565788980997, POS_MZ115.05061139453764_RT3.075588207899374, POS_MZ171.02646522136075_RT2.980316734679367, POS_MZ186.14905277744435_RT8.983862019275138, POS_MZ226.1051259217474_RT3.1697510287344373,	1	0.7727272727272727
NEG_MZ215.0168276632535_RT2.76586448771517, POS_MZ115.05061139453764_RT3.075588207899374, POS_MZ126.09164703633141_RT10.211234736418044, POS_MZ186.14905277744435_RT8.983862019275138,	1	0.85
NEG_MZ215.0168276632535_RT2.76586448771517, NEG_MZ242.07692321932652_RT1.9382490482438723, POS_MZ115.05061139453764_RT3.075588207899374, POS_MZ124.03765102099347_RT4.3083739486856905, POS_MZ170.1282367958087_RT8.623644022461196, POS_MZ173.03056040362438_RT3.1679740999672985, POS_MZ186.14905277744435_RT8.983862019275138, POS_MZ226.1051259217474_RT3.1697510287344373, POS_MZ232.9950726503974_RT2.799…	1	0.8571428571428571
NEG_MZ215.0168276632535_RT2.76586448771517, POS_MZ115.05061139453764_RT3.075588207899374, POS_MZ132.0375011416352_RT3.0411966250142086, POS_MZ170.1282367958087_RT8.623644022461196, POS_MZ179.98128915617383_RT1.5073836314980706, POS_MZ186.14905277744435_RT8.983862019275138,	1	0.9090909090909091
POS_MZ115.05061139453764_RT3.075588207899374, POS_MZ154.08655732941773_RT10.111814174982808, POS_MZ173.03056040362438_RT3.1679740999672985, POS_MZ186.14905277744435_RT8.983862019275138,	1	0.875
NEG_MZ215.0168276632535_RT2.76586448771517, POS_MZ124.03765102099347_RT4.3083739486856905, POS_MZ186.14905277744435_RT8.983862019275138, POS_MZ187.00046925213326_RT2.8971139588290664, POS_MZ226.1051259217474_RT3.1697510287344373, POS_MZ232.9950726503974_RT2.799664807964424,	1	0.8260869565217391
NEG_MZ215.0168276632535_RT2.76586448771517, POS_MZ186.14905277744435_RT8.983862019275138, POS_MZ193.09514002930413_RT10.098359710376739, POS_MZ226.1051259217474_RT3.1697510287344373, POS_MZ255.09773767688822_RT2.412685549660266,	1	0.8235294117647058
NEG_MZ215.0168276632535_RT2.76586448771517, NEG_MZ242.07692321932652_RT1.9382490482438723, POS_MZ115.05061139453764_RT3.075588207899374, POS_MZ124.03765102099347_RT4.3083739486856905, POS_MZ132.5234492330965_RT3.118507094059924, POS_MZ173.11749407532722_RT9.904557910742724, POS_MZ186.14905277744435_RT8.983862019275138, POS_MZ226.1051259217474_RT3.1697510287344373,	1	0.8823529411764706
POS_MZ115.05061139453764_RT3.075588207899374, POS_MZ131.0342051188151_RT3.020038093070837, POS_MZ193.09514002930413_RT10.098359710376739, POS_MZ226.1051259217474_RT3.1697510287344373, POS_MZ232.9950726503974_RT2.799664807964424,	1	0.8823529411764706
POS_MZ115.05061139453764_RT3.075588207899374, POS_MZ131.0342051188151_RT3.020038093070837, POS_MZ170.1282367958087_RT8.623644022461196, POS_MZ232.9950726503974_RT2.799664807964424,	1	0.8823529411764706
NEG_MZ215.0168276632535_RT2.76586448771517, POS_MZ124.03765102099347_RT4.3083739486856905, POS_MZ132.5234492330965_RT3.118507094059924, POS_MZ170.1282367958087_RT8.623644022461196, POS_MZ186.14905277744435_RT8.983862019275138, POS_MZ197.99199758562807_RT1.5037731719626888, POS_MZ226.1051259217474_RT3.1697510287344373, POS_MZ255.09773767688822_RT2.412685549660266,	1	0.9333333333333333
NEG_MZ303.1043151634282_RT1.9136565788980997, POS_MZ115.05061139453764_RT3.075588207899374, POS_MZ132.5234492330965_RT3.118507094059924, POS_MZ170.1282367958087_RT8.623644022461196, POS_MZ186.14905277744435_RT8.983862019275138, POS_MZ203.17680801999572_RT2.9070696255418498, POS_MZ226.1051259217474_RT3.1697510287344373,	1	0.6666666666666666
NEG_MZ215.0168276632535_RT2.76586448771517, NEG_MZ87.04364378734302_RT9.213530567346618, POS_MZ115.05061139453764_RT3.075588207899374, POS_MZ197.99199758562807_RT1.5037731719626888,	1	0.7647058823529411
NEG_MZ215.0168276632535_RT2.76586448771517, NEG_MZ242.07692321932652_RT1.9382490482438723, POS_MZ226.1051259217474_RT3.1697510287344373, POS_MZ255.09773767688822_RT2.412685549660266,	1	0.85
POS_MZ115.05061139453764_RT3.075588207899374, POS_MZ124.03765102099347_RT4.3083739486856905, POS_MZ132.0375011416352_RT3.0411966250142086, POS_MZ186.14905277744435_RT8.983862019275138, POS_MZ232.9950726503974_RT2.799664807964424,	1	0.7222222222222222
NEG_MZ170.08124575328864_RT11.813211512889174, POS_MZ173.03056040362438_RT3.1679740999672985, POS_MZ186.14905277744435_RT8.983862019275138, POS_MZ232.9950726503974_RT2.799664807964424,	1	0.7647058823529411
POS_MZ115.05061139453764_RT3.075588207899374, POS_MZ132.5234492330965_RT3.118507094059924, POS_MZ179.98128915617383_RT1.5073836314980706,	1	0.8666666666666667
NEG_MZ215.0168276632535_RT2.76586448771517, POS_MZ115.05061139453764_RT3.075588207899374, POS_MZ132.03748009885808_RT3.066983454454768, POS_MZ170.1282367958087_RT8.623644022461196, POS_MZ186.14905277744435_RT8.983862019275138, POS_MZ193.09514002930413_RT10.098359710376739, POS_MZ203.17680801999572_RT2.9070696255418498, POS_MZ226.1051259217474_RT3.1697510287344373,	1	1.0
NEG_MZ215.0168276632535_RT2.76586448771517, POS_MZ173.11749407532722_RT9.904557910742724, POS_MZ186.14905277744435_RT8.983862019275138, POS_MZ255.09773767688822_RT2.412685549660266,	1	0.7777777777777778
NEG_MZ215.0168276632535_RT2.76586448771517, NEG_MZ242.07692321932652_RT1.9382490482438723, POS_MZ115.05061139453764_RT3.075588207899374, POS_MZ124.03765102099347_RT4.3083739486856905, POS_MZ170.1282367958087_RT8.623644022461196, POS_MZ173.03056040362438_RT3.1679740999672985, POS_MZ186.14905277744435_RT8.983862019275138, POS_MZ194.08134066829066_RT10.45462132560804, POS_MZ226.1051259217474_RT3.169…	1	0.8888888888888888
NEG_MZ129.01825476409914_RT3.614333511374668, NEG_MZ87.04364378734302_RT9.213530567346618, POS_MZ115.05061139453764_RT3.075588207899374, POS_MZ173.03056040362438_RT3.1679740999672985, POS_MZ179.98128915617383_RT1.5073836314980706, POS_MZ186.14905277744435_RT8.983862019275138, POS_MZ226.1051259217474_RT3.1697510287344373,	1	0.8571428571428571
NEG_MZ242.07692321932652_RT1.9382490482438723, POS_MZ115.05061139453764_RT3.075588207899374, POS_MZ132.0375011416352_RT3.0411966250142086, POS_MZ132.5234492330965_RT3.118507094059924, POS_MZ186.14905277744435_RT8.983862019275138, POS_MZ226.1051259217474_RT3.1697510287344373,	1	0.9629629629629629
NEG_MZ170.08124575328864_RT11.813211512889174, POS_MZ115.05061139453764_RT3.075588207899374, POS_MZ171.02646522136075_RT2.980316734679367,	1	0.7333333333333333
POS_MZ124.03765102099347_RT4.3083739486856905, POS_MZ132.03748009885808_RT3.066983454454768,	1	0.7058823529411765
POS_MZ115.05061139453764_RT3.075588207899374, POS_MZ132.5234492330965_RT3.118507094059924, POS_MZ170.1282367958087_RT8.623644022461196, POS_MZ226.1051259217474_RT3.1697510287344373,	1	0.7619047619047619
NEG_MZ215.0168276632535_RT2.76586448771517, POS_MZ124.03765102099347_RT4.3083739486856905, POS_MZ173.03056040362438_RT3.1679740999672985, POS_MZ186.14905277744435_RT8.983862019275138, POS_MZ203.17680801999572_RT2.9070696255418498,	1	0.782608695652174
POS_MZ115.05061139453764_RT3.075588207899374, POS_MZ132.0375011416352_RT3.0411966250142086, POS_MZ132.5234492330965_RT3.118507094059924, POS_MZ186.14905277744435_RT8.983862019275138, POS_MZ226.1051259217474_RT3.1697510287344373,	1	0.9333333333333333
NEG_MZ170.08124575328864_RT11.813211512889174, NEG_MZ215.0168276632535_RT2.76586448771517, POS_MZ115.05061139453764_RT3.075588207899374, POS_MZ170.1282367958087_RT8.623644022461196, POS_MZ173.03056040362438_RT3.1679740999672985, POS_MZ186.14905277744435_RT8.983862019275138, POS_MZ190.08635855759917_RT9.66977196404359, POS_MZ226.1051259217474_RT3.1697510287344373,	1	1.0
NEG_MZ215.0168276632535_RT2.76586448771517, POS_MZ115.05061139453764_RT3.075588207899374, POS_MZ124.03765102099347_RT4.3083739486856905, POS_MZ126.09164703633141_RT10.211234736418044, POS_MZ132.03748009885808_RT3.066983454454768, POS_MZ186.14905277744435_RT8.983862019275138, POS_MZ226.1051259217474_RT3.1697510287344373,	1	0.9375
NEG_MZ303.1043151634282_RT1.9136565788980997, POS_MZ115.05061139453764_RT3.075588207899374, POS_MZ124.03765102099347_RT4.3083739486856905, POS_MZ170.1282367958087_RT8.623644022461196, POS_MZ173.03056040362438_RT3.1679740999672985, POS_MZ186.14905277744435_RT8.983862019275138, POS_MZ226.1051259217474_RT3.1697510287344373, POS_MZ232.9950726503974_RT2.799664807964424,	1	0.8
NEG_MZ170.08124575328864_RT11.813211512889174, NEG_MZ215.0168276632535_RT2.76586448771517, NEG_MZ242.07692321932652_RT1.9382490482438723, POS_MZ115.05061139453764_RT3.075588207899374, POS_MZ132.5234492330965_RT3.118507094059924, POS_MZ170.1282367958087_RT8.623644022461196, POS_MZ186.14905277744435_RT8.983862019275138, POS_MZ226.1051259217474_RT3.1697510287344373,	1	0.9
NEG_MZ215.0168276632535_RT2.76586448771517, POS_MZ153.015981776982_RT4.908437811912692,	1	0.9090909090909091
POS_MZ115.05061139453764_RT3.075588207899374, POS_MZ170.1282367958087_RT8.623644022461196, POS_MZ173.03056040362438_RT3.1679740999672985, POS_MZ186.14905277744435_RT8.983862019275138, POS_MZ226.1051259217474_RT3.1697510287344373, POS_MZ232.9950726503974_RT2.799664807964424, POS_MZ296.0664275819838_RT1.8893328088334322,	1	0.7142857142857143
NEG_MZ215.0168276632535_RT2.76586448771517, NEG_MZ242.07692321932652_RT1.9382490482438723, NEG_MZ87.04364378734302_RT9.213530567346618, POS_MZ115.05061139453764_RT3.075588207899374, POS_MZ124.03765102099347_RT4.3083739486856905, POS_MZ126.09164703633141_RT10.211234736418044, POS_MZ131.0342051188151_RT3.020038093070837, POS_MZ170.1282367958087_RT8.623644022461196, POS_MZ226.1051259217474_RT3.16975…	1	0.9411764705882353
POS_MZ115.05061139453764_RT3.075588207899374, POS_MZ170.1282367958087_RT8.623644022461196, POS_MZ173.03056040362438_RT3.1679740999672985, POS_MZ186.14905277744435_RT8.983862019275138, POS_MZ203.17680801999572_RT2.9070696255418498, POS_MZ232.9950726503974_RT2.799664807964424,	1	0.7692307692307693
NEG_MZ215.0168276632535_RT2.76586448771517, POS_MZ115.05061139453764_RT3.075588207899374, POS_MZ124.03765102099347_RT4.3083739486856905, POS_MZ132.5234492330965_RT3.118507094059924, POS_MZ170.1282367958087_RT8.623644022461196, POS_MZ186.14905277744435_RT8.983862019275138, POS_MZ190.08635855759917_RT9.66977196404359, POS_MZ226.1051259217474_RT3.1697510287344373, POS_MZ98.0969625903714_RT10.1606524…	1	0.9130434782608695
NEG_MZ215.0168276632535_RT2.76586448771517, NEG_MZ242.07692321932652_RT1.9382490482438723, POS_MZ115.05061139453764_RT3.075588207899374, POS_MZ132.5234492330965_RT3.118507094059924, POS_MZ170.1282367958087_RT8.623644022461196, POS_MZ186.14905277744435_RT8.983862019275138, POS_MZ203.17680801999572_RT2.9070696255418498, POS_MZ226.1051259217474_RT3.1697510287344373, POS_MZ298.0638833868746_RT1.88984…	1	0.75
POS_MZ186.14905277744435_RT8.983862019275138, POS_MZ226.1051259217474_RT3.1697510287344373, POS_MZ232.9950726503974_RT2.799664807964424, POS_MZ86.0323842776719_RT2.9996465344453735,	1	0.7777777777777778
NEG_MZ215.0168276632535_RT2.76586448771517, POS_MZ115.05061139453764_RT3.075588207899374, POS_MZ132.0375011416352_RT3.0411966250142086, POS_MZ170.1282367958087_RT8.623644022461196, POS_MZ179.98128915617383_RT1.5073836314980706, POS_MZ186.14905277744435_RT8.983862019275138, POS_MZ226.1051259217474_RT3.1697510287344373,	1	0.8181818181818182
NEG_MZ215.0168276632535_RT2.76586448771517, NEG_MZ87.04364378734302_RT9.213530567346618, POS_MZ115.05061139453764_RT3.075588207899374, POS_MZ173.03056040362438_RT3.1679740999672985, POS_MZ173.118041089786_RT10.109183003538282, POS_MZ186.14905277744435_RT8.983862019275138, POS_MZ226.1051259217474_RT3.1697510287344373,	1	0.8333333333333334
NEG_MZ242.07692321932652_RT1.9382490482438723, NEG_MZ87.04364378734302_RT9.213530567346618, POS_MZ115.05061139453764_RT3.075588207899374, POS_MZ173.03056040362438_RT3.1679740999672985, POS_MZ186.14905277744435_RT8.983862019275138, POS_MZ226.1051259217474_RT3.1697510287344373, POS_MZ232.9950726503974_RT2.799664807964424,	1	0.7333333333333333
NEG_MZ215.0168276632535_RT2.76586448771517, POS_MZ115.05061139453764_RT3.075588207899374, POS_MZ170.1282367958087_RT8.623644022461196, POS_MZ173.03056040362438_RT3.1679740999672985,	1	0.8888888888888888
NEG_MZ170.08124575328864_RT11.813211512889174, NEG_MZ215.0168276632535_RT2.76586448771517, POS_MZ115.05061139453764_RT3.075588207899374, POS_MZ179.98128915617383_RT1.5073836314980706, POS_MZ186.14905277744435_RT8.983862019275138, POS_MZ85.02905117568149_RT3.0177076012152138,	1	0.9473684210526315
POS_MZ115.05061139453764_RT3.075588207899374, POS_MZ170.1282367958087_RT8.623644022461196, POS_MZ173.03056040362438_RT3.1679740999672985, POS_MZ186.14905277744435_RT8.983862019275138, POS_MZ203.17680801999572_RT2.9070696255418498,	1	0.6923076923076923
POS_MZ115.05061139453764_RT3.075588207899374, POS_MZ173.03056040362438_RT3.1679740999672985, POS_MZ186.14905277744435_RT8.983862019275138, POS_MZ193.09514002930413_RT10.098359710376739, POS_MZ226.1051259217474_RT3.1697510287344373, POS_MZ232.9950726503974_RT2.799664807964424,	1	0.7368421052631579
POS_MZ115.05061139453764_RT3.075588207899374, POS_MZ132.5234492330965_RT3.118507094059924, POS_MZ186.14905277744435_RT8.983862019275138, POS_MZ197.99199758562807_RT1.5037731719626888, POS_MZ226.1051259217474_RT3.1697510287344373,	1	0.9411764705882353
NEG_MZ303.1043151634282_RT1.9136565788980997, POS_MZ115.05061139453764_RT3.075588207899374, POS_MZ124.03765102099347_RT4.3083739486856905, POS_MZ149.0450442734585_RT6.608278034394225, POS_MZ170.1282367958087_RT8.623644022461196, POS_MZ171.02646522136075_RT2.980316734679367, POS_MZ186.14905277744435_RT8.983862019275138, POS_MZ226.1051259217474_RT3.1697510287344373, POS_MZ232.9950726503974_RT2.7996…	1	0.7777777777777778
NEG_MZ215.0168276632535_RT2.76586448771517, POS_MZ115.05061139453764_RT3.075588207899374, POS_MZ171.02646522136075_RT2.980316734679367, POS_MZ186.14905277744435_RT8.983862019275138, POS_MZ203.17680801999572_RT2.9070696255418498, POS_MZ226.1051259217474_RT3.1697510287344373,	1	0.9090909090909091
POS_MZ132.5234492330965_RT3.118507094059924, POS_MZ179.98128915617383_RT1.5073836314980706, POS_MZ186.14905277744435_RT8.983862019275138, POS_MZ190.08635855759917_RT9.66977196404359, POS_MZ226.1051259217474_RT3.1697510287344373,	1	0.8461538461538461
NEG_MZ215.0168276632535_RT2.76586448771517, NEG_MZ242.07692321932652_RT1.9382490482438723, POS_MZ124.03765102099347_RT4.3083739486856905, POS_MZ132.5234492330965_RT3.118507094059924, POS_MZ186.14905277744435_RT8.983862019275138, POS_MZ194.08134066829066_RT10.45462132560804, POS_MZ226.1051259217474_RT3.1697510287344373,	1	0.7647058823529411
NEG_MZ215.0168276632535_RT2.76586448771517, POS_MZ115.05061139453764_RT3.075588207899374, POS_MZ132.5234492330965_RT3.118507094059924, POS_MZ170.1282367958087_RT8.623644022461196, POS_MZ179.98128915617383_RT1.5073836314980706, POS_MZ186.14905277744435_RT8.983862019275138, POS_MZ226.1051259217474_RT3.1697510287344373,	1	1.0
POS_MZ124.03765102099347_RT4.3083739486856905, POS_MZ132.03737796332163_RT2.8233344429933673, POS_MZ226.1051259217474_RT3.1697510287344373, POS_MZ232.9950726503974_RT2.799664807964424,	1	0.7222222222222222
NEG_MZ87.04364378734302_RT9.213530567346618, POS_MZ124.03765102099347_RT4.3083739486856905, POS_MZ173.03056040362438_RT3.1679740999672985,	1	0.7692307692307693
POS_MZ115.05061139453764_RT3.075588207899374, POS_MZ171.02646522136075_RT2.980316734679367, POS_MZ173.118041089786_RT10.109183003538282, POS_MZ194.08134066829066_RT10.45462132560804, POS_MZ226.1051259217474_RT3.1697510287344373,	1	0.75
NEG_MZ147.0287627360182_RT2.786539589248753, NEG_MZ215.0168276632535_RT2.76586448771517, POS_MZ115.05061139453764_RT3.075588207899374, POS_MZ124.03765102099347_RT4.3083739486856905, POS_MZ170.1282367958087_RT8.623644022461196, POS_MZ179.98128915617383_RT1.5073836314980706, POS_MZ186.14905277744435_RT8.983862019275138, POS_MZ190.08635855759917_RT9.66977196404359, POS_MZ226.1051259217474_RT3.169751…	1	0.8947368421052632
POS_MZ115.05061139453764_RT3.075588207899374, POS_MZ131.0342051188151_RT3.020038093070837, POS_MZ132.03748009885808_RT3.066983454454768, POS_MZ186.14905277744435_RT8.983862019275138, POS_MZ226.1051259217474_RT3.1697510287344373, POS_MZ232.9950726503974_RT2.799664807964424,	1	0.85
POS_MZ115.05061139453764_RT3.075588207899374, POS_MZ126.09164703633141_RT10.211234736418044, POS_MZ132.5234492330965_RT3.118507094059924, POS_MZ170.1282367958087_RT8.623644022461196, POS_MZ226.1051259217474_RT3.1697510287344373,	1	0.6666666666666666
NEG_MZ215.0168276632535_RT2.76586448771517, POS_MZ115.05061139453764_RT3.075588207899374, POS_MZ132.5234492330965_RT3.118507094059924, POS_MZ170.1282367958087_RT8.623644022461196, POS_MZ173.11749407532722_RT9.904557910742724, POS_MZ186.14905277744435_RT8.983862019275138, POS_MZ226.1051259217474_RT3.1697510287344373,	1	0.7647058823529411
NEG_MZ215.0168276632535_RT2.76586448771517, POS_MZ115.05061139453764_RT3.075588207899374, POS_MZ124.03765102099347_RT4.3083739486856905, POS_MZ170.1282367958087_RT8.623644022461196, POS_MZ173.03056040362438_RT3.1679740999672985, POS_MZ179.98128915617383_RT1.5073836314980706, POS_MZ193.09514002930413_RT10.098359710376739, POS_MZ226.1051259217474_RT3.1697510287344373,	1	0.9444444444444444
NEG_MZ215.0168276632535_RT2.76586448771517, POS_MZ115.05061139453764_RT3.075588207899374, POS_MZ124.03765102099347_RT4.3083739486856905, POS_MZ173.03056040362438_RT3.1679740999672985, POS_MZ232.9950726503974_RT2.799664807964424,	1	0.7391304347826086
NEG_MZ215.0168276632535_RT2.76586448771517, POS_MZ115.05061139453764_RT3.075588207899374, POS_MZ170.1282367958087_RT8.623644022461196, POS_MZ171.02646522136075_RT2.980316734679367, POS_MZ186.14905277744435_RT8.983862019275138, POS_MZ194.08134066829066_RT10.45462132560804,	1	0.8461538461538461
NEG_MZ303.1043151634282_RT1.9136565788980997, POS_MZ115.05061139453764_RT3.075588207899374, POS_MZ173.03056040362438_RT3.1679740999672985, POS_MZ186.14905277744435_RT8.983862019275138, POS_MZ232.9950726503974_RT2.799664807964424,	1	0.8
POS_MZ115.05061139453764_RT3.075588207899374, POS_MZ173.03056040362438_RT3.1679740999672985, POS_MZ186.14905277744435_RT8.983862019275138, POS_MZ197.99199758562807_RT1.5037731719626888, POS_MZ226.1051259217474_RT3.1697510287344373,	1	0.6363636363636364
NEG_MZ215.0168276632535_RT2.76586448771517, POS_MZ115.05061139453764_RT3.075588207899374, POS_MZ179.98128915617383_RT1.5073836314980706, POS_MZ226.1051259217474_RT3.1697510287344373, POS_MZ86.0323842776719_RT2.9996465344453735,	1	0.9375
NEG_MZ215.0168276632535_RT2.76586448771517, POS_MZ132.5234492330965_RT3.118507094059924, POS_MZ173.118041089786_RT10.109183003538282, POS_MZ203.17680801999572_RT2.9070696255418498, POS_MZ226.1051259217474_RT3.1697510287344373,	1	0.782608695652174
NEG_MZ215.0168276632535_RT2.76586448771517, POS_MZ170.1282367958087_RT8.623644022461196, POS_MZ173.03056040362438_RT3.1679740999672985, POS_MZ173.118041089786_RT10.109183003538282, POS_MZ186.14905277744435_RT8.983862019275138, POS_MZ226.1051259217474_RT3.1697510287344373,	1	0.8947368421052632
NEG_MZ215.0168276632535_RT2.76586448771517, POS_MZ124.03765102099347_RT4.3083739486856905, POS_MZ132.5234492330965_RT3.118507094059924, POS_MZ170.1282367958087_RT8.623644022461196, POS_MZ173.118041089786_RT10.109183003538282, POS_MZ186.14905277744435_RT8.983862019275138, POS_MZ226.1051259217474_RT3.1697510287344373,	1	0.8
NEG_MZ215.0168276632535_RT2.76586448771517, POS_MZ115.05061139453764_RT3.075588207899374, POS_MZ179.98128915617383_RT1.5073836314980706, POS_MZ186.14905277744435_RT8.983862019275138, POS_MZ226.1051259217474_RT3.1697510287344373, POS_MZ255.09773767688822_RT2.412685549660266,	1	0.8
POS_MZ115.05061139453764_RT3.075588207899374, POS_MZ149.0450442734585_RT6.608278034394225, POS_MZ173.03056040362438_RT3.1679740999672985,	1	0.9285714285714286
POS_MZ132.5234492330965_RT3.118507094059924, POS_MZ172.06055647615017_RT3.013318866504976, POS_MZ186.14905277744435_RT8.983862019275138,	1	0.8333333333333334
POS_MZ115.05061139453764_RT3.075588207899374, POS_MZ132.03737796332163_RT2.8233344429933673, POS_MZ170.1282367958087_RT8.623644022461196, POS_MZ186.14905277744435_RT8.983862019275138, POS_MZ232.9950726503974_RT2.799664807964424,	1	0.9285714285714286
NEG_MZ215.0168276632535_RT2.76586448771517, POS_MZ115.05061139453764_RT3.075588207899374, POS_MZ132.0375011416352_RT3.0411966250142086, POS_MZ179.98128915617383_RT1.5073836314980706, POS_MZ226.1051259217474_RT3.1697510287344373,	1	0.9411764705882353
NEG_MZ215.0168276632535_RT2.76586448771517, NEG_MZ303.1043151634282_RT1.9136565788980997, NEG_MZ87.04364378734302_RT9.213530567346618, POS_MZ115.05061139453764_RT3.075588207899374, POS_MZ132.03737796332163_RT2.8233344429933673, POS_MZ179.98128915617383_RT1.5073836314980706, POS_MZ186.14905277744435_RT8.983862019275138, POS_MZ226.1051259217474_RT3.1697510287344373,	1	0.8571428571428571
NEG_MZ215.0168276632535_RT2.76586448771517, NEG_MZ242.07692321932652_RT1.9382490482438723, NEG_MZ303.1043151634282_RT1.9136565788980997, POS_MZ115.05061139453764_RT3.075588207899374, POS_MZ124.03765102099347_RT4.3083739486856905, POS_MZ132.5234492330965_RT3.118507094059924, POS_MZ170.1282367958087_RT8.623644022461196, POS_MZ179.98128915617383_RT1.5073836314980706, POS_MZ186.14905277744435_RT8.983…	1	0.8235294117647058
NEG_MZ215.0168276632535_RT2.76586448771517, NEG_MZ87.04364378734302_RT9.213530567346618, POS_MZ173.11749407532722_RT9.904557910742724, POS_MZ186.14905277744435_RT8.983862019275138,	1	0.875
NEG_MZ215.0168276632535_RT2.76586448771517, NEG_MZ87.04364378734302_RT9.213530567346618, POS_MZ171.02646522136075_RT2.980316734679367, POS_MZ186.14905277744435_RT8.983862019275138, POS_MZ226.1051259217474_RT3.1697510287344373,	1	0.95
NEG_MZ215.0168276632535_RT2.76586448771517, POS_MZ115.05061139453764_RT3.075588207899374, POS_MZ132.03748009885808_RT3.066983454454768, POS_MZ186.14905277744435_RT8.983862019275138, POS_MZ190.08635855759917_RT9.66977196404359, POS_MZ194.08134066829066_RT10.45462132560804, POS_MZ226.1051259217474_RT3.1697510287344373,	1	0.6363636363636364
NEG_MZ215.0168276632535_RT2.76586448771517, NEG_MZ303.1043151634282_RT1.9136565788980997, POS_MZ226.1051259217474_RT3.1697510287344373,	1	0.8421052631578947
NEG_MZ170.08124575328864_RT11.813211512889174, POS_MZ115.05061139453764_RT3.075588207899374, POS_MZ132.5234492330965_RT3.118507094059924, POS_MZ171.02646522136075_RT2.980316734679367, POS_MZ186.14905277744435_RT8.983862019275138, POS_MZ226.1051259217474_RT3.1697510287344373, POS_MZ232.9950726503974_RT2.799664807964424,	1	0.6666666666666666
NEG_MZ215.0168276632535_RT2.76586448771517, POS_MZ115.05061139453764_RT3.075588207899374, POS_MZ124.03765102099347_RT4.3083739486856905, POS_MZ171.02646522136075_RT2.980316734679367, POS_MZ186.14905277744435_RT8.983862019275138, POS_MZ193.09514002930413_RT10.098359710376739, POS_MZ226.1051259217474_RT3.1697510287344373,	1	0.75
NEG_MZ215.0168276632535_RT2.76586448771517, POS_MZ115.05061139453764_RT3.075588207899374, POS_MZ124.03765102099347_RT4.3083739486856905, POS_MZ132.5234492330965_RT3.118507094059924, POS_MZ186.14905277744435_RT8.983862019275138, POS_MZ226.1051259217474_RT3.1697510287344373, POS_MZ255.09773767688822_RT2.412685549660266,	1	0.9047619047619048
POS_MZ115.05061139453764_RT3.075588207899374, POS_MZ126.09164703633141_RT10.211234736418044, POS_MZ173.03056040362438_RT3.1679740999672985, POS_MZ186.14905277744435_RT8.983862019275138, POS_MZ226.1051259217474_RT3.1697510287344373, POS_MZ232.9950726503974_RT2.799664807964424,	1	0.8421052631578947
NEG_MZ148.0319597837361_RT2.7940682907398307, NEG_MZ87.04364378734302_RT9.213530567346618, POS_MZ186.14905277744435_RT8.983862019275138,	1	0.8181818181818182
NEG_MZ170.08124575328864_RT11.813211512889174, NEG_MZ215.0168276632535_RT2.76586448771517, POS_MZ115.05061139453764_RT3.075588207899374, POS_MZ173.03056040362438_RT3.1679740999672985, POS_MZ186.14905277744435_RT8.983862019275138, POS_MZ197.99199758562807_RT1.5037731719626888, POS_MZ226.1051259217474_RT3.1697510287344373,	1	0.8333333333333334
NEG_MZ215.0168276632535_RT2.76586448771517, POS_MZ115.05061139453764_RT3.075588207899374, POS_MZ170.1282367958087_RT8.623644022461196, POS_MZ173.03056040362438_RT3.1679740999672985, POS_MZ203.17680801999572_RT2.9070696255418498, POS_MZ226.1051259217474_RT3.1697510287344373, POS_MZ232.9950726503974_RT2.799664807964424,	1	0.875
POS_MZ132.03737796332163_RT2.8233344429933673, POS_MZ186.14905277744435_RT8.983862019275138, POS_MZ232.9950726503974_RT2.799664807964424,	1	0.95
NEG_MZ215.0168276632535_RT2.76586448771517, NEG_MZ242.07692321932652_RT1.9382490482438723, POS_MZ115.05061139453764_RT3.075588207899374, POS_MZ124.03765102099347_RT4.3083739486856905, POS_MZ132.0375011416352_RT3.0411966250142086, POS_MZ186.14905277744435_RT8.983862019275138, POS_MZ194.08134066829066_RT10.45462132560804, POS_MZ226.1051259217474_RT3.1697510287344373,	1	0.9130434782608695
NEG_MZ215.0168276632535_RT2.76586448771517, POS_MZ170.1282367958087_RT8.623644022461196, POS_MZ186.14905277744435_RT8.983862019275138, POS_MZ193.09514002930413_RT10.098359710376739, POS_MZ203.17680801999572_RT2.9070696255418498, POS_MZ226.1051259217474_RT3.1697510287344373, POS_MZ255.09773767688822_RT2.412685549660266,	1	0.9230769230769231
NEG_MZ242.07692321932652_RT1.9382490482438723, POS_MZ115.05061139453764_RT3.075588207899374, POS_MZ132.03737796332163_RT2.8233344429933673,	1	0.7857142857142857
NEG_MZ215.0168276632535_RT2.76586448771517, POS_MZ115.05061139453764_RT3.075588207899374, POS_MZ154.08655732941773_RT10.111814174982808, POS_MZ226.1051259217474_RT3.1697510287344373, POS_MZ86.0323842776719_RT2.9996465344453735,	1	0.85
NEG_MZ215.0168276632535_RT2.76586448771517, POS_MZ115.05061139453764_RT3.075588207899374, POS_MZ124.03765102099347_RT4.3083739486856905, POS_MZ149.044434250042_RT3.055734650356517, POS_MZ179.98128915617383_RT1.5073836314980706, POS_MZ226.1051259217474_RT3.1697510287344373, POS_MZ232.9950726503974_RT2.799664807964424,	1	0.6
NEG_MZ215.0168276632535_RT2.76586448771517, POS_MZ115.05061139453764_RT3.075588207899374, POS_MZ124.03765102099347_RT4.3083739486856905, POS_MZ132.0375011416352_RT3.0411966250142086, POS_MZ170.1282367958087_RT8.623644022461196, POS_MZ226.1051259217474_RT3.1697510287344373,	1	0.9090909090909091
NEG_MZ242.07692321932652_RT1.9382490482438723, POS_MZ115.05061139453764_RT3.075588207899374, POS_MZ171.02646522136075_RT2.980316734679367, POS_MZ173.03056040362438_RT3.1679740999672985, POS_MZ226.1051259217474_RT3.1697510287344373,	1	0.8421052631578947
NEG_MZ215.0168276632535_RT2.76586448771517, POS_MZ132.03748009885808_RT3.066983454454768, POS_MZ226.1051259217474_RT3.1697510287344373,	1	1.0
POS_MZ115.05061139453764_RT3.075588207899374, POS_MZ131.0342051188151_RT3.020038093070837, POS_MZ170.1282367958087_RT8.623644022461196, POS_MZ186.14905277744435_RT8.983862019275138, POS_MZ232.9950726503974_RT2.799664807964424, POS_MZ255.09773767688822_RT2.412685549660266,	1	0.8636363636363636
NEG_MZ215.0168276632535_RT2.76586448771517, POS_MZ115.05061139453764_RT3.075588207899374, POS_MZ124.03765102099347_RT4.3083739486856905, POS_MZ132.5234492330965_RT3.118507094059924, POS_MZ179.98128915617383_RT1.5073836314980706, POS_MZ186.14905277744435_RT8.983862019275138, POS_MZ255.09773767688822_RT2.412685549660266,	1	0.8947368421052632
POS_MZ115.05061139453764_RT3.075588207899374, POS_MZ173.03056040362438_RT3.1679740999672985, POS_MZ297.0693571060572_RT1.8901972805501845,	1	0.75
NEG_MZ215.0168276632535_RT2.76586448771517, POS_MZ170.1282367958087_RT8.623644022461196, POS_MZ173.03056040362438_RT3.1679740999672985, POS_MZ186.14905277744435_RT8.983862019275138, POS_MZ226.1051259217474_RT3.1697510287344373,	1	0.75
POS_MZ115.05061139453764_RT3.075588207899374, POS_MZ170.1282367958087_RT8.623644022461196, POS_MZ173.03056040362438_RT3.1679740999672985, POS_MZ203.17680801999572_RT2.9070696255418498, POS_MZ226.1051259217474_RT3.1697510287344373,	1	0.7692307692307693
NEG_MZ215.0168276632535_RT2.76586448771517, NEG_MZ87.04364378734302_RT9.213530567346618, POS_MZ115.05061139453764_RT3.075588207899374, POS_MZ124.03765102099347_RT4.3083739486856905, POS_MZ170.1282367958087_RT8.623644022461196, POS_MZ173.03056040362438_RT3.1679740999672985, POS_MZ197.99199758562807_RT1.5037731719626888, POS_MZ226.1051259217474_RT3.1697510287344373,	1	1.0
NEG_MZ170.08124575328864_RT11.813211512889174, NEG_MZ215.0168276632535_RT2.76586448771517, NEG_MZ242.07692321932652_RT1.9382490482438723, POS_MZ115.05061139453764_RT3.075588207899374, POS_MZ170.1282367958087_RT8.623644022461196, POS_MZ186.14905277744435_RT8.983862019275138, POS_MZ86.0323842776719_RT2.9996465344453735,	1	0.8235294117647058
NEG_MZ242.07692321932652_RT1.9382490482438723, POS_MZ115.05061139453764_RT3.075588207899374, POS_MZ132.5234492330965_RT3.118507094059924, POS_MZ170.1282367958087_RT8.623644022461196, POS_MZ173.11749407532722_RT9.904557910742724, POS_MZ186.14905277744435_RT8.983862019275138, POS_MZ190.08635855759917_RT9.66977196404359, POS_MZ226.1051259217474_RT3.1697510287344373,	1	0.75
NEG_MZ215.0168276632535_RT2.76586448771517, NEG_MZ242.07692321932652_RT1.9382490482438723, POS_MZ115.05061139453764_RT3.075588207899374, POS_MZ132.5234492330965_RT3.118507094059924, POS_MZ190.08635855759917_RT9.66977196404359, POS_MZ194.08134066829066_RT10.45462132560804, POS_MZ203.17680801999572_RT2.9070696255418498, POS_MZ226.1051259217474_RT3.1697510287344373,	1	0.7777777777777778
NEG_MZ215.0168276632535_RT2.76586448771517, POS_MZ124.03765102099347_RT4.3083739486856905, POS_MZ226.1051259217474_RT3.1697510287344373, POS_MZ255.09773767688822_RT2.412685549660266,	1	0.7222222222222222
NEG_MZ215.0168276632535_RT2.76586448771517, NEG_MZ242.07692321932652_RT1.9382490482438723, POS_MZ115.05061139453764_RT3.075588207899374, POS_MZ124.03765102099347_RT4.3083739486856905, POS_MZ132.5234492330965_RT3.118507094059924, POS_MZ170.1282367958087_RT8.623644022461196, POS_MZ186.14905277744435_RT8.983862019275138, POS_MZ226.1051259217474_RT3.1697510287344373,	1	0.7777777777777778
POS_MZ115.05061139453764_RT3.075588207899374, POS_MZ173.03056040362438_RT3.1679740999672985, POS_MZ179.98128915617383_RT1.5073836314980706, POS_MZ226.1051259217474_RT3.1697510287344373,	1	0.7777777777777778
POS_MZ115.05061139453764_RT3.075588207899374, POS_MZ149.04506100890458_RT6.539726126969121, POS_MZ173.03056040362438_RT3.1679740999672985, POS_MZ173.11749407532722_RT9.904557910742724, POS_MZ186.14905277744435_RT8.983862019275138,	1	0.8260869565217391
NEG_MZ215.0168276632535_RT2.76586448771517, POS_MZ115.05061139453764_RT3.075588207899374, POS_MZ132.5234492330965_RT3.118507094059924, POS_MZ226.1051259217474_RT3.1697510287344373, POS_MZ297.0693571060572_RT1.8901972805501845,	1	0.8333333333333334
NEG_MZ215.0168276632535_RT2.76586448771517, POS_MZ115.05061139453764_RT3.075588207899374, POS_MZ170.1282367958087_RT8.623644022461196, POS_MZ173.03056040362438_RT3.1679740999672985, POS_MZ173.118041089786_RT10.109183003538282, POS_MZ186.14905277744435_RT8.983862019275138, POS_MZ226.1051259217474_RT3.1697510287344373,	1	0.8
NEG_MZ215.0168276632535_RT2.76586448771517, POS_MZ115.05061139453764_RT3.075588207899374, POS_MZ124.03765102099347_RT4.3083739486856905, POS_MZ132.03748009885808_RT3.066983454454768, POS_MZ186.14905277744435_RT8.983862019275138, POS_MZ193.09514002930413_RT10.098359710376739, POS_MZ226.1051259217474_RT3.1697510287344373, POS_MZ232.9950726503974_RT2.799664807964424,	1	0.9375
NEG_MZ215.0168276632535_RT2.76586448771517, POS_MZ115.05061139453764_RT3.075588207899374, POS_MZ132.03737796332163_RT2.8233344429933673, POS_MZ170.1282367958087_RT8.623644022461196, POS_MZ226.1051259217474_RT3.1697510287344373, POS_MZ255.09773767688822_RT2.412685549660266,	1	0.9473684210526315
POS_MZ132.5234492330965_RT3.118507094059924, POS_MZ154.08655732941773_RT10.111814174982808, POS_MZ173.03056040362438_RT3.1679740999672985, POS_MZ186.14905277744435_RT8.983862019275138, POS_MZ226.1051259217474_RT3.1697510287344373,	1	0.9285714285714286
NEG_MZ215.0168276632535_RT2.76586448771517, POS_MZ115.05061139453764_RT3.075588207899374, POS_MZ124.03765102099347_RT4.3083739486856905, POS_MZ132.0375011416352_RT3.0411966250142086, POS_MZ173.11749407532722_RT9.904557910742724, POS_MZ186.14905277744435_RT8.983862019275138, POS_MZ226.1051259217474_RT3.1697510287344373, POS_MZ255.09773767688822_RT2.412685549660266,	1	0.9285714285714286
NEG_MZ215.0168276632535_RT2.76586448771517, NEG_MZ87.04364378734302_RT9.213530567346618, POS_MZ170.1282367958087_RT8.623644022461196, POS_MZ85.02905117568149_RT3.0177076012152138,	1	0.7857142857142857
NEG_MZ215.0168276632535_RT2.76586448771517, POS_MZ124.03765102099347_RT4.3083739486856905, POS_MZ179.98128915617383_RT1.5073836314980706, POS_MZ226.1051259217474_RT3.1697510287344373, POS_MZ255.09773767688822_RT2.412685549660266,	1	0.6666666666666666
POS_MZ115.05061139453764_RT3.075588207899374, POS_MZ173.03056040362438_RT3.1679740999672985, POS_MZ226.1051259217474_RT3.1697510287344373, POS_MZ98.0969625903714_RT10.160652479780962,	1	0.9444444444444444
NEG_MZ215.0168276632535_RT2.76586448771517, NEG_MZ87.04364378734302_RT9.213530567346618, POS_MZ124.03765102099347_RT4.3083739486856905, POS_MZ132.5234492330965_RT3.118507094059924, POS_MZ179.98128915617383_RT1.5073836314980706, POS_MZ186.14905277744435_RT8.983862019275138, POS_MZ226.1051259217474_RT3.1697510287344373,	1	0.9545454545454546
POS_MZ131.0342051188151_RT3.020038093070837, POS_MZ186.14905277744435_RT8.983862019275138, POS_MZ226.1051259217474_RT3.1697510287344373, POS_MZ232.9950726503974_RT2.799664807964424,	1	0.8947368421052632
NEG_MZ242.07692321932652_RT1.9382490482438723, POS_MZ173.03056040362438_RT3.1679740999672985, POS_MZ186.14905277744435_RT8.983862019275138, POS_MZ197.99199758562807_RT1.5037731719626888, POS_MZ226.1051259217474_RT3.1697510287344373, POS_MZ232.9950726503974_RT2.799664807964424,	1	0.8095238095238095
NEG_MZ87.04364378734302_RT9.213530567346618, POS_MZ115.05061139453764_RT3.075588207899374, POS_MZ171.02646522136075_RT2.980316734679367, POS_MZ186.14905277744435_RT8.983862019275138, POS_MZ197.99199758562807_RT1.5037731719626888,	1	0.7037037037037037
NEG_MZ170.08124575328864_RT11.813211512889174, NEG_MZ215.0168276632535_RT2.76586448771517, NEG_MZ303.1043151634282_RT1.9136565788980997, POS_MZ124.03765102099347_RT4.3083739486856905, POS_MZ132.5234492330965_RT3.118507094059924, POS_MZ186.14905277744435_RT8.983862019275138, POS_MZ197.99199758562807_RT1.5037731719626888, POS_MZ226.1051259217474_RT3.1697510287344373,	1	0.8461538461538461
POS_MZ115.05061139453764_RT3.075588207899374, POS_MZ126.09164703633141_RT10.211234736418044, POS_MZ173.03056040362438_RT3.1679740999672985, POS_MZ226.1051259217474_RT3.1697510287344373, POS_MZ232.9950726503974_RT2.799664807964424,	1	0.8095238095238095
NEG_MZ215.0168276632535_RT2.76586448771517, NEG_MZ303.1043151634282_RT1.9136565788980997, POS_MZ115.05061139453764_RT3.075588207899374, POS_MZ124.03765102099347_RT4.3083739486856905, POS_MZ132.5234492330965_RT3.118507094059924, POS_MZ186.14905277744435_RT8.983862019275138, POS_MZ203.17680801999572_RT2.9070696255418498,	1	0.9473684210526315
NEG_MZ215.0168276632535_RT2.76586448771517, NEG_MZ242.07692321932652_RT1.9382490482438723, POS_MZ115.05061139453764_RT3.075588207899374, POS_MZ124.03765102099347_RT4.3083739486856905, POS_MZ132.5234492330965_RT3.118507094059924, POS_MZ170.1282367958087_RT8.623644022461196, POS_MZ186.14905277744435_RT8.983862019275138, POS_MZ190.08635855759917_RT9.66977196404359, POS_MZ226.1051259217474_RT3.169751…	1	0.8888888888888888
NEG_MZ215.0168276632535_RT2.76586448771517, NEG_MZ242.07692321932652_RT1.9382490482438723, POS_MZ132.0375011416352_RT3.0411966250142086, POS_MZ170.1282367958087_RT8.623644022461196, POS_MZ179.98128915617383_RT1.5073836314980706, POS_MZ186.14905277744435_RT8.983862019275138, POS_MZ226.1051259217474_RT3.1697510287344373,	1	0.8461538461538461
NEG_MZ215.0168276632535_RT2.76586448771517, POS_MZ115.05061139453764_RT3.075588207899374, POS_MZ171.11310577553607_RT10.112185626839564, POS_MZ179.98128915617383_RT1.5073836314980706, POS_MZ186.14905277744435_RT8.983862019275138, POS_MZ187.00046925213326_RT2.8971139588290664, POS_MZ203.17680801999572_RT2.9070696255418498, POS_MZ226.1051259217474_RT3.1697510287344373, POS_MZ232.9950726503974_RT2.7…	1	0.9230769230769231
NEG_MZ87.04364378734302_RT9.213530567346618, POS_MZ115.05061139453764_RT3.075588207899374, POS_MZ173.03056040362438_RT3.1679740999672985, POS_MZ186.14905277744435_RT8.983862019275138, POS_MZ226.1051259217474_RT3.1697510287344373, POS_MZ232.9950726503974_RT2.799664807964424,	1	0.8823529411764706
NEG_MZ147.0287627360182_RT2.786539589248753, NEG_MZ215.0168276632535_RT2.76586448771517, POS_MZ124.03765102099347_RT4.3083739486856905, POS_MZ197.99199758562807_RT1.5037731719626888, POS_MZ226.1051259217474_RT3.1697510287344373,	1	0.8260869565217391
NEG_MZ215.0168276632535_RT2.76586448771517, POS_MZ115.05061139453764_RT3.075588207899374, POS_MZ154.08655732941773_RT10.111814174982808, POS_MZ170.1282367958087_RT8.623644022461196, POS_MZ171.02646522136075_RT2.980316734679367, POS_MZ186.14905277744435_RT8.983862019275138, POS_MZ190.08635855759917_RT9.66977196404359, POS_MZ203.17680801999572_RT2.9070696255418498, POS_MZ226.1051259217474_RT3.16975…	1	1.0
NEG_MZ147.0287627360182_RT2.786539589248753, NEG_MZ242.07692321932652_RT1.9382490482438723, POS_MZ115.05061139453764_RT3.075588207899374, POS_MZ124.03765102099347_RT4.3083739486856905, POS_MZ170.1282367958087_RT8.623644022461196, POS_MZ186.14905277744435_RT8.983862019275138, POS_MZ203.17680801999572_RT2.9070696255418498, POS_MZ226.1051259217474_RT3.1697510287344373,	1	0.7222222222222222
NEG_MZ215.0168276632535_RT2.76586448771517, NEG_MZ242.07692321932652_RT1.9382490482438723, POS_MZ115.05061139453764_RT3.075588207899374, POS_MZ132.0375011416352_RT3.0411966250142086, POS_MZ170.1282367958087_RT8.623644022461196, POS_MZ179.98128915617383_RT1.5073836314980706, POS_MZ186.14905277744435_RT8.983862019275138,	1	0.9230769230769231
NEG_MZ170.08124575328864_RT11.813211512889174, NEG_MZ215.0168276632535_RT2.76586448771517, NEG_MZ303.1043151634282_RT1.9136565788980997, POS_MZ115.05061139453764_RT3.075588207899374, POS_MZ132.5234492330965_RT3.118507094059924, POS_MZ226.1051259217474_RT3.1697510287344373,	1	0.8260869565217391
NEG_MZ215.0168276632535_RT2.76586448771517, POS_MZ115.05061139453764_RT3.075588207899374, POS_MZ132.03737796332163_RT2.8233344429933673, POS_MZ173.03056040362438_RT3.1679740999672985, POS_MZ186.14905277744435_RT8.983862019275138, POS_MZ194.08134066829066_RT10.45462132560804,	1	0.9285714285714286
NEG_MZ215.0168276632535_RT2.76586448771517, POS_MZ115.05061139453764_RT3.075588207899374, POS_MZ124.03765102099347_RT4.3083739486856905, POS_MZ132.5234492330965_RT3.118507094059924, POS_MZ170.1282367958087_RT8.623644022461196, POS_MZ186.14905277744435_RT8.983862019275138, POS_MZ203.17680801999572_RT2.9070696255418498,	1	0.9411764705882353
NEG_MZ242.07692321932652_RT1.9382490482438723, POS_MZ115.05061139453764_RT3.075588207899374, POS_MZ132.5234492330965_RT3.118507094059924, POS_MZ226.1051259217474_RT3.1697510287344373, POS_MZ232.9950726503974_RT2.799664807964424,	1	0.8888888888888888
POS_MZ115.05061139453764_RT3.075588207899374, POS_MZ124.03765102099347_RT4.3083739486856905, POS_MZ132.03748009885808_RT3.066983454454768, POS_MZ232.9950726503974_RT2.799664807964424,	1	0.7333333333333333
NEG_MZ215.0168276632535_RT2.76586448771517, POS_MZ115.05061139453764_RT3.075588207899374, POS_MZ124.03765102099347_RT4.3083739486856905, POS_MZ170.1282367958087_RT8.623644022461196, POS_MZ171.02646522136075_RT2.980316734679367, POS_MZ173.11749407532722_RT9.904557910742724, POS_MZ179.98128915617383_RT1.5073836314980706,	1	0.75
NEG_MZ215.0168276632535_RT2.76586448771517, POS_MZ115.05061139453764_RT3.075588207899374, POS_MZ132.5234492330965_RT3.118507094059924, POS_MZ186.14905277744435_RT8.983862019275138, POS_MZ197.99199758562807_RT1.5037731719626888, POS_MZ226.1051259217474_RT3.1697510287344373,	1	1.0
NEG_MZ215.0168276632535_RT2.76586448771517, POS_MZ132.5234492330965_RT3.118507094059924, POS_MZ194.08134066829066_RT10.45462132560804,	1	0.46153846153846156
NEG_MZ242.07692321932652_RT1.9382490482438723, POS_MZ115.05061139453764_RT3.075588207899374, POS_MZ173.03056040362438_RT3.1679740999672985, POS_MZ197.99199758562807_RT1.5037731719626888, POS_MZ226.1051259217474_RT3.1697510287344373, POS_MZ232.9950726503974_RT2.799664807964424,	1	0.8
NEG_MZ215.0168276632535_RT2.76586448771517, NEG_MZ242.07692321932652_RT1.9382490482438723, POS_MZ115.05061139453764_RT3.075588207899374, POS_MZ170.1282367958087_RT8.623644022461196, POS_MZ171.02646522136075_RT2.980316734679367, POS_MZ171.11310577553607_RT10.112185626839564, POS_MZ179.98128915617383_RT1.5073836314980706, POS_MZ186.14905277744435_RT8.983862019275138, POS_MZ226.1051259217474_RT3.169…	1	0.8823529411764706
NEG_MZ215.0168276632535_RT2.76586448771517, POS_MZ113.02378426828692_RT3.1326579420694602, POS_MZ226.1051259217474_RT3.1697510287344373,	1	0.9375
NEG_MZ303.1043151634282_RT1.9136565788980997, POS_MZ115.05061139453764_RT3.075588207899374, POS_MZ131.0342051188151_RT3.020038093070837, POS_MZ186.14905277744435_RT8.983862019275138, POS_MZ232.9950726503974_RT2.799664807964424,	1	0.9333333333333333
NEG_MZ170.08124575328864_RT11.813211512889174, NEG_MZ215.0168276632535_RT2.76586448771517, POS_MZ115.05061139453764_RT3.075588207899374, POS_MZ132.5234492330965_RT3.118507094059924, POS_MZ170.1282367958087_RT8.623644022461196, POS_MZ179.98128915617383_RT1.5073836314980706, POS_MZ186.14905277744435_RT8.983862019275138,	1	0.8571428571428571
NEG_MZ215.0168276632535_RT2.76586448771517, NEG_MZ242.07692321932652_RT1.9382490482438723, POS_MZ115.05061139453764_RT3.075588207899374, POS_MZ173.03056040362438_RT3.1679740999672985, POS_MZ226.1051259217474_RT3.1697510287344373, POS_MZ98.0969625903714_RT10.160652479780962,	1	1.0
NEG_MZ215.0168276632535_RT2.76586448771517, NEG_MZ303.1043151634282_RT1.9136565788980997, POS_MZ115.05061139453764_RT3.075588207899374, POS_MZ149.044434250042_RT3.055734650356517, POS_MZ226.1051259217474_RT3.1697510287344373, POS_MZ98.0969625903714_RT10.160652479780962,	1	0.9166666666666666
NEG_MZ148.0319597837361_RT2.7940682907398307, NEG_MZ303.1043151634282_RT1.9136565788980997, POS_MZ115.05061139453764_RT3.075588207899374, POS_MZ226.1051259217474_RT3.1697510287344373, POS_MZ232.9950726503974_RT2.799664807964424,	1	0.7619047619047619
NEG_MZ215.0168276632535_RT2.76586448771517, POS_MZ115.05061139453764_RT3.075588207899374, POS_MZ124.03765102099347_RT4.3083739486856905, POS_MZ132.5234492330965_RT3.118507094059924, POS_MZ171.11310577553607_RT10.112185626839564, POS_MZ186.14905277744435_RT8.983862019275138, POS_MZ226.1051259217474_RT3.1697510287344373,	1	0.8846153846153846
NEG_MZ170.08124575328864_RT11.813211512889174, NEG_MZ215.0168276632535_RT2.76586448771517, POS_MZ186.14905277744435_RT8.983862019275138, POS_MZ226.1051259217474_RT3.1697510287344373,	1	0.9
POS_MZ115.05061139453764_RT3.075588207899374, POS_MZ173.03056040362438_RT3.1679740999672985, POS_MZ173.118041089786_RT10.109183003538282, POS_MZ186.14905277744435_RT8.983862019275138, POS_MZ193.09514002930413_RT10.098359710376739, POS_MZ226.1051259217474_RT3.1697510287344373,	1	0.6842105263157895
NEG_MZ215.0168276632535_RT2.76586448771517, POS_MZ124.03765102099347_RT4.3083739486856905, POS_MZ170.1282367958087_RT8.623644022461196, POS_MZ173.03056040362438_RT3.1679740999672985, POS_MZ186.14905277744435_RT8.983862019275138, POS_MZ194.08134066829066_RT10.45462132560804, POS_MZ226.1051259217474_RT3.1697510287344373,	1	0.8235294117647058
NEG_MZ215.0168276632535_RT2.76586448771517, POS_MZ115.05061139453764_RT3.075588207899374, POS_MZ170.1282367958087_RT8.623644022461196, POS_MZ173.03056040362438_RT3.1679740999672985, POS_MZ186.14905277744435_RT8.983862019275138, POS_MZ296.0664275819838_RT1.8893328088334322,	1	0.7222222222222222
POS_MZ173.03056040362438_RT3.1679740999672985, POS_MZ190.08635855759917_RT9.66977196404359, POS_MZ226.1051259217474_RT3.1697510287344373,	1	0.7619047619047619
POS_MZ115.05061139453764_RT3.075588207899374, POS_MZ173.03056040362438_RT3.1679740999672985, POS_MZ197.99199758562807_RT1.5037731719626888, POS_MZ232.9950726503974_RT2.799664807964424,	1	0.7368421052631579
NEG_MZ215.0168276632535_RT2.76586448771517, NEG_MZ87.04364378734302_RT9.213530567346618, POS_MZ115.05061139453764_RT3.075588207899374, POS_MZ149.044434250042_RT3.055734650356517, POS_MZ170.1282367958087_RT8.623644022461196, POS_MZ186.14905277744435_RT8.983862019275138,	1	0.8571428571428571
NEG_MZ215.0168276632535_RT2.76586448771517, POS_MZ115.05061139453764_RT3.075588207899374, POS_MZ197.99199758562807_RT1.5037731719626888, POS_MZ203.17680801999572_RT2.9070696255418498, POS_MZ226.1051259217474_RT3.1697510287344373,	1	0.8666666666666667
POS_MZ115.05061139453764_RT3.075588207899374, POS_MZ132.5234492330965_RT3.118507094059924, POS_MZ197.99199758562807_RT1.5037731719626888, POS_MZ226.1051259217474_RT3.1697510287344373,	1	0.7368421052631579
NEG_MZ215.0168276632535_RT2.76586448771517, POS_MZ115.05061139453764_RT3.075588207899374, POS_MZ124.03765102099347_RT4.3083739486856905, POS_MZ170.1282367958087_RT8.623644022461196, POS_MZ171.02646522136075_RT2.980316734679367, POS_MZ179.98128915617383_RT1.5073836314980706, POS_MZ194.08134066829066_RT10.45462132560804, POS_MZ226.1051259217474_RT3.1697510287344373,	1	0.9230769230769231
NEG_MZ242.07692321932652_RT1.9382490482438723, POS_MZ115.05061139453764_RT3.075588207899374, POS_MZ124.03765102099347_RT4.3083739486856905, POS_MZ132.5234492330965_RT3.118507094059924, POS_MZ170.1282367958087_RT8.623644022461196, POS_MZ186.14905277744435_RT8.983862019275138, POS_MZ190.08635855759917_RT9.66977196404359, POS_MZ226.1051259217474_RT3.1697510287344373, POS_MZ232.9950726503974_RT2.7996…	1	0.7857142857142857
NEG_MZ215.0168276632535_RT2.76586448771517, POS_MZ115.05061139453764_RT3.075588207899374, POS_MZ170.1282367958087_RT8.623644022461196, POS_MZ173.03056040362438_RT3.1679740999672985, POS_MZ186.14905277744435_RT8.983862019275138, POS_MZ190.08635855759917_RT9.66977196404359,	1	0.8947368421052632
POS_MZ115.05061139453764_RT3.075588207899374, POS_MZ154.08655732941773_RT10.111814174982808, POS_MZ171.02646522136075_RT2.980316734679367, POS_MZ186.14905277744435_RT8.983862019275138,	1	0.7368421052631579
NEG_MZ170.08124575328864_RT11.813211512889174, NEG_MZ215.0168276632535_RT2.76586448771517, POS_MZ115.05061139453764_RT3.075588207899374, POS_MZ171.02646522136075_RT2.980316734679367, POS_MZ186.14905277744435_RT8.983862019275138,	1	0.8823529411764706
NEG_MZ170.08124575328864_RT11.813211512889174, NEG_MZ242.07692321932652_RT1.9382490482438723, POS_MZ115.05061139453764_RT3.075588207899374, POS_MZ124.03765102099347_RT4.3083739486856905, POS_MZ173.03056040362438_RT3.1679740999672985, POS_MZ186.14905277744435_RT8.983862019275138, POS_MZ226.1051259217474_RT3.1697510287344373, POS_MZ232.9950726503974_RT2.799664807964424,	1	0.7647058823529411
NEG_MZ215.0168276632535_RT2.76586448771517, NEG_MZ87.04364378734302_RT9.213530567346618, POS_MZ170.1282367958087_RT8.623644022461196, POS_MZ226.1051259217474_RT3.1697510287344373,	1	0.8
POS_MZ115.05061139453764_RT3.075588207899374, POS_MZ132.0375011416352_RT3.0411966250142086, POS_MZ197.99199758562807_RT1.5037731719626888,	1	0.8846153846153846
NEG_MZ215.0168276632535_RT2.76586448771517, NEG_MZ303.1043151634282_RT1.9136565788980997, POS_MZ115.05061139453764_RT3.075588207899374, POS_MZ124.03765102099347_RT4.3083739486856905, POS_MZ171.02646522136075_RT2.980316734679367, POS_MZ194.08134066829066_RT10.45462132560804, POS_MZ226.1051259217474_RT3.1697510287344373,	1	0.8461538461538461
NEG_MZ215.0168276632535_RT2.76586448771517, POS_MZ124.03765102099347_RT4.3083739486856905, POS_MZ171.02646522136075_RT2.980316734679367, POS_MZ173.118041089786_RT10.109183003538282, POS_MZ179.98128915617383_RT1.5073836314980706, POS_MZ186.14905277744435_RT8.983862019275138, POS_MZ226.1051259217474_RT3.1697510287344373,	1	0.8333333333333334
POS_MZ131.0342051188151_RT3.020038093070837, POS_MZ170.1282367958087_RT8.623644022461196, POS_MZ226.1051259217474_RT3.1697510287344373, POS_MZ232.9950726503974_RT2.799664807964424,	1	0.75
NEG_MZ215.0168276632535_RT2.76586448771517, NEG_MZ242.07692321932652_RT1.9382490482438723, POS_MZ124.03765102099347_RT4.3083739486856905, POS_MZ132.5234492330965_RT3.118507094059924, POS_MZ170.1282367958087_RT8.623644022461196, POS_MZ186.14905277744435_RT8.983862019275138, POS_MZ203.17680801999572_RT2.9070696255418498, POS_MZ226.1051259217474_RT3.1697510287344373,	1	0.7222222222222222
NEG_MZ215.0168276632535_RT2.76586448771517, POS_MZ132.5234492330965_RT3.118507094059924, POS_MZ186.14905277744435_RT8.983862019275138, POS_MZ197.99199758562807_RT1.5037731719626888, POS_MZ226.1051259217474_RT3.1697510287344373,	1	1.0
NEG_MZ303.1043151634282_RT1.9136565788980997, POS_MZ115.05061139453764_RT3.075588207899374, POS_MZ173.03056040362438_RT3.1679740999672985, POS_MZ226.1051259217474_RT3.1697510287344373, POS_MZ232.9950726503974_RT2.799664807964424,	1	0.8333333333333334
NEG_MZ147.0287627360182_RT2.786539589248753, POS_MZ115.05061139453764_RT3.075588207899374,	1	0.8235294117647058
POS_MZ115.05061139453764_RT3.075588207899374, POS_MZ132.5234492330965_RT3.118507094059924, POS_MZ226.1051259217474_RT3.1697510287344373, POS_MZ98.0969625903714_RT10.160652479780962,	1	0.9047619047619048
NEG_MZ242.07692321932652_RT1.9382490482438723, POS_MZ115.05061139453764_RT3.075588207899374, POS_MZ170.1282367958087_RT8.623644022461196, POS_MZ171.02646522136075_RT2.980316734679367, POS_MZ186.14905277744435_RT8.983862019275138, POS_MZ193.09514002930413_RT10.098359710376739, POS_MZ226.1051259217474_RT3.1697510287344373, POS_MZ232.9950726503974_RT2.799664807964424,	1	0.7857142857142857
NEG_MZ215.0168276632535_RT2.76586448771517, POS_MZ115.05061139453764_RT3.075588207899374, POS_MZ173.03056040362438_RT3.1679740999672985, POS_MZ186.14905277744435_RT8.983862019275138, POS_MZ190.08635855759917_RT9.66977196404359, POS_MZ197.99199758562807_RT1.5037731719626888, POS_MZ226.1051259217474_RT3.1697510287344373,	1	1.0
NEG_MZ215.0168276632535_RT2.76586448771517, NEG_MZ242.07692321932652_RT1.9382490482438723, POS_MZ115.05061139453764_RT3.075588207899374, POS_MZ126.09164703633141_RT10.211234736418044, POS_MZ132.5234492330965_RT3.118507094059924, POS_MZ226.1051259217474_RT3.1697510287344373,	1	1.0
NEG_MZ215.0168276632535_RT2.76586448771517, POS_MZ115.05061139453764_RT3.075588207899374, POS_MZ132.5234492330965_RT3.118507094059924, POS_MZ170.1282367958087_RT8.623644022461196, POS_MZ173.03056040362438_RT3.1679740999672985, POS_MZ186.14905277744435_RT8.983862019275138, POS_MZ190.08635855759917_RT9.66977196404359, POS_MZ226.1051259217474_RT3.1697510287344373,	1	0.6666666666666666
POS_MZ115.05061139453764_RT3.075588207899374, POS_MZ154.08655732941773_RT10.111814174982808, POS_MZ170.1282367958087_RT8.623644022461196, POS_MZ173.03056040362438_RT3.1679740999672985, POS_MZ203.17680801999572_RT2.9070696255418498, POS_MZ226.1051259217474_RT3.1697510287344373, POS_MZ232.9950726503974_RT2.799664807964424,	1	0.85
POS_MZ173.03056040362438_RT3.1679740999672985, POS_MZ186.14905277744435_RT8.983862019275138, POS_MZ193.09514002930413_RT10.098359710376739, POS_MZ226.1051259217474_RT3.1697510287344373,	1	0.8333333333333334
NEG_MZ170.08124575328864_RT11.813211512889174, NEG_MZ215.0168276632535_RT2.76586448771517, POS_MZ115.05061139453764_RT3.075588207899374, POS_MZ132.03748009885808_RT3.066983454454768, POS_MZ170.1282367958087_RT8.623644022461196, POS_MZ179.98128915617383_RT1.5073836314980706, POS_MZ186.14905277744435_RT8.983862019275138,	1	0.8666666666666667
NEG_MZ170.08124575328864_RT11.813211512889174, NEG_MZ215.0168276632535_RT2.76586448771517, POS_MZ115.05061139453764_RT3.075588207899374, POS_MZ132.5234492330965_RT3.118507094059924, POS_MZ186.14905277744435_RT8.983862019275138, POS_MZ197.99199758562807_RT1.5037731719626888, POS_MZ226.1051259217474_RT3.1697510287344373,	1	0.8947368421052632
NEG_MZ170.08124575328864_RT11.813211512889174, NEG_MZ215.0168276632535_RT2.76586448771517, POS_MZ115.05061139453764_RT3.075588207899374, POS_MZ170.1282367958087_RT8.623644022461196, POS_MZ173.03056040362438_RT3.1679740999672985, POS_MZ179.98128915617383_RT1.5073836314980706, POS_MZ186.14905277744435_RT8.983862019275138, POS_MZ226.1051259217474_RT3.1697510287344373,	1	0.8260869565217391
NEG_MZ215.0168276632535_RT2.76586448771517, NEG_MZ242.07692321932652_RT1.9382490482438723, POS_MZ115.05061139453764_RT3.075588207899374, POS_MZ124.03765102099347_RT4.3083739486856905, POS_MZ132.03748009885808_RT3.066983454454768, POS_MZ170.1282367958087_RT8.623644022461196, POS_MZ179.98128915617383_RT1.5073836314980706, POS_MZ186.14905277744435_RT8.983862019275138, POS_MZ226.1051259217474_RT3.169…	1	0.75
NEG_MZ242.07692321932652_RT1.9382490482438723, POS_MZ115.05061139453764_RT3.075588207899374, POS_MZ171.02646522136075_RT2.980316734679367, POS_MZ171.11310577553607_RT10.112185626839564, POS_MZ186.14905277744435_RT8.983862019275138, POS_MZ226.1051259217474_RT3.1697510287344373, POS_MZ232.9950726503974_RT2.799664807964424,	1	0.7222222222222222
NEG_MZ87.04364378734302_RT9.213530567346618, POS_MZ115.05061139453764_RT3.075588207899374, POS_MZ173.03056040362438_RT3.1679740999672985, POS_MZ197.99199758562807_RT1.5037731719626888, POS_MZ226.1051259217474_RT3.1697510287344373,	1	0.85
NEG_MZ215.0168276632535_RT2.76586448771517, POS_MZ115.05061139453764_RT3.075588207899374, POS_MZ170.1282367958087_RT8.623644022461196, POS_MZ173.03056040362438_RT3.1679740999672985, POS_MZ203.17680801999572_RT2.9070696255418498, POS_MZ226.1051259217474_RT3.1697510287344373,	1	0.9411764705882353
NEG_MZ215.0168276632535_RT2.76586448771517, POS_MZ115.05061139453764_RT3.075588207899374, POS_MZ124.03765102099347_RT4.3083739486856905, POS_MZ132.03737796332163_RT2.8233344429933673, POS_MZ186.14905277744435_RT8.983862019275138, POS_MZ190.08635855759917_RT9.66977196404359, POS_MZ194.08134066829066_RT10.45462132560804, POS_MZ226.1051259217474_RT3.1697510287344373,	1	0.7692307692307693
NEG_MZ215.0168276632535_RT2.76586448771517, POS_MZ124.03765102099347_RT4.3083739486856905, POS_MZ132.5234492330965_RT3.118507094059924, POS_MZ226.1051259217474_RT3.1697510287344373,	1	0.8235294117647058
NEG_MZ215.0168276632535_RT2.76586448771517, POS_MZ115.05061139453764_RT3.075588207899374, POS_MZ173.03056040362438_RT3.1679740999672985, POS_MZ226.1051259217474_RT3.1697510287344373, POS_MZ232.9950726503974_RT2.799664807964424, POS_MZ297.0693571060572_RT1.8901972805501845,	1	0.8235294117647058
NEG_MZ170.08124575328864_RT11.813211512889174, NEG_MZ215.0168276632535_RT2.76586448771517, NEG_MZ87.04364378734302_RT9.213530567346618, POS_MZ115.05061139453764_RT3.075588207899374, POS_MZ170.1282367958087_RT8.623644022461196, POS_MZ173.03056040362438_RT3.1679740999672985, POS_MZ186.14905277744435_RT8.983862019275138, POS_MZ226.1051259217474_RT3.1697510287344373,	1	0.9333333333333333
NEG_MZ215.0168276632535_RT2.76586448771517, POS_MZ115.05061139453764_RT3.075588207899374, POS_MZ171.02646522136075_RT2.980316734679367, POS_MZ179.98128915617383_RT1.5073836314980706, POS_MZ190.08635855759917_RT9.66977196404359,	1	0.8421052631578947
NEG_MZ215.0168276632535_RT2.76586448771517, NEG_MZ242.07692321932652_RT1.9382490482438723, POS_MZ115.05061139453764_RT3.075588207899374, POS_MZ132.5234492330965_RT3.118507094059924, POS_MZ194.08134066829066_RT10.45462132560804, POS_MZ226.1051259217474_RT3.1697510287344373,	1	0.8235294117647058
NEG_MZ215.0168276632535_RT2.76586448771517, POS_MZ173.11749407532722_RT9.904557910742724, POS_MZ186.14905277744435_RT8.983862019275138, POS_MZ226.1051259217474_RT3.1697510287344373,	1	0.9333333333333333
NEG_MZ215.0168276632535_RT2.76586448771517, POS_MZ124.03765102099347_RT4.3083739486856905, POS_MZ132.5234492330965_RT3.118507094059924, POS_MZ170.1282367958087_RT8.623644022461196, POS_MZ226.1051259217474_RT3.1697510287344373,	1	0.9523809523809523
NEG_MZ215.0168276632535_RT2.76586448771517, POS_MZ126.09164703633141_RT10.211234736418044, POS_MZ132.5234492330965_RT3.118507094059924, POS_MZ226.1051259217474_RT3.1697510287344373,	1	0.625
POS_MZ115.05061139453764_RT3.075588207899374, POS_MZ173.03056040362438_RT3.1679740999672985, POS_MZ173.118041089786_RT10.109183003538282, POS_MZ186.14905277744435_RT8.983862019275138,	1	0.8235294117647058
POS_MZ115.05061139453764_RT3.075588207899374, POS_MZ132.03748009885808_RT3.066983454454768, POS_MZ170.1282367958087_RT8.623644022461196, POS_MZ194.08134066829066_RT10.45462132560804, POS_MZ232.9950726503974_RT2.799664807964424,	1	0.7857142857142857
NEG_MZ215.0168276632535_RT2.76586448771517, NEG_MZ303.1043151634282_RT1.9136565788980997, POS_MZ115.05061139453764_RT3.075588207899374, POS_MZ124.03765102099347_RT4.3083739486856905, POS_MZ132.5234492330965_RT3.118507094059924, POS_MZ170.1282367958087_RT8.623644022461196, POS_MZ186.14905277744435_RT8.983862019275138, POS_MZ226.1051259217474_RT3.1697510287344373,	1	0.8571428571428571
NEG_MZ215.0168276632535_RT2.76586448771517, POS_MZ186.14905277744435_RT8.983862019275138, POS_MZ226.1051259217474_RT3.1697510287344373, POS_MZ232.9950726503974_RT2.799664807964424, POS_MZ255.09773767688822_RT2.412685549660266,	1	0.7142857142857143
NEG_MZ215.0168276632535_RT2.76586448771517, POS_MZ115.05061139453764_RT3.075588207899374, POS_MZ124.03765102099347_RT4.3083739486856905, POS_MZ171.02646522136075_RT2.980316734679367, POS_MZ197.99199758562807_RT1.5037731719626888, POS_MZ226.1051259217474_RT3.1697510287344373,	1	0.8181818181818182
NEG_MZ242.07692321932652_RT1.9382490482438723, POS_MZ132.03748009885808_RT3.066983454454768, POS_MZ186.14905277744435_RT8.983862019275138, POS_MZ190.08635855759917_RT9.66977196404359, POS_MZ226.1051259217474_RT3.1697510287344373,	1	0.6842105263157895
NEG_MZ215.0168276632535_RT2.76586448771517, POS_MZ115.05061139453764_RT3.075588207899374, POS_MZ171.02646522136075_RT2.980316734679367, POS_MZ171.11310577553607_RT10.112185626839564, POS_MZ194.08134066829066_RT10.45462132560804, POS_MZ226.1051259217474_RT3.1697510287344373,	1	0.9411764705882353
NEG_MZ215.0168276632535_RT2.76586448771517, POS_MZ115.05061139453764_RT3.075588207899374, POS_MZ124.03765102099347_RT4.3083739486856905, POS_MZ132.5234492330965_RT3.118507094059924, POS_MZ203.17680801999572_RT2.9070696255418498,	1	0.8571428571428571
NEG_MZ170.08124575328864_RT11.813211512889174, NEG_MZ215.0168276632535_RT2.76586448771517, POS_MZ115.05061139453764_RT3.075588207899374, POS_MZ124.03765102099347_RT4.3083739486856905, POS_MZ171.02646522136075_RT2.980316734679367, POS_MZ186.14905277744435_RT8.983862019275138, POS_MZ226.1051259217474_RT3.1697510287344373,	1	0.7857142857142857
NEG_MZ303.1043151634282_RT1.9136565788980997, POS_MZ115.05061139453764_RT3.075588207899374, POS_MZ170.1282367958087_RT8.623644022461196, POS_MZ173.03056040362438_RT3.1679740999672985, POS_MZ186.14905277744435_RT8.983862019275138, POS_MZ232.9950726503974_RT2.799664807964424,	1	0.8125
NEG_MZ215.0168276632535_RT2.76586448771517, NEG_MZ242.07692321932652_RT1.9382490482438723, POS_MZ115.05061139453764_RT3.075588207899374, POS_MZ124.03765102099347_RT4.3083739486856905, POS_MZ186.14905277744435_RT8.983862019275138, POS_MZ187.00046925213326_RT2.8971139588290664, POS_MZ193.09514002930413_RT10.098359710376739, POS_MZ226.1051259217474_RT3.1697510287344373,	1	0.6956521739130435
NEG_MZ215.0168276632535_RT2.76586448771517, NEG_MZ87.04364378734302_RT9.213530567346618, POS_MZ115.05061139453764_RT3.075588207899374, POS_MZ124.03765102099347_RT4.3083739486856905, POS_MZ170.1282367958087_RT8.623644022461196, POS_MZ179.98128915617383_RT1.5073836314980706, POS_MZ186.14905277744435_RT8.983862019275138, POS_MZ226.1051259217474_RT3.1697510287344373, POS_MZ255.09773767688822_RT2.4126…	1	0.8125
POS_MZ132.03748009885808_RT3.066983454454768, POS_MZ186.14905277744435_RT8.983862019275138, POS_MZ226.1051259217474_RT3.1697510287344373,	1	0.6956521739130435
NEG_MZ215.0168276632535_RT2.76586448771517, NEG_MZ87.04364378734302_RT9.213530567346618, POS_MZ115.05061139453764_RT3.075588207899374, POS_MZ173.03056040362438_RT3.1679740999672985, POS_MZ186.14905277744435_RT8.983862019275138, POS_MZ226.1051259217474_RT3.1697510287344373, POS_MZ98.0969625903714_RT10.160652479780962,	1	1.0
NEG_MZ215.0168276632535_RT2.76586448771517, POS_MZ115.05061139453764_RT3.075588207899374, POS_MZ170.1282367958087_RT8.623644022461196, POS_MZ171.02646522136075_RT2.980316734679367, POS_MZ179.98128915617383_RT1.5073836314980706,	1	0.8666666666666667
POS_MZ115.05061139453764_RT3.075588207899374, POS_MZ132.03737796332163_RT2.8233344429933673, POS_MZ171.02646522136075_RT2.980316734679367, POS_MZ186.14905277744435_RT8.983862019275138, POS_MZ232.9950726503974_RT2.799664807964424,	1	0.8571428571428571
NEG_MZ242.07692321932652_RT1.9382490482438723, POS_MZ115.05061139453764_RT3.075588207899374, POS_MZ173.03056040362438_RT3.1679740999672985, POS_MZ179.98128915617383_RT1.5073836314980706, POS_MZ226.1051259217474_RT3.1697510287344373, POS_MZ232.9950726503974_RT2.799664807964424,	1	0.8666666666666667
NEG_MZ242.07692321932652_RT1.9382490482438723, POS_MZ132.0375011416352_RT3.0411966250142086, POS_MZ171.02646522136075_RT2.980316734679367, POS_MZ186.14905277744435_RT8.983862019275138, POS_MZ226.1051259217474_RT3.1697510287344373,	1	0.85
NEG_MZ170.08124575328864_RT11.813211512889174, NEG_MZ215.0168276632535_RT2.76586448771517, NEG_MZ242.07692321932652_RT1.9382490482438723, POS_MZ115.05061139453764_RT3.075588207899374, POS_MZ132.5234492330965_RT3.118507094059924, POS_MZ186.14905277744435_RT8.983862019275138, POS_MZ194.08134066829066_RT10.45462132560804, POS_MZ226.1051259217474_RT3.1697510287344373,	1	0.6666666666666666
POS_MZ226.1051259217474_RT3.1697510287344373, POS_MZ85.02905117568149_RT3.0177076012152138, POS_MZ86.0323842776719_RT2.9996465344453735,	1	0.75
NEG_MZ87.04364378734302_RT9.213530567346618, POS_MZ115.05061139453764_RT3.075588207899374, POS_MZ173.03056040362438_RT3.1679740999672985, POS_MZ190.08635855759917_RT9.66977196404359, POS_MZ226.1051259217474_RT3.1697510287344373, POS_MZ232.9950726503974_RT2.799664807964424,	1	0.7647058823529411
POS_MZ154.08655732941773_RT10.111814174982808, POS_MZ173.03056040362438_RT3.1679740999672985, POS_MZ186.14905277744435_RT8.983862019275138,	1	0.8823529411764706
NEG_MZ215.0168276632535_RT2.76586448771517, POS_MZ186.14905277744435_RT8.983862019275138, POS_MZ194.08134066829066_RT10.45462132560804, POS_MZ197.99199758562807_RT1.5037731719626888, POS_MZ226.1051259217474_RT3.1697510287344373,	1	0.8947368421052632
POS_MZ115.05061139453764_RT3.075588207899374, POS_MZ132.5234492330965_RT3.118507094059924, POS_MZ170.1282367958087_RT8.623644022461196, POS_MZ186.14905277744435_RT8.983862019275138, POS_MZ226.1051259217474_RT3.1697510287344373, POS_MZ232.9950726503974_RT2.799664807964424,	1	0.8
POS_MZ132.03748009885808_RT3.066983454454768, POS_MZ179.98128915617383_RT1.5073836314980706, POS_MZ226.1051259217474_RT3.1697510287344373,	1	0.84
POS_MZ115.05061139453764_RT3.075588207899374, POS_MZ132.03748009885808_RT3.066983454454768, POS_MZ132.5234492330965_RT3.118507094059924,	1	0.7222222222222222
NEG_MZ215.0168276632535_RT2.76586448771517, POS_MZ115.05061139453764_RT3.075588207899374, POS_MZ124.03765102099347_RT4.3083739486856905, POS_MZ173.03056040362438_RT3.1679740999672985, POS_MZ179.98128915617383_RT1.5073836314980706, POS_MZ186.14905277744435_RT8.983862019275138, POS_MZ226.1051259217474_RT3.1697510287344373,	1	0.8571428571428571
NEG_MZ215.0168276632535_RT2.76586448771517, NEG_MZ303.1043151634282_RT1.9136565788980997, POS_MZ115.05061139453764_RT3.075588207899374, POS_MZ124.03765102099347_RT4.3083739486856905, POS_MZ171.02646522136075_RT2.980316734679367, POS_MZ190.08635855759917_RT9.66977196404359, POS_MZ226.1051259217474_RT3.1697510287344373,	1	1.0
POS_MZ115.05061139453764_RT3.075588207899374, POS_MZ171.02646522136075_RT2.980316734679367, POS_MZ173.03056040362438_RT3.1679740999672985, POS_MZ197.99199758562807_RT1.5037731719626888, POS_MZ226.1051259217474_RT3.1697510287344373,	1	0.7272727272727273
NEG_MZ215.0168276632535_RT2.76586448771517, POS_MZ115.05061139453764_RT3.075588207899374, POS_MZ173.03056040362438_RT3.1679740999672985, POS_MZ173.11749407532722_RT9.904557910742724, POS_MZ186.14905277744435_RT8.983862019275138, POS_MZ194.08134066829066_RT10.45462132560804, POS_MZ226.1051259217474_RT3.1697510287344373,	1	1.0
POS_MZ173.03056040362438_RT3.1679740999672985, POS_MZ186.14905277744435_RT8.983862019275138, POS_MZ194.08134066829066_RT10.45462132560804,	1	1.0
NEG_MZ215.0168276632535_RT2.76586448771517, NEG_MZ303.1043151634282_RT1.9136565788980997, POS_MZ115.05061139453764_RT3.075588207899374, POS_MZ149.044434250042_RT3.055734650356517, POS_MZ170.1282367958087_RT8.623644022461196, POS_MZ186.14905277744435_RT8.983862019275138, POS_MZ194.08134066829066_RT10.45462132560804,	1	0.9285714285714286
NEG_MZ215.0168276632535_RT2.76586448771517, NEG_MZ242.07692321932652_RT1.9382490482438723, POS_MZ115.05061139453764_RT3.075588207899374, POS_MZ173.03056040362438_RT3.1679740999672985, POS_MZ186.14905277744435_RT8.983862019275138,	1	0.85
NEG_MZ215.0168276632535_RT2.76586448771517, POS_MZ115.05061139453764_RT3.075588207899374, POS_MZ124.03765102099347_RT4.3083739486856905, POS_MZ132.5234492330965_RT3.118507094059924, POS_MZ186.14905277744435_RT8.983862019275138, POS_MZ203.17680801999572_RT2.9070696255418498, POS_MZ226.1051259217474_RT3.1697510287344373, POS_MZ232.9950726503974_RT2.799664807964424,	1	0.8
NEG_MZ215.0168276632535_RT2.76586448771517, NEG_MZ87.04364378734302_RT9.213530567346618, POS_MZ124.03765102099347_RT4.3083739486856905, POS_MZ190.08635855759917_RT9.66977196404359, POS_MZ226.1051259217474_RT3.1697510287344373,	1	0.8888888888888888
POS_MZ171.11310577553607_RT10.112185626839564, POS_MZ173.03056040362438_RT3.1679740999672985, POS_MZ186.14905277744435_RT8.983862019275138, POS_MZ226.1051259217474_RT3.1697510287344373,	1	0.7647058823529411
NEG_MZ215.0168276632535_RT2.76586448771517, POS_MZ115.05061139453764_RT3.075588207899374, POS_MZ124.03765102099347_RT4.3083739486856905, POS_MZ171.02646522136075_RT2.980316734679367, POS_MZ186.14905277744435_RT8.983862019275138, POS_MZ203.17680801999572_RT2.9070696255418498, POS_MZ226.1051259217474_RT3.1697510287344373,	1	0.9473684210526315
POS_MZ115.05061139453764_RT3.075588207899374, POS_MZ132.0375011416352_RT3.0411966250142086, POS_MZ170.1282367958087_RT8.623644022461196, POS_MZ186.14905277744435_RT8.983862019275138, POS_MZ194.08134066829066_RT10.45462132560804, POS_MZ203.17680801999572_RT2.9070696255418498, POS_MZ226.1051259217474_RT3.1697510287344373, POS_MZ232.9950726503974_RT2.799664807964424,	1	0.8888888888888888
NEG_MZ215.0168276632535_RT2.76586448771517, NEG_MZ87.04364378734302_RT9.213530567346618, POS_MZ115.05061139453764_RT3.075588207899374, POS_MZ124.03765102099347_RT4.3083739486856905, POS_MZ171.02646522136075_RT2.980316734679367, POS_MZ186.14905277744435_RT8.983862019275138, POS_MZ226.1051259217474_RT3.1697510287344373,	1	0.8571428571428571
POS_MZ115.05061139453764_RT3.075588207899374, POS_MZ124.03765102099347_RT4.3083739486856905, POS_MZ173.03056040362438_RT3.1679740999672985, POS_MZ190.08635855759917_RT9.66977196404359, POS_MZ194.08134066829066_RT10.45462132560804, POS_MZ226.1051259217474_RT3.1697510287344373, POS_MZ232.9950726503974_RT2.799664807964424,	1	0.8823529411764706
POS_MZ115.05061139453764_RT3.075588207899374, POS_MZ170.1282367958087_RT8.623644022461196, POS_MZ173.03056040362438_RT3.1679740999672985, POS_MZ186.14905277744435_RT8.983862019275138, POS_MZ194.08134066829066_RT10.45462132560804,	1	0.8095238095238095
POS_MZ132.0375011416352_RT3.0411966250142086, POS_MZ190.08635855759917_RT9.66977196404359, POS_MZ226.1051259217474_RT3.1697510287344373, POS_MZ232.9950726503974_RT2.799664807964424,	1	0.7368421052631579
NEG_MZ215.0168276632535_RT2.76586448771517, POS_MZ124.03765102099347_RT4.3083739486856905, POS_MZ173.03056040362438_RT3.1679740999672985, POS_MZ203.17680801999572_RT2.9070696255418498, POS_MZ226.1051259217474_RT3.1697510287344373,	1	0.7894736842105263
NEG_MZ215.0168276632535_RT2.76586448771517, NEG_MZ303.1043151634282_RT1.9136565788980997, POS_MZ115.05061139453764_RT3.075588207899374, POS_MZ173.03056040362438_RT3.1679740999672985, POS_MZ186.14905277744435_RT8.983862019275138, POS_MZ193.09514002930413_RT10.098359710376739, POS_MZ226.1051259217474_RT3.1697510287344373,	1	0.8
NEG_MZ215.0168276632535_RT2.76586448771517, NEG_MZ242.07692321932652_RT1.9382490482438723, POS_MZ115.05061139453764_RT3.075588207899374, POS_MZ132.5234492330965_RT3.118507094059924, POS_MZ226.1051259217474_RT3.1697510287344373, POS_MZ296.0664275819838_RT1.8893328088334322,	1	0.6666666666666666
NEG_MZ215.0168276632535_RT2.76586448771517, POS_MZ149.044434250042_RT3.055734650356517, POS_MZ186.14905277744435_RT8.983862019275138, POS_MZ226.1051259217474_RT3.1697510287344373, POS_MZ298.0638833868746_RT1.889847484143796,	1	0.875
NEG_MZ215.0168276632535_RT2.76586448771517, NEG_MZ87.04364378734302_RT9.213530567346618, POS_MZ115.05061139453764_RT3.075588207899374, POS_MZ190.08635855759917_RT9.66977196404359, POS_MZ226.1051259217474_RT3.1697510287344373,	1	0.9333333333333333
NEG_MZ170.08124575328864_RT11.813211512889174, NEG_MZ215.0168276632535_RT2.76586448771517, NEG_MZ242.07692321932652_RT1.9382490482438723, NEG_MZ87.04364378734302_RT9.213530567346618, POS_MZ115.05061139453764_RT3.075588207899374, POS_MZ132.5234492330965_RT3.118507094059924, POS_MZ170.1282367958087_RT8.623644022461196, POS_MZ226.1051259217474_RT3.1697510287344373,	1	0.7647058823529411
NEG_MZ215.0168276632535_RT2.76586448771517, NEG_MZ242.07692321932652_RT1.9382490482438723, POS_MZ115.05061139453764_RT3.075588207899374, POS_MZ124.03765102099347_RT4.3083739486856905, POS_MZ170.1282367958087_RT8.623644022461196, POS_MZ190.08635855759917_RT9.66977196404359, POS_MZ193.09514002930413_RT10.098359710376739, POS_MZ226.1051259217474_RT3.1697510287344373, POS_MZ86.0323842776719_RT2.99964…	1	1.0
NEG_MZ170.08124575328864_RT11.813211512889174, NEG_MZ215.0168276632535_RT2.76586448771517, POS_MZ132.5234492330965_RT3.118507094059924, POS_MZ190.08635855759917_RT9.66977196404359, POS_MZ226.1051259217474_RT3.1697510287344373,	1	0.6
NEG_MZ215.0168276632535_RT2.76586448771517, POS_MZ193.09514002930413_RT10.098359710376739, POS_MZ203.17680801999572_RT2.9070696255418498, POS_MZ226.1051259217474_RT3.1697510287344373,	1	0.95
NEG_MZ147.0287627360182_RT2.786539589248753, POS_MZ115.05061139453764_RT3.075588207899374, POS_MZ124.03765102099347_RT4.3083739486856905, POS_MZ232.9950726503974_RT2.799664807964424, POS_MZ86.0323842776719_RT2.9996465344453735,	1	0.8695652173913043
NEG_MZ215.0168276632535_RT2.76586448771517, POS_MZ115.05061139453764_RT3.075588207899374, POS_MZ124.03765102099347_RT4.3083739486856905, POS_MZ132.0375011416352_RT3.0411966250142086, POS_MZ171.11310577553607_RT10.112185626839564, POS_MZ226.1051259217474_RT3.1697510287344373,	1	0.9047619047619048
NEG_MZ215.0168276632535_RT2.76586448771517, POS_MZ115.05061139453764_RT3.075588207899374, POS_MZ179.98128915617383_RT1.5073836314980706, POS_MZ186.14905277744435_RT8.983862019275138, POS_MZ226.1051259217474_RT3.1697510287344373, POS_MZ86.0323842776719_RT2.9996465344453735,	1	0.9166666666666666
NEG_MZ215.0168276632535_RT2.76586448771517, NEG_MZ87.04364378734302_RT9.213530567346618, POS_MZ186.14905277744435_RT8.983862019275138, POS_MZ86.0323842776719_RT2.9996465344453735,	1	1.0
NEG_MZ215.0168276632535_RT2.76586448771517, POS_MZ115.05061139453764_RT3.075588207899374, POS_MZ126.09164703633141_RT10.211234736418044, POS_MZ132.5234492330965_RT3.118507094059924, POS_MZ171.11310577553607_RT10.112185626839564, POS_MZ226.1051259217474_RT3.1697510287344373,	1	0.8333333333333334
NEG_MZ170.08124575328864_RT11.813211512889174, NEG_MZ215.0168276632535_RT2.76586448771517, POS_MZ115.05061139453764_RT3.075588207899374, POS_MZ226.1051259217474_RT3.1697510287344373, POS_MZ86.0323842776719_RT2.9996465344453735,	1	0.9
NEG_MZ215.0168276632535_RT2.76586448771517, POS_MZ115.05061139453764_RT3.075588207899374, POS_MZ124.03765102099347_RT4.3083739486856905, POS_MZ173.03056040362438_RT3.1679740999672985, POS_MZ203.17680801999572_RT2.9070696255418498, POS_MZ226.1051259217474_RT3.1697510287344373,	1	0.8823529411764706
POS_MZ132.5234492330965_RT3.118507094059924, POS_MZ186.14905277744435_RT8.983862019275138, POS_MZ194.08134066829066_RT10.45462132560804, POS_MZ226.1051259217474_RT3.1697510287344373,	1	0.9090909090909091
NEG_MZ148.0319597837361_RT2.7940682907398307, POS_MZ115.05061139453764_RT3.075588207899374, POS_MZ149.044434250042_RT3.055734650356517, POS_MZ170.1282367958087_RT8.623644022461196,	1	0.8260869565217391
NEG_MZ87.04364378734302_RT9.213530567346618, POS_MZ115.05061139453764_RT3.075588207899374, POS_MZ173.03056040362438_RT3.1679740999672985, POS_MZ186.14905277744435_RT8.983862019275138, POS_MZ232.9950726503974_RT2.799664807964424,	1	0.95
NEG_MZ215.0168276632535_RT2.76586448771517, POS_MZ115.05061139453764_RT3.075588207899374, POS_MZ132.03748009885808_RT3.066983454454768, POS_MZ154.08655732941773_RT10.111814174982808, POS_MZ186.14905277744435_RT8.983862019275138, POS_MZ226.1051259217474_RT3.1697510287344373,	1	1.0
NEG_MZ215.0168276632535_RT2.76586448771517, POS_MZ186.14905277744435_RT8.983862019275138, POS_MZ203.17680801999572_RT2.9070696255418498, POS_MZ226.1051259217474_RT3.1697510287344373, POS_MZ85.02905117568149_RT3.0177076012152138,	1	1.0
NEG_MZ215.0168276632535_RT2.76586448771517, POS_MZ115.05061139453764_RT3.075588207899374, POS_MZ131.0342051188151_RT3.020038093070837, POS_MZ170.1282367958087_RT8.623644022461196, POS_MZ171.11310577553607_RT10.112185626839564, POS_MZ186.14905277744435_RT8.983862019275138, POS_MZ226.1051259217474_RT3.1697510287344373,	1	0.85
NEG_MZ215.0168276632535_RT2.76586448771517, NEG_MZ242.07692321932652_RT1.9382490482438723, NEG_MZ87.04364378734302_RT9.213530567346618, POS_MZ115.05061139453764_RT3.075588207899374, POS_MZ124.03765102099347_RT4.3083739486856905, POS_MZ173.03056040362438_RT3.1679740999672985, POS_MZ179.98128915617383_RT1.5073836314980706, POS_MZ186.14905277744435_RT8.983862019275138, POS_MZ226.1051259217474_RT3.16…	1	0.8636363636363636
NEG_MZ215.0168276632535_RT2.76586448771517, POS_MZ115.05061139453764_RT3.075588207899374, POS_MZ124.03765102099347_RT4.3083739486856905, POS_MZ132.03748009885808_RT3.066983454454768, POS_MZ179.98128915617383_RT1.5073836314980706, POS_MZ186.14905277744435_RT8.983862019275138, POS_MZ226.1051259217474_RT3.1697510287344373,	1	0.8
NEG_MZ215.0168276632535_RT2.76586448771517, POS_MZ115.05061139453764_RT3.075588207899374, POS_MZ173.118041089786_RT10.109183003538282, POS_MZ226.1051259217474_RT3.1697510287344373, POS_MZ255.09773767688822_RT2.412685549660266,	1	0.9545454545454546
POS_MZ149.044434250042_RT3.055734650356517, POS_MZ173.03056040362438_RT3.1679740999672985, POS_MZ186.14905277744435_RT8.983862019275138, POS_MZ197.99199758562807_RT1.5037731719626888, POS_MZ226.1051259217474_RT3.1697510287344373,	1	0.7647058823529411
NEG_MZ215.0168276632535_RT2.76586448771517, POS_MZ173.03056040362438_RT3.1679740999672985, POS_MZ186.14905277744435_RT8.983862019275138, POS_MZ190.08635855759917_RT9.66977196404359, POS_MZ226.1051259217474_RT3.1697510287344373,	1	0.8947368421052632
NEG_MZ215.0168276632535_RT2.76586448771517, NEG_MZ242.07692321932652_RT1.9382490482438723, POS_MZ115.05061139453764_RT3.075588207899374, POS_MZ132.5234492330965_RT3.118507094059924, POS_MZ186.14905277744435_RT8.983862019275138, POS_MZ226.1051259217474_RT3.1697510287344373, POS_MZ232.9950726503974_RT2.799664807964424, POS_MZ255.09773767688822_RT2.412685549660266,	1	0.875
NEG_MZ242.07692321932652_RT1.9382490482438723, POS_MZ115.05061139453764_RT3.075588207899374, POS_MZ132.5234492330965_RT3.118507094059924, POS_MZ170.1282367958087_RT8.623644022461196, POS_MZ173.03056040362438_RT3.1679740999672985, POS_MZ186.14905277744435_RT8.983862019275138, POS_MZ226.1051259217474_RT3.1697510287344373,	1	0.8333333333333334
POS_MZ115.05061139453764_RT3.075588207899374, POS_MZ132.5234492330965_RT3.118507094059924, POS_MZ154.08655732941773_RT10.111814174982808, POS_MZ170.1282367958087_RT8.623644022461196, POS_MZ226.1051259217474_RT3.1697510287344373,	1	0.7647058823529411
NEG_MZ170.08124575328864_RT11.813211512889174, NEG_MZ215.0168276632535_RT2.76586448771517, NEG_MZ242.07692321932652_RT1.9382490482438723, POS_MZ115.05061139453764_RT3.075588207899374, POS_MZ124.03765102099347_RT4.3083739486856905, POS_MZ132.5234492330965_RT3.118507094059924, POS_MZ186.14905277744435_RT8.983862019275138, POS_MZ226.1051259217474_RT3.1697510287344373,	1	0.8571428571428571
NEG_MZ215.0168276632535_RT2.76586448771517, POS_MZ115.05061139453764_RT3.075588207899374, POS_MZ124.03765102099347_RT4.3083739486856905, POS_MZ126.09164703633141_RT10.211234736418044, POS_MZ132.5234492330965_RT3.118507094059924, POS_MZ190.08635855759917_RT9.66977196404359, POS_MZ226.1051259217474_RT3.1697510287344373,	1	1.0
NEG_MZ148.0319597837361_RT2.7940682907398307, NEG_MZ170.08124575328864_RT11.813211512889174, NEG_MZ215.0168276632535_RT2.76586448771517, POS_MZ115.05061139453764_RT3.075588207899374, POS_MZ124.03765102099347_RT4.3083739486856905, POS_MZ226.1051259217474_RT3.1697510287344373,	1	0.8235294117647058
NEG_MZ215.0168276632535_RT2.76586448771517, POS_MZ115.05061139453764_RT3.075588207899374, POS_MZ124.03765102099347_RT4.3083739486856905, POS_MZ126.09164703633141_RT10.211234736418044, POS_MZ131.0342051188151_RT3.020038093070837, POS_MZ170.1282367958087_RT8.623644022461196, POS_MZ226.1051259217474_RT3.1697510287344373,	1	0.7777777777777778
NEG_MZ215.0168276632535_RT2.76586448771517, POS_MZ115.05061139453764_RT3.075588207899374, POS_MZ124.03765102099347_RT4.3083739486856905, POS_MZ132.5234492330965_RT3.118507094059924, POS_MZ170.1282367958087_RT8.623644022461196, POS_MZ186.14905277744435_RT8.983862019275138, POS_MZ187.00046925213326_RT2.8971139588290664, POS_MZ226.1051259217474_RT3.1697510287344373, POS_MZ232.9950726503974_RT2.79966…	1	0.8333333333333334
NEG_MZ215.0168276632535_RT2.76586448771517, POS_MZ115.05061139453764_RT3.075588207899374, POS_MZ132.5234492330965_RT3.118507094059924, POS_MZ171.11310577553607_RT10.112185626839564, POS_MZ186.14905277744435_RT8.983862019275138, POS_MZ190.08635855759917_RT9.66977196404359, POS_MZ226.1051259217474_RT3.1697510287344373,	1	0.8666666666666667
NEG_MZ170.08124575328864_RT11.813211512889174, NEG_MZ215.0168276632535_RT2.76586448771517, POS_MZ115.05061139453764_RT3.075588207899374, POS_MZ171.02646522136075_RT2.980316734679367, POS_MZ186.14905277744435_RT8.983862019275138, POS_MZ226.1051259217474_RT3.1697510287344373,	1	1.0
NEG_MZ215.0168276632535_RT2.76586448771517, POS_MZ115.05061139453764_RT3.075588207899374, POS_MZ126.09164703633141_RT10.211234736418044, POS_MZ132.5234492330965_RT3.118507094059924, POS_MZ170.1282367958087_RT8.623644022461196,	1	0.7058823529411765
NEG_MZ170.08124575328864_RT11.813211512889174, NEG_MZ215.0168276632535_RT2.76586448771517, NEG_MZ303.1043151634282_RT1.9136565788980997, POS_MZ115.05061139453764_RT3.075588207899374, POS_MZ132.5234492330965_RT3.118507094059924, POS_MZ170.1282367958087_RT8.623644022461196, POS_MZ186.14905277744435_RT8.983862019275138, POS_MZ190.08635855759917_RT9.66977196404359, POS_MZ203.17680801999572_RT2.907069…	1	0.7222222222222222
NEG_MZ303.1043151634282_RT1.9136565788980997, POS_MZ132.0375011416352_RT3.0411966250142086, POS_MZ186.14905277744435_RT8.983862019275138, POS_MZ226.1051259217474_RT3.1697510287344373,	1	0.8125
NEG_MZ215.0168276632535_RT2.76586448771517, NEG_MZ87.04364378734302_RT9.213530567346618, POS_MZ115.05061139453764_RT3.075588207899374, POS_MZ132.5234492330965_RT3.118507094059924, POS_MZ186.14905277744435_RT8.983862019275138, POS_MZ226.1051259217474_RT3.1697510287344373,	1	0.8571428571428571
NEG_MZ170.08124575328864_RT11.813211512889174, NEG_MZ215.0168276632535_RT2.76586448771517, NEG_MZ242.07692321932652_RT1.9382490482438723, POS_MZ115.05061139453764_RT3.075588207899374, POS_MZ132.5234492330965_RT3.118507094059924, POS_MZ170.1282367958087_RT8.623644022461196, POS_MZ226.1051259217474_RT3.1697510287344373,	1	0.84
POS_MZ124.03765102099347_RT4.3083739486856905, POS_MZ132.0375011416352_RT3.0411966250142086,	1	0.6666666666666666
NEG_MZ215.0168276632535_RT2.76586448771517, POS_MZ115.05061139453764_RT3.075588207899374, POS_MZ126.09164703633141_RT10.211234736418044, POS_MZ186.14905277744435_RT8.983862019275138, POS_MZ226.1051259217474_RT3.1697510287344373, POS_MZ255.09773767688822_RT2.412685549660266,	1	0.8823529411764706
NEG_MZ215.0168276632535_RT2.76586448771517, NEG_MZ242.07692321932652_RT1.9382490482438723, POS_MZ115.05061139453764_RT3.075588207899374, POS_MZ124.03765102099347_RT4.3083739486856905, POS_MZ132.5234492330965_RT3.118507094059924, POS_MZ170.1282367958087_RT8.623644022461196, POS_MZ186.14905277744435_RT8.983862019275138, POS_MZ203.17680801999572_RT2.9070696255418498, POS_MZ226.1051259217474_RT3.1697…	1	0.8125
NEG_MZ215.0168276632535_RT2.76586448771517, NEG_MZ87.04364378734302_RT9.213530567346618, POS_MZ115.05061139453764_RT3.075588207899374, POS_MZ173.03056040362438_RT3.1679740999672985, POS_MZ186.14905277744435_RT8.983862019275138, POS_MZ232.9950726503974_RT2.799664807964424,	1	0.8461538461538461
NEG_MZ215.0168276632535_RT2.76586448771517, POS_MZ115.05061139453764_RT3.075588207899374, POS_MZ154.08655732941773_RT10.111814174982808, POS_MZ170.1282367958087_RT8.623644022461196, POS_MZ186.14905277744435_RT8.983862019275138, POS_MZ226.1051259217474_RT3.1697510287344373, POS_MZ232.9950726503974_RT2.799664807964424, POS_MZ255.09773767688822_RT2.412685549660266,	1	0.8235294117647058
NEG_MZ215.0168276632535_RT2.76586448771517, NEG_MZ242.07692321932652_RT1.9382490482438723, NEG_MZ87.04364378734302_RT9.213530567346618, POS_MZ115.05061139453764_RT3.075588207899374, POS_MZ170.1282367958087_RT8.623644022461196, POS_MZ173.03056040362438_RT3.1679740999672985, POS_MZ186.14905277744435_RT8.983862019275138,	1	0.8571428571428571
POS_MZ171.02646522136075_RT2.980316734679367, POS_MZ226.1051259217474_RT3.1697510287344373, POS_MZ86.0323842776719_RT2.9996465344453735,	1	0.9090909090909091
NEG_MZ215.0168276632535_RT2.76586448771517, NEG_MZ87.04364378734302_RT9.213530567346618, POS_MZ115.05061139453764_RT3.075588207899374, POS_MZ171.02646522136075_RT2.980316734679367, POS_MZ186.14905277744435_RT8.983862019275138,	1	0.95
POS_MZ171.02646522136075_RT2.980316734679367, POS_MZ171.11310577553607_RT10.112185626839564, POS_MZ226.1051259217474_RT3.1697510287344373,	1	0.9565217391304348
NEG_MZ215.0168276632535_RT2.76586448771517, NEG_MZ87.04364378734302_RT9.213530567346618, POS_MZ115.05061139453764_RT3.075588207899374, POS_MZ132.5234492330965_RT3.118507094059924, POS_MZ186.14905277744435_RT8.983862019275138,	1	0.95
NEG_MZ215.0168276632535_RT2.76586448771517, POS_MZ115.05061139453764_RT3.075588207899374, POS_MZ173.03056040362438_RT3.1679740999672985, POS_MZ186.14905277744435_RT8.983862019275138, POS_MZ193.09514002930413_RT10.098359710376739, POS_MZ194.08134066829066_RT10.45462132560804, POS_MZ226.1051259217474_RT3.1697510287344373,	1	1.0
POS_MZ132.03748009885808_RT3.066983454454768, POS_MZ186.14905277744435_RT8.983862019275138, POS_MZ232.9950726503974_RT2.799664807964424,	1	0.8235294117647058
NEG_MZ215.0168276632535_RT2.76586448771517, POS_MZ115.05061139453764_RT3.075588207899374, POS_MZ171.02646522136075_RT2.980316734679367, POS_MZ226.1051259217474_RT3.1697510287344373,	1	0.8333333333333334
POS_MZ115.05061139453764_RT3.075588207899374, POS_MZ132.5234492330965_RT3.118507094059924, POS_MZ170.1282367958087_RT8.623644022461196, POS_MZ171.02646522136075_RT2.980316734679367, POS_MZ187.00046925213326_RT2.8971139588290664, POS_MZ226.1051259217474_RT3.1697510287344373, POS_MZ232.9950726503974_RT2.799664807964424,	1	0.7
POS_MZ115.05061139453764_RT3.075588207899374, POS_MZ171.02646522136075_RT2.980316734679367, POS_MZ186.14905277744435_RT8.983862019275138, POS_MZ232.9950726503974_RT2.799664807964424, POS_MZ255.09773767688822_RT2.412685549660266,	1	0.7647058823529411
POS_MZ115.05061139453764_RT3.075588207899374, POS_MZ172.06055647615017_RT3.013318866504976, POS_MZ173.03056040362438_RT3.1679740999672985, POS_MZ226.1051259217474_RT3.1697510287344373,	1	0.6842105263157895
NEG_MZ215.0168276632535_RT2.76586448771517, NEG_MZ242.07692321932652_RT1.9382490482438723, POS_MZ115.05061139453764_RT3.075588207899374, POS_MZ124.03765102099347_RT4.3083739486856905, POS_MZ132.0375011416352_RT3.0411966250142086, POS_MZ179.98128915617383_RT1.5073836314980706, POS_MZ226.1051259217474_RT3.1697510287344373, POS_MZ232.9950726503974_RT2.799664807964424,	1	0.8333333333333334
POS_MZ115.05061139453764_RT3.075588207899374, POS_MZ132.5234492330965_RT3.118507094059924, POS_MZ186.14905277744435_RT8.983862019275138, POS_MZ193.09514002930413_RT10.098359710376739, POS_MZ226.1051259217474_RT3.1697510287344373,	1	0.9444444444444444
NEG_MZ215.0168276632535_RT2.76586448771517, NEG_MZ303.1043151634282_RT1.9136565788980997, POS_MZ186.14905277744435_RT8.983862019275138,	1	0.8095238095238095
NEG_MZ215.0168276632535_RT2.76586448771517, POS_MZ115.05061139453764_RT3.075588207899374, POS_MZ131.0342051188151_RT3.020038093070837, POS_MZ170.1282367958087_RT8.623644022461196, POS_MZ179.98128915617383_RT1.5073836314980706, POS_MZ203.17680801999572_RT2.9070696255418498, POS_MZ226.1051259217474_RT3.1697510287344373,	1	0.8888888888888888
NEG_MZ215.0168276632535_RT2.76586448771517, POS_MZ115.05061139453764_RT3.075588207899374, POS_MZ132.0375011416352_RT3.0411966250142086, POS_MZ179.98128915617383_RT1.5073836314980706, POS_MZ186.14905277744435_RT8.983862019275138,	1	0.9411764705882353
NEG_MZ170.08124575328864_RT11.813211512889174, POS_MZ115.05061139453764_RT3.075588207899374, POS_MZ170.1282367958087_RT8.623644022461196, POS_MZ171.02646522136075_RT2.980316734679367, POS_MZ226.1051259217474_RT3.1697510287344373, POS_MZ232.9950726503974_RT2.799664807964424,	1	0.8421052631578947
POS_MZ115.05061139453764_RT3.075588207899374, POS_MZ126.09164703633141_RT10.211234736418044, POS_MZ173.03056040362438_RT3.1679740999672985, POS_MZ226.1051259217474_RT3.1697510287344373,	1	0.8695652173913043
NEG_MZ87.04364378734302_RT9.213530567346618, POS_MZ115.05061139453764_RT3.075588207899374, POS_MZ173.03056040362438_RT3.1679740999672985, POS_MZ186.14905277744435_RT8.983862019275138, POS_MZ197.99199758562807_RT1.5037731719626888, POS_MZ226.1051259217474_RT3.1697510287344373, POS_MZ232.9950726503974_RT2.799664807964424,	1	0.8235294117647058
NEG_MZ215.0168276632535_RT2.76586448771517, POS_MZ115.05061139453764_RT3.075588207899374, POS_MZ132.5234492330965_RT3.118507094059924, POS_MZ186.14905277744435_RT8.983862019275138, POS_MZ193.09514002930413_RT10.098359710376739, POS_MZ226.1051259217474_RT3.1697510287344373,	1	0.9411764705882353
POS_MZ115.05061139453764_RT3.075588207899374, POS_MZ173.03056040362438_RT3.1679740999672985, POS_MZ186.14905277744435_RT8.983862019275138, POS_MZ190.08635855759917_RT9.66977196404359, POS_MZ194.08134066829066_RT10.45462132560804, POS_MZ226.1051259217474_RT3.1697510287344373, POS_MZ232.9950726503974_RT2.799664807964424,	1	0.9090909090909091
NEG_MZ215.0168276632535_RT2.76586448771517, POS_MZ115.05061139453764_RT3.075588207899374, POS_MZ132.0375011416352_RT3.0411966250142086, POS_MZ170.1282367958087_RT8.623644022461196, POS_MZ186.14905277744435_RT8.983862019275138, POS_MZ194.08134066829066_RT10.45462132560804,	1	0.7647058823529411
NEG_MZ215.0168276632535_RT2.76586448771517, POS_MZ115.05061139453764_RT3.075588207899374, POS_MZ171.11310577553607_RT10.112185626839564, POS_MZ226.1051259217474_RT3.1697510287344373, POS_MZ232.9950726503974_RT2.799664807964424,	1	0.9444444444444444
NEG_MZ303.1043151634282_RT1.9136565788980997, POS_MZ115.05061139453764_RT3.075588207899374, POS_MZ132.03737796332163_RT2.8233344429933673, POS_MZ132.5234492330965_RT3.118507094059924, POS_MZ186.14905277744435_RT8.983862019275138, POS_MZ226.1051259217474_RT3.1697510287344373,	1	0.9130434782608695
NEG_MZ215.0168276632535_RT2.76586448771517, NEG_MZ242.07692321932652_RT1.9382490482438723, POS_MZ115.05061139453764_RT3.075588207899374, POS_MZ173.03056040362438_RT3.1679740999672985, POS_MZ186.14905277744435_RT8.983862019275138, POS_MZ226.1051259217474_RT3.1697510287344373, POS_MZ232.9950726503974_RT2.799664807964424,	1	0.8181818181818182
POS_MZ115.05061139453764_RT3.075588207899374, POS_MZ132.5234492330965_RT3.118507094059924, POS_MZ173.03056040362438_RT3.1679740999672985, POS_MZ226.1051259217474_RT3.1697510287344373,	1	0.8333333333333334
NEG_MZ170.08124575328864_RT11.813211512889174, NEG_MZ215.0168276632535_RT2.76586448771517, POS_MZ153.015981776982_RT4.908437811912692, POS_MZ226.1051259217474_RT3.1697510287344373,	1	0.8
POS_MZ115.05061139453764_RT3.075588207899374, POS_MZ126.09164703633141_RT10.211234736418044, POS_MZ171.02646522136075_RT2.980316734679367, POS_MZ173.118041089786_RT10.109183003538282, POS_MZ186.14905277744435_RT8.983862019275138, POS_MZ226.1051259217474_RT3.1697510287344373, POS_MZ232.9950726503974_RT2.799664807964424,	1	0.8181818181818182
NEG_MZ215.0168276632535_RT2.76586448771517, NEG_MZ87.04364378734302_RT9.213530567346618, POS_MZ113.02378426828692_RT3.1326579420694602, POS_MZ115.05061139453764_RT3.075588207899374, POS_MZ170.1282367958087_RT8.623644022461196, POS_MZ179.98128915617383_RT1.5073836314980706, POS_MZ186.14905277744435_RT8.983862019275138, POS_MZ226.1051259217474_RT3.1697510287344373, POS_MZ232.9950726503974_RT2.79966…	1	0.8620689655172413
POS_MZ115.05061139453764_RT3.075588207899374, POS_MZ132.5234492330965_RT3.118507094059924, POS_MZ179.98128915617383_RT1.5073836314980706, POS_MZ226.1051259217474_RT3.1697510287344373,	1	0.6363636363636364
NEG_MZ242.07692321932652_RT1.9382490482438723, POS_MZ115.05061139453764_RT3.075588207899374, POS_MZ170.1282367958087_RT8.623644022461196, POS_MZ173.03056040362438_RT3.1679740999672985, POS_MZ186.14905277744435_RT8.983862019275138, POS_MZ194.08134066829066_RT10.45462132560804, POS_MZ226.1051259217474_RT3.1697510287344373, POS_MZ232.9950726503974_RT2.799664807964424,	1	0.9333333333333333
NEG_MZ215.0168276632535_RT2.76586448771517, POS_MZ115.05061139453764_RT3.075588207899374, POS_MZ124.03765102099347_RT4.3083739486856905, POS_MZ170.1282367958087_RT8.623644022461196, POS_MZ171.02646522136075_RT2.980316734679367, POS_MZ173.11749407532722_RT9.904557910742724, POS_MZ203.17680801999572_RT2.9070696255418498, POS_MZ226.1051259217474_RT3.1697510287344373,	1	0.9565217391304348
NEG_MZ87.04364378734302_RT9.213530567346618, POS_MZ115.05061139453764_RT3.075588207899374, POS_MZ170.1282367958087_RT8.623644022461196, POS_MZ173.03056040362438_RT3.1679740999672985, POS_MZ226.1051259217474_RT3.1697510287344373, POS_MZ232.9950726503974_RT2.799664807964424,	1	0.8125
POS_MZ173.03056040362438_RT3.1679740999672985, POS_MZ173.11749407532722_RT9.904557910742724, POS_MZ186.14905277744435_RT8.983862019275138,	1	0.8823529411764706
NEG_MZ215.0168276632535_RT2.76586448771517, NEG_MZ303.1043151634282_RT1.9136565788980997, POS_MZ115.05061139453764_RT3.075588207899374, POS_MZ126.09164703633141_RT10.211234736418044, POS_MZ132.5234492330965_RT3.118507094059924, POS_MZ226.1051259217474_RT3.1697510287344373,	1	1.0
POS_MZ115.05061139453764_RT3.075588207899374, POS_MZ170.1282367958087_RT8.623644022461196, POS_MZ173.03056040362438_RT3.1679740999672985, POS_MZ186.14905277744435_RT8.983862019275138, POS_MZ193.09514002930413_RT10.098359710376739, POS_MZ226.1051259217474_RT3.1697510287344373, POS_MZ232.9950726503974_RT2.799664807964424,	1	0.875
NEG_MZ215.0168276632535_RT2.76586448771517, NEG_MZ242.07692321932652_RT1.9382490482438723, POS_MZ115.05061139453764_RT3.075588207899374, POS_MZ170.1282367958087_RT8.623644022461196, POS_MZ173.03056040362438_RT3.1679740999672985, POS_MZ203.17680801999572_RT2.9070696255418498, POS_MZ226.1051259217474_RT3.1697510287344373,	1	0.9615384615384616
NEG_MZ215.0168276632535_RT2.76586448771517, NEG_MZ242.07692321932652_RT1.9382490482438723, POS_MZ115.05061139453764_RT3.075588207899374, POS_MZ132.5234492330965_RT3.118507094059924, POS_MZ186.14905277744435_RT8.983862019275138, POS_MZ226.1051259217474_RT3.1697510287344373, POS_MZ232.9950726503974_RT2.799664807964424,	1	0.8571428571428571
NEG_MZ215.0168276632535_RT2.76586448771517, NEG_MZ242.07692321932652_RT1.9382490482438723, POS_MZ115.05061139453764_RT3.075588207899374, POS_MZ132.5234492330965_RT3.118507094059924, POS_MZ154.08655732941773_RT10.111814174982808, POS_MZ186.14905277744435_RT8.983862019275138, POS_MZ226.1051259217474_RT3.1697510287344373,	1	1.0
NEG_MZ101.02289942309102_RT5.16861784870421, POS_MZ115.05061139453764_RT3.075588207899374, POS_MZ173.03056040362438_RT3.1679740999672985,	1	0.8235294117647058
NEG_MZ215.0168276632535_RT2.76586448771517, NEG_MZ242.07692321932652_RT1.9382490482438723, POS_MZ115.05061139453764_RT3.075588207899374, POS_MZ124.03765102099347_RT4.3083739486856905, POS_MZ132.5234492330965_RT3.118507094059924, POS_MZ170.1282367958087_RT8.623644022461196, POS_MZ171.11310577553607_RT10.112185626839564, POS_MZ186.14905277744435_RT8.983862019275138, POS_MZ203.17680801999572_RT2.907…	1	0.6666666666666666
NEG_MZ215.0168276632535_RT2.76586448771517, POS_MZ170.1282367958087_RT8.623644022461196, POS_MZ179.98128915617383_RT1.5073836314980706, POS_MZ186.14905277744435_RT8.983862019275138, POS_MZ203.17680801999572_RT2.9070696255418498, POS_MZ226.1051259217474_RT3.1697510287344373, POS_MZ232.9950726503974_RT2.799664807964424,	1	0.75
NEG_MZ215.0168276632535_RT2.76586448771517, POS_MZ124.03765102099347_RT4.3083739486856905, POS_MZ190.08635855759917_RT9.66977196404359, POS_MZ203.17680801999572_RT2.9070696255418498, POS_MZ226.1051259217474_RT3.1697510287344373, POS_MZ232.9950726503974_RT2.799664807964424,	1	0.8636363636363636
POS_MZ115.05061139453764_RT3.075588207899374, POS_MZ132.5234492330965_RT3.118507094059924, POS_MZ170.1282367958087_RT8.623644022461196, POS_MZ171.11310577553607_RT10.112185626839564, POS_MZ186.14905277744435_RT8.983862019275138, POS_MZ226.1051259217474_RT3.1697510287344373,	1	0.5882352941176471
NEG_MZ170.08124575328864_RT11.813211512889174, NEG_MZ215.0168276632535_RT2.76586448771517, NEG_MZ303.1043151634282_RT1.9136565788980997, POS_MZ113.02378426828692_RT3.1326579420694602, POS_MZ115.05061139453764_RT3.075588207899374, POS_MZ124.03765102099347_RT4.3083739486856905, POS_MZ132.5234492330965_RT3.118507094059924, POS_MZ170.1282367958087_RT8.623644022461196, POS_MZ186.14905277744435_RT8.983…	1	0.8181818181818182
NEG_MZ215.0168276632535_RT2.76586448771517, POS_MZ115.05061139453764_RT3.075588207899374, POS_MZ124.03765102099347_RT4.3083739486856905, POS_MZ131.0342051188151_RT3.020038093070837, POS_MZ173.11749407532722_RT9.904557910742724, POS_MZ226.1051259217474_RT3.1697510287344373,	1	0.9
NEG_MZ215.0168276632535_RT2.76586448771517, POS_MZ170.1282367958087_RT8.623644022461196, POS_MZ186.14905277744435_RT8.983862019275138, POS_MZ203.17680801999572_RT2.9070696255418498, POS_MZ226.1051259217474_RT3.1697510287344373, POS_MZ255.09773767688822_RT2.412685549660266,	1	0.875
POS_MZ115.05061139453764_RT3.075588207899374, POS_MZ124.03765102099347_RT4.3083739486856905, POS_MZ170.1282367958087_RT8.623644022461196, POS_MZ173.03056040362438_RT3.1679740999672985, POS_MZ190.08635855759917_RT9.66977196404359, POS_MZ226.1051259217474_RT3.1697510287344373, POS_MZ232.9950726503974_RT2.799664807964424,	1	0.8571428571428571
NEG_MZ215.0168276632535_RT2.76586448771517, POS_MZ124.03765102099347_RT4.3083739486856905, POS_MZ132.5234492330965_RT3.118507094059924, POS_MZ179.98128915617383_RT1.5073836314980706, POS_MZ226.1051259217474_RT3.1697510287344373,	1	0.7272727272727273
POS_MZ115.05061139453764_RT3.075588207899374, POS_MZ170.1282367958087_RT8.623644022461196, POS_MZ86.0323842776719_RT2.9996465344453735,	1	0.9230769230769231
NEG_MZ215.0168276632535_RT2.76586448771517, POS_MZ115.05061139453764_RT3.075588207899374, POS_MZ124.03765102099347_RT4.3083739486856905, POS_MZ132.5234492330965_RT3.118507094059924, POS_MZ226.1051259217474_RT3.1697510287344373, POS_MZ255.09773767688822_RT2.412685549660266,	1	0.9411764705882353
NEG_MZ215.0168276632535_RT2.76586448771517, POS_MZ115.05061139453764_RT3.075588207899374, POS_MZ132.5234492330965_RT3.118507094059924, POS_MZ172.06055647615017_RT3.013318866504976, POS_MZ186.14905277744435_RT8.983862019275138, POS_MZ226.1051259217474_RT3.1697510287344373,	1	0.8
NEG_MZ215.0168276632535_RT2.76586448771517, POS_MZ115.05061139453764_RT3.075588207899374, POS_MZ124.03765102099347_RT4.3083739486856905, POS_MZ170.1282367958087_RT8.623644022461196, POS_MZ173.03056040362438_RT3.1679740999672985, POS_MZ186.14905277744435_RT8.983862019275138, POS_MZ190.08635855759917_RT9.66977196404359, POS_MZ226.1051259217474_RT3.1697510287344373,	1	0.7333333333333333
NEG_MZ215.0168276632535_RT2.76586448771517, POS_MZ115.05061139453764_RT3.075588207899374, POS_MZ124.03765102099347_RT4.3083739486856905, POS_MZ173.03056040362438_RT3.1679740999672985, POS_MZ186.14905277744435_RT8.983862019275138, POS_MZ190.08635855759917_RT9.66977196404359, POS_MZ226.1051259217474_RT3.1697510287344373,	1	0.8181818181818182
NEG_MZ215.0168276632535_RT2.76586448771517, NEG_MZ87.04364378734302_RT9.213530567346618, POS_MZ115.05061139453764_RT3.075588207899374, POS_MZ132.0375011416352_RT3.0411966250142086, POS_MZ226.1051259217474_RT3.1697510287344373,	1	0.8823529411764706
NEG_MZ215.0168276632535_RT2.76586448771517, POS_MZ115.05061139453764_RT3.075588207899374, POS_MZ124.03765102099347_RT4.3083739486856905, POS_MZ131.0342051188151_RT3.020038093070837, POS_MZ131.0834229285047_RT3.015950683508006, POS_MZ170.1282367958087_RT8.623644022461196, POS_MZ186.14905277744435_RT8.983862019275138, POS_MZ203.17680801999572_RT2.9070696255418498, POS_MZ226.1051259217474_RT3.169751…	1	1.0
NEG_MZ215.0168276632535_RT2.76586448771517, NEG_MZ87.04364378734302_RT9.213530567346618, POS_MZ153.015981776982_RT4.908437811912692, POS_MZ186.14905277744435_RT8.983862019275138, POS_MZ226.1051259217474_RT3.1697510287344373,	1	0.8333333333333334
NEG_MZ215.0168276632535_RT2.76586448771517, POS_MZ115.05061139453764_RT3.075588207899374, POS_MZ124.03765102099347_RT4.3083739486856905, POS_MZ132.03737796332163_RT2.8233344429933673, POS_MZ171.11310577553607_RT10.112185626839564,	1	1.0
NEG_MZ215.0168276632535_RT2.76586448771517, POS_MZ186.14905277744435_RT8.983862019275138, POS_MZ187.00046925213326_RT2.8971139588290664,	1	0.5
NEG_MZ215.0168276632535_RT2.76586448771517, POS_MZ115.05061139453764_RT3.075588207899374, POS_MZ124.03765102099347_RT4.3083739486856905, POS_MZ132.5234492330965_RT3.118507094059924, POS_MZ186.14905277744435_RT8.983862019275138, POS_MZ197.99199758562807_RT1.5037731719626888, POS_MZ226.1051259217474_RT3.1697510287344373, POS_MZ255.09773767688822_RT2.412685549660266,	1	0.9285714285714286
NEG_MZ215.0168276632535_RT2.76586448771517, POS_MZ115.05061139453764_RT3.075588207899374, POS_MZ124.03765102099347_RT4.3083739486856905, POS_MZ170.1282367958087_RT8.623644022461196, POS_MZ171.02646522136075_RT2.980316734679367, POS_MZ171.11310577553607_RT10.112185626839564, POS_MZ226.1051259217474_RT3.1697510287344373,	1	0.8235294117647058
NEG_MZ215.0168276632535_RT2.76586448771517, NEG_MZ87.04364378734302_RT9.213530567346618, POS_MZ115.05061139453764_RT3.075588207899374, POS_MZ124.03765102099347_RT4.3083739486856905, POS_MZ132.0375011416352_RT3.0411966250142086, POS_MZ171.11310577553607_RT10.112185626839564, POS_MZ186.14905277744435_RT8.983862019275138, POS_MZ226.1051259217474_RT3.1697510287344373,	1	0.9473684210526315
NEG_MZ215.0168276632535_RT2.76586448771517, POS_MZ115.05061139453764_RT3.075588207899374, POS_MZ132.03737796332163_RT2.8233344429933673, POS_MZ170.1282367958087_RT8.623644022461196, POS_MZ179.98128915617383_RT1.5073836314980706, POS_MZ186.14905277744435_RT8.983862019275138, POS_MZ226.1051259217474_RT3.1697510287344373,	1	0.8
NEG_MZ215.0168276632535_RT2.76586448771517, POS_MZ115.05061139453764_RT3.075588207899374, POS_MZ132.5234492330965_RT3.118507094059924, POS_MZ186.14905277744435_RT8.983862019275138, POS_MZ226.1051259217474_RT3.1697510287344373, POS_MZ98.0969625903714_RT10.160652479780962,	1	0.85
NEG_MZ215.0168276632535_RT2.76586448771517, POS_MZ124.03765102099347_RT4.3083739486856905, POS_MZ187.00046925213326_RT2.8971139588290664, POS_MZ226.1051259217474_RT3.1697510287344373, POS_MZ255.09773767688822_RT2.412685549660266,	1	0.7368421052631579
NEG_MZ215.0168276632535_RT2.76586448771517, POS_MZ124.03765102099347_RT4.3083739486856905, POS_MZ171.11310577553607_RT10.112185626839564, POS_MZ203.17680801999572_RT2.9070696255418498,	1	0.6818181818181818
NEG_MZ242.07692321932652_RT1.9382490482438723, POS_MZ115.05061139453764_RT3.075588207899374, POS_MZ131.0342051188151_RT3.020038093070837, POS_MZ186.14905277744435_RT8.983862019275138, POS_MZ226.1051259217474_RT3.1697510287344373, POS_MZ232.9950726503974_RT2.799664807964424,	1	0.8666666666666667
NEG_MZ215.0168276632535_RT2.76586448771517, POS_MZ115.05061139453764_RT3.075588207899374, POS_MZ132.03737796332163_RT2.8233344429933673, POS_MZ186.14905277744435_RT8.983862019275138, POS_MZ226.1051259217474_RT3.1697510287344373,	1	0.7142857142857143
NEG_MZ215.0168276632535_RT2.76586448771517, POS_MZ115.05061139453764_RT3.075588207899374, POS_MZ124.03765102099347_RT4.3083739486856905, POS_MZ171.02646522136075_RT2.980316734679367, POS_MZ186.14905277744435_RT8.983862019275138, POS_MZ193.09514002930413_RT10.098359710376739, POS_MZ197.99199758562807_RT1.5037731719626888, POS_MZ226.1051259217474_RT3.1697510287344373,	1	0.875
POS_MZ115.05061139453764_RT3.075588207899374, POS_MZ170.1282367958087_RT8.623644022461196, POS_MZ173.03056040362438_RT3.1679740999672985, POS_MZ194.08134066829066_RT10.45462132560804, POS_MZ226.1051259217474_RT3.1697510287344373, POS_MZ232.9950726503974_RT2.799664807964424,	1	0.8823529411764706
NEG_MZ215.0168276632535_RT2.76586448771517, POS_MZ115.05061139453764_RT3.075588207899374, POS_MZ124.03765102099347_RT4.3083739486856905, POS_MZ171.02646522136075_RT2.980316734679367, POS_MZ226.1051259217474_RT3.1697510287344373,	1	0.8235294117647058
POS_MZ115.05061139453764_RT3.075588207899374, POS_MZ124.03765102099347_RT4.3083739486856905, POS_MZ132.03737796332163_RT2.8233344429933673, POS_MZ232.9950726503974_RT2.799664807964424,	1	0.8421052631578947
POS_MZ132.5234492330965_RT3.118507094059924, POS_MZ149.044434250042_RT3.055734650356517, POS_MZ170.1282367958087_RT8.623644022461196, POS_MZ226.1051259217474_RT3.1697510287344373,	1	0.8823529411764706
NEG_MZ215.0168276632535_RT2.76586448771517, POS_MZ115.05061139453764_RT3.075588207899374, POS_MZ131.0342051188151_RT3.020038093070837, POS_MZ171.11310577553607_RT10.112185626839564, POS_MZ186.14905277744435_RT8.983862019275138,	1	0.8125
NEG_MZ215.0168276632535_RT2.76586448771517, POS_MZ115.05061139453764_RT3.075588207899374, POS_MZ126.09164703633141_RT10.211234736418044, POS_MZ132.03748009885808_RT3.066983454454768, POS_MZ173.03056040362438_RT3.1679740999672985, POS_MZ186.14905277744435_RT8.983862019275138, POS_MZ226.1051259217474_RT3.1697510287344373,	1	0.9583333333333334
NEG_MZ215.0168276632535_RT2.76586448771517, POS_MZ115.05061139453764_RT3.075588207899374, POS_MZ132.5234492330965_RT3.118507094059924, POS_MZ179.98128915617383_RT1.5073836314980706, POS_MZ186.14905277744435_RT8.983862019275138, POS_MZ190.08635855759917_RT9.66977196404359, POS_MZ226.1051259217474_RT3.1697510287344373,	1	0.9230769230769231
NEG_MZ215.0168276632535_RT2.76586448771517, NEG_MZ242.07692321932652_RT1.9382490482438723, POS_MZ132.5234492330965_RT3.118507094059924, POS_MZ179.98128915617383_RT1.5073836314980706, POS_MZ186.14905277744435_RT8.983862019275138, POS_MZ226.1051259217474_RT3.1697510287344373,	1	1.0
NEG_MZ215.0168276632535_RT2.76586448771517, POS_MZ115.05061139453764_RT3.075588207899374, POS_MZ179.98128915617383_RT1.5073836314980706, POS_MZ187.00046925213326_RT2.8971139588290664, POS_MZ226.1051259217474_RT3.1697510287344373,	1	0.95
NEG_MZ215.0168276632535_RT2.76586448771517, POS_MZ115.05061139453764_RT3.075588207899374, POS_MZ132.5234492330965_RT3.118507094059924, POS_MZ186.14905277744435_RT8.983862019275138, POS_MZ226.1051259217474_RT3.1697510287344373, POS_MZ232.9950726503974_RT2.799664807964424,	1	0.7916666666666666
POS_MZ115.05061139453764_RT3.075588207899374, POS_MZ173.03056040362438_RT3.1679740999672985, POS_MZ186.14905277744435_RT8.983862019275138, POS_MZ226.1051259217474_RT3.1697510287344373, POS_MZ232.9950726503974_RT2.799664807964424, POS_MZ255.09773767688822_RT2.412685549660266,	1	0.7333333333333333
NEG_MZ215.0168276632535_RT2.76586448771517, POS_MZ132.5234492330965_RT3.118507094059924, POS_MZ190.08635855759917_RT9.66977196404359,	1	0.8421052631578947
NEG_MZ242.07692321932652_RT1.9382490482438723, POS_MZ115.05061139453764_RT3.075588207899374, POS_MZ171.02646522136075_RT2.980316734679367, POS_MZ186.14905277744435_RT8.983862019275138, POS_MZ226.1051259217474_RT3.1697510287344373, POS_MZ232.9950726503974_RT2.799664807964424,	1	0.8823529411764706
NEG_MZ215.0168276632535_RT2.76586448771517, POS_MZ115.05061139453764_RT3.075588207899374, POS_MZ124.03765102099347_RT4.3083739486856905, POS_MZ173.03056040362438_RT3.1679740999672985, POS_MZ186.14905277744435_RT8.983862019275138, POS_MZ190.08635855759917_RT9.66977196404359, POS_MZ194.08134066829066_RT10.45462132560804, POS_MZ226.1051259217474_RT3.1697510287344373,	1	0.8421052631578947
NEG_MZ215.0168276632535_RT2.76586448771517, POS_MZ132.5234492330965_RT3.118507094059924, POS_MZ255.09773767688822_RT2.412685549660266,	1	0.7777777777777778
POS_MZ115.05061139453764_RT3.075588207899374, POS_MZ173.03056040362438_RT3.1679740999672985, POS_MZ179.98128915617383_RT1.5073836314980706, POS_MZ186.14905277744435_RT8.983862019275138, POS_MZ232.9950726503974_RT2.799664807964424,	1	0.9444444444444444
NEG_MZ242.07692321932652_RT1.9382490482438723, POS_MZ115.05061139453764_RT3.075588207899374, POS_MZ132.0375011416352_RT3.0411966250142086, POS_MZ187.00046925213326_RT2.8971139588290664, POS_MZ226.1051259217474_RT3.1697510287344373,	1	0.8
NEG_MZ215.0168276632535_RT2.76586448771517, POS_MZ115.05061139453764_RT3.075588207899374, POS_MZ132.5234492330965_RT3.118507094059924, POS_MZ186.14905277744435_RT8.983862019275138, POS_MZ193.09514002930413_RT10.098359710376739, POS_MZ226.1051259217474_RT3.1697510287344373, POS_MZ296.0664275819838_RT1.8893328088334322,	1	0.92
NEG_MZ215.0168276632535_RT2.76586448771517, NEG_MZ87.04364378734302_RT9.213530567346618, POS_MZ115.05061139453764_RT3.075588207899374, POS_MZ170.1282367958087_RT8.623644022461196, POS_MZ173.03056040362438_RT3.1679740999672985, POS_MZ186.14905277744435_RT8.983862019275138, POS_MZ226.1051259217474_RT3.1697510287344373,	1	0.8461538461538461
POS_MZ115.05061139453764_RT3.075588207899374, POS_MZ132.03748009885808_RT3.066983454454768, POS_MZ170.1282367958087_RT8.623644022461196, POS_MZ186.14905277744435_RT8.983862019275138, POS_MZ194.08134066829066_RT10.45462132560804, POS_MZ226.1051259217474_RT3.1697510287344373, POS_MZ232.9950726503974_RT2.799664807964424,	1	0.9166666666666666
NEG_MZ170.08124575328864_RT11.813211512889174, NEG_MZ215.0168276632535_RT2.76586448771517, POS_MZ115.05061139453764_RT3.075588207899374, POS_MZ154.08655732941773_RT10.111814174982808, POS_MZ173.03056040362438_RT3.1679740999672985, POS_MZ186.14905277744435_RT8.983862019275138, POS_MZ226.1051259217474_RT3.1697510287344373,	1	0.875
NEG_MZ148.0319597837361_RT2.7940682907398307, NEG_MZ215.0168276632535_RT2.76586448771517, NEG_MZ303.1043151634282_RT1.9136565788980997, POS_MZ115.05061139453764_RT3.075588207899374, POS_MZ124.03765102099347_RT4.3083739486856905, POS_MZ170.1282367958087_RT8.623644022461196, POS_MZ173.118041089786_RT10.109183003538282, POS_MZ186.14905277744435_RT8.983862019275138, POS_MZ190.08635855759917_RT9.66977…	1	0.8260869565217391
NEG_MZ215.0168276632535_RT2.76586448771517, POS_MZ115.05061139453764_RT3.075588207899374, POS_MZ132.5234492330965_RT3.118507094059924, POS_MZ179.98128915617383_RT1.5073836314980706, POS_MZ186.14905277744435_RT8.983862019275138, POS_MZ203.17680801999572_RT2.9070696255418498,	1	0.9166666666666666
NEG_MZ215.0168276632535_RT2.76586448771517, POS_MZ115.05061139453764_RT3.075588207899374, POS_MZ124.03765102099347_RT4.3083739486856905, POS_MZ132.5234492330965_RT3.118507094059924, POS_MZ173.11749407532722_RT9.904557910742724, POS_MZ186.14905277744435_RT8.983862019275138, POS_MZ226.1051259217474_RT3.1697510287344373,	1	0.8846153846153846
POS_MZ171.02646522136075_RT2.980316734679367, POS_MZ186.14905277744435_RT8.983862019275138, POS_MZ194.08134066829066_RT10.45462132560804,	1	0.9166666666666666
POS_MZ115.05061139453764_RT3.075588207899374, POS_MZ132.0375011416352_RT3.0411966250142086, POS_MZ173.118041089786_RT10.109183003538282,	1	0.9411764705882353
NEG_MZ215.0168276632535_RT2.76586448771517, POS_MZ115.05061139453764_RT3.075588207899374, POS_MZ124.03765102099347_RT4.3083739486856905, POS_MZ171.02646522136075_RT2.980316734679367, POS_MZ186.14905277744435_RT8.983862019275138, POS_MZ226.1051259217474_RT3.1697510287344373, POS_MZ232.9950726503974_RT2.799664807964424,	1	0.8125
NEG_MZ215.0168276632535_RT2.76586448771517, POS_MZ115.05061139453764_RT3.075588207899374, POS_MZ124.03765102099347_RT4.3083739486856905, POS_MZ154.08655732941773_RT10.111814174982808, POS_MZ170.1282367958087_RT8.623644022461196, POS_MZ171.02646522136075_RT2.980316734679367, POS_MZ226.1051259217474_RT3.1697510287344373,	1	0.9565217391304348
NEG_MZ242.07692321932652_RT1.9382490482438723, POS_MZ115.05061139453764_RT3.075588207899374, POS_MZ131.0342051188151_RT3.020038093070837, POS_MZ186.14905277744435_RT8.983862019275138, POS_MZ232.9950726503974_RT2.799664807964424,	1	0.8125
NEG_MZ215.0168276632535_RT2.76586448771517, NEG_MZ303.1043151634282_RT1.9136565788980997, POS_MZ115.05061139453764_RT3.075588207899374, POS_MZ124.03765102099347_RT4.3083739486856905, POS_MZ173.03056040362438_RT3.1679740999672985, POS_MZ197.99199758562807_RT1.5037731719626888, POS_MZ226.1051259217474_RT3.1697510287344373,	1	0.9047619047619048
NEG_MZ215.0168276632535_RT2.76586448771517, NEG_MZ242.07692321932652_RT1.9382490482438723, POS_MZ115.05061139453764_RT3.075588207899374, POS_MZ132.5234492330965_RT3.118507094059924, POS_MZ186.14905277744435_RT8.983862019275138, POS_MZ203.17680801999572_RT2.9070696255418498, POS_MZ226.1051259217474_RT3.1697510287344373,	1	0.8823529411764706
NEG_MZ215.0168276632535_RT2.76586448771517, POS_MZ170.1282367958087_RT8.623644022461196, POS_MZ173.11749407532722_RT9.904557910742724, POS_MZ226.1051259217474_RT3.1697510287344373, POS_MZ255.09773767688822_RT2.412685549660266,	1	0.8333333333333334
NEG_MZ215.0168276632535_RT2.76586448771517, NEG_MZ87.04364378734302_RT9.213530567346618, POS_MZ186.14905277744435_RT8.983862019275138, POS_MZ203.17680801999572_RT2.9070696255418498, POS_MZ226.1051259217474_RT3.1697510287344373,	1	1.0
NEG_MZ215.0168276632535_RT2.76586448771517, POS_MZ115.05061139453764_RT3.075588207899374, POS_MZ173.03056040362438_RT3.1679740999672985, POS_MZ226.1051259217474_RT3.1697510287344373, POS_MZ255.09773767688822_RT2.412685549660266,	1	0.9375
NEG_MZ215.0168276632535_RT2.76586448771517, POS_MZ115.05061139453764_RT3.075588207899374, POS_MZ226.1051259217474_RT3.1697510287344373, POS_MZ255.09773767688822_RT2.412685549660266,	1	0.8461538461538461
NEG_MZ129.01825476409914_RT3.614333511374668, NEG_MZ215.0168276632535_RT2.76586448771517, POS_MZ186.14905277744435_RT8.983862019275138, POS_MZ203.17680801999572_RT2.9070696255418498, POS_MZ226.1051259217474_RT3.1697510287344373,	1	0.8
NEG_MZ215.0168276632535_RT2.76586448771517, NEG_MZ87.04364378734302_RT9.213530567346618, POS_MZ115.05061139453764_RT3.075588207899374, POS_MZ173.11749407532722_RT9.904557910742724, POS_MZ186.14905277744435_RT8.983862019275138, POS_MZ226.1051259217474_RT3.1697510287344373, POS_MZ86.0323842776719_RT2.9996465344453735,	1	0.8947368421052632
NEG_MZ215.0168276632535_RT2.76586448771517, NEG_MZ303.1043151634282_RT1.9136565788980997, POS_MZ115.05061139453764_RT3.075588207899374, POS_MZ132.5234492330965_RT3.118507094059924, POS_MZ187.00046925213326_RT2.8971139588290664, POS_MZ203.17680801999572_RT2.9070696255418498, POS_MZ226.1051259217474_RT3.1697510287344373, POS_MZ232.9950726503974_RT2.799664807964424,	1	0.7407407407407407
NEG_MZ215.0168276632535_RT2.76586448771517, NEG_MZ242.07692321932652_RT1.9382490482438723, POS_MZ115.05061139453764_RT3.075588207899374, POS_MZ173.03056040362438_RT3.1679740999672985, POS_MZ194.08134066829066_RT10.45462132560804, POS_MZ226.1051259217474_RT3.1697510287344373,	1	1.0
NEG_MZ215.0168276632535_RT2.76586448771517, POS_MZ115.05061139453764_RT3.075588207899374, POS_MZ124.03765102099347_RT4.3083739486856905, POS_MZ149.044434250042_RT3.055734650356517, POS_MZ179.98128915617383_RT1.5073836314980706, POS_MZ186.14905277744435_RT8.983862019275138, POS_MZ226.1051259217474_RT3.1697510287344373, POS_MZ255.09773767688822_RT2.412685549660266,	1	0.9130434782608695
NEG_MZ215.0168276632535_RT2.76586448771517, POS_MZ115.05061139453764_RT3.075588207899374, POS_MZ226.1051259217474_RT3.1697510287344373, POS_MZ86.0323842776719_RT2.9996465344453735,	1	0.8333333333333334
NEG_MZ215.0168276632535_RT2.76586448771517, POS_MZ115.05061139453764_RT3.075588207899374, POS_MZ170.1282367958087_RT8.623644022461196, POS_MZ171.02646522136075_RT2.980316734679367, POS_MZ173.11749407532722_RT9.904557910742724, POS_MZ194.08134066829066_RT10.45462132560804, POS_MZ226.1051259217474_RT3.1697510287344373,	1	0.9166666666666666
NEG_MZ215.0168276632535_RT2.76586448771517, POS_MZ171.11310577553607_RT10.112185626839564, POS_MZ186.14905277744435_RT8.983862019275138, POS_MZ226.1051259217474_RT3.1697510287344373,	1	0.7857142857142857
POS_MZ132.03748009885808_RT3.066983454454768, POS_MZ226.1051259217474_RT3.1697510287344373, POS_MZ232.9950726503974_RT2.799664807964424,	1	1.0
NEG_MZ170.08124575328864_RT11.813211512889174, NEG_MZ215.0168276632535_RT2.76586448771517, POS_MZ115.05061139453764_RT3.075588207899374, POS_MZ132.0375011416352_RT3.0411966250142086, POS_MZ170.1282367958087_RT8.623644022461196, POS_MZ186.14905277744435_RT8.983862019275138,	1	0.9166666666666666
NEG_MZ87.04364378734302_RT9.213530567346618, POS_MZ124.03765102099347_RT4.3083739486856905, POS_MZ171.02646522136075_RT2.980316734679367,	1	0.8235294117647058
NEG_MZ215.0168276632535_RT2.76586448771517, POS_MZ115.05061139453764_RT3.075588207899374, POS_MZ124.03765102099347_RT4.3083739486856905, POS_MZ131.0342051188151_RT3.020038093070837, POS_MZ170.1282367958087_RT8.623644022461196, POS_MZ179.98128915617383_RT1.5073836314980706, POS_MZ226.1051259217474_RT3.1697510287344373,	1	0.9375
NEG_MZ215.0168276632535_RT2.76586448771517, POS_MZ115.05061139453764_RT3.075588207899374, POS_MZ124.03765102099347_RT4.3083739486856905, POS_MZ132.5234492330965_RT3.118507094059924, POS_MZ179.98128915617383_RT1.5073836314980706, POS_MZ226.1051259217474_RT3.1697510287344373,	1	0.8571428571428571
NEG_MZ215.0168276632535_RT2.76586448771517, NEG_MZ87.04364378734302_RT9.213530567346618, POS_MZ115.05061139453764_RT3.075588207899374, POS_MZ170.1282367958087_RT8.623644022461196, POS_MZ171.02646522136075_RT2.980316734679367, POS_MZ226.1051259217474_RT3.1697510287344373,	1	0.9375
NEG_MZ215.0168276632535_RT2.76586448771517, POS_MZ115.05061139453764_RT3.075588207899374, POS_MZ124.03765102099347_RT4.3083739486856905, POS_MZ132.5234492330965_RT3.118507094059924, POS_MZ170.1282367958087_RT8.623644022461196, POS_MZ179.98128915617383_RT1.5073836314980706, POS_MZ186.14905277744435_RT8.983862019275138, POS_MZ194.08134066829066_RT10.45462132560804, POS_MZ226.1051259217474_RT3.16975…	1	0.9166666666666666
NEG_MZ215.0168276632535_RT2.76586448771517, POS_MZ186.14905277744435_RT8.983862019275138, POS_MZ193.09514002930413_RT10.098359710376739, POS_MZ203.17680801999572_RT2.9070696255418498, POS_MZ226.1051259217474_RT3.1697510287344373,	1	0.9565217391304348
NEG_MZ242.07692321932652_RT1.9382490482438723, NEG_MZ87.04364378734302_RT9.213530567346618, POS_MZ115.05061139453764_RT3.075588207899374, POS_MZ173.03056040362438_RT3.1679740999672985, POS_MZ226.1051259217474_RT3.1697510287344373, POS_MZ232.9950726503974_RT2.799664807964424,	1	0.7777777777777778
NEG_MZ215.0168276632535_RT2.76586448771517, POS_MZ115.05061139453764_RT3.075588207899374, POS_MZ124.03765102099347_RT4.3083739486856905, POS_MZ132.03748009885808_RT3.066983454454768, POS_MZ170.1282367958087_RT8.623644022461196, POS_MZ193.09514002930413_RT10.098359710376739, POS_MZ226.1051259217474_RT3.1697510287344373,	1	0.9285714285714286
NEG_MZ215.0168276632535_RT2.76586448771517, POS_MZ197.99199758562807_RT1.5037731719626888, POS_MZ226.1051259217474_RT3.1697510287344373, POS_MZ255.09773767688822_RT2.412685549660266,	1	0.85
NEG_MZ215.0168276632535_RT2.76586448771517, POS_MZ115.05061139453764_RT3.075588207899374, POS_MZ124.03765102099347_RT4.3083739486856905, POS_MZ170.1282367958087_RT8.623644022461196, POS_MZ171.02646522136075_RT2.980316734679367, POS_MZ179.98128915617383_RT1.5073836314980706, POS_MZ226.1051259217474_RT3.1697510287344373,	1	0.9090909090909091
NEG_MZ215.0168276632535_RT2.76586448771517, POS_MZ115.05061139453764_RT3.075588207899374, POS_MZ173.03056040362438_RT3.1679740999672985,	1	0.8421052631578947
NEG_MZ170.08124575328864_RT11.813211512889174, NEG_MZ215.0168276632535_RT2.76586448771517, POS_MZ115.05061139453764_RT3.075588207899374, POS_MZ149.044434250042_RT3.055734650356517, POS_MZ170.1282367958087_RT8.623644022461196, POS_MZ186.14905277744435_RT8.983862019275138,	1	0.8666666666666667
POS_MZ173.03056040362438_RT3.1679740999672985, POS_MZ173.11749407532722_RT9.904557910742724, POS_MZ186.14905277744435_RT8.983862019275138, POS_MZ226.1051259217474_RT3.1697510287344373,	1	0.9166666666666666
NEG_MZ215.0168276632535_RT2.76586448771517, POS_MZ124.03765102099347_RT4.3083739486856905, POS_MZ132.5234492330965_RT3.118507094059924, POS_MZ170.1282367958087_RT8.623644022461196, POS_MZ203.17680801999572_RT2.9070696255418498, POS_MZ226.1051259217474_RT3.1697510287344373,	1	0.8947368421052632
NEG_MZ215.0168276632535_RT2.76586448771517, NEG_MZ242.07692321932652_RT1.9382490482438723, POS_MZ115.05061139453764_RT3.075588207899374, POS_MZ173.03056040362438_RT3.1679740999672985, POS_MZ186.14905277744435_RT8.983862019275138, POS_MZ194.08134066829066_RT10.45462132560804, POS_MZ226.1051259217474_RT3.1697510287344373, POS_MZ232.9950726503974_RT2.799664807964424, POS_MZ255.09773767688822_RT2.412…	1	0.875
NEG_MZ215.0168276632535_RT2.76586448771517, NEG_MZ303.1043151634282_RT1.9136565788980997, POS_MZ115.05061139453764_RT3.075588207899374, POS_MZ124.03765102099347_RT4.3083739486856905, POS_MZ132.5234492330965_RT3.118507094059924, POS_MZ170.1282367958087_RT8.623644022461196, POS_MZ179.98128915617383_RT1.5073836314980706, POS_MZ186.14905277744435_RT8.983862019275138, POS_MZ226.1051259217474_RT3.16975…	1	0.9230769230769231
NEG_MZ215.0168276632535_RT2.76586448771517, POS_MZ115.05061139453764_RT3.075588207899374, POS_MZ186.14905277744435_RT8.983862019275138, POS_MZ226.1051259217474_RT3.1697510287344373, POS_MZ232.9950726503974_RT2.799664807964424, POS_MZ86.0323842776719_RT2.9996465344453735,	1	0.8823529411764706
POS_MZ132.5234492330965_RT3.118507094059924, POS_MZ173.03056040362438_RT3.1679740999672985, POS_MZ226.1051259217474_RT3.1697510287344373,	1	0.8095238095238095
NEG_MZ215.0168276632535_RT2.76586448771517, POS_MZ115.05061139453764_RT3.075588207899374, POS_MZ124.03765102099347_RT4.3083739486856905, POS_MZ132.03748009885808_RT3.066983454454768, POS_MZ186.14905277744435_RT8.983862019275138, POS_MZ197.99199758562807_RT1.5037731719626888, POS_MZ226.1051259217474_RT3.1697510287344373,	1	0.9444444444444444
NEG_MZ215.0168276632535_RT2.76586448771517, NEG_MZ242.07692321932652_RT1.9382490482438723, POS_MZ171.02646522136075_RT2.980316734679367, POS_MZ186.14905277744435_RT8.983862019275138, POS_MZ226.1051259217474_RT3.1697510287344373,	1	0.8333333333333334
NEG_MZ215.0168276632535_RT2.76586448771517, POS_MZ115.05061139453764_RT3.075588207899374, POS_MZ154.08655732941773_RT10.111814174982808, POS_MZ170.1282367958087_RT8.623644022461196, POS_MZ186.14905277744435_RT8.983862019275138, POS_MZ255.09773767688822_RT2.412685549660266,	1	0.8333333333333334
NEG_MZ147.0287627360182_RT2.786539589248753, NEG_MZ215.0168276632535_RT2.76586448771517, POS_MZ124.03765102099347_RT4.3083739486856905,	1	0.8125
NEG_MZ215.0168276632535_RT2.76586448771517, NEG_MZ87.04364378734302_RT9.213530567346618, POS_MZ115.05061139453764_RT3.075588207899374, POS_MZ132.03737796332163_RT2.8233344429933673, POS_MZ179.98128915617383_RT1.5073836314980706, POS_MZ186.14905277744435_RT8.983862019275138, POS_MZ226.1051259217474_RT3.1697510287344373,	1	0.8823529411764706
NEG_MZ215.0168276632535_RT2.76586448771517, POS_MZ115.05061139453764_RT3.075588207899374, POS_MZ173.03056040362438_RT3.1679740999672985, POS_MZ173.118041089786_RT10.109183003538282, POS_MZ194.08134066829066_RT10.45462132560804, POS_MZ226.1051259217474_RT3.1697510287344373,	1	0.875
POS_MZ170.1282367958087_RT8.623644022461196, POS_MZ171.02646522136075_RT2.980316734679367,	1	0.875
NEG_MZ242.07692321932652_RT1.9382490482438723, POS_MZ115.05061139453764_RT3.075588207899374, POS_MZ132.03748009885808_RT3.066983454454768, POS_MZ179.98128915617383_RT1.5073836314980706, POS_MZ186.14905277744435_RT8.983862019275138, POS_MZ226.1051259217474_RT3.1697510287344373, POS_MZ232.9950726503974_RT2.799664807964424,	1	0.8666666666666667
NEG_MZ215.0168276632535_RT2.76586448771517, POS_MZ115.05061139453764_RT3.075588207899374, POS_MZ124.03765102099347_RT4.3083739486856905, POS_MZ132.5234492330965_RT3.118507094059924, POS_MZ170.1282367958087_RT8.623644022461196, POS_MZ186.14905277744435_RT8.983862019275138, POS_MZ203.17680801999572_RT2.9070696255418498, POS_MZ226.1051259217474_RT3.1697510287344373, POS_MZ232.9950726503974_RT2.79966…	1	0.8095238095238095
POS_MZ115.05061139453764_RT3.075588207899374, POS_MZ170.1282367958087_RT8.623644022461196, POS_MZ171.02646522136075_RT2.980316734679367, POS_MZ203.17680801999572_RT2.9070696255418498,	1	0.8421052631578947
NEG_MZ147.0287627360182_RT2.786539589248753, POS_MZ115.05061139453764_RT3.075588207899374, POS_MZ170.1282367958087_RT8.623644022461196, POS_MZ179.98128915617383_RT1.5073836314980706, POS_MZ186.14905277744435_RT8.983862019275138, POS_MZ194.08134066829066_RT10.45462132560804, POS_MZ226.1051259217474_RT3.1697510287344373, POS_MZ232.9950726503974_RT2.799664807964424,	1	0.8421052631578947
NEG_MZ215.0168276632535_RT2.76586448771517, NEG_MZ87.04364378734302_RT9.213530567346618, POS_MZ115.05061139453764_RT3.075588207899374, POS_MZ170.1282367958087_RT8.623644022461196, POS_MZ171.02646522136075_RT2.980316734679367, POS_MZ179.98128915617383_RT1.5073836314980706, POS_MZ226.1051259217474_RT3.1697510287344373,	1	1.0
NEG_MZ215.0168276632535_RT2.76586448771517, POS_MZ115.05061139453764_RT3.075588207899374, POS_MZ193.09514002930413_RT10.098359710376739, POS_MZ226.1051259217474_RT3.1697510287344373,	1	0.8181818181818182
NEG_MZ215.0168276632535_RT2.76586448771517, POS_MZ115.05061139453764_RT3.075588207899374, POS_MZ170.1282367958087_RT8.623644022461196, POS_MZ171.02646522136075_RT2.980316734679367, POS_MZ179.98128915617383_RT1.5073836314980706, POS_MZ186.14905277744435_RT8.983862019275138, POS_MZ226.1051259217474_RT3.1697510287344373,	1	0.8888888888888888
NEG_MZ215.0168276632535_RT2.76586448771517, POS_MZ115.05061139453764_RT3.075588207899374, POS_MZ124.03765102099347_RT4.3083739486856905, POS_MZ132.03748009885808_RT3.066983454454768, POS_MZ179.98128915617383_RT1.5073836314980706, POS_MZ226.1051259217474_RT3.1697510287344373,	1	0.875
POS_MZ115.05061139453764_RT3.075588207899374, POS_MZ132.5234492330965_RT3.118507094059924, POS_MZ186.14905277744435_RT8.983862019275138, POS_MZ193.09514002930413_RT10.098359710376739, POS_MZ203.17680801999572_RT2.9070696255418498, POS_MZ226.1051259217474_RT3.1697510287344373,	1	0.7058823529411765
NEG_MZ215.0168276632535_RT2.76586448771517, POS_MZ115.05061139453764_RT3.075588207899374, POS_MZ124.03765102099347_RT4.3083739486856905, POS_MZ171.02646522136075_RT2.980316734679367, POS_MZ179.98128915617383_RT1.5073836314980706, POS_MZ197.99199758562807_RT1.5037731719626888,	1	0.8666666666666667
POS_MZ115.05061139453764_RT3.075588207899374, POS_MZ132.5234492330965_RT3.118507094059924, POS_MZ173.03056040362438_RT3.1679740999672985, POS_MZ173.118041089786_RT10.109183003538282, POS_MZ226.1051259217474_RT3.1697510287344373,	1	0.8571428571428571
NEG_MZ215.0168276632535_RT2.76586448771517, POS_MZ115.05061139453764_RT3.075588207899374, POS_MZ124.03765102099347_RT4.3083739486856905, POS_MZ132.5234492330965_RT3.118507094059924, POS_MZ170.1282367958087_RT8.623644022461196, POS_MZ186.14905277744435_RT8.983862019275138, POS_MZ226.1051259217474_RT3.1697510287344373, POS_MZ255.09773767688822_RT2.412685549660266,	1	0.9047619047619048
NEG_MZ215.0168276632535_RT2.76586448771517, POS_MZ115.05061139453764_RT3.075588207899374, POS_MZ171.02646522136075_RT2.980316734679367,	1	1.0
NEG_MZ215.0168276632535_RT2.76586448771517, POS_MZ186.14905277744435_RT8.983862019275138, POS_MZ203.17680801999572_RT2.9070696255418498, POS_MZ226.1051259217474_RT3.1697510287344373, POS_MZ297.0693571060572_RT1.8901972805501845,	1	0.8181818181818182
POS_MZ115.05061139453764_RT3.075588207899374, POS_MZ132.03737796332163_RT2.8233344429933673, POS_MZ170.1282367958087_RT8.623644022461196, POS_MZ203.17680801999572_RT2.9070696255418498,	1	0.7391304347826086
NEG_MZ215.0168276632535_RT2.76586448771517, POS_MZ115.05061139453764_RT3.075588207899374, POS_MZ132.03748009885808_RT3.066983454454768, POS_MZ226.1051259217474_RT3.1697510287344373,	1	0.782608695652174
NEG_MZ215.0168276632535_RT2.76586448771517, POS_MZ124.03765102099347_RT4.3083739486856905, POS_MZ179.98128915617383_RT1.5073836314980706, POS_MZ187.00046925213326_RT2.8971139588290664, POS_MZ226.1051259217474_RT3.1697510287344373,	1	0.8235294117647058
NEG_MZ215.0168276632535_RT2.76586448771517, NEG_MZ242.07692321932652_RT1.9382490482438723, NEG_MZ87.04364378734302_RT9.213530567346618, POS_MZ115.05061139453764_RT3.075588207899374, POS_MZ226.1051259217474_RT3.1697510287344373,	1	0.8695652173913043
NEG_MZ242.07692321932652_RT1.9382490482438723, POS_MZ132.5234492330965_RT3.118507094059924, POS_MZ170.1282367958087_RT8.623644022461196, POS_MZ186.14905277744435_RT8.983862019275138, POS_MZ226.1051259217474_RT3.1697510287344373,	1	0.7647058823529411
NEG_MZ215.0168276632535_RT2.76586448771517, NEG_MZ242.07692321932652_RT1.9382490482438723, NEG_MZ87.04364378734302_RT9.213530567346618, POS_MZ115.05061139453764_RT3.075588207899374,	1	0.8125
NEG_MZ215.0168276632535_RT2.76586448771517, POS_MZ115.05061139453764_RT3.075588207899374, POS_MZ124.03765102099347_RT4.3083739486856905, POS_MZ131.0342051188151_RT3.020038093070837, POS_MZ171.11310577553607_RT10.112185626839564, POS_MZ226.1051259217474_RT3.1697510287344373,	1	0.9
NEG_MZ170.08124575328864_RT11.813211512889174, NEG_MZ215.0168276632535_RT2.76586448771517, POS_MZ115.05061139453764_RT3.075588207899374, POS_MZ171.02646522136075_RT2.980316734679367, POS_MZ226.1051259217474_RT3.1697510287344373,	1	0.9130434782608695
NEG_MZ215.0168276632535_RT2.76586448771517, POS_MZ115.05061139453764_RT3.075588207899374, POS_MZ132.5234492330965_RT3.118507094059924, POS_MZ170.1282367958087_RT8.623644022461196, POS_MZ179.98128915617383_RT1.5073836314980706, POS_MZ203.17680801999572_RT2.9070696255418498,	1	0.8823529411764706
NEG_MZ303.1043151634282_RT1.9136565788980997, POS_MZ226.1051259217474_RT3.1697510287344373, POS_MZ85.02905117568149_RT3.0177076012152138,	1	0.6666666666666666
NEG_MZ215.0168276632535_RT2.76586448771517, POS_MZ115.05061139453764_RT3.075588207899374, POS_MZ124.03765102099347_RT4.3083739486856905, POS_MZ132.0375011416352_RT3.0411966250142086, POS_MZ171.11310577553607_RT10.112185626839564, POS_MZ190.08635855759917_RT9.66977196404359, POS_MZ203.17680801999572_RT2.9070696255418498, POS_MZ226.1051259217474_RT3.1697510287344373,	1	0.75
NEG_MZ215.0168276632535_RT2.76586448771517, POS_MZ115.05061139453764_RT3.075588207899374, POS_MZ124.03765102099347_RT4.3083739486856905, POS_MZ170.1282367958087_RT8.623644022461196, POS_MZ171.02646522136075_RT2.980316734679367, POS_MZ186.14905277744435_RT8.983862019275138, POS_MZ193.09514002930413_RT10.098359710376739, POS_MZ232.9950726503974_RT2.799664807964424,	1	0.8571428571428571
NEG_MZ215.0168276632535_RT2.76586448771517, POS_MZ126.09164703633141_RT10.211234736418044, POS_MZ132.5234492330965_RT3.118507094059924, POS_MZ186.14905277744435_RT8.983862019275138, POS_MZ226.1051259217474_RT3.1697510287344373, POS_MZ255.09773767688822_RT2.412685549660266,	1	0.9583333333333334
NEG_MZ303.1043151634282_RT1.9136565788980997, POS_MZ115.05061139453764_RT3.075588207899374, POS_MZ132.03748009885808_RT3.066983454454768, POS_MZ170.1282367958087_RT8.623644022461196, POS_MZ186.14905277744435_RT8.983862019275138, POS_MZ226.1051259217474_RT3.1697510287344373, POS_MZ232.9950726503974_RT2.799664807964424,	1	0.9375
NEG_MZ215.0168276632535_RT2.76586448771517, POS_MZ115.05061139453764_RT3.075588207899374, POS_MZ126.09164703633141_RT10.211234736418044, POS_MZ193.09514002930413_RT10.098359710376739, POS_MZ203.17680801999572_RT2.9070696255418498, POS_MZ226.1051259217474_RT3.1697510287344373, POS_MZ86.0323842776719_RT2.9996465344453735,	1	0.8461538461538461
NEG_MZ215.0168276632535_RT2.76586448771517, POS_MZ115.05061139453764_RT3.075588207899374, POS_MZ170.1282367958087_RT8.623644022461196, POS_MZ173.03056040362438_RT3.1679740999672985, POS_MZ186.14905277744435_RT8.983862019275138, POS_MZ197.99199758562807_RT1.5037731719626888, POS_MZ226.1051259217474_RT3.1697510287344373, POS_MZ232.9950726503974_RT2.799664807964424,	1	0.8461538461538461
POS_MZ132.5234492330965_RT3.118507094059924, POS_MZ173.03056040362438_RT3.1679740999672985, POS_MZ226.1051259217474_RT3.1697510287344373, POS_MZ232.9950726503974_RT2.799664807964424,	1	0.7727272727272727
NEG_MZ215.0168276632535_RT2.76586448771517, NEG_MZ87.04364378734302_RT9.213530567346618, POS_MZ115.05061139453764_RT3.075588207899374, POS_MZ171.02646522136075_RT2.980316734679367, POS_MZ179.98128915617383_RT1.5073836314980706, POS_MZ186.14905277744435_RT8.983862019275138, POS_MZ194.08134066829066_RT10.45462132560804, POS_MZ226.1051259217474_RT3.1697510287344373,	1	0.9411764705882353
NEG_MZ215.0168276632535_RT2.76586448771517, POS_MZ124.03765102099347_RT4.3083739486856905, POS_MZ132.03748009885808_RT3.066983454454768, POS_MZ197.99199758562807_RT1.5037731719626888, POS_MZ226.1051259217474_RT3.1697510287344373,	1	0.9375
NEG_MZ215.0168276632535_RT2.76586448771517, POS_MZ115.05061139453764_RT3.075588207899374, POS_MZ131.0342051188151_RT3.020038093070837, POS_MZ170.1282367958087_RT8.623644022461196, POS_MZ186.14905277744435_RT8.983862019275138, POS_MZ194.08134066829066_RT10.45462132560804, POS_MZ226.1051259217474_RT3.1697510287344373,	1	0.8
NEG_MZ215.0168276632535_RT2.76586448771517, POS_MZ115.05061139453764_RT3.075588207899374, POS_MZ171.02646522136075_RT2.980316734679367, POS_MZ186.14905277744435_RT8.983862019275138, POS_MZ226.1051259217474_RT3.1697510287344373,	1	0.7058823529411765
POS_MZ115.05061139453764_RT3.075588207899374, POS_MZ132.5234492330965_RT3.118507094059924, POS_MZ173.118041089786_RT10.109183003538282,	1	0.875
NEG_MZ215.0168276632535_RT2.76586448771517, NEG_MZ303.1043151634282_RT1.9136565788980997, POS_MZ132.5234492330965_RT3.118507094059924, POS_MZ194.08134066829066_RT10.45462132560804, POS_MZ226.1051259217474_RT3.1697510287344373,	1	0.8
NEG_MZ215.0168276632535_RT2.76586448771517, POS_MZ132.0375011416352_RT3.0411966250142086, POS_MZ186.14905277744435_RT8.983862019275138, POS_MZ226.1051259217474_RT3.1697510287344373, POS_MZ232.9950726503974_RT2.799664807964424,	1	0.8421052631578947
NEG_MZ170.08124575328864_RT11.813211512889174, NEG_MZ215.0168276632535_RT2.76586448771517, POS_MZ132.5234492330965_RT3.118507094059924, POS_MZ170.1282367958087_RT8.623644022461196, POS_MZ226.1051259217474_RT3.1697510287344373,	1	0.5882352941176471
NEG_MZ215.0168276632535_RT2.76586448771517, POS_MZ194.08134066829066_RT10.45462132560804, POS_MZ226.1051259217474_RT3.1697510287344373, POS_MZ255.09773767688822_RT2.412685549660266,	1	0.7727272727272727
NEG_MZ170.08124575328864_RT11.813211512889174, NEG_MZ215.0168276632535_RT2.76586448771517, NEG_MZ242.07692321932652_RT1.9382490482438723, NEG_MZ303.1043151634282_RT1.9136565788980997, POS_MZ115.05061139453764_RT3.075588207899374, POS_MZ124.03765102099347_RT4.3083739486856905, POS_MZ132.5234492330965_RT3.118507094059924, POS_MZ173.03056040362438_RT3.1679740999672985, POS_MZ186.14905277744435_RT8.9…	1	0.8571428571428571
NEG_MZ101.02289942309102_RT5.16861784870421, NEG_MZ87.04364378734302_RT9.213530567346618, POS_MZ115.05061139453764_RT3.075588207899374, POS_MZ173.03056040362438_RT3.1679740999672985, POS_MZ226.1051259217474_RT3.1697510287344373,	1	0.7058823529411765
NEG_MZ215.0168276632535_RT2.76586448771517, POS_MZ226.1051259217474_RT3.1697510287344373, POS_MZ255.09773767688822_RT2.412685549660266, POS_MZ98.0969625903714_RT10.160652479780962,	1	0.9
POS_MZ115.05061139453764_RT3.075588207899374, POS_MZ132.5234492330965_RT3.118507094059924, POS_MZ170.1282367958087_RT8.623644022461196, POS_MZ186.14905277744435_RT8.983862019275138, POS_MZ194.08134066829066_RT10.45462132560804,	1	0.8571428571428571
NEG_MZ170.08124575328864_RT11.813211512889174, NEG_MZ215.0168276632535_RT2.76586448771517, POS_MZ113.02378426828692_RT3.1326579420694602, POS_MZ115.05061139453764_RT3.075588207899374, POS_MZ124.03765102099347_RT4.3083739486856905, POS_MZ132.5234492330965_RT3.118507094059924, POS_MZ170.1282367958087_RT8.623644022461196, POS_MZ226.1051259217474_RT3.1697510287344373,	1	0.9411764705882353
NEG_MZ215.0168276632535_RT2.76586448771517, POS_MZ197.99199758562807_RT1.5037731719626888, POS_MZ255.09773767688822_RT2.412685549660266,	1	0.6363636363636364
NEG_MZ215.0168276632535_RT2.76586448771517, POS_MZ115.05061139453764_RT3.075588207899374, POS_MZ124.03765102099347_RT4.3083739486856905, POS_MZ170.1282367958087_RT8.623644022461196, POS_MZ173.03056040362438_RT3.1679740999672985, POS_MZ179.98128915617383_RT1.5073836314980706, POS_MZ186.14905277744435_RT8.983862019275138, POS_MZ226.1051259217474_RT3.1697510287344373,	1	0.75
NEG_MZ215.0168276632535_RT2.76586448771517, NEG_MZ242.07692321932652_RT1.9382490482438723, POS_MZ115.05061139453764_RT3.075588207899374, POS_MZ124.03765102099347_RT4.3083739486856905, POS_MZ132.5234492330965_RT3.118507094059924, POS_MZ170.1282367958087_RT8.623644022461196, POS_MZ186.14905277744435_RT8.983862019275138, POS_MZ193.09514002930413_RT10.098359710376739, POS_MZ226.1051259217474_RT3.1697…	1	0.9230769230769231
NEG_MZ215.0168276632535_RT2.76586448771517, POS_MZ115.05061139453764_RT3.075588207899374, POS_MZ173.03056040362438_RT3.1679740999672985, POS_MZ173.11749407532722_RT9.904557910742724, POS_MZ226.1051259217474_RT3.1697510287344373,	1	0.9444444444444444
NEG_MZ215.0168276632535_RT2.76586448771517, POS_MZ132.5234492330965_RT3.118507094059924, POS_MZ173.118041089786_RT10.109183003538282, POS_MZ186.14905277744435_RT8.983862019275138, POS_MZ203.17680801999572_RT2.9070696255418498, POS_MZ226.1051259217474_RT3.1697510287344373,	1	0.96
NEG_MZ215.0168276632535_RT2.76586448771517, NEG_MZ303.1043151634282_RT1.9136565788980997, POS_MZ115.05061139453764_RT3.075588207899374, POS_MZ173.03056040362438_RT3.1679740999672985, POS_MZ173.118041089786_RT10.109183003538282, POS_MZ186.14905277744435_RT8.983862019275138, POS_MZ226.1051259217474_RT3.1697510287344373,	1	0.9333333333333333
NEG_MZ215.0168276632535_RT2.76586448771517, POS_MZ132.5234492330965_RT3.118507094059924, POS_MZ154.08655732941773_RT10.111814174982808, POS_MZ226.1051259217474_RT3.1697510287344373,	1	0.6666666666666666
POS_MZ124.03765102099347_RT4.3083739486856905, POS_MZ132.03737796332163_RT2.8233344429933673, POS_MZ132.5234492330965_RT3.118507094059924, POS_MZ173.03056040362438_RT3.1679740999672985, POS_MZ186.14905277744435_RT8.983862019275138, POS_MZ226.1051259217474_RT3.1697510287344373, POS_MZ232.9950726503974_RT2.799664807964424,	1	0.68
NEG_MZ215.0168276632535_RT2.76586448771517, POS_MZ124.03765102099347_RT4.3083739486856905, POS_MZ132.03748009885808_RT3.066983454454768, POS_MZ179.98128915617383_RT1.5073836314980706, POS_MZ186.14905277744435_RT8.983862019275138,	1	0.6875
POS_MZ115.05061139453764_RT3.075588207899374, POS_MZ132.5234492330965_RT3.118507094059924, POS_MZ173.11749407532722_RT9.904557910742724,	1	1.0
NEG_MZ215.0168276632535_RT2.76586448771517, POS_MZ115.05061139453764_RT3.075588207899374, POS_MZ131.0342051188151_RT3.020038093070837, POS_MZ194.08134066829066_RT10.45462132560804, POS_MZ226.1051259217474_RT3.1697510287344373,	1	0.875
NEG_MZ215.0168276632535_RT2.76586448771517, POS_MZ115.05061139453764_RT3.075588207899374, POS_MZ153.015981776982_RT4.908437811912692, POS_MZ173.03056040362438_RT3.1679740999672985, POS_MZ179.98128915617383_RT1.5073836314980706, POS_MZ186.14905277744435_RT8.983862019275138, POS_MZ226.1051259217474_RT3.1697510287344373,	1	1.0
NEG_MZ215.0168276632535_RT2.76586448771517, POS_MZ115.05061139453764_RT3.075588207899374, POS_MZ173.03056040362438_RT3.1679740999672985, POS_MZ179.98128915617383_RT1.5073836314980706, POS_MZ203.17680801999572_RT2.9070696255418498, POS_MZ226.1051259217474_RT3.1697510287344373,	1	0.8333333333333334
NEG_MZ303.1043151634282_RT1.9136565788980997, POS_MZ170.1282367958087_RT8.623644022461196, POS_MZ173.03056040362438_RT3.1679740999672985, POS_MZ186.14905277744435_RT8.983862019275138, POS_MZ226.1051259217474_RT3.1697510287344373,	1	0.7894736842105263
NEG_MZ87.04364378734302_RT9.213530567346618, POS_MZ131.0342051188151_RT3.020038093070837, POS_MZ186.14905277744435_RT8.983862019275138, POS_MZ232.9950726503974_RT2.799664807964424,	1	0.9583333333333334
NEG_MZ170.08124575328864_RT11.813211512889174, NEG_MZ215.0168276632535_RT2.76586448771517, NEG_MZ303.1043151634282_RT1.9136565788980997, POS_MZ115.05061139453764_RT3.075588207899374, POS_MZ132.5234492330965_RT3.118507094059924, POS_MZ170.1282367958087_RT8.623644022461196, POS_MZ186.14905277744435_RT8.983862019275138, POS_MZ226.1051259217474_RT3.1697510287344373,	1	0.8571428571428571
POS_MZ115.05061139453764_RT3.075588207899374, POS_MZ153.015981776982_RT4.908437811912692, POS_MZ173.03056040362438_RT3.1679740999672985,	1	0.9090909090909091
NEG_MZ215.0168276632535_RT2.76586448771517, POS_MZ124.03765102099347_RT4.3083739486856905, POS_MZ170.1282367958087_RT8.623644022461196, POS_MZ186.14905277744435_RT8.983862019275138, POS_MZ187.00046925213326_RT2.8971139588290664, POS_MZ190.08635855759917_RT9.66977196404359, POS_MZ197.99199758562807_RT1.5037731719626888, POS_MZ226.1051259217474_RT3.1697510287344373,	1	1.0
NEG_MZ170.08124575328864_RT11.813211512889174, NEG_MZ215.0168276632535_RT2.76586448771517, NEG_MZ242.07692321932652_RT1.9382490482438723, POS_MZ115.05061139453764_RT3.075588207899374, POS_MZ173.03056040362438_RT3.1679740999672985, POS_MZ186.14905277744435_RT8.983862019275138, POS_MZ226.1051259217474_RT3.1697510287344373, POS_MZ232.9950726503974_RT2.799664807964424,	1	0.8
POS_MZ115.05061139453764_RT3.075588207899374, POS_MZ126.09164703633141_RT10.211234736418044, POS_MZ132.03748009885808_RT3.066983454454768, POS_MZ226.1051259217474_RT3.1697510287344373,	1	0.7777777777777778
NEG_MZ215.0168276632535_RT2.76586448771517, POS_MZ115.05061139453764_RT3.075588207899374, POS_MZ170.1282367958087_RT8.623644022461196, POS_MZ171.11310577553607_RT10.112185626839564, POS_MZ173.03056040362438_RT3.1679740999672985, POS_MZ186.14905277744435_RT8.983862019275138, POS_MZ194.08134066829066_RT10.45462132560804, POS_MZ226.1051259217474_RT3.1697510287344373, POS_MZ232.9950726503974_RT2.7996…	1	0.9333333333333333
NEG_MZ215.0168276632535_RT2.76586448771517, POS_MZ190.08635855759917_RT9.66977196404359, POS_MZ226.1051259217474_RT3.1697510287344373, POS_MZ255.09773767688822_RT2.412685549660266,	1	0.9411764705882353
NEG_MZ215.0168276632535_RT2.76586448771517, POS_MZ124.03765102099347_RT4.3083739486856905, POS_MZ132.5234492330965_RT3.118507094059924, POS_MZ170.1282367958087_RT8.623644022461196, POS_MZ186.14905277744435_RT8.983862019275138, POS_MZ226.1051259217474_RT3.1697510287344373, POS_MZ255.09773767688822_RT2.412685549660266,	1	0.7692307692307693
NEG_MZ215.0168276632535_RT2.76586448771517, POS_MZ115.05061139453764_RT3.075588207899374, POS_MZ124.03765102099347_RT4.3083739486856905, POS_MZ132.5234492330965_RT3.118507094059924, POS_MZ170.1282367958087_RT8.623644022461196, POS_MZ179.98128915617383_RT1.5073836314980706, POS_MZ226.1051259217474_RT3.1697510287344373,	1	0.9473684210526315
NEG_MZ170.08124575328864_RT11.813211512889174, NEG_MZ215.0168276632535_RT2.76586448771517, NEG_MZ242.07692321932652_RT1.9382490482438723, NEG_MZ87.04364378734302_RT9.213530567346618, POS_MZ115.05061139453764_RT3.075588207899374, POS_MZ170.1282367958087_RT8.623644022461196, POS_MZ173.03056040362438_RT3.1679740999672985, POS_MZ186.14905277744435_RT8.983862019275138, POS_MZ226.1051259217474_RT3.1697…	1	0.9411764705882353
NEG_MZ215.0168276632535_RT2.76586448771517, NEG_MZ303.1043151634282_RT1.9136565788980997, POS_MZ132.5234492330965_RT3.118507094059924, POS_MZ173.118041089786_RT10.109183003538282, POS_MZ226.1051259217474_RT3.1697510287344373, POS_MZ297.0693571060572_RT1.8901972805501845,	1	0.7894736842105263
NEG_MZ242.07692321932652_RT1.9382490482438723, POS_MZ132.5234492330965_RT3.118507094059924, POS_MZ170.1282367958087_RT8.623644022461196, POS_MZ190.08635855759917_RT9.66977196404359, POS_MZ226.1051259217474_RT3.1697510287344373, POS_MZ232.9950726503974_RT2.799664807964424,	1	0.875
POS_MZ115.05061139453764_RT3.075588207899374, POS_MZ173.03056040362438_RT3.1679740999672985, POS_MZ186.14905277744435_RT8.983862019275138, POS_MZ190.08635855759917_RT9.66977196404359, POS_MZ226.1051259217474_RT3.1697510287344373, POS_MZ232.9950726503974_RT2.799664807964424,	1	0.8181818181818182
POS_MZ132.5234492330965_RT3.118507094059924, POS_MZ173.03056040362438_RT3.1679740999672985, POS_MZ186.14905277744435_RT8.983862019275138, POS_MZ226.1051259217474_RT3.1697510287344373,	1	0.8125
NEG_MZ170.08124575328864_RT11.813211512889174, POS_MZ124.03765102099347_RT4.3083739486856905, POS_MZ171.02646522136075_RT2.980316734679367,	1	0.7058823529411765
NEG_MZ215.0168276632535_RT2.76586448771517, NEG_MZ87.04364378734302_RT9.213530567346618, POS_MZ132.5234492330965_RT3.118507094059924, POS_MZ179.98128915617383_RT1.5073836314980706, POS_MZ186.14905277744435_RT8.983862019275138,	1	0.9047619047619048
POS_MZ115.05061139453764_RT3.075588207899374, POS_MZ170.1282367958087_RT8.623644022461196, POS_MZ173.03056040362438_RT3.1679740999672985, POS_MZ186.14905277744435_RT8.983862019275138, POS_MZ232.9950726503974_RT2.799664807964424, POS_MZ98.0969625903714_RT10.160652479780962,	1	0.7142857142857143
NEG_MZ101.02289942309102_RT5.16861784870421, POS_MZ170.1282367958087_RT8.623644022461196, POS_MZ173.03056040362438_RT3.1679740999672985, POS_MZ186.14905277744435_RT8.983862019275138, POS_MZ226.1051259217474_RT3.1697510287344373, POS_MZ232.9950726503974_RT2.799664807964424, POS_MZ297.0693571060572_RT1.8901972805501845,	1	0.8260869565217391
NEG_MZ215.0168276632535_RT2.76586448771517, POS_MZ115.05061139453764_RT3.075588207899374, POS_MZ132.5234492330965_RT3.118507094059924, POS_MZ171.11310577553607_RT10.112185626839564, POS_MZ226.1051259217474_RT3.1697510287344373, POS_MZ255.09773767688822_RT2.412685549660266,	1	1.0
NEG_MZ215.0168276632535_RT2.76586448771517, POS_MZ170.1282367958087_RT8.623644022461196, POS_MZ173.118041089786_RT10.109183003538282, POS_MZ186.14905277744435_RT8.983862019275138, POS_MZ226.1051259217474_RT3.1697510287344373, POS_MZ255.09773767688822_RT2.412685549660266,	1	0.75
NEG_MZ215.0168276632535_RT2.76586448771517, POS_MZ179.98128915617383_RT1.5073836314980706, POS_MZ186.14905277744435_RT8.983862019275138, POS_MZ255.09773767688822_RT2.412685549660266,	1	0.9032258064516129
POS_MZ115.05061139453764_RT3.075588207899374, POS_MZ132.03737796332163_RT2.8233344429933673, POS_MZ186.14905277744435_RT8.983862019275138, POS_MZ226.1051259217474_RT3.1697510287344373, POS_MZ232.9950726503974_RT2.799664807964424,	1	0.9230769230769231
NEG_MZ215.0168276632535_RT2.76586448771517, POS_MZ124.03765102099347_RT4.3083739486856905, POS_MZ126.09164703633141_RT10.211234736418044, POS_MZ186.14905277744435_RT8.983862019275138, POS_MZ226.1051259217474_RT3.1697510287344373, POS_MZ255.09773767688822_RT2.412685549660266,	1	0.8421052631578947
POS_MZ131.0834229285047_RT3.015950683508006, POS_MZ173.03056040362438_RT3.1679740999672985, POS_MZ226.1051259217474_RT3.1697510287344373,	1	0.8
POS_MZ115.05061139453764_RT3.075588207899374, POS_MZ124.03765102099347_RT4.3083739486856905, POS_MZ132.5234492330965_RT3.118507094059924, POS_MZ170.1282367958087_RT8.623644022461196, POS_MZ203.17680801999572_RT2.9070696255418498,	1	0.8235294117647058
NEG_MZ215.0168276632535_RT2.76586448771517, POS_MZ124.03765102099347_RT4.3083739486856905, POS_MZ173.03056040362438_RT3.1679740999672985, POS_MZ179.98128915617383_RT1.5073836314980706, POS_MZ186.14905277744435_RT8.983862019275138, POS_MZ226.1051259217474_RT3.1697510287344373, POS_MZ255.09773767688822_RT2.412685549660266,	1	0.875
NEG_MZ215.0168276632535_RT2.76586448771517, NEG_MZ242.07692321932652_RT1.9382490482438723, POS_MZ115.05061139453764_RT3.075588207899374, POS_MZ173.03056040362438_RT3.1679740999672985, POS_MZ194.08134066829066_RT10.45462132560804, POS_MZ197.99199758562807_RT1.5037731719626888, POS_MZ226.1051259217474_RT3.1697510287344373,	1	1.0
NEG_MZ215.0168276632535_RT2.76586448771517, POS_MZ115.05061139453764_RT3.075588207899374, POS_MZ173.118041089786_RT10.109183003538282, POS_MZ203.17680801999572_RT2.9070696255418498, POS_MZ226.1051259217474_RT3.1697510287344373,	1	0.95
POS_MZ132.5234492330965_RT3.118507094059924, POS_MZ171.11310577553607_RT10.112185626839564, POS_MZ186.14905277744435_RT8.983862019275138, POS_MZ226.1051259217474_RT3.1697510287344373,	1	1.0
NEG_MZ148.0319597837361_RT2.7940682907398307, NEG_MZ215.0168276632535_RT2.76586448771517, POS_MZ115.05061139453764_RT3.075588207899374, POS_MZ173.11749407532722_RT9.904557910742724, POS_MZ226.1051259217474_RT3.1697510287344373,	1	0.9285714285714286
NEG_MZ170.08124575328864_RT11.813211512889174, POS_MZ115.05061139453764_RT3.075588207899374, POS_MZ173.03056040362438_RT3.1679740999672985, POS_MZ226.1051259217474_RT3.1697510287344373, POS_MZ232.9950726503974_RT2.799664807964424,	1	0.7857142857142857
NEG_MZ215.0168276632535_RT2.76586448771517, POS_MZ115.05061139453764_RT3.075588207899374, POS_MZ124.03765102099347_RT4.3083739486856905, POS_MZ132.5234492330965_RT3.118507094059924, POS_MZ173.11749407532722_RT9.904557910742724, POS_MZ226.1051259217474_RT3.1697510287344373,	1	0.6428571428571429
NEG_MZ215.0168276632535_RT2.76586448771517, NEG_MZ87.04364378734302_RT9.213530567346618, POS_MZ186.14905277744435_RT8.983862019275138, POS_MZ197.99199758562807_RT1.5037731719626888, POS_MZ226.1051259217474_RT3.1697510287344373,	1	0.9230769230769231
NEG_MZ215.0168276632535_RT2.76586448771517, POS_MZ115.05061139453764_RT3.075588207899374, POS_MZ124.03765102099347_RT4.3083739486856905, POS_MZ132.0375011416352_RT3.0411966250142086, POS_MZ170.1282367958087_RT8.623644022461196, POS_MZ179.98128915617383_RT1.5073836314980706, POS_MZ186.14905277744435_RT8.983862019275138,	1	0.7647058823529411
NEG_MZ215.0168276632535_RT2.76586448771517, POS_MZ132.5234492330965_RT3.118507094059924, POS_MZ170.1282367958087_RT8.623644022461196, POS_MZ187.00046925213326_RT2.8971139588290664, POS_MZ226.1051259217474_RT3.1697510287344373, POS_MZ255.09773767688822_RT2.412685549660266, POS_MZ98.0969625903714_RT10.160652479780962,	1	0.8
NEG_MZ215.0168276632535_RT2.76586448771517, POS_MZ115.05061139453764_RT3.075588207899374, POS_MZ173.03056040362438_RT3.1679740999672985, POS_MZ179.98128915617383_RT1.5073836314980706, POS_MZ186.14905277744435_RT8.983862019275138, POS_MZ190.08635855759917_RT9.66977196404359,	1	0.9333333333333333
NEG_MZ148.0319597837361_RT2.7940682907398307, POS_MZ115.05061139453764_RT3.075588207899374, POS_MZ170.1282367958087_RT8.623644022461196,	1	0.85
NEG_MZ242.07692321932652_RT1.9382490482438723, POS_MZ131.0342051188151_RT3.020038093070837, POS_MZ186.14905277744435_RT8.983862019275138, POS_MZ226.1051259217474_RT3.1697510287344373, POS_MZ232.9950726503974_RT2.799664807964424,	1	0.7777777777777778
NEG_MZ215.0168276632535_RT2.76586448771517, POS_MZ115.05061139453764_RT3.075588207899374, POS_MZ171.02646522136075_RT2.980316734679367, POS_MZ179.98128915617383_RT1.5073836314980706, POS_MZ203.17680801999572_RT2.9070696255418498, POS_MZ226.1051259217474_RT3.1697510287344373,	1	0.9047619047619048
NEG_MZ215.0168276632535_RT2.76586448771517, POS_MZ115.05061139453764_RT3.075588207899374, POS_MZ173.11749407532722_RT9.904557910742724, POS_MZ203.17680801999572_RT2.9070696255418498, POS_MZ226.1051259217474_RT3.1697510287344373,	1	0.8888888888888888
NEG_MZ215.0168276632535_RT2.76586448771517, POS_MZ115.05061139453764_RT3.075588207899374, POS_MZ132.03737796332163_RT2.8233344429933673, POS_MZ173.11749407532722_RT9.904557910742724, POS_MZ186.14905277744435_RT8.983862019275138,	1	0.8333333333333334
NEG_MZ170.08124575328864_RT11.813211512889174, NEG_MZ215.0168276632535_RT2.76586448771517, POS_MZ115.05061139453764_RT3.075588207899374, POS_MZ131.0342051188151_RT3.020038093070837, POS_MZ186.14905277744435_RT8.983862019275138,	1	0.8947368421052632
POS_MZ115.05061139453764_RT3.075588207899374, POS_MZ154.08655732941773_RT10.111814174982808, POS_MZ173.03056040362438_RT3.1679740999672985, POS_MZ226.1051259217474_RT3.1697510287344373,	1	0.9
POS_MZ115.05061139453764_RT3.075588207899374, POS_MZ132.03748009885808_RT3.066983454454768, POS_MZ173.118041089786_RT10.109183003538282,	1	0.8235294117647058
NEG_MZ215.0168276632535_RT2.76586448771517, POS_MZ115.05061139453764_RT3.075588207899374, POS_MZ132.0375011416352_RT3.0411966250142086, POS_MZ186.14905277744435_RT8.983862019275138, POS_MZ226.1051259217474_RT3.1697510287344373,	1	0.8571428571428571
NEG_MZ215.0168276632535_RT2.76586448771517, NEG_MZ87.04364378734302_RT9.213530567346618, POS_MZ173.118041089786_RT10.109183003538282, POS_MZ186.14905277744435_RT8.983862019275138,	1	0.8125
NEG_MZ215.0168276632535_RT2.76586448771517, POS_MZ115.05061139453764_RT3.075588207899374, POS_MZ124.03765102099347_RT4.3083739486856905, POS_MZ132.5234492330965_RT3.118507094059924, POS_MZ170.1282367958087_RT8.623644022461196, POS_MZ179.98128915617383_RT1.5073836314980706, POS_MZ186.14905277744435_RT8.983862019275138, POS_MZ190.08635855759917_RT9.66977196404359, POS_MZ203.17680801999572_RT2.90706…	1	0.9166666666666666
NEG_MZ215.0168276632535_RT2.76586448771517, POS_MZ124.03765102099347_RT4.3083739486856905, POS_MZ171.02646522136075_RT2.980316734679367, POS_MZ186.14905277744435_RT8.983862019275138,	1	0.6521739130434783
POS_MZ115.05061139453764_RT3.075588207899374, POS_MZ170.1282367958087_RT8.623644022461196, POS_MZ173.03056040362438_RT3.1679740999672985, POS_MZ186.14905277744435_RT8.983862019275138, POS_MZ98.0969625903714_RT10.160652479780962,	1	0.7777777777777778
NEG_MZ242.07692321932652_RT1.9382490482438723, POS_MZ132.5234492330965_RT3.118507094059924, POS_MZ170.1282367958087_RT8.623644022461196, POS_MZ186.14905277744435_RT8.983862019275138, POS_MZ203.17680801999572_RT2.9070696255418498, POS_MZ226.1051259217474_RT3.1697510287344373,	1	0.6818181818181818
NEG_MZ215.0168276632535_RT2.76586448771517, POS_MZ115.05061139453764_RT3.075588207899374, POS_MZ124.03765102099347_RT4.3083739486856905, POS_MZ132.5234492330965_RT3.118507094059924, POS_MZ193.09514002930413_RT10.098359710376739, POS_MZ194.08134066829066_RT10.45462132560804, POS_MZ203.17680801999572_RT2.9070696255418498, POS_MZ226.1051259217474_RT3.1697510287344373,	1	0.8235294117647058
POS_MZ115.05061139453764_RT3.075588207899374, POS_MZ132.5234492330965_RT3.118507094059924, POS_MZ173.03056040362438_RT3.1679740999672985, POS_MZ203.17680801999572_RT2.9070696255418498, POS_MZ226.1051259217474_RT3.1697510287344373,	1	0.8333333333333334
NEG_MZ215.0168276632535_RT2.76586448771517, NEG_MZ87.04364378734302_RT9.213530567346618, POS_MZ115.05061139453764_RT3.075588207899374, POS_MZ170.1282367958087_RT8.623644022461196, POS_MZ173.03056040362438_RT3.1679740999672985, POS_MZ186.14905277744435_RT8.983862019275138, POS_MZ194.08134066829066_RT10.45462132560804, POS_MZ226.1051259217474_RT3.1697510287344373,	1	1.0
NEG_MZ215.0168276632535_RT2.76586448771517, POS_MZ132.5234492330965_RT3.118507094059924, POS_MZ179.98128915617383_RT1.5073836314980706, POS_MZ186.14905277744435_RT8.983862019275138, POS_MZ226.1051259217474_RT3.1697510287344373,	1	1.0
NEG_MZ242.07692321932652_RT1.9382490482438723, POS_MZ115.05061139453764_RT3.075588207899374, POS_MZ132.0375011416352_RT3.0411966250142086, POS_MZ186.14905277744435_RT8.983862019275138, POS_MZ226.1051259217474_RT3.1697510287344373, POS_MZ232.9950726503974_RT2.799664807964424,	1	0.9166666666666666
NEG_MZ242.07692321932652_RT1.9382490482438723, POS_MZ115.05061139453764_RT3.075588207899374, POS_MZ124.03765102099347_RT4.3083739486856905, POS_MZ131.0342051188151_RT3.020038093070837, POS_MZ170.1282367958087_RT8.623644022461196, POS_MZ186.14905277744435_RT8.983862019275138, POS_MZ226.1051259217474_RT3.1697510287344373, POS_MZ232.9950726503974_RT2.799664807964424,	1	0.9444444444444444
NEG_MZ215.0168276632535_RT2.76586448771517, NEG_MZ242.07692321932652_RT1.9382490482438723, POS_MZ115.05061139453764_RT3.075588207899374, POS_MZ171.02646522136075_RT2.980316734679367, POS_MZ186.14905277744435_RT8.983862019275138, POS_MZ194.08134066829066_RT10.45462132560804, POS_MZ226.1051259217474_RT3.1697510287344373,	1	0.9444444444444444
NEG_MZ215.0168276632535_RT2.76586448771517, POS_MZ115.05061139453764_RT3.075588207899374, POS_MZ131.0342051188151_RT3.020038093070837, POS_MZ170.1282367958087_RT8.623644022461196, POS_MZ173.118041089786_RT10.109183003538282, POS_MZ186.14905277744435_RT8.983862019275138, POS_MZ193.09514002930413_RT10.098359710376739, POS_MZ226.1051259217474_RT3.1697510287344373,	1	0.8
NEG_MZ215.0168276632535_RT2.76586448771517, POS_MZ115.05061139453764_RT3.075588207899374, POS_MZ173.11749407532722_RT9.904557910742724, POS_MZ255.09773767688822_RT2.412685549660266,	1	0.7777777777777778
NEG_MZ215.0168276632535_RT2.76586448771517, NEG_MZ242.07692321932652_RT1.9382490482438723, POS_MZ115.05061139453764_RT3.075588207899374, POS_MZ124.03765102099347_RT4.3083739486856905, POS_MZ179.98128915617383_RT1.5073836314980706, POS_MZ187.00046925213326_RT2.8971139588290664,	1	0.8888888888888888
NEG_MZ215.0168276632535_RT2.76586448771517, NEG_MZ242.07692321932652_RT1.9382490482438723, NEG_MZ87.04364378734302_RT9.213530567346618, POS_MZ115.05061139453764_RT3.075588207899374, POS_MZ170.1282367958087_RT8.623644022461196, POS_MZ173.03056040362438_RT3.1679740999672985, POS_MZ226.1051259217474_RT3.1697510287344373, POS_MZ232.9950726503974_RT2.799664807964424,	1	0.7777777777777778
NEG_MZ215.0168276632535_RT2.76586448771517, NEG_MZ87.04364378734302_RT9.213530567346618, POS_MZ115.05061139453764_RT3.075588207899374, POS_MZ154.08655732941773_RT10.111814174982808, POS_MZ186.14905277744435_RT8.983862019275138, POS_MZ226.1051259217474_RT3.1697510287344373, POS_MZ86.0323842776719_RT2.9996465344453735,	1	0.9375
NEG_MZ215.0168276632535_RT2.76586448771517, POS_MZ132.5234492330965_RT3.118507094059924, POS_MZ170.1282367958087_RT8.623644022461196, POS_MZ186.14905277744435_RT8.983862019275138, POS_MZ226.1051259217474_RT3.1697510287344373, POS_MZ298.0638833868746_RT1.889847484143796,	1	0.8695652173913043
POS_MZ115.05061139453764_RT3.075588207899374, POS_MZ173.03056040362438_RT3.1679740999672985, POS_MZ179.98128915617383_RT1.5073836314980706, POS_MZ226.1051259217474_RT3.1697510287344373, POS_MZ232.9950726503974_RT2.799664807964424,	1	0.8125
NEG_MZ215.0168276632535_RT2.76586448771517, POS_MZ132.03748009885808_RT3.066983454454768, POS_MZ132.5234492330965_RT3.118507094059924, POS_MZ194.08134066829066_RT10.45462132560804,	1	0.6666666666666666
NEG_MZ170.08124575328864_RT11.813211512889174, NEG_MZ215.0168276632535_RT2.76586448771517, NEG_MZ303.1043151634282_RT1.9136565788980997, POS_MZ115.05061139453764_RT3.075588207899374, POS_MZ173.03056040362438_RT3.1679740999672985, POS_MZ186.14905277744435_RT8.983862019275138, POS_MZ226.1051259217474_RT3.1697510287344373,	1	0.8888888888888888
POS_MZ115.05061139453764_RT3.075588207899374, POS_MZ170.1282367958087_RT8.623644022461196, POS_MZ186.14905277744435_RT8.983862019275138, POS_MZ232.9950726503974_RT2.799664807964424, POS_MZ86.0323842776719_RT2.9996465344453735,	1	0.8181818181818182
POS_MZ115.05061139453764_RT3.075588207899374, POS_MZ173.03056040362438_RT3.1679740999672985, POS_MZ186.14905277744435_RT8.983862019275138, POS_MZ203.17680801999572_RT2.9070696255418498,	1	0.8421052631578947
NEG_MZ215.0168276632535_RT2.76586448771517, POS_MZ115.05061139453764_RT3.075588207899374, POS_MZ126.09164703633141_RT10.211234736418044, POS_MZ132.5234492330965_RT3.118507094059924, POS_MZ170.1282367958087_RT8.623644022461196, POS_MZ203.17680801999572_RT2.9070696255418498, POS_MZ226.1051259217474_RT3.1697510287344373,	1	0.7058823529411765
NEG_MZ242.07692321932652_RT1.9382490482438723, POS_MZ115.05061139453764_RT3.075588207899374, POS_MZ173.03056040362438_RT3.1679740999672985, POS_MZ186.14905277744435_RT8.983862019275138, POS_MZ197.99199758562807_RT1.5037731719626888, POS_MZ226.1051259217474_RT3.1697510287344373, POS_MZ232.9950726503974_RT2.799664807964424,	1	0.8181818181818182
NEG_MZ215.0168276632535_RT2.76586448771517, NEG_MZ87.04364378734302_RT9.213530567346618, POS_MZ115.05061139453764_RT3.075588207899374, POS_MZ132.5234492330965_RT3.118507094059924, POS_MZ170.1282367958087_RT8.623644022461196, POS_MZ179.98128915617383_RT1.5073836314980706, POS_MZ193.09514002930413_RT10.098359710376739, POS_MZ226.1051259217474_RT3.1697510287344373, POS_MZ296.0664275819838_RT1.889332…	1	0.6470588235294118
NEG_MZ215.0168276632535_RT2.76586448771517, NEG_MZ303.1043151634282_RT1.9136565788980997, POS_MZ115.05061139453764_RT3.075588207899374, POS_MZ132.5234492330965_RT3.118507094059924, POS_MZ170.1282367958087_RT8.623644022461196, POS_MZ171.11310577553607_RT10.112185626839564, POS_MZ186.14905277744435_RT8.983862019275138, POS_MZ226.1051259217474_RT3.1697510287344373, POS_MZ232.9950726503974_RT2.799664…	1	0.9333333333333333
NEG_MZ215.0168276632535_RT2.76586448771517, NEG_MZ87.04364378734302_RT9.213530567346618, POS_MZ115.05061139453764_RT3.075588207899374, POS_MZ149.0450442734585_RT6.608278034394225, POS_MZ170.1282367958087_RT8.623644022461196, POS_MZ173.11749407532722_RT9.904557910742724, POS_MZ226.1051259217474_RT3.1697510287344373, POS_MZ255.09773767688822_RT2.412685549660266,	1	0.9411764705882353
NEG_MZ87.04364378734302_RT9.213530567346618, POS_MZ115.05061139453764_RT3.075588207899374, POS_MZ170.1282367958087_RT8.623644022461196, POS_MZ173.03056040362438_RT3.1679740999672985, POS_MZ186.14905277744435_RT8.983862019275138, POS_MZ193.09514002930413_RT10.098359710376739, POS_MZ226.1051259217474_RT3.1697510287344373, POS_MZ232.9950726503974_RT2.799664807964424,	1	0.9
POS_MZ115.05061139453764_RT3.075588207899374, POS_MZ173.03056040362438_RT3.1679740999672985, POS_MZ186.14905277744435_RT8.983862019275138, POS_MZ226.1051259217474_RT3.1697510287344373, POS_MZ232.9950726503974_RT2.799664807964424,	1	0.9473684210526315
POS_MZ115.05061139453764_RT3.075588207899374, POS_MZ131.0342051188151_RT3.020038093070837, POS_MZ173.118041089786_RT10.109183003538282, POS_MZ186.14905277744435_RT8.983862019275138, POS_MZ232.9950726503974_RT2.799664807964424,	1	0.8571428571428571
POS_MZ115.05061139453764_RT3.075588207899374, POS_MZ132.5234492330965_RT3.118507094059924, POS_MZ149.0450442734585_RT6.608278034394225, POS_MZ190.08635855759917_RT9.66977196404359, POS_MZ226.1051259217474_RT3.1697510287344373,	1	0.9473684210526315
NEG_MZ242.07692321932652_RT1.9382490482438723, POS_MZ115.05061139453764_RT3.075588207899374, POS_MZ124.03765102099347_RT4.3083739486856905, POS_MZ132.0375011416352_RT3.0411966250142086, POS_MZ170.1282367958087_RT8.623644022461196, POS_MZ186.14905277744435_RT8.983862019275138, POS_MZ203.17680801999572_RT2.9070696255418498, POS_MZ226.1051259217474_RT3.1697510287344373, POS_MZ232.9950726503974_RT2.7…	1	0.8666666666666667
NEG_MZ87.04364378734302_RT9.213530567346618, POS_MZ115.05061139453764_RT3.075588207899374, POS_MZ126.09164703633141_RT10.211234736418044, POS_MZ173.03056040362438_RT3.1679740999672985, POS_MZ186.14905277744435_RT8.983862019275138, POS_MZ226.1051259217474_RT3.1697510287344373, POS_MZ232.9950726503974_RT2.799664807964424,	1	0.8888888888888888
NEG_MZ215.0168276632535_RT2.76586448771517, POS_MZ115.05061139453764_RT3.075588207899374, POS_MZ124.03765102099347_RT4.3083739486856905, POS_MZ131.0342051188151_RT3.020038093070837, POS_MZ186.14905277744435_RT8.983862019275138, POS_MZ197.99199758562807_RT1.5037731719626888,	1	0.8095238095238095
NEG_MZ101.02289942309102_RT5.16861784870421, NEG_MZ215.0168276632535_RT2.76586448771517, POS_MZ115.05061139453764_RT3.075588207899374, POS_MZ124.03765102099347_RT4.3083739486856905, POS_MZ132.5234492330965_RT3.118507094059924, POS_MZ179.98128915617383_RT1.5073836314980706, POS_MZ186.14905277744435_RT8.983862019275138, POS_MZ190.08635855759917_RT9.66977196404359, POS_MZ226.1051259217474_RT3.169751…	1	0.875
NEG_MZ215.0168276632535_RT2.76586448771517, POS_MZ131.0342051188151_RT3.020038093070837, POS_MZ179.98128915617383_RT1.5073836314980706, POS_MZ226.1051259217474_RT3.1697510287344373,	1	1.0
NEG_MZ242.07692321932652_RT1.9382490482438723, POS_MZ132.5234492330965_RT3.118507094059924, POS_MZ186.14905277744435_RT8.983862019275138, POS_MZ190.08635855759917_RT9.66977196404359,	1	0.9583333333333334
NEG_MZ303.1043151634282_RT1.9136565788980997, POS_MZ115.05061139453764_RT3.075588207899374, POS_MZ132.5234492330965_RT3.118507094059924,	1	0.9523809523809523
NEG_MZ215.0168276632535_RT2.76586448771517, POS_MZ115.05061139453764_RT3.075588207899374, POS_MZ132.0375011416352_RT3.0411966250142086, POS_MZ149.044434250042_RT3.055734650356517, POS_MZ170.1282367958087_RT8.623644022461196, POS_MZ186.14905277744435_RT8.983862019275138, POS_MZ232.9950726503974_RT2.799664807964424,	1	0.8333333333333334
NEG_MZ215.0168276632535_RT2.76586448771517, POS_MZ170.1282367958087_RT8.623644022461196, POS_MZ171.02646522136075_RT2.980316734679367, POS_MZ186.14905277744435_RT8.983862019275138, POS_MZ203.17680801999572_RT2.9070696255418498, POS_MZ226.1051259217474_RT3.1697510287344373,	1	0.8333333333333334
POS_MZ149.04506100890458_RT6.539726126969121, POS_MZ173.03056040362438_RT3.1679740999672985, POS_MZ186.14905277744435_RT8.983862019275138,	1	1.0
NEG_MZ215.0168276632535_RT2.76586448771517, NEG_MZ242.07692321932652_RT1.9382490482438723, POS_MZ115.05061139453764_RT3.075588207899374, POS_MZ132.03748009885808_RT3.066983454454768, POS_MZ170.1282367958087_RT8.623644022461196, POS_MZ179.98128915617383_RT1.5073836314980706, POS_MZ186.14905277744435_RT8.983862019275138,	1	0.7857142857142857
NEG_MZ147.0287627360182_RT2.786539589248753, POS_MZ124.03765102099347_RT4.3083739486856905, POS_MZ132.5234492330965_RT3.118507094059924, POS_MZ186.14905277744435_RT8.983862019275138, POS_MZ226.1051259217474_RT3.1697510287344373,	1	0.8571428571428571
POS_MZ115.05061139453764_RT3.075588207899374, POS_MZ170.1282367958087_RT8.623644022461196, POS_MZ173.03056040362438_RT3.1679740999672985, POS_MZ186.14905277744435_RT8.983862019275138, POS_MZ194.08134066829066_RT10.45462132560804, POS_MZ226.1051259217474_RT3.1697510287344373, POS_MZ232.9950726503974_RT2.799664807964424,	1	0.6666666666666666
NEG_MZ215.0168276632535_RT2.76586448771517, NEG_MZ87.04364378734302_RT9.213530567346618, POS_MZ115.05061139453764_RT3.075588207899374, POS_MZ124.03765102099347_RT4.3083739486856905, POS_MZ173.03056040362438_RT3.1679740999672985, POS_MZ186.14905277744435_RT8.983862019275138, POS_MZ190.08635855759917_RT9.66977196404359, POS_MZ226.1051259217474_RT3.1697510287344373,	1	0.7777777777777778
NEG_MZ215.0168276632535_RT2.76586448771517, NEG_MZ242.07692321932652_RT1.9382490482438723, POS_MZ115.05061139453764_RT3.075588207899374, POS_MZ132.0375011416352_RT3.0411966250142086, POS_MZ179.98128915617383_RT1.5073836314980706, POS_MZ226.1051259217474_RT3.1697510287344373,	1	1.0
NEG_MZ215.0168276632535_RT2.76586448771517, POS_MZ124.03765102099347_RT4.3083739486856905, POS_MZ186.14905277744435_RT8.983862019275138, POS_MZ226.1051259217474_RT3.1697510287344373, POS_MZ255.09773767688822_RT2.412685549660266, POS_MZ98.0969625903714_RT10.160652479780962,	1	0.8571428571428571
NEG_MZ215.0168276632535_RT2.76586448771517, NEG_MZ242.07692321932652_RT1.9382490482438723, POS_MZ132.5234492330965_RT3.118507094059924, POS_MZ203.17680801999572_RT2.9070696255418498, POS_MZ226.1051259217474_RT3.1697510287344373,	1	0.8
NEG_MZ215.0168276632535_RT2.76586448771517, NEG_MZ242.07692321932652_RT1.9382490482438723, POS_MZ132.5234492330965_RT3.118507094059924, POS_MZ226.1051259217474_RT3.1697510287344373,	1	0.85
NEG_MZ215.0168276632535_RT2.76586448771517, POS_MZ115.05061139453764_RT3.075588207899374, POS_MZ132.03737796332163_RT2.8233344429933673, POS_MZ171.11310577553607_RT10.112185626839564, POS_MZ186.14905277744435_RT8.983862019275138, POS_MZ226.1051259217474_RT3.1697510287344373, POS_MZ255.09773767688822_RT2.412685549660266,	1	0.8571428571428571
POS_MZ115.05061139453764_RT3.075588207899374, POS_MZ149.044434250042_RT3.055734650356517, POS_MZ186.14905277744435_RT8.983862019275138, POS_MZ232.9950726503974_RT2.799664807964424,	1	0.7368421052631579
NEG_MZ215.0168276632535_RT2.76586448771517, POS_MZ124.03765102099347_RT4.3083739486856905, POS_MZ132.5234492330965_RT3.118507094059924, POS_MZ203.17680801999572_RT2.9070696255418498,	1	0.6818181818181818
NEG_MZ215.0168276632535_RT2.76586448771517, NEG_MZ303.1043151634282_RT1.9136565788980997, NEG_MZ87.04364378734302_RT9.213530567346618, POS_MZ115.05061139453764_RT3.075588207899374, POS_MZ171.02646522136075_RT2.980316734679367, POS_MZ226.1051259217474_RT3.1697510287344373,	1	0.875
NEG_MZ215.0168276632535_RT2.76586448771517, NEG_MZ242.07692321932652_RT1.9382490482438723, POS_MZ171.11310577553607_RT10.112185626839564, POS_MZ186.14905277744435_RT8.983862019275138, POS_MZ226.1051259217474_RT3.1697510287344373,	1	0.85
NEG_MZ215.0168276632535_RT2.76586448771517, POS_MZ115.05061139453764_RT3.075588207899374, POS_MZ124.03765102099347_RT4.3083739486856905, POS_MZ132.5234492330965_RT3.118507094059924, POS_MZ170.1282367958087_RT8.623644022461196, POS_MZ186.14905277744435_RT8.983862019275138, POS_MZ232.9950726503974_RT2.799664807964424, POS_MZ297.0693571060572_RT1.8901972805501845,	1	0.782608695652174
NEG_MZ215.0168276632535_RT2.76586448771517, POS_MZ115.05061139453764_RT3.075588207899374, POS_MZ255.09773767688822_RT2.412685549660266,	1	0.8235294117647058
POS_MZ115.05061139453764_RT3.075588207899374, POS_MZ124.03765102099347_RT4.3083739486856905, POS_MZ132.03748009885808_RT3.066983454454768, POS_MZ170.1282367958087_RT8.623644022461196, POS_MZ171.02646522136075_RT2.980316734679367, POS_MZ173.11749407532722_RT9.904557910742724, POS_MZ186.14905277744435_RT8.983862019275138, POS_MZ226.1051259217474_RT3.1697510287344373,	1	0.8125
NEG_MZ215.0168276632535_RT2.76586448771517, POS_MZ115.05061139453764_RT3.075588207899374, POS_MZ131.0342051188151_RT3.020038093070837, POS_MZ170.1282367958087_RT8.623644022461196, POS_MZ186.14905277744435_RT8.983862019275138, POS_MZ194.08134066829066_RT10.45462132560804, POS_MZ197.99199758562807_RT1.5037731719626888, POS_MZ226.1051259217474_RT3.1697510287344373, POS_MZ232.9950726503974_RT2.799664…	1	0.8333333333333334
NEG_MZ215.0168276632535_RT2.76586448771517, POS_MZ115.05061139453764_RT3.075588207899374, POS_MZ173.03056040362438_RT3.1679740999672985, POS_MZ226.1051259217474_RT3.1697510287344373, POS_MZ232.9950726503974_RT2.799664807964424,	1	0.8888888888888888
NEG_MZ215.0168276632535_RT2.76586448771517, POS_MZ115.05061139453764_RT3.075588207899374, POS_MZ170.1282367958087_RT8.623644022461196, POS_MZ171.02646522136075_RT2.980316734679367, POS_MZ203.17680801999572_RT2.9070696255418498, POS_MZ226.1051259217474_RT3.1697510287344373,	1	1.0
NEG_MZ215.0168276632535_RT2.76586448771517, POS_MZ115.05061139453764_RT3.075588207899374, POS_MZ170.1282367958087_RT8.623644022461196, POS_MZ179.98128915617383_RT1.5073836314980706, POS_MZ226.1051259217474_RT3.1697510287344373,	1	0.85
POS_MZ115.05061139453764_RT3.075588207899374, POS_MZ170.1282367958087_RT8.623644022461196, POS_MZ173.03056040362438_RT3.1679740999672985, POS_MZ193.09514002930413_RT10.098359710376739, POS_MZ232.9950726503974_RT2.799664807964424,	1	0.8333333333333334
NEG_MZ215.0168276632535_RT2.76586448771517, NEG_MZ303.1043151634282_RT1.9136565788980997, POS_MZ132.5234492330965_RT3.118507094059924, POS_MZ186.14905277744435_RT8.983862019275138, POS_MZ226.1051259217474_RT3.1697510287344373,	1	1.0
NEG_MZ101.02289942309102_RT5.16861784870421, POS_MZ115.05061139453764_RT3.075588207899374, POS_MZ124.03765102099347_RT4.3083739486856905, POS_MZ132.5234492330965_RT3.118507094059924, POS_MZ226.1051259217474_RT3.1697510287344373,	1	0.7272727272727273
NEG_MZ87.04364378734302_RT9.213530567346618, POS_MZ115.05061139453764_RT3.075588207899374, POS_MZ173.03056040362438_RT3.1679740999672985, POS_MZ190.08635855759917_RT9.66977196404359, POS_MZ226.1051259217474_RT3.1697510287344373,	1	0.7647058823529411
NEG_MZ170.08124575328864_RT11.813211512889174, NEG_MZ215.0168276632535_RT2.76586448771517, POS_MZ124.03765102099347_RT4.3083739486856905, POS_MZ132.5234492330965_RT3.118507094059924, POS_MZ186.14905277744435_RT8.983862019275138, POS_MZ232.9950726503974_RT2.799664807964424,	1	0.7619047619047619
POS_MZ115.05061139453764_RT3.075588207899374, POS_MZ132.5234492330965_RT3.118507094059924, POS_MZ170.1282367958087_RT8.623644022461196, POS_MZ197.99199758562807_RT1.5037731719626888,	1	0.7857142857142857
NEG_MZ242.07692321932652_RT1.9382490482438723, POS_MZ115.05061139453764_RT3.075588207899374, POS_MZ170.1282367958087_RT8.623644022461196, POS_MZ171.02646522136075_RT2.980316734679367, POS_MZ186.14905277744435_RT8.983862019275138, POS_MZ226.1051259217474_RT3.1697510287344373, POS_MZ232.9950726503974_RT2.799664807964424,	1	0.7777777777777778
NEG_MZ215.0168276632535_RT2.76586448771517, NEG_MZ303.1043151634282_RT1.9136565788980997, POS_MZ115.05061139453764_RT3.075588207899374, POS_MZ124.03765102099347_RT4.3083739486856905, POS_MZ132.5234492330965_RT3.118507094059924, POS_MZ170.1282367958087_RT8.623644022461196, POS_MZ186.14905277744435_RT8.983862019275138, POS_MZ203.17680801999572_RT2.9070696255418498, POS_MZ226.1051259217474_RT3.16975…	1	0.8636363636363636
NEG_MZ215.0168276632535_RT2.76586448771517, POS_MZ132.03737796332163_RT2.8233344429933673, POS_MZ226.1051259217474_RT3.1697510287344373,	1	0.9
NEG_MZ215.0168276632535_RT2.76586448771517, POS_MZ187.00046925213326_RT2.8971139588290664, POS_MZ193.09514002930413_RT10.098359710376739, POS_MZ226.1051259217474_RT3.1697510287344373,	1	0.6842105263157895
POS_MZ115.05061139453764_RT3.075588207899374, POS_MZ170.1282367958087_RT8.623644022461196, POS_MZ173.03056040362438_RT3.1679740999672985, POS_MZ194.08134066829066_RT10.45462132560804, POS_MZ203.17680801999572_RT2.9070696255418498, POS_MZ226.1051259217474_RT3.1697510287344373,	1	0.625
NEG_MZ215.0168276632535_RT2.76586448771517, POS_MZ115.05061139453764_RT3.075588207899374, POS_MZ124.03765102099347_RT4.3083739486856905, POS_MZ131.0342051188151_RT3.020038093070837, POS_MZ186.14905277744435_RT8.983862019275138, POS_MZ194.08134066829066_RT10.45462132560804, POS_MZ226.1051259217474_RT3.1697510287344373,	1	0.9333333333333333
NEG_MZ242.07692321932652_RT1.9382490482438723, POS_MZ115.05061139453764_RT3.075588207899374, POS_MZ124.03765102099347_RT4.3083739486856905, POS_MZ171.02646522136075_RT2.980316734679367, POS_MZ186.14905277744435_RT8.983862019275138, POS_MZ226.1051259217474_RT3.1697510287344373, POS_MZ232.9950726503974_RT2.799664807964424,	1	0.7333333333333333
POS_MZ115.05061139453764_RT3.075588207899374, POS_MZ132.5234492330965_RT3.118507094059924, POS_MZ149.044434250042_RT3.055734650356517, POS_MZ186.14905277744435_RT8.983862019275138,	1	0.8181818181818182
NEG_MZ170.08124575328864_RT11.813211512889174, NEG_MZ215.0168276632535_RT2.76586448771517, POS_MZ132.5234492330965_RT3.118507094059924, POS_MZ170.1282367958087_RT8.623644022461196, POS_MZ186.14905277744435_RT8.983862019275138,	1	0.8823529411764706
NEG_MZ215.0168276632535_RT2.76586448771517, POS_MZ132.5234492330965_RT3.118507094059924, POS_MZ186.14905277744435_RT8.983862019275138, POS_MZ194.08134066829066_RT10.45462132560804, POS_MZ226.1051259217474_RT3.1697510287344373,	1	0.9411764705882353
NEG_MZ215.0168276632535_RT2.76586448771517, NEG_MZ87.04364378734302_RT9.213530567346618, POS_MZ115.05061139453764_RT3.075588207899374, POS_MZ132.03748009885808_RT3.066983454454768, POS_MZ173.11749407532722_RT9.904557910742724, POS_MZ186.14905277744435_RT8.983862019275138, POS_MZ226.1051259217474_RT3.1697510287344373,	1	0.8571428571428571
POS_MZ115.05061139453764_RT3.075588207899374, POS_MZ132.0375011416352_RT3.0411966250142086, POS_MZ170.1282367958087_RT8.623644022461196, POS_MZ226.1051259217474_RT3.1697510287344373,	1	0.8125
POS_MZ115.05061139453764_RT3.075588207899374, POS_MZ131.0342051188151_RT3.020038093070837, POS_MZ170.1282367958087_RT8.623644022461196, POS_MZ186.14905277744435_RT8.983862019275138, POS_MZ193.09514002930413_RT10.098359710376739, POS_MZ226.1051259217474_RT3.1697510287344373, POS_MZ232.9950726503974_RT2.799664807964424,	1	0.8888888888888888
NEG_MZ242.07692321932652_RT1.9382490482438723, POS_MZ115.05061139453764_RT3.075588207899374, POS_MZ171.02646522136075_RT2.980316734679367, POS_MZ226.1051259217474_RT3.1697510287344373, POS_MZ232.9950726503974_RT2.799664807964424,	1	0.875
NEG_MZ215.0168276632535_RT2.76586448771517, POS_MZ115.05061139453764_RT3.075588207899374, POS_MZ132.0375011416352_RT3.0411966250142086, POS_MZ170.1282367958087_RT8.623644022461196, POS_MZ197.99199758562807_RT1.5037731719626888, POS_MZ226.1051259217474_RT3.1697510287344373, POS_MZ255.09773767688822_RT2.412685549660266,	1	1.0
POS_MZ115.05061139453764_RT3.075588207899374, POS_MZ132.5234492330965_RT3.118507094059924, POS_MZ170.1282367958087_RT8.623644022461196, POS_MZ186.14905277744435_RT8.983862019275138, POS_MZ203.17680801999572_RT2.9070696255418498,	1	0.8235294117647058
NEG_MZ215.0168276632535_RT2.76586448771517, NEG_MZ242.07692321932652_RT1.9382490482438723, POS_MZ115.05061139453764_RT3.075588207899374, POS_MZ179.98128915617383_RT1.5073836314980706, POS_MZ186.14905277744435_RT8.983862019275138, POS_MZ226.1051259217474_RT3.1697510287344373, POS_MZ86.0323842776719_RT2.9996465344453735,	1	1.0
NEG_MZ215.0168276632535_RT2.76586448771517, POS_MZ132.5234492330965_RT3.118507094059924, POS_MZ171.02646522136075_RT2.980316734679367, POS_MZ226.1051259217474_RT3.1697510287344373, POS_MZ255.09773767688822_RT2.412685549660266,	1	0.65
NEG_MZ215.0168276632535_RT2.76586448771517, NEG_MZ242.07692321932652_RT1.9382490482438723, POS_MZ115.05061139453764_RT3.075588207899374, POS_MZ124.03765102099347_RT4.3083739486856905, POS_MZ132.5234492330965_RT3.118507094059924, POS_MZ179.98128915617383_RT1.5073836314980706, POS_MZ226.1051259217474_RT3.1697510287344373,	1	1.0
NEG_MZ303.1043151634282_RT1.9136565788980997, POS_MZ132.5234492330965_RT3.118507094059924, POS_MZ170.1282367958087_RT8.623644022461196, POS_MZ186.14905277744435_RT8.983862019275138, POS_MZ226.1051259217474_RT3.1697510287344373, POS_MZ232.9950726503974_RT2.799664807964424,	1	0.8421052631578947
NEG_MZ215.0168276632535_RT2.76586448771517, POS_MZ115.05061139453764_RT3.075588207899374, POS_MZ132.0375011416352_RT3.0411966250142086, POS_MZ170.1282367958087_RT8.623644022461196, POS_MZ226.1051259217474_RT3.1697510287344373, POS_MZ298.0638833868746_RT1.889847484143796,	1	0.9473684210526315
NEG_MZ215.0168276632535_RT2.76586448771517, NEG_MZ303.1043151634282_RT1.9136565788980997, POS_MZ115.05061139453764_RT3.075588207899374, POS_MZ132.5234492330965_RT3.118507094059924, POS_MZ186.14905277744435_RT8.983862019275138, POS_MZ226.1051259217474_RT3.1697510287344373,	1	0.8181818181818182
NEG_MZ147.0287627360182_RT2.786539589248753, NEG_MZ215.0168276632535_RT2.76586448771517, NEG_MZ242.07692321932652_RT1.9382490482438723, POS_MZ124.03765102099347_RT4.3083739486856905, POS_MZ186.14905277744435_RT8.983862019275138, POS_MZ197.99199758562807_RT1.5037731719626888,	1	0.9411764705882353
NEG_MZ215.0168276632535_RT2.76586448771517, NEG_MZ303.1043151634282_RT1.9136565788980997, POS_MZ115.05061139453764_RT3.075588207899374, POS_MZ124.03765102099347_RT4.3083739486856905, POS_MZ170.1282367958087_RT8.623644022461196, POS_MZ171.02646522136075_RT2.980316734679367, POS_MZ194.08134066829066_RT10.45462132560804, POS_MZ226.1051259217474_RT3.1697510287344373,	1	0.9523809523809523
NEG_MZ215.0168276632535_RT2.76586448771517, POS_MZ124.03765102099347_RT4.3083739486856905, POS_MZ186.14905277744435_RT8.983862019275138, POS_MZ203.17680801999572_RT2.9070696255418498, POS_MZ226.1051259217474_RT3.1697510287344373,	1	0.7058823529411765
NEG_MZ215.0168276632535_RT2.76586448771517, NEG_MZ87.04364378734302_RT9.213530567346618, POS_MZ170.1282367958087_RT8.623644022461196, POS_MZ171.11310577553607_RT10.112185626839564, POS_MZ186.14905277744435_RT8.983862019275138, POS_MZ203.17680801999572_RT2.9070696255418498, POS_MZ226.1051259217474_RT3.1697510287344373,	1	0.9444444444444444
NEG_MZ215.0168276632535_RT2.76586448771517, NEG_MZ87.04364378734302_RT9.213530567346618, POS_MZ115.05061139453764_RT3.075588207899374, POS_MZ124.03765102099347_RT4.3083739486856905, POS_MZ132.5234492330965_RT3.118507094059924, POS_MZ170.1282367958087_RT8.623644022461196, POS_MZ186.14905277744435_RT8.983862019275138, POS_MZ193.09514002930413_RT10.098359710376739, POS_MZ226.1051259217474_RT3.169751…	1	0.7647058823529411
NEG_MZ215.0168276632535_RT2.76586448771517, NEG_MZ242.07692321932652_RT1.9382490482438723, POS_MZ115.05061139453764_RT3.075588207899374, POS_MZ170.1282367958087_RT8.623644022461196, POS_MZ173.03056040362438_RT3.1679740999672985, POS_MZ186.14905277744435_RT8.983862019275138, POS_MZ194.08134066829066_RT10.45462132560804, POS_MZ226.1051259217474_RT3.1697510287344373, POS_MZ232.9950726503974_RT2.7996…	1	0.9166666666666666
NEG_MZ215.0168276632535_RT2.76586448771517, POS_MZ173.03056040362438_RT3.1679740999672985, POS_MZ186.14905277744435_RT8.983862019275138, POS_MZ203.17680801999572_RT2.9070696255418498, POS_MZ226.1051259217474_RT3.1697510287344373,	1	0.8888888888888888
NEG_MZ148.0319597837361_RT2.7940682907398307, POS_MZ186.14905277744435_RT8.983862019275138, POS_MZ232.9950726503974_RT2.799664807964424,	1	0.8461538461538461
NEG_MZ170.08124575328864_RT11.813211512889174, NEG_MZ215.0168276632535_RT2.76586448771517, POS_MZ115.05061139453764_RT3.075588207899374, POS_MZ132.5234492330965_RT3.118507094059924, POS_MZ170.1282367958087_RT8.623644022461196, POS_MZ179.98128915617383_RT1.5073836314980706, POS_MZ186.14905277744435_RT8.983862019275138, POS_MZ226.1051259217474_RT3.1697510287344373,	1	0.8125
NEG_MZ215.0168276632535_RT2.76586448771517, POS_MZ115.05061139453764_RT3.075588207899374, POS_MZ124.03765102099347_RT4.3083739486856905, POS_MZ190.08635855759917_RT9.66977196404359, POS_MZ226.1051259217474_RT3.1697510287344373,	1	0.7894736842105263
NEG_MZ215.0168276632535_RT2.76586448771517, POS_MZ115.05061139453764_RT3.075588207899374, POS_MZ154.08655732941773_RT10.111814174982808, POS_MZ226.1051259217474_RT3.1697510287344373,	1	0.8888888888888888
NEG_MZ242.07692321932652_RT1.9382490482438723, POS_MZ171.02646522136075_RT2.980316734679367, POS_MZ226.1051259217474_RT3.1697510287344373,	1	0.8823529411764706
NEG_MZ215.0168276632535_RT2.76586448771517, NEG_MZ303.1043151634282_RT1.9136565788980997, POS_MZ124.03765102099347_RT4.3083739486856905, POS_MZ132.5234492330965_RT3.118507094059924, POS_MZ186.14905277744435_RT8.983862019275138,	1	0.76
POS_MZ132.03737796332163_RT2.8233344429933673, POS_MZ132.5234492330965_RT3.118507094059924, POS_MZ226.1051259217474_RT3.1697510287344373,	1	0.95
POS_MZ115.05061139453764_RT3.075588207899374, POS_MZ173.03056040362438_RT3.1679740999672985, POS_MZ193.09514002930413_RT10.098359710376739, POS_MZ232.9950726503974_RT2.799664807964424,	1	0.8636363636363636
NEG_MZ87.04364378734302_RT9.213530567346618, POS_MZ115.05061139453764_RT3.075588207899374, POS_MZ132.5234492330965_RT3.118507094059924, POS_MZ186.14905277744435_RT8.983862019275138, POS_MZ232.9950726503974_RT2.799664807964424,	1	0.9444444444444444
POS_MZ115.05061139453764_RT3.075588207899374, POS_MZ173.03056040362438_RT3.1679740999672985, POS_MZ186.14905277744435_RT8.983862019275138, POS_MZ226.1051259217474_RT3.1697510287344373, POS_MZ98.0969625903714_RT10.160652479780962,	1	0.8333333333333334
NEG_MZ215.0168276632535_RT2.76586448771517, POS_MZ115.05061139453764_RT3.075588207899374, POS_MZ132.5234492330965_RT3.118507094059924, POS_MZ170.1282367958087_RT8.623644022461196, POS_MZ173.11749407532722_RT9.904557910742724, POS_MZ203.17680801999572_RT2.9070696255418498, POS_MZ226.1051259217474_RT3.1697510287344373,	1	0.8888888888888888
NEG_MZ215.0168276632535_RT2.76586448771517, POS_MZ124.03765102099347_RT4.3083739486856905, POS_MZ203.17680801999572_RT2.9070696255418498, POS_MZ226.1051259217474_RT3.1697510287344373,	1	0.7894736842105263
NEG_MZ215.0168276632535_RT2.76586448771517, NEG_MZ303.1043151634282_RT1.9136565788980997, NEG_MZ87.04364378734302_RT9.213530567346618, POS_MZ115.05061139453764_RT3.075588207899374, POS_MZ173.03056040362438_RT3.1679740999672985, POS_MZ226.1051259217474_RT3.1697510287344373,	1	1.0
NEG_MZ215.0168276632535_RT2.76586448771517, NEG_MZ303.1043151634282_RT1.9136565788980997, POS_MZ132.5234492330965_RT3.118507094059924, POS_MZ179.98128915617383_RT1.5073836314980706, POS_MZ186.14905277744435_RT8.983862019275138, POS_MZ226.1051259217474_RT3.1697510287344373,	1	0.9333333333333333
NEG_MZ215.0168276632535_RT2.76586448771517, POS_MZ115.05061139453764_RT3.075588207899374, POS_MZ170.1282367958087_RT8.623644022461196, POS_MZ203.17680801999572_RT2.9070696255418498, POS_MZ226.1051259217474_RT3.1697510287344373, POS_MZ85.02905117568149_RT3.0177076012152138,	1	0.9444444444444444
NEG_MZ303.1043151634282_RT1.9136565788980997, POS_MZ132.5234492330965_RT3.118507094059924, POS_MZ186.14905277744435_RT8.983862019275138, POS_MZ226.1051259217474_RT3.1697510287344373, POS_MZ232.9950726503974_RT2.799664807964424,	1	0.8888888888888888
POS_MZ170.1282367958087_RT8.623644022461196, POS_MZ173.03056040362438_RT3.1679740999672985, POS_MZ203.17680801999572_RT2.9070696255418498, POS_MZ226.1051259217474_RT3.1697510287344373,	1	0.8636363636363636
NEG_MZ215.0168276632535_RT2.76586448771517, NEG_MZ303.1043151634282_RT1.9136565788980997, POS_MZ115.05061139453764_RT3.075588207899374, POS_MZ124.03765102099347_RT4.3083739486856905, POS_MZ132.0375011416352_RT3.0411966250142086, POS_MZ170.1282367958087_RT8.623644022461196, POS_MZ186.14905277744435_RT8.983862019275138, POS_MZ194.08134066829066_RT10.45462132560804, POS_MZ226.1051259217474_RT3.16975…	1	0.6470588235294118
NEG_MZ215.0168276632535_RT2.76586448771517, POS_MZ115.05061139453764_RT3.075588207899374, POS_MZ124.03765102099347_RT4.3083739486856905, POS_MZ132.5234492330965_RT3.118507094059924, POS_MZ186.14905277744435_RT8.983862019275138, POS_MZ194.08134066829066_RT10.45462132560804, POS_MZ226.1051259217474_RT3.1697510287344373, POS_MZ255.09773767688822_RT2.412685549660266,	1	0.8888888888888888
NEG_MZ215.0168276632535_RT2.76586448771517, POS_MZ115.05061139453764_RT3.075588207899374, POS_MZ132.5234492330965_RT3.118507094059924, POS_MZ173.118041089786_RT10.109183003538282, POS_MZ179.98128915617383_RT1.5073836314980706, POS_MZ186.14905277744435_RT8.983862019275138, POS_MZ190.08635855759917_RT9.66977196404359, POS_MZ226.1051259217474_RT3.1697510287344373,	1	0.9166666666666666
NEG_MZ215.0168276632535_RT2.76586448771517, POS_MZ115.05061139453764_RT3.075588207899374, POS_MZ173.03056040362438_RT3.1679740999672985, POS_MZ186.14905277744435_RT8.983862019275138, POS_MZ226.1051259217474_RT3.1697510287344373, POS_MZ98.0969625903714_RT10.160652479780962,	1	0.9047619047619048
NEG_MZ215.0168276632535_RT2.76586448771517, POS_MZ115.05061139453764_RT3.075588207899374, POS_MZ124.03765102099347_RT4.3083739486856905, POS_MZ132.0375011416352_RT3.0411966250142086, POS_MZ179.98128915617383_RT1.5073836314980706, POS_MZ186.14905277744435_RT8.983862019275138, POS_MZ203.17680801999572_RT2.9070696255418498, POS_MZ226.1051259217474_RT3.1697510287344373,	1	0.75
NEG_MZ215.0168276632535_RT2.76586448771517, POS_MZ115.05061139453764_RT3.075588207899374, POS_MZ124.03765102099347_RT4.3083739486856905, POS_MZ132.03748009885808_RT3.066983454454768, POS_MZ170.1282367958087_RT8.623644022461196, POS_MZ186.14905277744435_RT8.983862019275138, POS_MZ197.99199758562807_RT1.5037731719626888, POS_MZ203.17680801999572_RT2.9070696255418498, POS_MZ226.1051259217474_RT3.169…	1	0.85
NEG_MZ170.08124575328864_RT11.813211512889174, NEG_MZ215.0168276632535_RT2.76586448771517, POS_MZ115.05061139453764_RT3.075588207899374, POS_MZ170.1282367958087_RT8.623644022461196, POS_MZ171.02646522136075_RT2.980316734679367, POS_MZ226.1051259217474_RT3.1697510287344373,	1	0.8461538461538461
NEG_MZ215.0168276632535_RT2.76586448771517, NEG_MZ87.04364378734302_RT9.213530567346618, POS_MZ115.05061139453764_RT3.075588207899374, POS_MZ173.03056040362438_RT3.1679740999672985, POS_MZ179.98128915617383_RT1.5073836314980706, POS_MZ186.14905277744435_RT8.983862019275138, POS_MZ226.1051259217474_RT3.1697510287344373,	1	0.8947368421052632
NEG_MZ215.0168276632535_RT2.76586448771517, POS_MZ115.05061139453764_RT3.075588207899374, POS_MZ194.08134066829066_RT10.45462132560804, POS_MZ226.1051259217474_RT3.1697510287344373, POS_MZ255.09773767688822_RT2.412685549660266,	1	0.8
NEG_MZ215.0168276632535_RT2.76586448771517, POS_MZ124.03765102099347_RT4.3083739486856905, POS_MZ194.08134066829066_RT10.45462132560804, POS_MZ203.17680801999572_RT2.9070696255418498, POS_MZ226.1051259217474_RT3.1697510287344373,	1	0.9047619047619048
NEG_MZ215.0168276632535_RT2.76586448771517, POS_MZ170.1282367958087_RT8.623644022461196, POS_MZ173.11749407532722_RT9.904557910742724, POS_MZ186.14905277744435_RT8.983862019275138, POS_MZ226.1051259217474_RT3.1697510287344373, POS_MZ255.09773767688822_RT2.412685549660266,	1	0.6
NEG_MZ215.0168276632535_RT2.76586448771517, NEG_MZ242.07692321932652_RT1.9382490482438723, POS_MZ124.03765102099347_RT4.3083739486856905, POS_MZ197.99199758562807_RT1.5037731719626888, POS_MZ226.1051259217474_RT3.1697510287344373,	1	0.7
NEG_MZ215.0168276632535_RT2.76586448771517, NEG_MZ303.1043151634282_RT1.9136565788980997, POS_MZ115.05061139453764_RT3.075588207899374, POS_MZ124.03765102099347_RT4.3083739486856905, POS_MZ132.5234492330965_RT3.118507094059924, POS_MZ170.1282367958087_RT8.623644022461196, POS_MZ186.14905277744435_RT8.983862019275138, POS_MZ226.1051259217474_RT3.1697510287344373, POS_MZ255.09773767688822_RT2.41268…	1	0.8235294117647058
NEG_MZ215.0168276632535_RT2.76586448771517, POS_MZ115.05061139453764_RT3.075588207899374, POS_MZ124.03765102099347_RT4.3083739486856905, POS_MZ173.03056040362438_RT3.1679740999672985,	1	0.875
NEG_MZ215.0168276632535_RT2.76586448771517, NEG_MZ242.07692321932652_RT1.9382490482438723, POS_MZ132.0375011416352_RT3.0411966250142086, POS_MZ186.14905277744435_RT8.983862019275138,	1	0.88
NEG_MZ215.0168276632535_RT2.76586448771517, NEG_MZ303.1043151634282_RT1.9136565788980997, POS_MZ115.05061139453764_RT3.075588207899374, POS_MZ170.1282367958087_RT8.623644022461196, POS_MZ226.1051259217474_RT3.1697510287344373, POS_MZ85.02905117568149_RT3.0177076012152138,	1	1.0
NEG_MZ170.08124575328864_RT11.813211512889174, NEG_MZ215.0168276632535_RT2.76586448771517, POS_MZ115.05061139453764_RT3.075588207899374, POS_MZ132.03748009885808_RT3.066983454454768, POS_MZ132.5234492330965_RT3.118507094059924, POS_MZ170.1282367958087_RT8.623644022461196, POS_MZ172.06055647615017_RT3.013318866504976, POS_MZ173.03056040362438_RT3.1679740999672985, POS_MZ226.1051259217474_RT3.16975…	1	0.8333333333333334
NEG_MZ87.04364378734302_RT9.213530567346618, POS_MZ115.05061139453764_RT3.075588207899374, POS_MZ173.03056040362438_RT3.1679740999672985, POS_MZ203.17680801999572_RT2.9070696255418498, POS_MZ226.1051259217474_RT3.1697510287344373,	1	0.8181818181818182
NEG_MZ215.0168276632535_RT2.76586448771517, POS_MZ124.03765102099347_RT4.3083739486856905, POS_MZ170.1282367958087_RT8.623644022461196, POS_MZ203.17680801999572_RT2.9070696255418498, POS_MZ226.1051259217474_RT3.1697510287344373,	1	0.8461538461538461
NEG_MZ215.0168276632535_RT2.76586448771517, POS_MZ115.05061139453764_RT3.075588207899374, POS_MZ170.1282367958087_RT8.623644022461196, POS_MZ171.11310577553607_RT10.112185626839564, POS_MZ173.03056040362438_RT3.1679740999672985, POS_MZ186.14905277744435_RT8.983862019275138, POS_MZ226.1051259217474_RT3.1697510287344373, POS_MZ232.9950726503974_RT2.799664807964424,	1	0.7619047619047619
POS_MZ115.05061139453764_RT3.075588207899374, POS_MZ170.1282367958087_RT8.623644022461196, POS_MZ171.02646522136075_RT2.980316734679367, POS_MZ203.17680801999572_RT2.9070696255418498, POS_MZ226.1051259217474_RT3.1697510287344373,	1	0.7894736842105263
POS_MZ115.05061139453764_RT3.075588207899374, POS_MZ149.044434250042_RT3.055734650356517, POS_MZ226.1051259217474_RT3.1697510287344373, POS_MZ232.9950726503974_RT2.799664807964424,	1	0.6666666666666666
POS_MZ115.05061139453764_RT3.075588207899374, POS_MZ170.1282367958087_RT8.623644022461196, POS_MZ173.03056040362438_RT3.1679740999672985, POS_MZ186.14905277744435_RT8.983862019275138, POS_MZ226.1051259217474_RT3.1697510287344373, POS_MZ232.9950726503974_RT2.799664807964424, POS_MZ255.09773767688822_RT2.412685549660266, POS_MZ297.0693571060572_RT1.8901972805501845,	1	0.65
POS_MZ149.04506100890458_RT6.539726126969121, POS_MZ173.03056040362438_RT3.1679740999672985, POS_MZ226.1051259217474_RT3.1697510287344373,	1	0.7727272727272727
NEG_MZ215.0168276632535_RT2.76586448771517, NEG_MZ242.07692321932652_RT1.9382490482438723, POS_MZ132.5234492330965_RT3.118507094059924, POS_MZ173.11749407532722_RT9.904557910742724, POS_MZ186.14905277744435_RT8.983862019275138, POS_MZ190.08635855759917_RT9.66977196404359, POS_MZ203.17680801999572_RT2.9070696255418498, POS_MZ226.1051259217474_RT3.1697510287344373,	1	0.7931034482758621
NEG_MZ87.04364378734302_RT9.213530567346618, POS_MZ115.05061139453764_RT3.075588207899374, POS_MZ124.03765102099347_RT4.3083739486856905, POS_MZ132.0375011416352_RT3.0411966250142086, POS_MZ170.1282367958087_RT8.623644022461196, POS_MZ226.1051259217474_RT3.1697510287344373,	1	0.8
NEG_MZ215.0168276632535_RT2.76586448771517, POS_MZ115.05061139453764_RT3.075588207899374, POS_MZ170.1282367958087_RT8.623644022461196, POS_MZ171.02646522136075_RT2.980316734679367, POS_MZ186.14905277744435_RT8.983862019275138, POS_MZ190.08635855759917_RT9.66977196404359, POS_MZ194.08134066829066_RT10.45462132560804, POS_MZ226.1051259217474_RT3.1697510287344373,	1	0.9473684210526315
NEG_MZ215.0168276632535_RT2.76586448771517, NEG_MZ87.04364378734302_RT9.213530567346618, POS_MZ115.05061139453764_RT3.075588207899374, POS_MZ170.1282367958087_RT8.623644022461196, POS_MZ171.02646522136075_RT2.980316734679367,	1	0.9130434782608695
NEG_MZ170.08124575328864_RT11.813211512889174, NEG_MZ215.0168276632535_RT2.76586448771517, POS_MZ115.05061139453764_RT3.075588207899374, POS_MZ173.03056040362438_RT3.1679740999672985, POS_MZ173.11749407532722_RT9.904557910742724, POS_MZ186.14905277744435_RT8.983862019275138, POS_MZ226.1051259217474_RT3.1697510287344373,	1	0.7272727272727273
NEG_MZ215.0168276632535_RT2.76586448771517, NEG_MZ242.07692321932652_RT1.9382490482438723, POS_MZ124.03765102099347_RT4.3083739486856905, POS_MZ173.118041089786_RT10.109183003538282, POS_MZ186.14905277744435_RT8.983862019275138, POS_MZ197.99199758562807_RT1.5037731719626888, POS_MZ226.1051259217474_RT3.1697510287344373,	1	0.85
POS_MZ115.05061139453764_RT3.075588207899374, POS_MZ132.5234492330965_RT3.118507094059924, POS_MZ154.08655732941773_RT10.111814174982808, POS_MZ186.14905277744435_RT8.983862019275138, POS_MZ226.1051259217474_RT3.1697510287344373, POS_MZ232.9950726503974_RT2.799664807964424,	1	0.631578947368421
POS_MZ171.02646522136075_RT2.980316734679367, POS_MZ171.11310577553607_RT10.112185626839564, POS_MZ186.14905277744435_RT8.983862019275138, POS_MZ226.1051259217474_RT3.1697510287344373, POS_MZ232.9950726503974_RT2.799664807964424,	1	0.8
NEG_MZ215.0168276632535_RT2.76586448771517, POS_MZ124.03765102099347_RT4.3083739486856905, POS_MZ132.5234492330965_RT3.118507094059924, POS_MZ173.118041089786_RT10.109183003538282, POS_MZ186.14905277744435_RT8.983862019275138, POS_MZ190.08635855759917_RT9.66977196404359, POS_MZ226.1051259217474_RT3.1697510287344373,	1	0.8823529411764706
NEG_MZ215.0168276632535_RT2.76586448771517, POS_MZ124.03765102099347_RT4.3083739486856905, POS_MZ173.118041089786_RT10.109183003538282, POS_MZ226.1051259217474_RT3.1697510287344373,	1	0.8823529411764706
POS_MZ132.5234492330965_RT3.118507094059924, POS_MZ226.1051259217474_RT3.1697510287344373, POS_MZ85.02905117568149_RT3.0177076012152138,	1	0.85
NEG_MZ87.04364378734302_RT9.213530567346618, POS_MZ124.03765102099347_RT4.3083739486856905, POS_MZ132.5234492330965_RT3.118507094059924, POS_MZ186.14905277744435_RT8.983862019275138, POS_MZ226.1051259217474_RT3.1697510287344373,	1	0.782608695652174
POS_MZ115.05061139453764_RT3.075588207899374, POS_MZ173.03056040362438_RT3.1679740999672985, POS_MZ186.14905277744435_RT8.983862019275138, POS_MZ193.09514002930413_RT10.098359710376739, POS_MZ232.9950726503974_RT2.799664807964424,	1	0.9
NEG_MZ170.08124575328864_RT11.813211512889174, NEG_MZ215.0168276632535_RT2.76586448771517,	1	0.7647058823529411
NEG_MZ215.0168276632535_RT2.76586448771517, POS_MZ115.05061139453764_RT3.075588207899374, POS_MZ124.03765102099347_RT4.3083739486856905, POS_MZ132.03748009885808_RT3.066983454454768, POS_MZ170.1282367958087_RT8.623644022461196, POS_MZ179.98128915617383_RT1.5073836314980706, POS_MZ226.1051259217474_RT3.1697510287344373,	1	0.875
NEG_MZ215.0168276632535_RT2.76586448771517, POS_MZ115.05061139453764_RT3.075588207899374, POS_MZ124.03765102099347_RT4.3083739486856905, POS_MZ132.5234492330965_RT3.118507094059924, POS_MZ171.11310577553607_RT10.112185626839564, POS_MZ186.14905277744435_RT8.983862019275138, POS_MZ197.99199758562807_RT1.5037731719626888, POS_MZ226.1051259217474_RT3.1697510287344373,	1	0.8125
NEG_MZ215.0168276632535_RT2.76586448771517, NEG_MZ242.07692321932652_RT1.9382490482438723, NEG_MZ87.04364378734302_RT9.213530567346618, POS_MZ186.14905277744435_RT8.983862019275138, POS_MZ190.08635855759917_RT9.66977196404359, POS_MZ226.1051259217474_RT3.1697510287344373,	1	0.8823529411764706
NEG_MZ215.0168276632535_RT2.76586448771517, POS_MZ115.05061139453764_RT3.075588207899374, POS_MZ131.0342051188151_RT3.020038093070837, POS_MZ186.14905277744435_RT8.983862019275138, POS_MZ197.99199758562807_RT1.5037731719626888, POS_MZ226.1051259217474_RT3.1697510287344373,	1	0.9285714285714286
NEG_MZ215.0168276632535_RT2.76586448771517, NEG_MZ303.1043151634282_RT1.9136565788980997, POS_MZ115.05061139453764_RT3.075588207899374, POS_MZ132.5234492330965_RT3.118507094059924, POS_MZ170.1282367958087_RT8.623644022461196, POS_MZ186.14905277744435_RT8.983862019275138, POS_MZ226.1051259217474_RT3.1697510287344373,	1	0.9333333333333333
NEG_MZ215.0168276632535_RT2.76586448771517, POS_MZ115.05061139453764_RT3.075588207899374, POS_MZ124.03765102099347_RT4.3083739486856905, POS_MZ132.03737796332163_RT2.8233344429933673, POS_MZ171.11310577553607_RT10.112185626839564, POS_MZ226.1051259217474_RT3.1697510287344373,	1	0.875
NEG_MZ147.0287627360182_RT2.786539589248753, POS_MZ115.05061139453764_RT3.075588207899374, POS_MZ194.08134066829066_RT10.45462132560804, POS_MZ232.9950726503974_RT2.799664807964424,	1	1.0
POS_MZ124.03765102099347_RT4.3083739486856905, POS_MZ173.03056040362438_RT3.1679740999672985, POS_MZ203.17680801999572_RT2.9070696255418498, POS_MZ226.1051259217474_RT3.1697510287344373,	1	0.6842105263157895
NEG_MZ215.0168276632535_RT2.76586448771517, NEG_MZ87.04364378734302_RT9.213530567346618, POS_MZ115.05061139453764_RT3.075588207899374, POS_MZ171.02646522136075_RT2.980316734679367, POS_MZ171.11310577553607_RT10.112185626839564, POS_MZ186.14905277744435_RT8.983862019275138, POS_MZ226.1051259217474_RT3.1697510287344373,	1	1.0
NEG_MZ148.0319597837361_RT2.7940682907398307, NEG_MZ215.0168276632535_RT2.76586448771517, POS_MZ115.05061139453764_RT3.075588207899374, POS_MZ170.1282367958087_RT8.623644022461196, POS_MZ190.08635855759917_RT9.66977196404359, POS_MZ197.99199758562807_RT1.5037731719626888,	1	0.875
NEG_MZ242.07692321932652_RT1.9382490482438723, POS_MZ115.05061139453764_RT3.075588207899374, POS_MZ171.11310577553607_RT10.112185626839564, POS_MZ173.03056040362438_RT3.1679740999672985, POS_MZ226.1051259217474_RT3.1697510287344373, POS_MZ232.9950726503974_RT2.799664807964424,	1	0.9047619047619048
NEG_MZ215.0168276632535_RT2.76586448771517, NEG_MZ87.04364378734302_RT9.213530567346618, POS_MZ115.05061139453764_RT3.075588207899374, POS_MZ124.03765102099347_RT4.3083739486856905, POS_MZ132.0375011416352_RT3.0411966250142086, POS_MZ170.1282367958087_RT8.623644022461196, POS_MZ179.98128915617383_RT1.5073836314980706, POS_MZ186.14905277744435_RT8.983862019275138, POS_MZ226.1051259217474_RT3.16975…	1	0.8571428571428571
NEG_MZ215.0168276632535_RT2.76586448771517, POS_MZ115.05061139453764_RT3.075588207899374, POS_MZ170.1282367958087_RT8.623644022461196, POS_MZ171.02646522136075_RT2.980316734679367, POS_MZ186.14905277744435_RT8.983862019275138, POS_MZ232.9950726503974_RT2.799664807964424,	1	0.7647058823529411
NEG_MZ87.04364378734302_RT9.213530567346618, POS_MZ115.05061139453764_RT3.075588207899374, POS_MZ132.5234492330965_RT3.118507094059924, POS_MZ173.03056040362438_RT3.1679740999672985, POS_MZ226.1051259217474_RT3.1697510287344373, POS_MZ232.9950726503974_RT2.799664807964424,	1	0.7083333333333334
NEG_MZ215.0168276632535_RT2.76586448771517, POS_MZ115.05061139453764_RT3.075588207899374, POS_MZ124.03765102099347_RT4.3083739486856905, POS_MZ132.5234492330965_RT3.118507094059924, POS_MZ197.99199758562807_RT1.5037731719626888, POS_MZ203.17680801999572_RT2.9070696255418498, POS_MZ226.1051259217474_RT3.1697510287344373,	1	0.8571428571428571
NEG_MZ242.07692321932652_RT1.9382490482438723, POS_MZ115.05061139453764_RT3.075588207899374, POS_MZ171.02646522136075_RT2.980316734679367, POS_MZ232.9950726503974_RT2.799664807964424,	1	0.9444444444444444
NEG_MZ215.0168276632535_RT2.76586448771517, NEG_MZ242.07692321932652_RT1.9382490482438723, POS_MZ115.05061139453764_RT3.075588207899374, POS_MZ124.03765102099347_RT4.3083739486856905, POS_MZ132.5234492330965_RT3.118507094059924, POS_MZ170.1282367958087_RT8.623644022461196, POS_MZ186.14905277744435_RT8.983862019275138, POS_MZ194.08134066829066_RT10.45462132560804, POS_MZ226.1051259217474_RT3.16975…	1	0.75
NEG_MZ170.08124575328864_RT11.813211512889174, NEG_MZ215.0168276632535_RT2.76586448771517, NEG_MZ242.07692321932652_RT1.9382490482438723, POS_MZ186.14905277744435_RT8.983862019275138,	1	0.8235294117647058
NEG_MZ215.0168276632535_RT2.76586448771517, NEG_MZ303.1043151634282_RT1.9136565788980997, POS_MZ115.05061139453764_RT3.075588207899374, POS_MZ124.03765102099347_RT4.3083739486856905, POS_MZ132.5234492330965_RT3.118507094059924, POS_MZ170.1282367958087_RT8.623644022461196, POS_MZ186.14905277744435_RT8.983862019275138, POS_MZ203.17680801999572_RT2.9070696255418498, POS_MZ226.1051259217474_RT3.16975…	1	1.0
NEG_MZ215.0168276632535_RT2.76586448771517, NEG_MZ242.07692321932652_RT1.9382490482438723, POS_MZ115.05061139453764_RT3.075588207899374, POS_MZ203.17680801999572_RT2.9070696255418498, POS_MZ226.1051259217474_RT3.1697510287344373,	1	0.875
NEG_MZ215.0168276632535_RT2.76586448771517, POS_MZ170.1282367958087_RT8.623644022461196, POS_MZ173.118041089786_RT10.109183003538282, POS_MZ203.17680801999572_RT2.9070696255418498, POS_MZ226.1051259217474_RT3.1697510287344373,	1	0.8235294117647058
NEG_MZ215.0168276632535_RT2.76586448771517, POS_MZ115.05061139453764_RT3.075588207899374, POS_MZ186.14905277744435_RT8.983862019275138, POS_MZ203.17680801999572_RT2.9070696255418498, POS_MZ86.0323842776719_RT2.9996465344453735,	1	0.9583333333333334
NEG_MZ215.0168276632535_RT2.76586448771517, POS_MZ115.05061139453764_RT3.075588207899374, POS_MZ124.03765102099347_RT4.3083739486856905, POS_MZ132.5234492330965_RT3.118507094059924, POS_MZ153.015981776982_RT4.908437811912692, POS_MZ186.14905277744435_RT8.983862019275138, POS_MZ203.17680801999572_RT2.9070696255418498, POS_MZ226.1051259217474_RT3.1697510287344373,	1	0.5833333333333334
NEG_MZ215.0168276632535_RT2.76586448771517, POS_MZ115.05061139453764_RT3.075588207899374, POS_MZ132.5234492330965_RT3.118507094059924, POS_MZ170.1282367958087_RT8.623644022461196, POS_MZ203.17680801999572_RT2.9070696255418498,	1	0.95
NEG_MZ215.0168276632535_RT2.76586448771517, POS_MZ132.5234492330965_RT3.118507094059924, POS_MZ179.98128915617383_RT1.5073836314980706, POS_MZ186.14905277744435_RT8.983862019275138, POS_MZ203.17680801999572_RT2.9070696255418498, POS_MZ226.1051259217474_RT3.1697510287344373,	1	0.9523809523809523
NEG_MZ215.0168276632535_RT2.76586448771517, NEG_MZ87.04364378734302_RT9.213530567346618, POS_MZ115.05061139453764_RT3.075588207899374, POS_MZ124.03765102099347_RT4.3083739486856905, POS_MZ173.03056040362438_RT3.1679740999672985, POS_MZ179.98128915617383_RT1.5073836314980706, POS_MZ186.14905277744435_RT8.983862019275138,	1	0.8
NEG_MZ170.08124575328864_RT11.813211512889174, NEG_MZ215.0168276632535_RT2.76586448771517, POS_MZ115.05061139453764_RT3.075588207899374, POS_MZ132.5234492330965_RT3.118507094059924, POS_MZ186.14905277744435_RT8.983862019275138, POS_MZ226.1051259217474_RT3.1697510287344373, POS_MZ232.9950726503974_RT2.799664807964424,	1	0.8181818181818182
NEG_MZ215.0168276632535_RT2.76586448771517, NEG_MZ242.07692321932652_RT1.9382490482438723, POS_MZ115.05061139453764_RT3.075588207899374, POS_MZ170.1282367958087_RT8.623644022461196, POS_MZ173.03056040362438_RT3.1679740999672985, POS_MZ186.14905277744435_RT8.983862019275138, POS_MZ203.17680801999572_RT2.9070696255418498, POS_MZ226.1051259217474_RT3.1697510287344373,	1	0.9047619047619048
NEG_MZ215.0168276632535_RT2.76586448771517, NEG_MZ87.04364378734302_RT9.213530567346618, POS_MZ170.1282367958087_RT8.623644022461196, POS_MZ186.14905277744435_RT8.983862019275138, POS_MZ190.08635855759917_RT9.66977196404359,	1	0.8695652173913043
NEG_MZ215.0168276632535_RT2.76586448771517, POS_MZ115.05061139453764_RT3.075588207899374, POS_MZ171.02646522136075_RT2.980316734679367, POS_MZ171.11310577553607_RT10.112185626839564, POS_MZ186.14905277744435_RT8.983862019275138, POS_MZ190.08635855759917_RT9.66977196404359, POS_MZ226.1051259217474_RT3.1697510287344373,	1	0.9230769230769231
NEG_MZ215.0168276632535_RT2.76586448771517, POS_MZ132.5234492330965_RT3.118507094059924, POS_MZ170.1282367958087_RT8.623644022461196, POS_MZ179.98128915617383_RT1.5073836314980706, POS_MZ186.14905277744435_RT8.983862019275138,	1	0.9
NEG_MZ215.0168276632535_RT2.76586448771517, POS_MZ115.05061139453764_RT3.075588207899374, POS_MZ124.03765102099347_RT4.3083739486856905, POS_MZ154.08655732941773_RT10.111814174982808, POS_MZ170.1282367958087_RT8.623644022461196, POS_MZ173.03056040362438_RT3.1679740999672985, POS_MZ226.1051259217474_RT3.1697510287344373,	1	0.8695652173913043
POS_MZ124.03765102099347_RT4.3083739486856905, POS_MZ170.1282367958087_RT8.623644022461196, POS_MZ173.03056040362438_RT3.1679740999672985, POS_MZ186.14905277744435_RT8.983862019275138, POS_MZ226.1051259217474_RT3.1697510287344373, POS_MZ232.9950726503974_RT2.799664807964424,	1	0.6923076923076923
POS_MZ115.05061139453764_RT3.075588207899374, POS_MZ132.5234492330965_RT3.118507094059924, POS_MZ170.1282367958087_RT8.623644022461196, POS_MZ186.14905277744435_RT8.983862019275138, POS_MZ190.08635855759917_RT9.66977196404359, POS_MZ226.1051259217474_RT3.1697510287344373,	1	0.5333333333333333
POS_MZ115.05061139453764_RT3.075588207899374, POS_MZ132.03737796332163_RT2.8233344429933673, POS_MZ132.5234492330965_RT3.118507094059924, POS_MZ186.14905277744435_RT8.983862019275138,	1	0.7222222222222222
NEG_MZ215.0168276632535_RT2.76586448771517, NEG_MZ303.1043151634282_RT1.9136565788980997, NEG_MZ87.04364378734302_RT9.213530567346618, POS_MZ124.03765102099347_RT4.3083739486856905, POS_MZ186.14905277744435_RT8.983862019275138,	1	0.9
POS_MZ115.05061139453764_RT3.075588207899374, POS_MZ126.09164703633141_RT10.211234736418044, POS_MZ132.5234492330965_RT3.118507094059924, POS_MZ171.02646522136075_RT2.980316734679367, POS_MZ186.14905277744435_RT8.983862019275138, POS_MZ226.1051259217474_RT3.1697510287344373,	1	0.8947368421052632
NEG_MZ170.08124575328864_RT11.813211512889174, NEG_MZ215.0168276632535_RT2.76586448771517, POS_MZ115.05061139453764_RT3.075588207899374, POS_MZ132.03748009885808_RT3.066983454454768, POS_MZ179.98128915617383_RT1.5073836314980706, POS_MZ186.14905277744435_RT8.983862019275138, POS_MZ226.1051259217474_RT3.1697510287344373,	1	0.7142857142857143
NEG_MZ215.0168276632535_RT2.76586448771517, POS_MZ186.14905277744435_RT8.983862019275138, POS_MZ190.08635855759917_RT9.66977196404359, POS_MZ226.1051259217474_RT3.1697510287344373, POS_MZ255.09773767688822_RT2.412685549660266,	1	0.7647058823529411
NEG_MZ215.0168276632535_RT2.76586448771517, POS_MZ226.1051259217474_RT3.1697510287344373,	1	0.7894736842105263
POS_MZ173.118041089786_RT10.109183003538282, POS_MZ226.1051259217474_RT3.1697510287344373, POS_MZ85.02905117568149_RT3.0177076012152138,	1	0.6818181818181818
NEG_MZ215.0168276632535_RT2.76586448771517, NEG_MZ87.04364378734302_RT9.213530567346618, POS_MZ149.044434250042_RT3.055734650356517, POS_MZ186.14905277744435_RT8.983862019275138, POS_MZ197.99199758562807_RT1.5037731719626888,	1	0.85
NEG_MZ215.0168276632535_RT2.76586448771517, NEG_MZ303.1043151634282_RT1.9136565788980997, POS_MZ115.05061139453764_RT3.075588207899374, POS_MZ132.03748009885808_RT3.066983454454768, POS_MZ186.14905277744435_RT8.983862019275138, POS_MZ197.99199758562807_RT1.5037731719626888, POS_MZ226.1051259217474_RT3.1697510287344373,	1	0.8888888888888888
NEG_MZ170.08124575328864_RT11.813211512889174, NEG_MZ215.0168276632535_RT2.76586448771517, POS_MZ115.05061139453764_RT3.075588207899374, POS_MZ124.03765102099347_RT4.3083739486856905, POS_MZ132.5234492330965_RT3.118507094059924, POS_MZ226.1051259217474_RT3.1697510287344373,	1	0.75
NEG_MZ215.0168276632535_RT2.76586448771517, NEG_MZ242.07692321932652_RT1.9382490482438723, POS_MZ115.05061139453764_RT3.075588207899374, POS_MZ124.03765102099347_RT4.3083739486856905, POS_MZ170.1282367958087_RT8.623644022461196, POS_MZ173.03056040362438_RT3.1679740999672985, POS_MZ186.14905277744435_RT8.983862019275138, POS_MZ226.1051259217474_RT3.1697510287344373, POS_MZ232.9950726503974_RT2.799…	1	0.8461538461538461
NEG_MZ215.0168276632535_RT2.76586448771517, NEG_MZ303.1043151634282_RT1.9136565788980997, POS_MZ115.05061139453764_RT3.075588207899374, POS_MZ131.0342051188151_RT3.020038093070837, POS_MZ170.1282367958087_RT8.623644022461196, POS_MZ186.14905277744435_RT8.983862019275138, POS_MZ194.08134066829066_RT10.45462132560804, POS_MZ203.17680801999572_RT2.9070696255418498, POS_MZ226.1051259217474_RT3.169751…	1	0.8823529411764706
NEG_MZ215.0168276632535_RT2.76586448771517, POS_MZ132.5234492330965_RT3.118507094059924, POS_MZ173.11749407532722_RT9.904557910742724, POS_MZ203.17680801999572_RT2.9070696255418498, POS_MZ226.1051259217474_RT3.1697510287344373,	1	0.6666666666666666
NEG_MZ170.08124575328864_RT11.813211512889174, NEG_MZ215.0168276632535_RT2.76586448771517, NEG_MZ242.07692321932652_RT1.9382490482438723, POS_MZ115.05061139453764_RT3.075588207899374, POS_MZ124.03765102099347_RT4.3083739486856905, POS_MZ131.0342051188151_RT3.020038093070837, POS_MZ170.1282367958087_RT8.623644022461196, POS_MZ186.14905277744435_RT8.983862019275138, POS_MZ197.99199758562807_RT1.503…	1	0.7894736842105263
NEG_MZ215.0168276632535_RT2.76586448771517, POS_MZ115.05061139453764_RT3.075588207899374, POS_MZ124.03765102099347_RT4.3083739486856905, POS_MZ132.03737796332163_RT2.8233344429933673, POS_MZ154.08655732941773_RT10.111814174982808, POS_MZ170.1282367958087_RT8.623644022461196, POS_MZ186.14905277744435_RT8.983862019275138, POS_MZ226.1051259217474_RT3.1697510287344373, POS_MZ255.09773767688822_RT2.41…	1	0.7619047619047619
NEG_MZ215.0168276632535_RT2.76586448771517, NEG_MZ87.04364378734302_RT9.213530567346618, POS_MZ115.05061139453764_RT3.075588207899374, POS_MZ124.03765102099347_RT4.3083739486856905, POS_MZ132.5234492330965_RT3.118507094059924, POS_MZ170.1282367958087_RT8.623644022461196, POS_MZ186.14905277744435_RT8.983862019275138, POS_MZ190.08635855759917_RT9.66977196404359, POS_MZ226.1051259217474_RT3.16975102…	1	0.8888888888888888
NEG_MZ215.0168276632535_RT2.76586448771517, NEG_MZ87.04364378734302_RT9.213530567346618, POS_MZ115.05061139453764_RT3.075588207899374, POS_MZ132.03737796332163_RT2.8233344429933673, POS_MZ197.99199758562807_RT1.5037731719626888, POS_MZ226.1051259217474_RT3.1697510287344373,	1	0.9375
NEG_MZ170.08124575328864_RT11.813211512889174, NEG_MZ215.0168276632535_RT2.76586448771517, POS_MZ115.05061139453764_RT3.075588207899374, POS_MZ124.03765102099347_RT4.3083739486856905, POS_MZ132.5234492330965_RT3.118507094059924,	1	0.8571428571428571
POS_MZ115.05061139453764_RT3.075588207899374, POS_MZ149.0450442734585_RT6.608278034394225, POS_MZ173.03056040362438_RT3.1679740999672985, POS_MZ179.98128915617383_RT1.5073836314980706, POS_MZ186.14905277744435_RT8.983862019275138, POS_MZ203.17680801999572_RT2.9070696255418498, POS_MZ226.1051259217474_RT3.1697510287344373,	1	0.84
POS_MZ171.02646522136075_RT2.980316734679367, POS_MZ173.03056040362438_RT3.1679740999672985, POS_MZ186.14905277744435_RT8.983862019275138,	1	0.7916666666666666
NEG_MZ215.0168276632535_RT2.76586448771517, NEG_MZ242.07692321932652_RT1.9382490482438723, POS_MZ115.05061139453764_RT3.075588207899374, POS_MZ132.03737796332163_RT2.8233344429933673, POS_MZ132.5234492330965_RT3.118507094059924, POS_MZ170.1282367958087_RT8.623644022461196, POS_MZ186.14905277744435_RT8.983862019275138, POS_MZ193.09514002930413_RT10.098359710376739, POS_MZ226.1051259217474_RT3.1697…	1	0.8421052631578947
NEG_MZ215.0168276632535_RT2.76586448771517, POS_MZ115.05061139453764_RT3.075588207899374, POS_MZ173.03056040362438_RT3.1679740999672985, POS_MZ186.14905277744435_RT8.983862019275138, POS_MZ193.09514002930413_RT10.098359710376739, POS_MZ226.1051259217474_RT3.1697510287344373, POS_MZ232.9950726503974_RT2.799664807964424, POS_MZ98.0969625903714_RT10.160652479780962,	1	0.8461538461538461
NEG_MZ215.0168276632535_RT2.76586448771517, POS_MZ179.98128915617383_RT1.5073836314980706, POS_MZ186.14905277744435_RT8.983862019275138, POS_MZ193.09514002930413_RT10.098359710376739, POS_MZ203.17680801999572_RT2.9070696255418498, POS_MZ226.1051259217474_RT3.1697510287344373,	1	1.0
NEG_MZ170.08124575328864_RT11.813211512889174, NEG_MZ215.0168276632535_RT2.76586448771517, NEG_MZ87.04364378734302_RT9.213530567346618, POS_MZ115.05061139453764_RT3.075588207899374, POS_MZ170.1282367958087_RT8.623644022461196, POS_MZ173.03056040362438_RT3.1679740999672985, POS_MZ186.14905277744435_RT8.983862019275138,	1	0.8571428571428571
POS_MZ115.05061139453764_RT3.075588207899374, POS_MZ173.03056040362438_RT3.1679740999672985, POS_MZ255.09773767688822_RT2.412685549660266,	1	0.8888888888888888
POS_MZ115.05061139453764_RT3.075588207899374, POS_MZ124.03765102099347_RT4.3083739486856905, POS_MZ132.03748009885808_RT3.066983454454768, POS_MZ170.1282367958087_RT8.623644022461196, POS_MZ173.11749407532722_RT9.904557910742724, POS_MZ186.14905277744435_RT8.983862019275138, POS_MZ226.1051259217474_RT3.1697510287344373, POS_MZ232.9950726503974_RT2.799664807964424,	1	0.8181818181818182
POS_MZ115.05061139453764_RT3.075588207899374, POS_MZ124.03765102099347_RT4.3083739486856905, POS_MZ173.03056040362438_RT3.1679740999672985, POS_MZ194.08134066829066_RT10.45462132560804, POS_MZ226.1051259217474_RT3.1697510287344373, POS_MZ232.9950726503974_RT2.799664807964424,	1	0.7333333333333333
NEG_MZ215.0168276632535_RT2.76586448771517, POS_MZ190.08635855759917_RT9.66977196404359, POS_MZ203.17680801999572_RT2.9070696255418498,	1	0.85
NEG_MZ215.0168276632535_RT2.76586448771517, POS_MZ115.05061139453764_RT3.075588207899374, POS_MZ126.09164703633141_RT10.211234736418044, POS_MZ132.5234492330965_RT3.118507094059924, POS_MZ170.1282367958087_RT8.623644022461196, POS_MZ226.1051259217474_RT3.1697510287344373,	1	0.8947368421052632
POS_MZ115.05061139453764_RT3.075588207899374, POS_MZ171.11310577553607_RT10.112185626839564, POS_MZ173.03056040362438_RT3.1679740999672985, POS_MZ186.14905277744435_RT8.983862019275138, POS_MZ226.1051259217474_RT3.1697510287344373,	1	0.8571428571428571
NEG_MZ242.07692321932652_RT1.9382490482438723, POS_MZ115.05061139453764_RT3.075588207899374, POS_MZ132.0375011416352_RT3.0411966250142086, POS_MZ226.1051259217474_RT3.1697510287344373, POS_MZ232.9950726503974_RT2.799664807964424,	1	0.8636363636363636
POS_MZ115.05061139453764_RT3.075588207899374, POS_MZ173.03056040362438_RT3.1679740999672985, POS_MZ179.98128915617383_RT1.5073836314980706, POS_MZ226.1051259217474_RT3.1697510287344373, POS_MZ86.0323842776719_RT2.9996465344453735,	1	0.8181818181818182
NEG_MZ215.0168276632535_RT2.76586448771517, NEG_MZ242.07692321932652_RT1.9382490482438723, POS_MZ115.05061139453764_RT3.075588207899374, POS_MZ171.02646522136075_RT2.980316734679367, POS_MZ186.14905277744435_RT8.983862019275138, POS_MZ197.99199758562807_RT1.5037731719626888, POS_MZ226.1051259217474_RT3.1697510287344373,	1	0.96
NEG_MZ215.0168276632535_RT2.76586448771517, POS_MZ115.05061139453764_RT3.075588207899374, POS_MZ173.03056040362438_RT3.1679740999672985, POS_MZ173.11749407532722_RT9.904557910742724, POS_MZ186.14905277744435_RT8.983862019275138, POS_MZ226.1051259217474_RT3.1697510287344373,	1	0.875
NEG_MZ215.0168276632535_RT2.76586448771517, POS_MZ115.05061139453764_RT3.075588207899374, POS_MZ132.0375011416352_RT3.0411966250142086, POS_MZ170.1282367958087_RT8.623644022461196, POS_MZ186.14905277744435_RT8.983862019275138, POS_MZ194.08134066829066_RT10.45462132560804, POS_MZ226.1051259217474_RT3.1697510287344373, POS_MZ232.9950726503974_RT2.799664807964424,	1	0.8125
POS_MZ173.118041089786_RT10.109183003538282, POS_MZ186.14905277744435_RT8.983862019275138, POS_MZ85.02905117568149_RT3.0177076012152138,	1	0.6818181818181818
NEG_MZ215.0168276632535_RT2.76586448771517, POS_MZ186.14905277744435_RT8.983862019275138, POS_MZ203.17680801999572_RT2.9070696255418498,	1	0.9333333333333333
POS_MZ132.5234492330965_RT3.118507094059924, POS_MZ173.03056040362438_RT3.1679740999672985, POS_MZ173.118041089786_RT10.109183003538282, POS_MZ186.14905277744435_RT8.983862019275138, POS_MZ226.1051259217474_RT3.1697510287344373,	1	0.8
POS_MZ115.05061139453764_RT3.075588207899374, POS_MZ132.0375011416352_RT3.0411966250142086, POS_MZ170.1282367958087_RT8.623644022461196, POS_MZ226.1051259217474_RT3.1697510287344373, POS_MZ232.9950726503974_RT2.799664807964424, POS_MZ255.09773767688822_RT2.412685549660266,	1	0.8666666666666667
NEG_MZ215.0168276632535_RT2.76586448771517, NEG_MZ242.07692321932652_RT1.9382490482438723, NEG_MZ303.1043151634282_RT1.9136565788980997, POS_MZ115.05061139453764_RT3.075588207899374, POS_MZ124.03765102099347_RT4.3083739486856905, POS_MZ170.1282367958087_RT8.623644022461196, POS_MZ173.03056040362438_RT3.1679740999672985, POS_MZ186.14905277744435_RT8.983862019275138, POS_MZ190.08635855759917_RT9.66…	1	0.9
POS_MZ171.02646522136075_RT2.980316734679367, POS_MZ226.1051259217474_RT3.1697510287344373, POS_MZ85.02905117568149_RT3.0177076012152138,	1	0.92
NEG_MZ215.0168276632535_RT2.76586448771517, POS_MZ126.09164703633141_RT10.211234736418044, POS_MZ226.1051259217474_RT3.1697510287344373,	1	0.8888888888888888
POS_MZ115.05061139453764_RT3.075588207899374, POS_MZ132.5234492330965_RT3.118507094059924, POS_MZ154.08655732941773_RT10.111814174982808, POS_MZ226.1051259217474_RT3.1697510287344373,	1	1.0
NEG_MZ215.0168276632535_RT2.76586448771517, NEG_MZ242.07692321932652_RT1.9382490482438723, POS_MZ115.05061139453764_RT3.075588207899374, POS_MZ132.5234492330965_RT3.118507094059924, POS_MZ170.1282367958087_RT8.623644022461196, POS_MZ203.17680801999572_RT2.9070696255418498, POS_MZ226.1051259217474_RT3.1697510287344373,	1	0.8571428571428571
NEG_MZ215.0168276632535_RT2.76586448771517, NEG_MZ242.07692321932652_RT1.9382490482438723, POS_MZ115.05061139453764_RT3.075588207899374, POS_MZ170.1282367958087_RT8.623644022461196, POS_MZ173.03056040362438_RT3.1679740999672985, POS_MZ186.14905277744435_RT8.983862019275138, POS_MZ194.08134066829066_RT10.45462132560804, POS_MZ226.1051259217474_RT3.1697510287344373,	1	0.9375
NEG_MZ215.0168276632535_RT2.76586448771517, POS_MZ132.5234492330965_RT3.118507094059924, POS_MZ226.1051259217474_RT3.1697510287344373, POS_MZ296.0664275819838_RT1.8893328088334322,	1	0.7142857142857143
NEG_MZ215.0168276632535_RT2.76586448771517, POS_MZ115.05061139453764_RT3.075588207899374, POS_MZ132.5234492330965_RT3.118507094059924, POS_MZ173.11749407532722_RT9.904557910742724, POS_MZ190.08635855759917_RT9.66977196404359, POS_MZ226.1051259217474_RT3.1697510287344373,	1	0.8888888888888888
POS_MZ115.05061139453764_RT3.075588207899374, POS_MZ124.03765102099347_RT4.3083739486856905, POS_MZ132.5234492330965_RT3.118507094059924, POS_MZ171.02646522136075_RT2.980316734679367, POS_MZ186.14905277744435_RT8.983862019275138, POS_MZ190.08635855759917_RT9.66977196404359,	1	0.7333333333333333
NEG_MZ215.0168276632535_RT2.76586448771517, NEG_MZ242.07692321932652_RT1.9382490482438723, NEG_MZ87.04364378734302_RT9.213530567346618, POS_MZ115.05061139453764_RT3.075588207899374, POS_MZ149.044434250042_RT3.055734650356517, POS_MZ186.14905277744435_RT8.983862019275138, POS_MZ226.1051259217474_RT3.1697510287344373,	1	1.0
NEG_MZ215.0168276632535_RT2.76586448771517, POS_MZ115.05061139453764_RT3.075588207899374, POS_MZ132.5234492330965_RT3.118507094059924, POS_MZ149.04506100890458_RT6.539726126969121, POS_MZ173.11749407532722_RT9.904557910742724, POS_MZ226.1051259217474_RT3.1697510287344373, POS_MZ255.09773767688822_RT2.412685549660266,	1	0.8181818181818182
POS_MZ124.03765102099347_RT4.3083739486856905, POS_MZ171.02646522136075_RT2.980316734679367, POS_MZ226.1051259217474_RT3.1697510287344373, POS_MZ232.9950726503974_RT2.799664807964424,	1	0.7777777777777778
NEG_MZ215.0168276632535_RT2.76586448771517, POS_MZ115.05061139453764_RT3.075588207899374, POS_MZ124.03765102099347_RT4.3083739486856905, POS_MZ132.5234492330965_RT3.118507094059924, POS_MZ170.1282367958087_RT8.623644022461196, POS_MZ179.98128915617383_RT1.5073836314980706, POS_MZ193.09514002930413_RT10.098359710376739, POS_MZ226.1051259217474_RT3.1697510287344373,	1	0.8666666666666667
POS_MZ124.03765102099347_RT4.3083739486856905, POS_MZ173.03056040362438_RT3.1679740999672985, POS_MZ232.9950726503974_RT2.799664807964424,	1	0.7777777777777778
POS_MZ173.03056040362438_RT3.1679740999672985, POS_MZ186.14905277744435_RT8.983862019275138, POS_MZ203.17680801999572_RT2.9070696255418498, POS_MZ226.1051259217474_RT3.1697510287344373, POS_MZ232.9950726503974_RT2.799664807964424,	1	0.8461538461538461
NEG_MZ215.0168276632535_RT2.76586448771517, POS_MZ115.05061139453764_RT3.075588207899374, POS_MZ173.03056040362438_RT3.1679740999672985, POS_MZ186.14905277744435_RT8.983862019275138, POS_MZ203.17680801999572_RT2.9070696255418498, POS_MZ226.1051259217474_RT3.1697510287344373, POS_MZ232.9950726503974_RT2.799664807964424,	1	0.9230769230769231
POS_MZ173.03056040362438_RT3.1679740999672985, POS_MZ186.14905277744435_RT8.983862019275138, POS_MZ193.09514002930413_RT10.098359710376739,	1	0.7619047619047619
NEG_MZ215.0168276632535_RT2.76586448771517, NEG_MZ87.04364378734302_RT9.213530567346618, POS_MZ115.05061139453764_RT3.075588207899374, POS_MZ132.5234492330965_RT3.118507094059924, POS_MZ186.14905277744435_RT8.983862019275138, POS_MZ187.00046925213326_RT2.8971139588290664, POS_MZ226.1051259217474_RT3.1697510287344373,	1	0.8125
POS_MZ115.05061139453764_RT3.075588207899374, POS_MZ132.03737796332163_RT2.8233344429933673, POS_MZ232.9950726503974_RT2.799664807964424,	1	0.7647058823529411
NEG_MZ170.08124575328864_RT11.813211512889174, NEG_MZ215.0168276632535_RT2.76586448771517, POS_MZ115.05061139453764_RT3.075588207899374, POS_MZ124.03765102099347_RT4.3083739486856905, POS_MZ132.03748009885808_RT3.066983454454768,	1	0.8
NEG_MZ215.0168276632535_RT2.76586448771517, POS_MZ132.03748009885808_RT3.066983454454768, POS_MZ170.1282367958087_RT8.623644022461196, POS_MZ226.1051259217474_RT3.1697510287344373,	1	0.9130434782608695
NEG_MZ215.0168276632535_RT2.76586448771517, NEG_MZ303.1043151634282_RT1.9136565788980997, POS_MZ115.05061139453764_RT3.075588207899374, POS_MZ173.03056040362438_RT3.1679740999672985, POS_MZ186.14905277744435_RT8.983862019275138, POS_MZ193.09514002930413_RT10.098359710376739, POS_MZ226.1051259217474_RT3.1697510287344373, POS_MZ232.9950726503974_RT2.799664807964424,	1	0.8
NEG_MZ215.0168276632535_RT2.76586448771517, NEG_MZ303.1043151634282_RT1.9136565788980997, POS_MZ115.05061139453764_RT3.075588207899374, POS_MZ124.03765102099347_RT4.3083739486856905, POS_MZ132.5234492330965_RT3.118507094059924, POS_MZ190.08635855759917_RT9.66977196404359, POS_MZ194.08134066829066_RT10.45462132560804, POS_MZ226.1051259217474_RT3.1697510287344373,	1	0.9473684210526315
POS_MZ115.05061139453764_RT3.075588207899374, POS_MZ132.5234492330965_RT3.118507094059924, POS_MZ170.1282367958087_RT8.623644022461196, POS_MZ186.14905277744435_RT8.983862019275138, POS_MZ193.09514002930413_RT10.098359710376739, POS_MZ226.1051259217474_RT3.1697510287344373,	1	0.8095238095238095
NEG_MZ170.08124575328864_RT11.813211512889174, NEG_MZ215.0168276632535_RT2.76586448771517, POS_MZ124.03765102099347_RT4.3083739486856905, POS_MZ203.17680801999572_RT2.9070696255418498, POS_MZ226.1051259217474_RT3.1697510287344373,	1	0.6666666666666666
NEG_MZ215.0168276632535_RT2.76586448771517, NEG_MZ87.04364378734302_RT9.213530567346618, POS_MZ115.05061139453764_RT3.075588207899374, POS_MZ124.03765102099347_RT4.3083739486856905, POS_MZ173.03056040362438_RT3.1679740999672985, POS_MZ186.14905277744435_RT8.983862019275138, POS_MZ226.1051259217474_RT3.1697510287344373,	1	0.8947368421052632
NEG_MZ215.0168276632535_RT2.76586448771517, POS_MZ153.015981776982_RT4.908437811912692, POS_MZ203.17680801999572_RT2.9070696255418498, POS_MZ226.1051259217474_RT3.1697510287344373,	1	1.0
NEG_MZ215.0168276632535_RT2.76586448771517, NEG_MZ242.07692321932652_RT1.9382490482438723, POS_MZ115.05061139453764_RT3.075588207899374, POS_MZ173.03056040362438_RT3.1679740999672985, POS_MZ186.14905277744435_RT8.983862019275138, POS_MZ194.08134066829066_RT10.45462132560804, POS_MZ226.1051259217474_RT3.1697510287344373,	1	0.9
NEG_MZ215.0168276632535_RT2.76586448771517, POS_MZ115.05061139453764_RT3.075588207899374, POS_MZ124.03765102099347_RT4.3083739486856905, POS_MZ173.03056040362438_RT3.1679740999672985, POS_MZ193.09514002930413_RT10.098359710376739, POS_MZ226.1051259217474_RT3.1697510287344373,	1	0.95
NEG_MZ215.0168276632535_RT2.76586448771517, POS_MZ115.05061139453764_RT3.075588207899374, POS_MZ179.98128915617383_RT1.5073836314980706, POS_MZ186.14905277744435_RT8.983862019275138, POS_MZ85.02905117568149_RT3.0177076012152138,	1	0.9047619047619048
NEG_MZ87.04364378734302_RT9.213530567346618, POS_MZ132.5234492330965_RT3.118507094059924, POS_MZ226.1051259217474_RT3.1697510287344373,	1	0.75
POS_MZ115.05061139453764_RT3.075588207899374, POS_MZ126.09164703633141_RT10.211234736418044, POS_MZ132.5234492330965_RT3.118507094059924, POS_MZ173.03056040362438_RT3.1679740999672985, POS_MZ186.14905277744435_RT8.983862019275138, POS_MZ226.1051259217474_RT3.1697510287344373, POS_MZ232.9950726503974_RT2.799664807964424,	1	0.8
NEG_MZ215.0168276632535_RT2.76586448771517, POS_MZ126.09164703633141_RT10.211234736418044, POS_MZ132.5234492330965_RT3.118507094059924,	1	0.6086956521739131
NEG_MZ242.07692321932652_RT1.9382490482438723, POS_MZ115.05061139453764_RT3.075588207899374, POS_MZ132.5234492330965_RT3.118507094059924, POS_MZ186.14905277744435_RT8.983862019275138, POS_MZ190.08635855759917_RT9.66977196404359, POS_MZ226.1051259217474_RT3.1697510287344373,	1	0.7
NEG_MZ215.0168276632535_RT2.76586448771517, POS_MZ115.05061139453764_RT3.075588207899374, POS_MZ124.03765102099347_RT4.3083739486856905, POS_MZ132.5234492330965_RT3.118507094059924, POS_MZ173.118041089786_RT10.109183003538282, POS_MZ226.1051259217474_RT3.1697510287344373, POS_MZ298.0638833868746_RT1.889847484143796,	1	0.6
POS_MZ115.05061139453764_RT3.075588207899374, POS_MZ132.5234492330965_RT3.118507094059924, POS_MZ170.1282367958087_RT8.623644022461196, POS_MZ190.08635855759917_RT9.66977196404359,	1	0.7142857142857143
NEG_MZ215.0168276632535_RT2.76586448771517, POS_MZ115.05061139453764_RT3.075588207899374, POS_MZ124.03765102099347_RT4.3083739486856905, POS_MZ154.08655732941773_RT10.111814174982808, POS_MZ173.03056040362438_RT3.1679740999672985, POS_MZ186.14905277744435_RT8.983862019275138, POS_MZ226.1051259217474_RT3.1697510287344373,	1	1.0
NEG_MZ242.07692321932652_RT1.9382490482438723, POS_MZ115.05061139453764_RT3.075588207899374, POS_MZ132.0375011416352_RT3.0411966250142086, POS_MZ190.08635855759917_RT9.66977196404359, POS_MZ226.1051259217474_RT3.1697510287344373, POS_MZ232.9950726503974_RT2.799664807964424,	1	0.9333333333333333
NEG_MZ215.0168276632535_RT2.76586448771517, POS_MZ115.05061139453764_RT3.075588207899374, POS_MZ173.03056040362438_RT3.1679740999672985, POS_MZ173.118041089786_RT10.109183003538282, POS_MZ186.14905277744435_RT8.983862019275138, POS_MZ226.1051259217474_RT3.1697510287344373, POS_MZ98.0969625903714_RT10.160652479780962,	1	0.7857142857142857
NEG_MZ215.0168276632535_RT2.76586448771517, POS_MZ115.05061139453764_RT3.075588207899374, POS_MZ124.03765102099347_RT4.3083739486856905, POS_MZ170.1282367958087_RT8.623644022461196, POS_MZ172.06055647615017_RT3.013318866504976, POS_MZ203.17680801999572_RT2.9070696255418498, POS_MZ226.1051259217474_RT3.1697510287344373,	1	0.9473684210526315
POS_MZ115.05061139453764_RT3.075588207899374, POS_MZ171.02646522136075_RT2.980316734679367, POS_MZ171.11310577553607_RT10.112185626839564,	1	0.8571428571428571
NEG_MZ215.0168276632535_RT2.76586448771517, NEG_MZ87.04364378734302_RT9.213530567346618, POS_MZ149.04506100890458_RT6.539726126969121, POS_MZ226.1051259217474_RT3.1697510287344373,	1	0.9047619047619048
POS_MZ132.0375011416352_RT3.0411966250142086, POS_MZ173.118041089786_RT10.109183003538282, POS_MZ226.1051259217474_RT3.1697510287344373,	1	0.7894736842105263
NEG_MZ215.0168276632535_RT2.76586448771517, POS_MZ115.05061139453764_RT3.075588207899374, POS_MZ132.5234492330965_RT3.118507094059924, POS_MZ232.9950726503974_RT2.799664807964424,	1	0.8125
POS_MZ173.03056040362438_RT3.1679740999672985, POS_MZ186.14905277744435_RT8.983862019275138, POS_MZ255.09773767688822_RT2.412685549660266,	1	0.9444444444444444
NEG_MZ215.0168276632535_RT2.76586448771517, NEG_MZ87.04364378734302_RT9.213530567346618, POS_MZ115.05061139453764_RT3.075588207899374, POS_MZ186.14905277744435_RT8.983862019275138, POS_MZ226.1051259217474_RT3.1697510287344373, POS_MZ85.02905117568149_RT3.0177076012152138,	1	1.0
NEG_MZ215.0168276632535_RT2.76586448771517, POS_MZ115.05061139453764_RT3.075588207899374, POS_MZ124.03765102099347_RT4.3083739486856905, POS_MZ170.1282367958087_RT8.623644022461196, POS_MZ171.02646522136075_RT2.980316734679367, POS_MZ203.17680801999572_RT2.9070696255418498,	1	0.8125
NEG_MZ170.08124575328864_RT11.813211512889174, NEG_MZ242.07692321932652_RT1.9382490482438723, POS_MZ115.05061139453764_RT3.075588207899374, POS_MZ171.02646522136075_RT2.980316734679367, POS_MZ226.1051259217474_RT3.1697510287344373, POS_MZ232.9950726503974_RT2.799664807964424,	1	0.8235294117647058
NEG_MZ170.08124575328864_RT11.813211512889174, NEG_MZ215.0168276632535_RT2.76586448771517, POS_MZ115.05061139453764_RT3.075588207899374, POS_MZ149.044434250042_RT3.055734650356517, POS_MZ226.1051259217474_RT3.1697510287344373,	1	0.8333333333333334
NEG_MZ215.0168276632535_RT2.76586448771517, NEG_MZ87.04364378734302_RT9.213530567346618, POS_MZ115.05061139453764_RT3.075588207899374, POS_MZ170.1282367958087_RT8.623644022461196, POS_MZ173.118041089786_RT10.109183003538282, POS_MZ186.14905277744435_RT8.983862019275138, POS_MZ193.09514002930413_RT10.098359710376739, POS_MZ226.1051259217474_RT3.1697510287344373,	1	0.8695652173913043
NEG_MZ215.0168276632535_RT2.76586448771517, POS_MZ132.5234492330965_RT3.118507094059924, POS_MZ186.14905277744435_RT8.983862019275138, POS_MZ197.99199758562807_RT1.5037731719626888,	1	0.5833333333333334
NEG_MZ215.0168276632535_RT2.76586448771517, NEG_MZ87.04364378734302_RT9.213530567346618, POS_MZ115.05061139453764_RT3.075588207899374, POS_MZ124.03765102099347_RT4.3083739486856905, POS_MZ170.1282367958087_RT8.623644022461196, POS_MZ173.03056040362438_RT3.1679740999672985, POS_MZ226.1051259217474_RT3.1697510287344373,	1	0.7647058823529411
NEG_MZ215.0168276632535_RT2.76586448771517, NEG_MZ87.04364378734302_RT9.213530567346618, POS_MZ186.14905277744435_RT8.983862019275138, POS_MZ190.08635855759917_RT9.66977196404359, POS_MZ226.1051259217474_RT3.1697510287344373,	1	0.8461538461538461
NEG_MZ215.0168276632535_RT2.76586448771517, POS_MZ179.98128915617383_RT1.5073836314980706, POS_MZ186.14905277744435_RT8.983862019275138, POS_MZ187.00046925213326_RT2.8971139588290664, POS_MZ226.1051259217474_RT3.1697510287344373,	1	1.0
NEG_MZ215.0168276632535_RT2.76586448771517, NEG_MZ242.07692321932652_RT1.9382490482438723, POS_MZ115.05061139453764_RT3.075588207899374, POS_MZ132.5234492330965_RT3.118507094059924, POS_MZ186.14905277744435_RT8.983862019275138, POS_MZ194.08134066829066_RT10.45462132560804, POS_MZ226.1051259217474_RT3.1697510287344373,	1	0.9166666666666666
NEG_MZ215.0168276632535_RT2.76586448771517, POS_MZ115.05061139453764_RT3.075588207899374, POS_MZ173.03056040362438_RT3.1679740999672985, POS_MZ186.14905277744435_RT8.983862019275138, POS_MZ226.1051259217474_RT3.1697510287344373, POS_MZ296.0664275819838_RT1.8893328088334322,	1	0.8888888888888888
POS_MZ115.05061139453764_RT3.075588207899374, POS_MZ124.03765102099347_RT4.3083739486856905, POS_MZ173.03056040362438_RT3.1679740999672985, POS_MZ187.00046925213326_RT2.8971139588290664, POS_MZ226.1051259217474_RT3.1697510287344373,	1	0.8333333333333334
NEG_MZ87.04364378734302_RT9.213530567346618, POS_MZ115.05061139453764_RT3.075588207899374, POS_MZ170.1282367958087_RT8.623644022461196, POS_MZ173.03056040362438_RT3.1679740999672985, POS_MZ173.118041089786_RT10.109183003538282, POS_MZ226.1051259217474_RT3.1697510287344373, POS_MZ232.9950726503974_RT2.799664807964424,	1	0.8181818181818182
POS_MZ115.05061139453764_RT3.075588207899374, POS_MZ173.03056040362438_RT3.1679740999672985, POS_MZ203.17680801999572_RT2.9070696255418498, POS_MZ226.1051259217474_RT3.1697510287344373,	1	0.85
POS_MZ115.05061139453764_RT3.075588207899374, POS_MZ124.03765102099347_RT4.3083739486856905, POS_MZ132.5234492330965_RT3.118507094059924, POS_MZ170.1282367958087_RT8.623644022461196, POS_MZ173.11749407532722_RT9.904557910742724, POS_MZ226.1051259217474_RT3.1697510287344373,	1	0.6875
NEG_MZ215.0168276632535_RT2.76586448771517, NEG_MZ242.07692321932652_RT1.9382490482438723, POS_MZ115.05061139453764_RT3.075588207899374, POS_MZ124.03765102099347_RT4.3083739486856905, POS_MZ132.03748009885808_RT3.066983454454768, POS_MZ170.1282367958087_RT8.623644022461196, POS_MZ179.98128915617383_RT1.5073836314980706, POS_MZ226.1051259217474_RT3.1697510287344373,	1	1.0
NEG_MZ215.0168276632535_RT2.76586448771517, POS_MZ115.05061139453764_RT3.075588207899374, POS_MZ170.1282367958087_RT8.623644022461196, POS_MZ173.03056040362438_RT3.1679740999672985, POS_MZ179.98128915617383_RT1.5073836314980706,	1	0.9545454545454546
NEG_MZ215.0168276632535_RT2.76586448771517, POS_MZ115.05061139453764_RT3.075588207899374, POS_MZ132.5234492330965_RT3.118507094059924, POS_MZ170.1282367958087_RT8.623644022461196, POS_MZ226.1051259217474_RT3.1697510287344373,	1	0.7692307692307693
NEG_MZ147.0287627360182_RT2.786539589248753, NEG_MZ215.0168276632535_RT2.76586448771517, POS_MZ115.05061139453764_RT3.075588207899374, POS_MZ124.03765102099347_RT4.3083739486856905, POS_MZ179.98128915617383_RT1.5073836314980706, POS_MZ186.14905277744435_RT8.983862019275138, POS_MZ194.08134066829066_RT10.45462132560804, POS_MZ226.1051259217474_RT3.1697510287344373,	1	0.8333333333333334
NEG_MZ215.0168276632535_RT2.76586448771517, NEG_MZ242.07692321932652_RT1.9382490482438723, POS_MZ132.5234492330965_RT3.118507094059924, POS_MZ226.1051259217474_RT3.1697510287344373, POS_MZ298.0638833868746_RT1.889847484143796,	1	0.75
NEG_MZ87.04364378734302_RT9.213530567346618, POS_MZ115.05061139453764_RT3.075588207899374, POS_MZ132.03748009885808_RT3.066983454454768, POS_MZ186.14905277744435_RT8.983862019275138, POS_MZ232.9950726503974_RT2.799664807964424,	1	0.9285714285714286
NEG_MZ215.0168276632535_RT2.76586448771517, POS_MZ124.03765102099347_RT4.3083739486856905, POS_MZ132.5234492330965_RT3.118507094059924, POS_MZ179.98128915617383_RT1.5073836314980706, POS_MZ186.14905277744435_RT8.983862019275138, POS_MZ190.08635855759917_RT9.66977196404359, POS_MZ226.1051259217474_RT3.1697510287344373,	1	0.7894736842105263
NEG_MZ215.0168276632535_RT2.76586448771517, NEG_MZ303.1043151634282_RT1.9136565788980997, POS_MZ124.03765102099347_RT4.3083739486856905, POS_MZ132.5234492330965_RT3.118507094059924, POS_MZ226.1051259217474_RT3.1697510287344373,	1	0.95
POS_MZ115.05061139453764_RT3.075588207899374, POS_MZ154.08655732941773_RT10.111814174982808, POS_MZ173.03056040362438_RT3.1679740999672985, POS_MZ226.1051259217474_RT3.1697510287344373, POS_MZ232.9950726503974_RT2.799664807964424,	1	0.8823529411764706
POS_MZ170.1282367958087_RT8.623644022461196, POS_MZ226.1051259217474_RT3.1697510287344373, POS_MZ232.9950726503974_RT2.799664807964424, POS_MZ85.02905117568149_RT3.0177076012152138,	1	0.8888888888888888
POS_MZ115.05061139453764_RT3.075588207899374, POS_MZ126.09164703633141_RT10.211234736418044, POS_MZ170.1282367958087_RT8.623644022461196, POS_MZ173.03056040362438_RT3.1679740999672985, POS_MZ226.1051259217474_RT3.1697510287344373, POS_MZ232.9950726503974_RT2.799664807964424,	1	0.8571428571428571
NEG_MZ242.07692321932652_RT1.9382490482438723, NEG_MZ87.04364378734302_RT9.213530567346618, POS_MZ115.05061139453764_RT3.075588207899374, POS_MZ173.03056040362438_RT3.1679740999672985, POS_MZ190.08635855759917_RT9.66977196404359, POS_MZ226.1051259217474_RT3.1697510287344373, POS_MZ232.9950726503974_RT2.799664807964424,	1	0.8823529411764706
NEG_MZ215.0168276632535_RT2.76586448771517, NEG_MZ87.04364378734302_RT9.213530567346618, POS_MZ173.03056040362438_RT3.1679740999672985, POS_MZ226.1051259217474_RT3.1697510287344373, POS_MZ255.09773767688822_RT2.412685549660266,	1	0.8260869565217391
NEG_MZ215.0168276632535_RT2.76586448771517, POS_MZ115.05061139453764_RT3.075588207899374, POS_MZ193.09514002930413_RT10.098359710376739, POS_MZ226.1051259217474_RT3.1697510287344373, POS_MZ255.09773767688822_RT2.412685549660266,	1	0.8846153846153846
POS_MZ115.05061139453764_RT3.075588207899374, POS_MZ132.03748009885808_RT3.066983454454768, POS_MZ132.5234492330965_RT3.118507094059924, POS_MZ171.02646522136075_RT2.980316734679367, POS_MZ186.14905277744435_RT8.983862019275138, POS_MZ190.08635855759917_RT9.66977196404359, POS_MZ226.1051259217474_RT3.1697510287344373,	1	0.8571428571428571
NEG_MZ215.0168276632535_RT2.76586448771517, POS_MZ115.05061139453764_RT3.075588207899374, POS_MZ149.0450442734585_RT6.608278034394225, POS_MZ170.1282367958087_RT8.623644022461196, POS_MZ171.02646522136075_RT2.980316734679367, POS_MZ226.1051259217474_RT3.1697510287344373, POS_MZ232.9950726503974_RT2.799664807964424,	1	0.8
NEG_MZ215.0168276632535_RT2.76586448771517, POS_MZ115.05061139453764_RT3.075588207899374, POS_MZ149.044434250042_RT3.055734650356517, POS_MZ154.08655732941773_RT10.111814174982808, POS_MZ170.1282367958087_RT8.623644022461196, POS_MZ226.1051259217474_RT3.1697510287344373,	1	0.9375
NEG_MZ215.0168276632535_RT2.76586448771517, POS_MZ115.05061139453764_RT3.075588207899374, POS_MZ124.03765102099347_RT4.3083739486856905, POS_MZ131.0342051188151_RT3.020038093070837, POS_MZ179.98128915617383_RT1.5073836314980706, POS_MZ186.14905277744435_RT8.983862019275138,	1	0.7333333333333333
NEG_MZ215.0168276632535_RT2.76586448771517, POS_MZ115.05061139453764_RT3.075588207899374, POS_MZ126.09164703633141_RT10.211234736418044, POS_MZ173.03056040362438_RT3.1679740999672985, POS_MZ226.1051259217474_RT3.1697510287344373, POS_MZ232.9950726503974_RT2.799664807964424,	1	0.782608695652174
NEG_MZ215.0168276632535_RT2.76586448771517, POS_MZ115.05061139453764_RT3.075588207899374, POS_MZ124.03765102099347_RT4.3083739486856905, POS_MZ170.1282367958087_RT8.623644022461196, POS_MZ173.03056040362438_RT3.1679740999672985, POS_MZ179.98128915617383_RT1.5073836314980706,	1	0.8181818181818182
NEG_MZ215.0168276632535_RT2.76586448771517, NEG_MZ242.07692321932652_RT1.9382490482438723, POS_MZ132.03748009885808_RT3.066983454454768, POS_MZ226.1051259217474_RT3.1697510287344373,	1	1.0
NEG_MZ170.08124575328864_RT11.813211512889174, NEG_MZ215.0168276632535_RT2.76586448771517, POS_MZ115.05061139453764_RT3.075588207899374, POS_MZ171.02646522136075_RT2.980316734679367, POS_MZ173.118041089786_RT10.109183003538282, POS_MZ186.14905277744435_RT8.983862019275138, POS_MZ226.1051259217474_RT3.1697510287344373,	1	0.8571428571428571
NEG_MZ215.0168276632535_RT2.76586448771517, POS_MZ115.05061139453764_RT3.075588207899374, POS_MZ170.1282367958087_RT8.623644022461196, POS_MZ193.09514002930413_RT10.098359710376739, POS_MZ226.1051259217474_RT3.1697510287344373, POS_MZ85.02905117568149_RT3.0177076012152138,	1	0.9473684210526315
NEG_MZ215.0168276632535_RT2.76586448771517, NEG_MZ87.04364378734302_RT9.213530567346618, POS_MZ115.05061139453764_RT3.075588207899374, POS_MZ173.03056040362438_RT3.1679740999672985, POS_MZ186.14905277744435_RT8.983862019275138, POS_MZ190.08635855759917_RT9.66977196404359, POS_MZ226.1051259217474_RT3.1697510287344373,	1	0.9090909090909091
NEG_MZ303.1043151634282_RT1.9136565788980997, POS_MZ115.05061139453764_RT3.075588207899374, POS_MZ132.5234492330965_RT3.118507094059924, POS_MZ154.08655732941773_RT10.111814174982808, POS_MZ173.03056040362438_RT3.1679740999672985, POS_MZ186.14905277744435_RT8.983862019275138, POS_MZ226.1051259217474_RT3.1697510287344373, POS_MZ232.9950726503974_RT2.799664807964424,	1	0.8666666666666667
NEG_MZ147.0287627360182_RT2.786539589248753, POS_MZ115.05061139453764_RT3.075588207899374, POS_MZ193.09514002930413_RT10.098359710376739,	1	0.8235294117647058
NEG_MZ215.0168276632535_RT2.76586448771517, NEG_MZ87.04364378734302_RT9.213530567346618, POS_MZ115.05061139453764_RT3.075588207899374, POS_MZ171.02646522136075_RT2.980316734679367, POS_MZ179.98128915617383_RT1.5073836314980706, POS_MZ186.14905277744435_RT8.983862019275138, POS_MZ197.99199758562807_RT1.5037731719626888, POS_MZ226.1051259217474_RT3.1697510287344373,	1	1.0
NEG_MZ148.0319597837361_RT2.7940682907398307, NEG_MZ215.0168276632535_RT2.76586448771517, NEG_MZ303.1043151634282_RT1.9136565788980997, POS_MZ115.05061139453764_RT3.075588207899374, POS_MZ226.1051259217474_RT3.1697510287344373,	1	0.8823529411764706
NEG_MZ148.0319597837361_RT2.7940682907398307, POS_MZ115.05061139453764_RT3.075588207899374, POS_MZ132.5234492330965_RT3.118507094059924, POS_MZ170.1282367958087_RT8.623644022461196, POS_MZ173.118041089786_RT10.109183003538282, POS_MZ186.14905277744435_RT8.983862019275138, POS_MZ226.1051259217474_RT3.1697510287344373,	1	0.9
NEG_MZ215.0168276632535_RT2.76586448771517, NEG_MZ303.1043151634282_RT1.9136565788980997, POS_MZ186.14905277744435_RT8.983862019275138, POS_MZ190.08635855759917_RT9.66977196404359, POS_MZ203.17680801999572_RT2.9070696255418498, POS_MZ226.1051259217474_RT3.1697510287344373,	1	0.9473684210526315
NEG_MZ215.0168276632535_RT2.76586448771517, POS_MZ186.14905277744435_RT8.983862019275138, POS_MZ98.0969625903714_RT10.160652479780962,	1	0.85
NEG_MZ215.0168276632535_RT2.76586448771517, POS_MZ115.05061139453764_RT3.075588207899374, POS_MZ173.03056040362438_RT3.1679740999672985, POS_MZ179.98128915617383_RT1.5073836314980706, POS_MZ186.14905277744435_RT8.983862019275138, POS_MZ226.1051259217474_RT3.1697510287344373, POS_MZ297.0693571060572_RT1.8901972805501845,	1	0.7391304347826086
NEG_MZ215.0168276632535_RT2.76586448771517, POS_MZ115.05061139453764_RT3.075588207899374, POS_MZ124.03765102099347_RT4.3083739486856905, POS_MZ132.5234492330965_RT3.118507094059924, POS_MZ179.98128915617383_RT1.5073836314980706,	1	0.8888888888888888
POS_MZ124.03765102099347_RT4.3083739486856905, POS_MZ173.03056040362438_RT3.1679740999672985, POS_MZ226.1051259217474_RT3.1697510287344373, POS_MZ98.0969625903714_RT10.160652479780962,	1	0.875
NEG_MZ242.07692321932652_RT1.9382490482438723, POS_MZ115.05061139453764_RT3.075588207899374, POS_MZ132.03737796332163_RT2.8233344429933673, POS_MZ226.1051259217474_RT3.1697510287344373, POS_MZ232.9950726503974_RT2.799664807964424,	1	0.8461538461538461
POS_MZ115.05061139453764_RT3.075588207899374, POS_MZ132.5234492330965_RT3.118507094059924, POS_MZ170.1282367958087_RT8.623644022461196, POS_MZ173.03056040362438_RT3.1679740999672985, POS_MZ190.08635855759917_RT9.66977196404359, POS_MZ226.1051259217474_RT3.1697510287344373,	1	0.875
NEG_MZ215.0168276632535_RT2.76586448771517, NEG_MZ87.04364378734302_RT9.213530567346618, POS_MZ115.05061139453764_RT3.075588207899374, POS_MZ173.03056040362438_RT3.1679740999672985, POS_MZ173.11749407532722_RT9.904557910742724, POS_MZ226.1051259217474_RT3.1697510287344373,	1	0.95
NEG_MZ242.07692321932652_RT1.9382490482438723, POS_MZ115.05061139453764_RT3.075588207899374, POS_MZ132.5234492330965_RT3.118507094059924, POS_MZ186.14905277744435_RT8.983862019275138, POS_MZ197.99199758562807_RT1.5037731719626888, POS_MZ226.1051259217474_RT3.1697510287344373,	1	0.7333333333333333
NEG_MZ215.0168276632535_RT2.76586448771517, POS_MZ115.05061139453764_RT3.075588207899374, POS_MZ124.03765102099347_RT4.3083739486856905, POS_MZ170.1282367958087_RT8.623644022461196, POS_MZ173.03056040362438_RT3.1679740999672985, POS_MZ186.14905277744435_RT8.983862019275138, POS_MZ194.08134066829066_RT10.45462132560804, POS_MZ203.17680801999572_RT2.9070696255418498, POS_MZ226.1051259217474_RT3.169…	1	0.9411764705882353
NEG_MZ215.0168276632535_RT2.76586448771517, POS_MZ115.05061139453764_RT3.075588207899374, POS_MZ124.03765102099347_RT4.3083739486856905, POS_MZ132.5234492330965_RT3.118507094059924, POS_MZ179.98128915617383_RT1.5073836314980706, POS_MZ186.14905277744435_RT8.983862019275138, POS_MZ194.08134066829066_RT10.45462132560804,	1	0.8333333333333334
NEG_MZ215.0168276632535_RT2.76586448771517, POS_MZ173.03056040362438_RT3.1679740999672985, POS_MZ186.14905277744435_RT8.983862019275138, POS_MZ226.1051259217474_RT3.1697510287344373, POS_MZ98.0969625903714_RT10.160652479780962,	1	1.0
NEG_MZ101.02289942309102_RT5.16861784870421, NEG_MZ215.0168276632535_RT2.76586448771517, POS_MZ115.05061139453764_RT3.075588207899374, POS_MZ124.03765102099347_RT4.3083739486856905, POS_MZ132.5234492330965_RT3.118507094059924, POS_MZ170.1282367958087_RT8.623644022461196, POS_MZ203.17680801999572_RT2.9070696255418498, POS_MZ226.1051259217474_RT3.1697510287344373,	1	0.9
POS_MZ131.0342051188151_RT3.020038093070837, POS_MZ186.14905277744435_RT8.983862019275138, POS_MZ190.08635855759917_RT9.66977196404359,	1	0.9
POS_MZ115.05061139453764_RT3.075588207899374, POS_MZ132.5234492330965_RT3.118507094059924, POS_MZ190.08635855759917_RT9.66977196404359,	1	0.7777777777777778
NEG_MZ215.0168276632535_RT2.76586448771517, POS_MZ115.05061139453764_RT3.075588207899374, POS_MZ132.5234492330965_RT3.118507094059924, POS_MZ170.1282367958087_RT8.623644022461196, POS_MZ173.11749407532722_RT9.904557910742724, POS_MZ186.14905277744435_RT8.983862019275138, POS_MZ197.99199758562807_RT1.5037731719626888,	1	0.9047619047619048
POS_MZ115.05061139453764_RT3.075588207899374, POS_MZ132.03737796332163_RT2.8233344429933673, POS_MZ132.0375011416352_RT3.0411966250142086, POS_MZ226.1051259217474_RT3.1697510287344373,	1	0.8333333333333334
NEG_MZ215.0168276632535_RT2.76586448771517, NEG_MZ303.1043151634282_RT1.9136565788980997, POS_MZ115.05061139453764_RT3.075588207899374, POS_MZ173.03056040362438_RT3.1679740999672985, POS_MZ186.14905277744435_RT8.983862019275138, POS_MZ226.1051259217474_RT3.1697510287344373,	1	0.9375
NEG_MZ215.0168276632535_RT2.76586448771517, POS_MZ115.05061139453764_RT3.075588207899374, POS_MZ124.03765102099347_RT4.3083739486856905, POS_MZ171.02646522136075_RT2.980316734679367, POS_MZ193.09514002930413_RT10.098359710376739, POS_MZ226.1051259217474_RT3.1697510287344373,	1	1.0
NEG_MZ215.0168276632535_RT2.76586448771517, NEG_MZ87.04364378734302_RT9.213530567346618, POS_MZ115.05061139453764_RT3.075588207899374, POS_MZ124.03765102099347_RT4.3083739486856905, POS_MZ170.1282367958087_RT8.623644022461196, POS_MZ86.0323842776719_RT2.9996465344453735,	1	0.85
POS_MZ115.05061139453764_RT3.075588207899374, POS_MZ132.5234492330965_RT3.118507094059924, POS_MZ186.14905277744435_RT8.983862019275138, POS_MZ194.08134066829066_RT10.45462132560804, POS_MZ197.99199758562807_RT1.5037731719626888, POS_MZ226.1051259217474_RT3.1697510287344373,	1	0.9375
POS_MZ131.0342051188151_RT3.020038093070837, POS_MZ226.1051259217474_RT3.1697510287344373, POS_MZ232.9950726503974_RT2.799664807964424,	1	0.9166666666666666
NEG_MZ215.0168276632535_RT2.76586448771517, NEG_MZ87.04364378734302_RT9.213530567346618, POS_MZ115.05061139453764_RT3.075588207899374, POS_MZ173.03056040362438_RT3.1679740999672985,	1	1.0
NEG_MZ215.0168276632535_RT2.76586448771517, POS_MZ115.05061139453764_RT3.075588207899374, POS_MZ124.03765102099347_RT4.3083739486856905, POS_MZ132.5234492330965_RT3.118507094059924, POS_MZ186.14905277744435_RT8.983862019275138, POS_MZ193.09514002930413_RT10.098359710376739, POS_MZ226.1051259217474_RT3.1697510287344373,	1	0.7857142857142857
NEG_MZ215.0168276632535_RT2.76586448771517, NEG_MZ242.07692321932652_RT1.9382490482438723, POS_MZ171.02646522136075_RT2.980316734679367, POS_MZ186.14905277744435_RT8.983862019275138, POS_MZ226.1051259217474_RT3.1697510287344373, POS_MZ232.9950726503974_RT2.799664807964424,	1	0.8333333333333334
NEG_MZ215.0168276632535_RT2.76586448771517, POS_MZ115.05061139453764_RT3.075588207899374, POS_MZ132.03748009885808_RT3.066983454454768, POS_MZ170.1282367958087_RT8.623644022461196, POS_MZ186.14905277744435_RT8.983862019275138, POS_MZ203.17680801999572_RT2.9070696255418498, POS_MZ297.0693571060572_RT1.8901972805501845,	1	0.8571428571428571
NEG_MZ215.0168276632535_RT2.76586448771517, NEG_MZ303.1043151634282_RT1.9136565788980997, NEG_MZ87.04364378734302_RT9.213530567346618, POS_MZ115.05061139453764_RT3.075588207899374, POS_MZ124.03765102099347_RT4.3083739486856905, POS_MZ170.1282367958087_RT8.623644022461196, POS_MZ171.02646522136075_RT2.980316734679367, POS_MZ179.98128915617383_RT1.5073836314980706, POS_MZ186.14905277744435_RT8.9838…	1	0.8888888888888888
NEG_MZ215.0168276632535_RT2.76586448771517, POS_MZ115.05061139453764_RT3.075588207899374, POS_MZ124.03765102099347_RT4.3083739486856905, POS_MZ132.0375011416352_RT3.0411966250142086, POS_MZ179.98128915617383_RT1.5073836314980706, POS_MZ226.1051259217474_RT3.1697510287344373,	1	0.875
NEG_MZ215.0168276632535_RT2.76586448771517, POS_MZ115.05061139453764_RT3.075588207899374, POS_MZ124.03765102099347_RT4.3083739486856905, POS_MZ173.03056040362438_RT3.1679740999672985, POS_MZ173.11749407532722_RT9.904557910742724, POS_MZ186.14905277744435_RT8.983862019275138, POS_MZ194.08134066829066_RT10.45462132560804, POS_MZ226.1051259217474_RT3.1697510287344373,	1	0.8333333333333334
NEG_MZ215.0168276632535_RT2.76586448771517, POS_MZ115.05061139453764_RT3.075588207899374, POS_MZ132.5234492330965_RT3.118507094059924, POS_MZ187.00046925213326_RT2.8971139588290664, POS_MZ190.08635855759917_RT9.66977196404359, POS_MZ226.1051259217474_RT3.1697510287344373, POS_MZ296.0664275819838_RT1.8893328088334322,	1	0.47058823529411764
NEG_MZ170.08124575328864_RT11.813211512889174, NEG_MZ215.0168276632535_RT2.76586448771517, POS_MZ115.05061139453764_RT3.075588207899374, POS_MZ171.02646522136075_RT2.980316734679367, POS_MZ186.14905277744435_RT8.983862019275138, POS_MZ194.08134066829066_RT10.45462132560804, POS_MZ226.1051259217474_RT3.1697510287344373,	1	0.88
NEG_MZ303.1043151634282_RT1.9136565788980997, POS_MZ132.03748009885808_RT3.066983454454768, POS_MZ186.14905277744435_RT8.983862019275138, POS_MZ226.1051259217474_RT3.1697510287344373,	1	0.6666666666666666
POS_MZ115.05061139453764_RT3.075588207899374, POS_MZ153.015981776982_RT4.908437811912692, POS_MZ170.1282367958087_RT8.623644022461196, POS_MZ173.03056040362438_RT3.1679740999672985, POS_MZ226.1051259217474_RT3.1697510287344373,	1	0.9473684210526315
NEG_MZ215.0168276632535_RT2.76586448771517, POS_MZ124.03765102099347_RT4.3083739486856905, POS_MZ170.1282367958087_RT8.623644022461196, POS_MZ186.14905277744435_RT8.983862019275138, POS_MZ203.17680801999572_RT2.9070696255418498, POS_MZ226.1051259217474_RT3.1697510287344373, POS_MZ255.09773767688822_RT2.412685549660266,	1	0.8947368421052632
POS_MZ173.03056040362438_RT3.1679740999672985, POS_MZ186.14905277744435_RT8.983862019275138, POS_MZ197.99199758562807_RT1.5037731719626888, POS_MZ226.1051259217474_RT3.1697510287344373,	1	0.8095238095238095
NEG_MZ215.0168276632535_RT2.76586448771517, NEG_MZ87.04364378734302_RT9.213530567346618, POS_MZ115.05061139453764_RT3.075588207899374, POS_MZ132.5234492330965_RT3.118507094059924, POS_MZ170.1282367958087_RT8.623644022461196, POS_MZ186.14905277744435_RT8.983862019275138, POS_MZ226.1051259217474_RT3.1697510287344373,	1	0.8571428571428571
POS_MZ132.5234492330965_RT3.118507094059924, POS_MZ226.1051259217474_RT3.1697510287344373, POS_MZ232.9950726503974_RT2.799664807964424,	1	0.7
POS_MZ124.03765102099347_RT4.3083739486856905, POS_MZ132.5234492330965_RT3.118507094059924, POS_MZ154.08655732941773_RT10.111814174982808, POS_MZ186.14905277744435_RT8.983862019275138, POS_MZ226.1051259217474_RT3.1697510287344373,	1	0.6666666666666666
NEG_MZ215.0168276632535_RT2.76586448771517, POS_MZ115.05061139453764_RT3.075588207899374, POS_MZ124.03765102099347_RT4.3083739486856905, POS_MZ149.044434250042_RT3.055734650356517, POS_MZ193.09514002930413_RT10.098359710376739, POS_MZ203.17680801999572_RT2.9070696255418498, POS_MZ226.1051259217474_RT3.1697510287344373,	1	0.7058823529411765
[truncated: 372 more rows]
