# Supplementary material for: The Omics Molecule Extractor: A Web Application for the Selection of Potential Biomarker Panels
Source: J Proteome Res. 2025 Dec 1;25(1):484–90. doi: 10.1021/acs.jproteome.5c00176 (PMC12772118; doi:10.1021/acs.jproteome.5c00176)
Supplement: Supplementary file 1 [file pr5c00176_si_001.zip › supplementary_data/benchmarking_results/chardin_brain_cv/wrapperResultsSingleMoleculeFiles.csv]

molecule	counts	mean
POS_MZ115.05061139453764_RT3.075588207899374	2452	0.8569231808685076
POS_MZ226.1051259217474_RT3.1697510287344373	2143	0.8558344889513065
POS_MZ173.03056040362438_RT3.1679740999672985	2063	0.8561073160670976
POS_MZ186.14905277744435_RT8.983862019275138	1957	0.8513527543220015
NEG_MZ215.0168276632535_RT2.76586448771517	1768	0.8694903179509594
POS_MZ132.5234492330965_RT3.118507094059924	879	0.8415644215490028
POS_MZ170.1282367958087_RT8.623644022461196	706	0.8447104566878626
POS_MZ232.9950726503974_RT2.799664807964424	616	0.8342597261065513
POS_MZ171.02646522136075_RT2.980316734679367	600	0.8602371990748746
POS_MZ124.03765102099347_RT4.3083739486856905	534	0.8373865324094876
NEG_MZ87.04364378734302_RT9.213530567346618	443	0.8734161623836669
POS_MZ179.98128915617383_RT1.5073836314980706	357	0.879012791065009
POS_MZ203.17680801999572_RT2.9070696255418498	327	0.8593875036093482
POS_MZ132.03748009885808_RT3.066983454454768	293	0.8371244316817776
NEG_MZ242.07692321932652_RT1.9382490482438723	280	0.8415776897271859
POS_MZ194.08134066829066_RT10.45462132560804	267	0.8660080993347973
POS_MZ132.0375011416352_RT3.0411966250142086	265	0.8566627705430457
POS_MZ190.08635855759917_RT9.66977196404359	263	0.8516525359424649
POS_MZ197.99199758562807_RT1.5037731719626888	214	0.8654301785880144
NEG_MZ170.08124575328864_RT11.813211512889174	183	0.8485107089687444
NEG_MZ303.1043151634282_RT1.9136565788980997	169	0.8565319345213285
POS_MZ131.0342051188151_RT3.020038093070837	167	0.8777184148006634
POS_MZ173.118041089786_RT10.109183003538282	166	0.8650379397717644
POS_MZ255.09773767688822_RT2.412685549660266	151	0.8392347918885467
POS_MZ193.09514002930413_RT10.098359710376739	127	0.8685497263922252
POS_MZ173.11749407532722_RT9.904557910742724	107	0.8714589096960506
POS_MZ171.11310577553607_RT10.112185626839564	96	0.8670933270067048
POS_MZ98.0969625903714_RT10.160652479780962	79	0.8773557652581608
POS_MZ132.03737796332163_RT2.8233344429933673	75	0.819636097867125
POS_MZ86.0323842776719_RT2.9996465344453735	72	0.8527914131304273
POS_MZ149.044434250042_RT3.055734650356517	60	0.8239075018793577
POS_MZ154.08655732941773_RT10.111814174982808	59	0.8603397131893792
POS_MZ126.09164703633141_RT10.211234736418044	54	0.8425660813364405
NEG_MZ147.0287627360182_RT2.786539589248753	49	0.8583424624084495
NEG_MZ148.0319597837361_RT2.7940682907398307	44	0.8685000187391384
POS_MZ85.02905117568149_RT3.0177076012152138	42	0.8719993075543717
POS_MZ187.00046925213326_RT2.8971139588290664	26	0.7938914307277763
POS_MZ297.0693571060572_RT1.8901972805501845	16	0.8039811150172572
POS_MZ153.015981776982_RT4.908437811912692	14	0.8959236565439574
NEG_MZ101.02289942309102_RT5.16861784870421	13	0.8674767300226779
POS_MZ298.0638833868746_RT1.889847484143796	11	0.7851315648276881
POS_MZ113.02378426828692_RT3.1326579420694602	10	0.9022974245942983
POS_MZ172.06055647615017_RT3.013318866504976	9	0.7660589381951611
POS_MZ149.0450442734585_RT6.608278034394225	9	0.8887536652087735
POS_MZ149.04506100890458_RT6.539726126969121	8	0.8639039545504076
POS_MZ296.0664275819838_RT1.8893328088334322	8	0.717999533146592
NEG_MZ129.01825476409914_RT3.614333511374668	4	0.8113445378151262
POS_MZ131.0834229285047_RT3.015950683508006	3	0.9209876543209875
