# Supplementary material for: The Omics Molecule Extractor: A Web Application for the Selection of Potential Biomarker Panels
Source: J Proteome Res. 2025 Dec 1;25(1):484–90. doi: 10.1021/acs.jproteome.5c00176 (PMC12772118; doi:10.1021/acs.jproteome.5c00176)
Supplement: Supplementary file 1 [file pr5c00176_si_001.zip › supplementary_data/benchmarking_results/features_and_metrics/metrics_final.xlsx]

## Sheet: Blood Transcriptomics
	Tasaki - PLSR	Ng - XGBoost	OMEx	ranger - Random Forest	ropls - OPLS-DA
Accuracy	98.8	95.8	95.4	88.2	94.9
Accuracy std
Precision		93.3	96.3
Precision std
Recall		100	95.2
Recall std
F1 Score		96.6	94.7
F1 Score std

## Sheet: Blood Proteomics
	Tasaki - PLSR	OMEx	ranger - Random Forest	ropls - OPLS-DA
Accuracy	92.9	92.4	96.8	93.9
Accuracy std
Precision		90.8
Precision std
Recall		89.1
Recall std
F1 Score		91.6
F1 Score std

## Sheet: Urine Metabolomics
	Mathe - Random Forest	Chardin - SAE	Labory - Boruta + XGBoost	OMEx	ranger - Random Forest	ropls - OPLS-DA
Accuracy	78.1	81.2	80.9	68.67	73.9	74.4
Accuracy std	0.5		2
Precision			79.4	85
Precision std			2.4
Recall	76.5		81.1	66
Recall std			2.6
F1 Score		80.7	77.8	74.32
F1 Score std			4.1

## Sheet: Glial Tumor Metabolomics
	Chardin - SAE	Labory - Boruta + PLS-DA	OMEx	ranger - Random Forest
Accuracy	92.8	89.5	83.6	89.6
Accuracy std		6.5
Precision		90.7	98.5
Precision std		5.6
Recall		92	73
Recall std		7.5
F1 Score	92.66	90	83.8
F1 Score std		7.4
