# Supplementary material for: The Omics Molecule Extractor: A Web Application for the Selection of Potential Biomarker Panels
Source: J Proteome Res. 2025 Dec 1;25(1):484–90. doi: 10.1021/acs.jproteome.5c00176 (PMC12772118; doi:10.1021/acs.jproteome.5c00176)
Supplement: Supplementary file 1 [file pr5c00176_si_001.zip › supplementary_data/benchmarking_results/features_and_metrics/selected_features_final.xlsx]

## Sheet: Blood Transcriptomics
Tasaki - PLSR	Ng - XGBoost	OMEx	ranger - Random Forest	ropls - OPLS-DA
EEF2K	MGAT5	NISCH	NISCH	PTBP1
OSER1-AS1	PTBP1	IRF2BP2	KHSRP	RAI1
IRF2BP2	SLC35E1	LOC100419583	TMEM167B	EEF2K
LOC100419583	PAIP2	KHSRP	PTBP1	IRF2BP2
RAI1	UBAP2	FBXO41	MGAT5	MGAT5
SUPT20H	TNFSF10	GLG1	GLG1	KHSRP
MGAT5	SMAP2	EEF2K	LOC100419583	OSER1-AS1
PFKM	EEF2K	MGAT5	CLSTN1	LOC100419583
SLC35E1	COL4A1	EAPP	LAMTOR5	NUP214
ALDH3A2	SH3BP4	BTBD10	RHOT1	SUPT20H
HDAC9	ACAT1	UBAP2	POLB	HIPK2
ROPN1L	CEBPB	FEM1C	CDIP1	NCOR2
NID1	MMEL1	SLC35E1	NCOR2	MYO1G
TUBGCP4	ABCB7	TMEM167B	HACD4	TMEM167B
HCP5	FASTKD2	PFKM	NUP214	SPNS1
HIPK2	TRAPPC8	U2AF2	XRN1	UBAP2
SELL	UBOX5	PTBP1	BPTF	MORN1
CCDC71L	CLSTN1	POLB	GPI	ESYT1
ZNF557	ANKRD6	CMTM2	UBAP2	CLEC4D
SPNS1	MORC2	SRRM2	MIER1	POLG

## Sheet: Blood Proteomics
Tasaki - PLSR	OMEx	ranger - Random Forest	ropls - OPLS-DA
SL000051:CRP	SL000051:CRP	SL000051:CRP	SL000051:CRP
SL000456:C3	SL000164:MB	SL000382:CKB CKM	SL000382:CKB
SL000164:MB	SL004208:ANXA1	SL004853:ICOSLG	SL000382:CKM
SL000382:CKB CKM	SL004673:CTSS	SL011528:RPS7	SL000456:C3
SL003309:LBP	SL001897:SPINT2	SL000456:C3	SL003309:LBP
SL007100:LTA4H	SL000456:C3	SL003309:LBP	SL000164:MB
SL004208:ANXA1	SL000382:CKB CKM	SL000539:GPI	SL004891:HNRNPA2B1
SL004891:HNRNPA2B1	SL007100:LTA4H	SL004008:PRTN3	SL000474:IL16
SL000474:IL16	SL005172:IGFBP6	SL004891:HNRNPA2B1	SL004208:ANXA1
SL000573:APCS	SL004149:IL13RA1	SL000321:C5 C6	SL007100:LTA4H
SL000539:GPI	SL010469:HFE2	SL007100:LTA4H	SL000539:GPI
SL005172:IGFBP6	SL000539:GPI	SL000164:MB	SL004008:PRTN3
SL004008:PRTN3	SL004891:HNRNPA2B1	SL003685:NAMPT	SL011528:RPS7
SL004639:NTRK3	SL000124:MMP2	SL000474:IL16	SL000424:FGA
SL004876:SERPINA4	SL004008:PRTN3	SL004876:SERPINA4	SL000424:FGB
SL000424:FGA FGB FGG	SL014735:IMPDH1	SL000383:CKM	SL000424:FGG
SL000254:ALB	SL011528:RPS7	SL004208:ANXA1	SL000325:C9
SL003167:CXCL13	SL001796:MPO	SL003328:CFI	SL004855:CNTN1
SL009791:HNRNPAB	SL010288:CA6	SL000424:FGA FGB FGG	SL005172:IGFBP6
SL005629:NAGK	SL005256:HIST1H1C	SL000325:C9	SL013490:BOC

## Sheet: Urine Metabolomics
Mathe - Random Forest	Chardin - SAE	Labory - Boruta + XGBoost	OMEx	ranger - Random Forest	ropls - OPLS-DA
MZ 264.12	MZ 264.12	MZ 264.12	MZ 264.12	MZ 264.12	MZ 264.12
MZ 441.16	MZ 308.09	MZ 170.06	MZ 126.90	MZ 308.09	MZ 308.09
MZ 308.09	MZ 126.90	MZ 269.12	MZ 307.02	MZ 441.14	MZ 486.25
MZ 561.34	MZ 232.03	MZ 126.90	MZ 232.03	MZ 486.25	MZ 613.35
	MZ 332.09	MZ 631.34	MZ 372.92
		MZ 441.16	MZ 206.04
		MZ 365.04	MZ 325.09
		MZ 335.06	MZ 284.18
		MZ 208.06	MZ 365.04
		MZ 285.14	MZ 314.09

## Sheet: Glial Tumor Metabolomics
Chardin - SAE	Labory - Boruta + PLS-DA	OMEx	ranger - Random Forest
NEG MZ147.028	POS MZ132.523	POS MZ115.050	NEG MZ147.028
POS MZ132.037	POS MZ232.995	POS MZ226.105	NEG MZ148.031
POS MZ171.026	POS MZ171.026	POS MZ173.030	POS MZ131.034
POS MZ131.034	POS MZ131.034	POS MZ186.149	POS MZ171.026
POS MZ149.044	POS MZ173.030	NEG MZ215.016	POS MZ187.000
	NEG MZ147.028	POS MZ132.523
	POS MZ226.105	POS MZ170.128
	POS MZ132.037	POS MZ232.995
	NEG MZ148.031	POS MZ171.026
	POS MZ86.0323	POS MZ124.037
