# Supplementary material for: The Omics Molecule Extractor: A Web Application for the Selection of Potential Biomarker Panels
Source: J Proteome Res. 2025 Dec 1;25(1):484–90. doi: 10.1021/acs.jproteome.5c00176 (PMC12772118; doi:10.1021/acs.jproteome.5c00176)
Supplement: Supplementary file 1 [file pr5c00176_si_001.zip › supplementary_data/benchmarking_results/mathe_lung_with_testset/classSize.csv]

class-name	class-size
control	536
cancer	469
