# Supplementary material for: The Omics Molecule Extractor: A Web Application for the Selection of Potential Biomarker Panels
Source: J Proteome Res. 2025 Dec 1;25(1):484–90. doi: 10.1021/acs.jproteome.5c00176 (PMC12772118; doi:10.1021/acs.jproteome.5c00176)
Supplement: Supplementary file 1 [file pr5c00176_si_001.zip › supplementary_data/benchmarking_results/mathe_lung_with_testset/config.json]

{
	"job": {
		"jobId": "ff2a0240-e6fa-4a55-9502-7b847fc701fa",
		"state": { "progress": 0.0, "process": "RESULTS" },
		"message": ""
	},
	"configData": {
		"overviewConfig": {
			"overviewJobId": "11f6e99c-4a9b-4e1a-a171-066cf1a167cf",
			"groups": [
				{ "groupName": "control", "groupPrefix": "control" },
				{ "groupName": "test", "groupPrefix": "cancer" }
			],
			"groupSelectionOptions": "select by prefix",
			"inputCSVID": "mathe_lung_formatted.csv",
			"exampleDataset": "URINE_METABOLOMICS",
			"sparsityFraction": 0.66,
			"normalize": true,
			"useTestset": true,
			"testsetFraction": 0.3
		},
		"preprocessingConfig": {
			"preprocessingJobId": "efa564af-cc96-49f1-8feb-e0625636b5f4",
			"controlGroup": "control",
			"testGroup": "test",
			"repeats": 1000,
			"folds": 5
		},
		"wrapperConfig": {
			"wrapperJobId": "e95604b8-cb73-4538-b29d-30852c9dd182",
			"repeats": 1000,
			"folds": 5,
			"moleculeCutoff": 149
		},
		"classifierConfig": {
			"classifierJobId": "d0d5b05b-64ef-4405-87a3-56aec76d746c",
			"selectedFeatureIds": [
				"MZ 238.003293 // RT 33.23679884",
				"MZ 264.1215224 // RT 23.30921876",
				"mz 208.0646181 //RT 94.75749426",
				"mz 307.0279731 //RT 309.7271327"
			]
		}
	},
	"responseData": {
		"overviewResponse": {
			"classDistribution": "classSizeImage.html",
			"volcanoPlot": "volcanoPlot.html",
			"dataSparsity": "sparsityImage.html",
			"testGroups": ["test"],
			"controlGroup": "control",
			"testSamples": [
				"control_441",
				"cancer_23",
				"cancer_24",
				"control_207",
				"control_326",
				"control_325",
				"cancer_888",
				"cancer_404",
				"control_203",
				"cancer_32",
				"control_443",
				"cancer_408",
				"cancer_760",
				"cancer_765",
				"cancer_644",
				"cancer_520",
				"cancer_883",
				"cancer_884",
				"cancer_192",
				"cancer_194",
				"cancer_14",
				"control_691",
				"cancer_516",
				"control_216",
				"cancer_634",
				"cancer_635",
				"cancer_514",
				"control_577",
				"cancer_519",
				"control_697",
				"control_576",
				"control_696",
				"control_333",
				"cancer_638",
				"cancer_995",
				"cancer_632",
				"cancer_512",
				"cancer_754",
				"cancer_180",
				"cancer_181",
				"control_660",
				"control_548",
				"cancer_746",
				"cancer_989",
				"control_788",
				"control_425",
				"cancer_502",
				"control_303",
				"control_665",
				"control_543",
				"cancer_748",
				"cancer_506",
				"control_420",
				"cancer_628",
				"cancer_985",
				"control_549",
				"cancer_290",
				"cancer_170",
				"control_672",
				"control_550",
				"control_670",
				"cancer_614",
				"cancer_977",
				"control_678",
				"control_557",
				"cancer_975",
				"control_795",
				"cancer_737",
				"cancer_979",
				"cancer_858",
				"control_794",
				"cancer_298",
				"cancer_731",
				"cancer_611",
				"cancer_974",
				"cancer_284",
				"cancer_281",
				"control_405",
				"control_647",
				"control_526",
				"cancer_845",
				"control_767",
				"cancer_73",
				"control_766",
				"control_401",
				"cancer_76",
				"control_763",
				"cancer_968",
				"cancer_726",
				"cancer_288",
				"control_407",
				"cancer_169",
				"cancer_270",
				"control_892",
				"control_770",
				"cancer_834",
				"cancer_1003",
				"control_777",
				"control_774",
				"control_653",
				"cancer_718",
				"control_410",
				"cancer_276",
				"cancer_153",
				"cancer_710",
				"control_418",
				"cancer_399",
				"control_98",
				"control_538",
				"cancer_158",
				"control_95",
				"control_96",
				"cancer_141",
				"control_188",
				"cancer_1001",
				"cancer_944",
				"control_622",
				"control_984",
				"control_500",
				"control_863",
				"control_862",
				"control_741",
				"cancer_949",
				"cancer_707",
				"control_189",
				"control_860",
				"control_981",
				"cancer_142",
				"cancer_143",
				"cancer_149",
				"control_86",
				"cancer_267",
				"control_82",
				"cancer_371",
				"cancer_36",
				"control_198",
				"cancer_34",
				"control_999",
				"control_756",
				"control_755",
				"cancer_139",
				"cancer_816",
				"control_994",
				"control_993",
				"control_872",
				"cancer_814",
				"cancer_41",
				"control_992",
				"control_871",
				"cancer_133",
				"cancer_254",
				"cancer_131",
				"control_639",
				"control_74",
				"control_71",
				"cancer_240",
				"control_286",
				"control_163",
				"control_603",
				"cancer_922",
				"control_723",
				"control_843",
				"cancer_129",
				"control_962",
				"cancer_926",
				"cancer_806",
				"control_289",
				"cancer_365",
				"control_68",
				"cancer_121",
				"control_728",
				"control_848",
				"control_606",
				"control_969",
				"cancer_366",
				"control_725",
				"control_60",
				"control_1006",
				"control_1000",
				"control_295",
				"control_735",
				"control_733",
				"cancer_118",
				"control_972",
				"control_179",
				"control_178",
				"control_970",
				"cancer_232",
				"cancer_474",
				"cancer_111",
				"cancer_230",
				"control_619",
				"cancer_473",
				"control_56",
				"cancer_581",
				"control_265",
				"control_385",
				"control_263",
				"control_383",
				"control_380",
				"control_700",
				"cancer_469",
				"cancer_107",
				"cancer_905",
				"control_48",
				"cancer_584",
				"control_709",
				"cancer_464",
				"cancer_462",
				"control_826",
				"cancer_589",
				"control_946",
				"cancer_586",
				"cancer_344",
				"cancer_465",
				"control_824",
				"cancer_466",
				"control_275",
				"control_395",
				"control_274",
				"control_393",
				"control_392",
				"control_391",
				"control_955",
				"cancer_84",
				"cancer_459",
				"control_830",
				"cancer_572",
				"cancer_330",
				"cancer_456",
				"control_956",
				"control_361",
				"control_480",
				"cancer_205",
				"cancer_568",
				"cancer_327",
				"control_125",
				"control_367",
				"control_488",
				"cancer_683",
				"cancer_200",
				"control_928",
				"control_927",
				"cancer_440",
				"cancer_688",
				"cancer_567",
				"cancer_564",
				"control_923",
				"cancer_565",
				"control_7",
				"control_6",
				"control_132",
				"control_495",
				"control_933",
				"cancer_317",
				"control_932",
				"cancer_318",
				"control_810",
				"control_930",
				"control_257",
				"control_135",
				"control_134",
				"cancer_793",
				"control_938",
				"control_12",
				"control_463",
				"control_221",
				"control_461",
				"cancer_428",
				"control_106",
				"cancer_304",
				"control_467",
				"control_587",
				"control_101",
				"control_908",
				"cancer_780",
				"cancer_544",
				"control_903",
				"cancer_300",
				"control_109",
				"control_901",
				"control_909",
				"control_595",
				"control_352",
				"control_110",
				"control_590",
				"control_911",
				"control_237",
				"control_236",
				"control_235",
				"control_596",
				"control_112",
				"cancer_419",
				"cancer_651",
				"cancer_772",
				"cancer_530",
				"cancer_891",
				"cancer_775",
				"cancer_897",
				"cancer_773"
			]
		},
		"preprocessingResponse": {
			"predictivePerformance": "filterImage.html",
			"optimalMoleculeCutoff": 149
		},
		"wrapperResponse": {
			"wrapperPanel": "wrapperPanelImage.html",
			"wrapperSingleMolecule": "wrapperSingleMoleculeImage.html",
			"featureSelection": [
				{ "featureID": "MZ 264.1215224 // RT 23.30921876", "picks": 4996 },
				{ "featureID": "mz 126.9069343 //RT 8.637330502", "picks": 3446 },
				{ "featureID": "mz 307.0279731 //RT 309.7271327", "picks": 2440 },
				{ "featureID": "mz 232.0370222 //RT 302.956958", "picks": 2111 },
				{ "featureID": "MZ 372.9232556 // RT 27.98128537", "picks": 1922 },
				{ "featureID": "mz 206.0458584 //RT 207.6729159", "picks": 1634 },
				{ "featureID": "mz 325.0948809 //RT 198.573545", "picks": 1547 },
				{ "featureID": "MZ 284.1869613 // RT 241.953849", "picks": 1438 },
				{ "featureID": "MZ 365.0463959 // RT 63.61843229", "picks": 1419 },
				{ "featureID": "MZ 314.091539 // RT 122.3659439", "picks": 1012 },
				{ "featureID": "MZ 243.1004849 // RT 3.745031639", "picks": 858 },
				{ "featureID": "MZ 375.1153219 // RT 2.261121688", "picks": 846 },
				{ "featureID": "MZ 244.1552798 // RT 56.83217341", "picks": 825 },
				{ "featureID": "MZ 631.3465895 // RT 343.0206379", "picks": 813 },
				{ "featureID": "MZ 269.1280232 // RT 25.77123022", "picks": 781 },
				{ "featureID": "mz 239.99519 //RT 103.8639763", "picks": 764 },
				{ "featureID": "mz 141.0917095 //RT 286.8086252", "picks": 737 },
				{ "featureID": "mz 311.9722409 //RT 7.177236383", "picks": 729 },
				{ "featureID": "MZ 238.003293 // RT 33.23679884", "picks": 718 },
				{ "featureID": "mz 208.0646181 //RT 94.75749426", "picks": 693 },
				{ "featureID": "MZ 251.1374383 // RT 66.39697838", "picks": 636 },
				{ "featureID": "mz 243.0773345 //RT 247.723442", "picks": 608 },
				{ "featureID": "MZ 584.2670695 // RT 131.4255402", "picks": 594 },
				{ "featureID": "MZ 457.1559634 // RT 131.3064642", "picks": 576 },
				{ "featureID": "MZ 332.0963401 // RT 23.39433456", "picks": 564 },
				{ "featureID": "mz 394.1346994 //RT 95.62962505", "picks": 532 },
				{ "featureID": "MZ 94.06574518 // RT 83.70420464", "picks": 513 },
				{ "featureID": "mz 142.0657154 //RT 247.8825273", "picks": 499 },
				{ "featureID": "MZ 418.1330503 // RT 98.97344731", "picks": 477 },
				{ "featureID": "mz 308.0984878 //RT 18.92752141", "picks": 475 },
				{ "featureID": "MZ 291.1642398 // RT 109.6047932", "picks": 471 },
				{ "featureID": "mz 100.0031536 //RT 247.7813984", "picks": 465 },
				{ "featureID": "MZ 211.0714984 // RT 89.67769158", "picks": 461 },
				{ "featureID": "MZ 486.2571336 // RT 125.0351305", "picks": 446 },
				{ "featureID": "MZ 193.098677 // RT 26.13727811", "picks": 417 },
				{ "featureID": "MZ 269.0603879 // RT 147.2764166", "picks": 400 },
				{ "featureID": "MZ 453.1258761 // RT 23.8114696", "picks": 372 },
				{ "featureID": "mz 245.0927751 //RT 245.0846723", "picks": 369 },
				{ "featureID": "MZ 311.996924 // RT 141.4667774", "picks": 326 },
				{ "featureID": "mz 239.091892 //RT 336.8878266", "picks": 324 },
				{ "featureID": "MZ 287.2051064 // RT 284.9011055", "picks": 319 },
				{ "featureID": "mz 607.3493925 //RT 351.558049", "picks": 318 },
				{ "featureID": "MZ 308.1545914 // RT 279.8006003", "picks": 317 },
				{ "featureID": "MZ 286.201986 // RT 284.740301", "picks": 316 },
				{ "featureID": "mz 187.0972355 //RT 66.65890112", "picks": 316 },
				{ "featureID": "mz 169.1228228 //RT 329.9124261", "picks": 279 },
				{ "featureID": "mz 627.3761655 //RT 345.5595674", "picks": 274 },
				{ "featureID": "mz 73.02849529 //RT 0.00599967", "picks": 270 },
				{ "featureID": "MZ 457.6584058 // RT 1.479131646", "picks": 266 },
				{ "featureID": "MZ 212.033164 // RT 141.8011052", "picks": 264 },
				{ "featureID": "MZ 269.1269739 // RT 147.9306459", "picks": 264 },
				{ "featureID": "mz 220.0974593 //RT 313.0585731", "picks": 238 },
				{ "featureID": "MZ 313.1340303 // RT 113.9095759", "picks": 237 },
				{ "featureID": "MZ 396.1502435 // RT 96.88806362", "picks": 236 },
				{ "featureID": "mz 125.0967611 //RT 266.6393549", "picks": 230 },
				{ "featureID": "mz 192.0227173 //RT 23.53824173", "picks": 220 },
				{ "featureID": "MZ 204.0865516 // RT 94.86195148", "picks": 217 },
				{ "featureID": "MZ 358.113341 // RT 105.9360717", "picks": 209 },
				{ "featureID": "MZ 227.0593737 // RT 265.090873", "picks": 205 },
				{ "featureID": "MZ 444.991422 // RT 33.78759494", "picks": 182 },
				{ "featureID": "MZ 415.9645978 // RT 34.51465053", "picks": 179 },
				{ "featureID": "MZ 378.1395269 // RT 97.45310048", "picks": 177 },
				{ "featureID": "MZ 252.9764797 // RT 91.85903111", "picks": 176 },
				{ "featureID": "mz 222.1132032 //RT 326.6518114", "picks": 170 },
				{ "featureID": "MZ 274.0931388 // RT 132.7231618", "picks": 161 },
				{ "featureID": "MZ 317.1796167 // RT 154.6383253", "picks": 157 },
				{ "featureID": "MZ 366.0584076 // RT 67.33285013", "picks": 153 },
				{ "featureID": "MZ 417.3378443 // RT 335.7191899", "picks": 147 },
				{ "featureID": "mz 613.3595637 //RT 337.9140933", "picks": 142 },
				{ "featureID": "MZ 290.1608901 // RT 9.777803967", "picks": 131 },
				{ "featureID": "mz 320.1078038 //RT 140.2623736", "picks": 127 },
				{ "featureID": "MZ 247.1384435 // RT 26.80803383", "picks": 124 },
				{ "featureID": "MZ 437.9729528 // RT 34.02426469", "picks": 107 },
				{ "featureID": "MZ 125.1081961 // RT 118.5449954", "picks": 106 },
				{ "featureID": "mz 319.1032329 //RT 139.9328252", "picks": 106 },
				{ "featureID": "MZ 247.0970455 // RT 23.66165344", "picks": 106 },
				{ "featureID": "MZ 292.1031298 // RT 33.20948049", "picks": 104 },
				{ "featureID": "MZ 233.0410343 // RT 134.5573526", "picks": 102 },
				{ "featureID": "mz 122.0248884 //RT 22.88221777", "picks": 96 },
				{ "featureID": "mz 99.00795993 //RT 293.162389", "picks": 96 },
				{ "featureID": "MZ 438.9799872 // RT 34.38718636", "picks": 86 },
				{ "featureID": "MZ 417.1990973 // RT 23.78463948", "picks": 86 },
				{ "featureID": "MZ 520.9790465 // RT 34.15643017", "picks": 85 },
				{ "featureID": "mz 74.0236941 //RT 23.05386329", "picks": 84 },
				{ "featureID": "MZ 422.2140079 // RT 131.2977363", "picks": 77 },
				{ "featureID": "MZ 273.9766249 // RT 3.580064633", "picks": 75 },
				{ "featureID": "MZ 423.0084949 // RT 33.91615407", "picks": 70 },
				{ "featureID": "MZ 236.9996167 // RT 33.1702461", "picks": 68 },
				{ "featureID": "MZ 356.9496183 // RT 31.54010954", "picks": 64 },
				{ "featureID": "MZ 424.0127573 // RT 34.37186156", "picks": 58 },
				{ "featureID": "MZ 454.1827643 // RT 84.47234231", "picks": 56 },
				{ "featureID": "MZ 367.3523618 // RT 89.05593575", "picks": 56 },
				{ "featureID": "MZ 615.0353192 // RT 34.28684079", "picks": 55 },
				{ "featureID": "MZ 542.9586941 // RT 34.39494134", "picks": 55 },
				{ "featureID": "MZ 294.0462096 // RT 106.5226972", "picks": 53 },
				{ "featureID": "MZ 212.0789183 // RT 90.75659289", "picks": 52 },
				{ "featureID": "mz 430.91982 //RT 24.97892162", "picks": 49 },
				{ "featureID": "MZ 252.9745196 // RT 32.25163064", "picks": 41 },
				{ "featureID": "MZ 218.139088 // RT 104.572703", "picks": 38 },
				{ "featureID": "mz 301.036488 //RT 248.5379482", "picks": 37 },
				{ "featureID": "MZ 531.1829258 // RT 0.03991088", "picks": 36 },
				{ "featureID": "mz 225.1126774 //RT 319.7106863", "picks": 36 },
				{ "featureID": "MZ 257.9819749 // RT 146.6360289", "picks": 35 },
				{ "featureID": "mz 332.9519203 //RT 24.49094722", "picks": 35 },
				{ "featureID": "MZ 367.1509493 // RT 88.75312975", "picks": 35 },
				{ "featureID": "MZ 638.3608799 // RT 328.1278024", "picks": 33 },
				{ "featureID": "MZ 215.0172169 // RT 32.24189695", "picks": 32 },
				{ "featureID": "MZ 407.0344674 // RT 3.72067325", "picks": 31 },
				{ "featureID": "MZ 259.9794593 // RT 143.3367885", "picks": 29 },
				{ "featureID": "MZ 258.9850936 // RT 44.21563479", "picks": 25 },
				{ "featureID": "mz 310.9692754 //RT 6.663987882", "picks": 23 },
				{ "featureID": "mz 427.010018 //RT 28.07846843", "picks": 22 },
				{ "featureID": "mz 405.0277483 //RT 27.75357078", "picks": 20 },
				{ "featureID": "MZ 369.1565491 // RT 89.08054371", "picks": 20 },
				{ "featureID": "MZ 409.0248978 // RT 34.83171973", "picks": 18 },
				{ "featureID": "MZ 283.1049309 // RT 93.1208199", "picks": 18 },
				{ "featureID": "MZ 268.0248793 // RT 92.93000011", "picks": 16 },
				{ "featureID": "mz 406.0326611 //RT 28.0647121", "picks": 16 },
				{ "featureID": "mz 231.0152339 //RT 0.358837147", "picks": 15 },
				{ "featureID": "MZ 215.1699905 // RT 32.13363533", "picks": 15 },
				{ "featureID": "mz 239.0916448 //RT 302.1258351", "picks": 15 },
				{ "featureID": "mz 117.0552304 //RT 90.5310804", "picks": 14 },
				{ "featureID": "MZ 204.1345526 // RT 48.36620651", "picks": 13 },
				{ "featureID": "MZ 277.1417306 // RT 324.896284", "picks": 13 },
				{ "featureID": "MZ 429.0226755 // RT 33.89550352", "picks": 11 },
				{ "featureID": "MZ 451.0076189 // RT 33.65433463", "picks": 11 },
				{ "featureID": "mz 348.9265454 //RT 23.62432848", "picks": 10 },
				{ "featureID": "mz 227.1284167 //RT 325.6029106", "picks": 9 },
				{ "featureID": "MZ 561.3432022 // RT 328.9471712", "picks": 9 },
				{ "featureID": "mz 382.0318239 //RT 25.78775238", "picks": 9 },
				{ "featureID": "MZ 230.9897971 // RT 32.21604228", "picks": 9 },
				{ "featureID": "mz 252.8337255 //RT 17.17083189", "picks": 8 },
				{ "featureID": "mz 250.8366462 //RT 17.11246612", "picks": 7 },
				{ "featureID": "MZ 272.07868 // RT 93.28799742", "picks": 7 },
				{ "featureID": "mz 182.0282342 //RT 145.4897546", "picks": 6 },
				{ "featureID": "mz 232.0109549 //RT 9.892449503", "picks": 6 },
				{ "featureID": "MZ 216.0207763 // RT 32.54068371", "picks": 6 },
				{ "featureID": "MZ 255.0527308 // RT 93.51922195", "picks": 6 },
				{ "featureID": "MZ 271.0759111 // RT 93.54858139", "picks": 5 },
				{ "featureID": "mz 230.012663 //RT 81.92684616", "picks": 4 },
				{ "featureID": "MZ 182.0281783 // RT 93.16948774", "picks": 4 },
				{ "featureID": "mz 421.0002752 //RT 27.82324105", "picks": 3 },
				{ "featureID": "MZ 273.0738187 // RT 93.56889375", "picks": 3 },
				{ "featureID": "MZ 313.0857312 // RT 146.5674858", "picks": 2 },
				{ "featureID": "mz 210.0804896 //RT 266.4169753", "picks": 2 },
				{ "featureID": "MZ 480.1702204 // RT 75.33866441", "picks": 1 },
				{ "featureID": "MZ 225.0704651 // RT 92.30074513", "picks": 1 }
			],
			"featureSelectionProfiles": [
				{
					"features": [
						"MZ 238.003293 // RT 33.23679884",
						"MZ 264.1215224 // RT 23.30921876",
						"mz 208.0646181 //RT 94.75749426",
						"mz 307.0279731 //RT 309.7271327"
					],
					"profileID": "MZ 238.003293 // RT 33.23679884, MZ 264.1215224 // RT 23.30921876, mz 208.0646181 //RT 94.75749426, mz 307.0279731 //RT 309.7271327, ",
					"picks": 15
				},
				{
					"features": [
						"MZ 264.1215224 // RT 23.30921876",
						"MZ 372.9232556 // RT 27.98128537",
						"mz 239.99519 //RT 103.8639763"
					],
					"profileID": "MZ 264.1215224 // RT 23.30921876, MZ 372.9232556 // RT 27.98128537, mz 239.99519 //RT 103.8639763, ",
					"picks": 11
				},
				{
					"features": [
						"MZ 264.1215224 // RT 23.30921876",
						"MZ 311.996924 // RT 141.4667774",
						"MZ 365.0463959 // RT 63.61843229",
						"mz 126.9069343 //RT 8.637330502"
					],
					"profileID": "MZ 264.1215224 // RT 23.30921876, MZ 311.996924 // RT 141.4667774, MZ 365.0463959 // RT 63.61843229, mz 126.9069343 //RT 8.637330502, ",
					"picks": 10
				},
				{
					"features": [
						"MZ 264.1215224 // RT 23.30921876",
						"mz 142.0657154 //RT 247.8825273",
						"mz 311.9722409 //RT 7.177236383"
					],
					"profileID": "MZ 264.1215224 // RT 23.30921876, mz 142.0657154 //RT 247.8825273, mz 311.9722409 //RT 7.177236383, ",
					"picks": 10
				},
				{
					"features": [
						"MZ 238.003293 // RT 33.23679884",
						"MZ 264.1215224 // RT 23.30921876",
						"mz 73.02849529 //RT 0.00599967"
					],
					"profileID": "MZ 238.003293 // RT 33.23679884, MZ 264.1215224 // RT 23.30921876, mz 73.02849529 //RT 0.00599967, ",
					"picks": 10
				},
				{
					"features": [
						"MZ 264.1215224 // RT 23.30921876",
						"MZ 311.996924 // RT 141.4667774",
						"MZ 365.0463959 // RT 63.61843229"
					],
					"profileID": "MZ 264.1215224 // RT 23.30921876, MZ 311.996924 // RT 141.4667774, MZ 365.0463959 // RT 63.61843229, ",
					"picks": 8
				},
				{
					"features": [
						"MZ 264.1215224 // RT 23.30921876",
						"mz 243.0773345 //RT 247.723442",
						"mz 311.9722409 //RT 7.177236383"
					],
					"profileID": "MZ 264.1215224 // RT 23.30921876, mz 243.0773345 //RT 247.723442, mz 311.9722409 //RT 7.177236383, ",
					"picks": 8
				},
				{
					"features": [
						"MZ 264.1215224 // RT 23.30921876",
						"MZ 415.9645978 // RT 34.51465053",
						"mz 100.0031536 //RT 247.7813984"
					],
					"profileID": "MZ 264.1215224 // RT 23.30921876, MZ 415.9645978 // RT 34.51465053, mz 100.0031536 //RT 247.7813984, ",
					"picks": 7
				},
				{
					"features": [
						"MZ 264.1215224 // RT 23.30921876",
						"MZ 365.0463959 // RT 63.61843229",
						"MZ 372.9232556 // RT 27.98128537",
						"mz 126.9069343 //RT 8.637330502",
						"mz 206.0458584 //RT 207.6729159"
					],
					"profileID": "MZ 264.1215224 // RT 23.30921876, MZ 365.0463959 // RT 63.61843229, MZ 372.9232556 // RT 27.98128537, mz 126.9069343 //RT 8.637330502, mz 206.0458584 //RT 207.6729159, ",
					"picks": 7
				},
				{
					"features": [
						"MZ 264.1215224 // RT 23.30921876",
						"mz 100.0031536 //RT 247.7813984",
						"mz 311.9722409 //RT 7.177236383"
					],
					"profileID": "MZ 264.1215224 // RT 23.30921876, mz 100.0031536 //RT 247.7813984, mz 311.9722409 //RT 7.177236383, ",
					"picks": 7
				},
				{
					"features": [
						"MZ 264.1215224 // RT 23.30921876",
						"MZ 284.1869613 // RT 241.953849",
						"MZ 291.1642398 // RT 109.6047932",
						"mz 126.9069343 //RT 8.637330502",
						"mz 142.0657154 //RT 247.8825273",
						"mz 307.0279731 //RT 309.7271327",
						"mz 311.9722409 //RT 7.177236383",
						"mz 325.0948809 //RT 198.573545"
					],
					"profileID": "MZ 264.1215224 // RT 23.30921876, MZ 284.1869613 // RT 241.953849, MZ 291.1642398 // RT 109.6047932, mz 126.9069343 //RT 8.637330502, mz 142.0657154 //RT 247.8825273, mz 307.0279731 //RT 309.7271327, mz 311.9722409 //RT 7.177236383, mz 325.0948809 //RT 198.573545, ",
					"picks": 6
				},
				{
					"features": [
						"MZ 264.1215224 // RT 23.30921876",
						"MZ 365.0463959 // RT 63.61843229",
						"MZ 372.9232556 // RT 27.98128537",
						"MZ 418.1330503 // RT 98.97344731",
						"mz 126.9069343 //RT 8.637330502",
						"mz 206.0458584 //RT 207.6729159",
						"mz 307.0279731 //RT 309.7271327"
					],
					"profileID": "MZ 264.1215224 // RT 23.30921876, MZ 365.0463959 // RT 63.61843229, MZ 372.9232556 // RT 27.98128537, MZ 418.1330503 // RT 98.97344731, mz 126.9069343 //RT 8.637330502, mz 206.0458584 //RT 207.6729159, mz 307.0279731 //RT 309.7271327, ",
					"picks": 5
				},
				{
					"features": [
						"MZ 238.003293 // RT 33.23679884",
						"MZ 264.1215224 // RT 23.30921876",
						"MZ 313.1340303 // RT 113.9095759",
						"mz 208.0646181 //RT 94.75749426"
					],
					"profileID": "MZ 238.003293 // RT 33.23679884, MZ 264.1215224 // RT 23.30921876, MZ 313.1340303 // RT 113.9095759, mz 208.0646181 //RT 94.75749426, ",
					"picks": 5
				},
				{
					"features": [
						"MZ 264.1215224 // RT 23.30921876",
						"MZ 365.0463959 // RT 63.61843229",
						"MZ 372.9232556 // RT 27.98128537",
						"mz 125.0967611 //RT 266.6393549",
						"mz 126.9069343 //RT 8.637330502",
						"mz 206.0458584 //RT 207.6729159"
					],
					"profileID": "MZ 264.1215224 // RT 23.30921876, MZ 365.0463959 // RT 63.61843229, MZ 372.9232556 // RT 27.98128537, mz 125.0967611 //RT 266.6393549, mz 126.9069343 //RT 8.637330502, mz 206.0458584 //RT 207.6729159, ",
					"picks": 5
				},
				{
					"features": [
						"MZ 264.1215224 // RT 23.30921876",
						"mz 100.0031536 //RT 247.7813984",
						"mz 126.9069343 //RT 8.637330502",
						"mz 311.9722409 //RT 7.177236383"
					],
					"profileID": "MZ 264.1215224 // RT 23.30921876, mz 100.0031536 //RT 247.7813984, mz 126.9069343 //RT 8.637330502, mz 311.9722409 //RT 7.177236383, ",
					"picks": 5
				},
				{
					"features": [
						"MZ 264.1215224 // RT 23.30921876",
						"MZ 365.0463959 // RT 63.61843229",
						"MZ 372.9232556 // RT 27.98128537",
						"MZ 396.1502435 // RT 96.88806362",
						"mz 126.9069343 //RT 8.637330502",
						"mz 206.0458584 //RT 207.6729159",
						"mz 307.0279731 //RT 309.7271327"
					],
					"profileID": "MZ 264.1215224 // RT 23.30921876, MZ 365.0463959 // RT 63.61843229, MZ 372.9232556 // RT 27.98128537, MZ 396.1502435 // RT 96.88806362, mz 126.9069343 //RT 8.637330502, mz 206.0458584 //RT 207.6729159, mz 307.0279731 //RT 309.7271327, ",
					"picks": 5
				},
				{
					"features": [
						"MZ 251.1374383 // RT 66.39697838",
						"MZ 264.1215224 // RT 23.30921876",
						"mz 225.1126774 //RT 319.7106863"
					],
					"profileID": "MZ 251.1374383 // RT 66.39697838, MZ 264.1215224 // RT 23.30921876, mz 225.1126774 //RT 319.7106863, ",
					"picks": 5
				},
				{
					"features": [
						"MZ 238.003293 // RT 33.23679884",
						"MZ 264.1215224 // RT 23.30921876",
						"MZ 457.1559634 // RT 131.3064642",
						"mz 307.0279731 //RT 309.7271327",
						"mz 73.02849529 //RT 0.00599967"
					],
					"profileID": "MZ 238.003293 // RT 33.23679884, MZ 264.1215224 // RT 23.30921876, MZ 457.1559634 // RT 131.3064642, mz 307.0279731 //RT 309.7271327, mz 73.02849529 //RT 0.00599967, ",
					"picks": 5
				},
				{
					"features": [
						"MZ 238.003293 // RT 33.23679884",
						"MZ 264.1215224 // RT 23.30921876",
						"MZ 457.1559634 // RT 131.3064642",
						"mz 73.02849529 //RT 0.00599967"
					],
					"profileID": "MZ 238.003293 // RT 33.23679884, MZ 264.1215224 // RT 23.30921876, MZ 457.1559634 // RT 131.3064642, mz 73.02849529 //RT 0.00599967, ",
					"picks": 5
				},
				{
					"features": [
						"MZ 264.1215224 // RT 23.30921876",
						"MZ 314.091539 // RT 122.3659439",
						"mz 126.9069343 //RT 8.637330502",
						"mz 142.0657154 //RT 247.8825273",
						"mz 232.0370222 //RT 302.956958",
						"mz 311.9722409 //RT 7.177236383"
					],
					"profileID": "MZ 264.1215224 // RT 23.30921876, MZ 314.091539 // RT 122.3659439, mz 126.9069343 //RT 8.637330502, mz 142.0657154 //RT 247.8825273, mz 232.0370222 //RT 302.956958, mz 311.9722409 //RT 7.177236383, ",
					"picks": 5
				},
				{
					"features": [
						"MZ 264.1215224 // RT 23.30921876",
						"MZ 365.0463959 // RT 63.61843229",
						"MZ 372.9232556 // RT 27.98128537",
						"MZ 418.1330503 // RT 98.97344731",
						"mz 126.9069343 //RT 8.637330502",
						"mz 206.0458584 //RT 207.6729159",
						"mz 307.0279731 //RT 309.7271327",
						"mz 325.0948809 //RT 198.573545"
					],
					"profileID": "MZ 264.1215224 // RT 23.30921876, MZ 365.0463959 // RT 63.61843229, MZ 372.9232556 // RT 27.98128537, MZ 418.1330503 // RT 98.97344731, mz 126.9069343 //RT 8.637330502, mz 206.0458584 //RT 207.6729159, mz 307.0279731 //RT 309.7271327, mz 325.0948809 //RT 198.573545, ",
					"picks": 5
				},
				{
					"features": [
						"MZ 243.1004849 // RT 3.745031639",
						"MZ 264.1215224 // RT 23.30921876",
						"MZ 314.091539 // RT 122.3659439",
						"MZ 365.0463959 // RT 63.61843229",
						"MZ 372.9232556 // RT 27.98128537",
						"mz 206.0458584 //RT 207.6729159"
					],
					"profileID": "MZ 243.1004849 // RT 3.745031639, MZ 264.1215224 // RT 23.30921876, MZ 314.091539 // RT 122.3659439, MZ 365.0463959 // RT 63.61843229, MZ 372.9232556 // RT 27.98128537, mz 206.0458584 //RT 207.6729159, ",
					"picks": 5
				},
				{
					"features": [
						"MZ 264.1215224 // RT 23.30921876",
						"MZ 284.1869613 // RT 241.953849",
						"MZ 372.9232556 // RT 27.98128537",
						"mz 239.99519 //RT 103.8639763"
					],
					"profileID": "MZ 264.1215224 // RT 23.30921876, MZ 284.1869613 // RT 241.953849, MZ 372.9232556 // RT 27.98128537, mz 239.99519 //RT 103.8639763, ",
					"picks": 5
				},
				{
					"features": [
						"MZ 264.1215224 // RT 23.30921876",
						"mz 239.99519 //RT 103.8639763",
						"mz 311.9722409 //RT 7.177236383"
					],
					"profileID": "MZ 264.1215224 // RT 23.30921876, mz 239.99519 //RT 103.8639763, mz 311.9722409 //RT 7.177236383, ",
					"picks": 5
				},
				{
					"features": [
						"MZ 251.1374383 // RT 66.39697838",
						"MZ 264.1215224 // RT 23.30921876",
						"mz 239.99519 //RT 103.8639763"
					],
					"profileID": "MZ 251.1374383 // RT 66.39697838, MZ 264.1215224 // RT 23.30921876, mz 239.99519 //RT 103.8639763, ",
					"picks": 5
				},
				{
					"features": [
						"MZ 264.1215224 // RT 23.30921876",
						"mz 100.0031536 //RT 247.7813984",
						"mz 141.0917095 //RT 286.8086252",
						"mz 307.0279731 //RT 309.7271327",
						"mz 311.9722409 //RT 7.177236383"
					],
					"profileID": "MZ 264.1215224 // RT 23.30921876, mz 100.0031536 //RT 247.7813984, mz 141.0917095 //RT 286.8086252, mz 307.0279731 //RT 309.7271327, mz 311.9722409 //RT 7.177236383, ",
					"picks": 4
				},
				{
					"features": [
						"MZ 238.003293 // RT 33.23679884",
						"MZ 264.1215224 // RT 23.30921876",
						"mz 307.0279731 //RT 309.7271327",
						"mz 73.02849529 //RT 0.00599967"
					],
					"profileID": "MZ 238.003293 // RT 33.23679884, MZ 264.1215224 // RT 23.30921876, mz 307.0279731 //RT 309.7271327, mz 73.02849529 //RT 0.00599967, ",
					"picks": 4
				},
				{
					"features": [
						"MZ 264.1215224 // RT 23.30921876",
						"MZ 415.9645978 // RT 34.51465053",
						"mz 126.9069343 //RT 8.637330502",
						"mz 142.0657154 //RT 247.8825273",
						"mz 307.0279731 //RT 309.7271327"
					],
					"profileID": "MZ 264.1215224 // RT 23.30921876, MZ 415.9645978 // RT 34.51465053, mz 126.9069343 //RT 8.637330502, mz 142.0657154 //RT 247.8825273, mz 307.0279731 //RT 309.7271327, ",
					"picks": 4
				},
				{
					"features": [
						"MZ 264.1215224 // RT 23.30921876",
						"MZ 332.0963401 // RT 23.39433456",
						"MZ 365.0463959 // RT 63.61843229",
						"MZ 372.9232556 // RT 27.98128537",
						"mz 126.9069343 //RT 8.637330502",
						"mz 187.0972355 //RT 66.65890112",
						"mz 206.0458584 //RT 207.6729159"
					],
					"profileID": "MZ 264.1215224 // RT 23.30921876, MZ 332.0963401 // RT 23.39433456, MZ 365.0463959 // RT 63.61843229, MZ 372.9232556 // RT 27.98128537, mz 126.9069343 //RT 8.637330502, mz 187.0972355 //RT 66.65890112, mz 206.0458584 //RT 207.6729159, ",
					"picks": 4
				},
				{
					"features": [
						"MZ 251.1374383 // RT 66.39697838",
						"MZ 264.1215224 // RT 23.30921876",
						"mz 126.9069343 //RT 8.637330502",
						"mz 220.0974593 //RT 313.0585731"
					],
					"profileID": "MZ 251.1374383 // RT 66.39697838, MZ 264.1215224 // RT 23.30921876, mz 126.9069343 //RT 8.637330502, mz 220.0974593 //RT 313.0585731, ",
					"picks": 4
				},
				{
					"features": [
						"MZ 251.1374383 // RT 66.39697838",
						"MZ 264.1215224 // RT 23.30921876",
						"mz 307.0279731 //RT 309.7271327"
					],
					"profileID": "MZ 251.1374383 // RT 66.39697838, MZ 264.1215224 // RT 23.30921876, mz 307.0279731 //RT 309.7271327, ",
					"picks": 4
				},
				{
					"features": [
						"MZ 238.003293 // RT 33.23679884",
						"MZ 264.1215224 // RT 23.30921876",
						"mz 126.9069343 //RT 8.637330502",
						"mz 73.02849529 //RT 0.00599967"
					],
					"profileID": "MZ 238.003293 // RT 33.23679884, MZ 264.1215224 // RT 23.30921876, mz 126.9069343 //RT 8.637330502, mz 73.02849529 //RT 0.00599967, ",
					"picks": 4
				},
				{
					"features": [
						"MZ 264.1215224 // RT 23.30921876",
						"mz 126.9069343 //RT 8.637330502",
						"mz 142.0657154 //RT 247.8825273",
						"mz 232.0370222 //RT 302.956958",
						"mz 311.9722409 //RT 7.177236383"
					],
					"profileID": "MZ 264.1215224 // RT 23.30921876, mz 126.9069343 //RT 8.637330502, mz 142.0657154 //RT 247.8825273, mz 232.0370222 //RT 302.956958, mz 311.9722409 //RT 7.177236383, ",
					"picks": 4
				},
				{
					"features": [
						"MZ 264.1215224 // RT 23.30921876",
						"mz 126.9069343 //RT 8.637330502",
						"mz 232.0370222 //RT 302.956958",
						"mz 243.0773345 //RT 247.723442",
						"mz 311.9722409 //RT 7.177236383"
					],
					"profileID": "MZ 264.1215224 // RT 23.30921876, mz 126.9069343 //RT 8.637330502, mz 232.0370222 //RT 302.956958, mz 243.0773345 //RT 247.723442, mz 311.9722409 //RT 7.177236383, ",
					"picks": 4
				},
				{
					"features": [
						"MZ 264.1215224 // RT 23.30921876",
						"MZ 365.0463959 // RT 63.61843229",
						"MZ 372.9232556 // RT 27.98128537",
						"MZ 418.1330503 // RT 98.97344731",
						"mz 206.0458584 //RT 207.6729159"
					],
					"profileID": "MZ 264.1215224 // RT 23.30921876, MZ 365.0463959 // RT 63.61843229, MZ 372.9232556 // RT 27.98128537, MZ 418.1330503 // RT 98.97344731, mz 206.0458584 //RT 207.6729159, ",
					"picks": 4
				},
				{
					"features": [
						"MZ 264.1215224 // RT 23.30921876",
						"mz 126.9069343 //RT 8.637330502",
						"mz 141.0917095 //RT 286.8086252",
						"mz 142.0657154 //RT 247.8825273",
						"mz 232.0370222 //RT 302.956958",
						"mz 307.0279731 //RT 309.7271327",
						"mz 311.9722409 //RT 7.177236383"
					],
					"profileID": "MZ 264.1215224 // RT 23.30921876, mz 126.9069343 //RT 8.637330502, mz 141.0917095 //RT 286.8086252, mz 142.0657154 //RT 247.8825273, mz 232.0370222 //RT 302.956958, mz 307.0279731 //RT 309.7271327, mz 311.9722409 //RT 7.177236383, ",
					"picks": 4
				},
				{
					"features": [
						"MZ 264.1215224 // RT 23.30921876",
						"MZ 311.996924 // RT 141.4667774",
						"MZ 365.0463959 // RT 63.61843229",
						"mz 126.9069343 //RT 8.637330502",
						"mz 239.99519 //RT 103.8639763"
					],
					"profileID": "MZ 264.1215224 // RT 23.30921876, MZ 311.996924 // RT 141.4667774, MZ 365.0463959 // RT 63.61843229, mz 126.9069343 //RT 8.637330502, mz 239.99519 //RT 103.8639763, ",
					"picks": 4
				},
				{
					"features": [
						"MZ 251.1374383 // RT 66.39697838",
						"MZ 264.1215224 // RT 23.30921876",
						"mz 239.091892 //RT 336.8878266"
					],
					"profileID": "MZ 251.1374383 // RT 66.39697838, MZ 264.1215224 // RT 23.30921876, mz 239.091892 //RT 336.8878266, ",
					"picks": 3
				},
				{
					"features": [
						"MZ 264.1215224 // RT 23.30921876",
						"MZ 415.9645978 // RT 34.51465053",
						"mz 142.0657154 //RT 247.8825273"
					],
					"profileID": "MZ 264.1215224 // RT 23.30921876, MZ 415.9645978 // RT 34.51465053, mz 142.0657154 //RT 247.8825273, ",
					"picks": 3
				},
				{
					"features": [
						"MZ 264.1215224 // RT 23.30921876",
						"MZ 372.9232556 // RT 27.98128537",
						"MZ 457.1559634 // RT 131.3064642",
						"mz 239.99519 //RT 103.8639763"
					],
					"profileID": "MZ 264.1215224 // RT 23.30921876, MZ 372.9232556 // RT 27.98128537, MZ 457.1559634 // RT 131.3064642, mz 239.99519 //RT 103.8639763, ",
					"picks": 3
				},
				{
					"features": [
						"MZ 211.0714984 // RT 89.67769158",
						"MZ 264.1215224 // RT 23.30921876",
						"MZ 372.9232556 // RT 27.98128537",
						"mz 126.9069343 //RT 8.637330502",
						"mz 206.0458584 //RT 207.6729159",
						"mz 239.091892 //RT 336.8878266",
						"mz 239.99519 //RT 103.8639763"
					],
					"profileID": "MZ 211.0714984 // RT 89.67769158, MZ 264.1215224 // RT 23.30921876, MZ 372.9232556 // RT 27.98128537, mz 126.9069343 //RT 8.637330502, mz 206.0458584 //RT 207.6729159, mz 239.091892 //RT 336.8878266, mz 239.99519 //RT 103.8639763, ",
					"picks": 3
				},
				{
					"features": [
						"MZ 264.1215224 // RT 23.30921876",
						"MZ 365.0463959 // RT 63.61843229",
						"mz 126.9069343 //RT 8.637330502",
						"mz 206.0458584 //RT 207.6729159",
						"mz 232.0370222 //RT 302.956958"
					],
					"profileID": "MZ 264.1215224 // RT 23.30921876, MZ 365.0463959 // RT 63.61843229, mz 126.9069343 //RT 8.637330502, mz 206.0458584 //RT 207.6729159, mz 232.0370222 //RT 302.956958, ",
					"picks": 3
				},
				{
					"features": [
						"MZ 264.1215224 // RT 23.30921876",
						"MZ 284.1869613 // RT 241.953849",
						"MZ 372.9232556 // RT 27.98128537",
						"mz 239.99519 //RT 103.8639763",
						"mz 307.0279731 //RT 309.7271327"
					],
					"profileID": "MZ 264.1215224 // RT 23.30921876, MZ 284.1869613 // RT 241.953849, MZ 372.9232556 // RT 27.98128537, mz 239.99519 //RT 103.8639763, mz 307.0279731 //RT 309.7271327, ",
					"picks": 3
				},
				{
					"features": [
						"MZ 264.1215224 // RT 23.30921876",
						"MZ 311.996924 // RT 141.4667774",
						"MZ 365.0463959 // RT 63.61843229",
						"mz 126.9069343 //RT 8.637330502",
						"mz 141.0917095 //RT 286.8086252"
					],
					"profileID": "MZ 264.1215224 // RT 23.30921876, MZ 311.996924 // RT 141.4667774, MZ 365.0463959 // RT 63.61843229, mz 126.9069343 //RT 8.637330502, mz 141.0917095 //RT 286.8086252, ",
					"picks": 3
				},
				{
					"features": [
						"MZ 264.1215224 // RT 23.30921876",
						"mz 141.0917095 //RT 286.8086252",
						"mz 243.0773345 //RT 247.723442",
						"mz 307.0279731 //RT 309.7271327",
						"mz 311.9722409 //RT 7.177236383"
					],
					"profileID": "MZ 264.1215224 // RT 23.30921876, mz 141.0917095 //RT 286.8086252, mz 243.0773345 //RT 247.723442, mz 307.0279731 //RT 309.7271327, mz 311.9722409 //RT 7.177236383, ",
					"picks": 3
				},
				{
					"features": [
						"MZ 251.1374383 // RT 66.39697838",
						"MZ 264.1215224 // RT 23.30921876",
						"MZ 415.9645978 // RT 34.51465053"
					],
					"profileID": "MZ 251.1374383 // RT 66.39697838, MZ 264.1215224 // RT 23.30921876, MZ 415.9645978 // RT 34.51465053, ",
					"picks": 3
				},
				{
					"features": [
						"MZ 264.1215224 // RT 23.30921876",
						"MZ 314.091539 // RT 122.3659439",
						"MZ 372.9232556 // RT 27.98128537",
						"MZ 584.2670695 // RT 131.4255402",
						"mz 125.0967611 //RT 266.6393549",
						"mz 126.9069343 //RT 8.637330502",
						"mz 206.0458584 //RT 207.6729159",
						"mz 307.0279731 //RT 309.7271327"
					],
					"profileID": "MZ 264.1215224 // RT 23.30921876, MZ 314.091539 // RT 122.3659439, MZ 372.9232556 // RT 27.98128537, MZ 584.2670695 // RT 131.4255402, mz 125.0967611 //RT 266.6393549, mz 126.9069343 //RT 8.637330502, mz 206.0458584 //RT 207.6729159, mz 307.0279731 //RT 309.7271327, ",
					"picks": 3
				},
				{
					"features": [
						"MZ 264.1215224 // RT 23.30921876",
						"mz 142.0657154 //RT 247.8825273",
						"mz 232.0370222 //RT 302.956958",
						"mz 307.0279731 //RT 309.7271327",
						"mz 311.9722409 //RT 7.177236383"
					],
					"profileID": "MZ 264.1215224 // RT 23.30921876, mz 142.0657154 //RT 247.8825273, mz 232.0370222 //RT 302.956958, mz 307.0279731 //RT 309.7271327, mz 311.9722409 //RT 7.177236383, ",
					"picks": 3
				},
				{
					"features": [
						"MZ 264.1215224 // RT 23.30921876",
						"mz 245.0927751 //RT 245.0846723",
						"mz 311.9722409 //RT 7.177236383"
					],
					"profileID": "MZ 264.1215224 // RT 23.30921876, mz 245.0927751 //RT 245.0846723, mz 311.9722409 //RT 7.177236383, ",
					"picks": 3
				},
				{
					"features": [
						"MZ 264.1215224 // RT 23.30921876",
						"MZ 372.9232556 // RT 27.98128537",
						"mz 141.0917095 //RT 286.8086252"
					],
					"profileID": "MZ 264.1215224 // RT 23.30921876, MZ 372.9232556 // RT 27.98128537, mz 141.0917095 //RT 286.8086252, ",
					"picks": 3
				},
				{
					"features": [
						"MZ 264.1215224 // RT 23.30921876",
						"MZ 284.1869613 // RT 241.953849",
						"MZ 372.9232556 // RT 27.98128537",
						"MZ 584.2670695 // RT 131.4255402",
						"mz 126.9069343 //RT 8.637330502",
						"mz 206.0458584 //RT 207.6729159"
					],
					"profileID": "MZ 264.1215224 // RT 23.30921876, MZ 284.1869613 // RT 241.953849, MZ 372.9232556 // RT 27.98128537, MZ 584.2670695 // RT 131.4255402, mz 126.9069343 //RT 8.637330502, mz 206.0458584 //RT 207.6729159, ",
					"picks": 3
				},
				{
					"features": [
						"MZ 264.1215224 // RT 23.30921876",
						"MZ 415.9645978 // RT 34.51465053",
						"mz 141.0917095 //RT 286.8086252",
						"mz 142.0657154 //RT 247.8825273"
					],
					"profileID": "MZ 264.1215224 // RT 23.30921876, MZ 415.9645978 // RT 34.51465053, mz 141.0917095 //RT 286.8086252, mz 142.0657154 //RT 247.8825273, ",
					"picks": 3
				},
				{
					"features": [
						"MZ 264.1215224 // RT 23.30921876",
						"MZ 372.9232556 // RT 27.98128537",
						"mz 239.99519 //RT 103.8639763",
						"mz 307.0279731 //RT 309.7271327"
					],
					"profileID": "MZ 264.1215224 // RT 23.30921876, MZ 372.9232556 // RT 27.98128537, mz 239.99519 //RT 103.8639763, mz 307.0279731 //RT 309.7271327, ",
					"picks": 3
				},
				{
					"features": [
						"MZ 238.003293 // RT 33.23679884",
						"MZ 264.1215224 // RT 23.30921876",
						"MZ 457.1559634 // RT 131.3064642",
						"mz 126.9069343 //RT 8.637330502",
						"mz 307.0279731 //RT 309.7271327",
						"mz 73.02849529 //RT 0.00599967"
					],
					"profileID": "MZ 238.003293 // RT 33.23679884, MZ 264.1215224 // RT 23.30921876, MZ 457.1559634 // RT 131.3064642, mz 126.9069343 //RT 8.637330502, mz 307.0279731 //RT 309.7271327, mz 73.02849529 //RT 0.00599967, ",
					"picks": 3
				},
				{
					"features": [
						"MZ 251.1374383 // RT 66.39697838",
						"MZ 264.1215224 // RT 23.30921876",
						"mz 220.0974593 //RT 313.0585731"
					],
					"profileID": "MZ 251.1374383 // RT 66.39697838, MZ 264.1215224 // RT 23.30921876, mz 220.0974593 //RT 313.0585731, ",
					"picks": 3
				},
				{
					"features": [
						"MZ 264.1215224 // RT 23.30921876",
						"MZ 332.0963401 // RT 23.39433456",
						"MZ 365.0463959 // RT 63.61843229",
						"MZ 372.9232556 // RT 27.98128537",
						"mz 126.9069343 //RT 8.637330502",
						"mz 206.0458584 //RT 207.6729159",
						"mz 232.0370222 //RT 302.956958",
						"mz 325.0948809 //RT 198.573545"
					],
					"profileID": "MZ 264.1215224 // RT 23.30921876, MZ 332.0963401 // RT 23.39433456, MZ 365.0463959 // RT 63.61843229, MZ 372.9232556 // RT 27.98128537, mz 126.9069343 //RT 8.637330502, mz 206.0458584 //RT 207.6729159, mz 232.0370222 //RT 302.956958, mz 325.0948809 //RT 198.573545, ",
					"picks": 3
				},
				{
					"features": [
						"MZ 264.1215224 // RT 23.30921876",
						"MZ 365.0463959 // RT 63.61843229",
						"MZ 372.9232556 // RT 27.98128537",
						"MZ 631.3465895 // RT 343.0206379",
						"mz 206.0458584 //RT 207.6729159",
						"mz 232.0370222 //RT 302.956958"
					],
					"profileID": "MZ 264.1215224 // RT 23.30921876, MZ 365.0463959 // RT 63.61843229, MZ 372.9232556 // RT 27.98128537, MZ 631.3465895 // RT 343.0206379, mz 206.0458584 //RT 207.6729159, mz 232.0370222 //RT 302.956958, ",
					"picks": 3
				},
				{
					"features": [
						"MZ 244.1552798 // RT 56.83217341",
						"MZ 264.1215224 // RT 23.30921876",
						"MZ 284.1869613 // RT 241.953849",
						"MZ 372.9232556 // RT 27.98128537",
						"MZ 375.1153219 // RT 2.261121688",
						"MZ 418.1330503 // RT 98.97344731",
						"MZ 94.06574518 // RT 83.70420464",
						"mz 232.0370222 //RT 302.956958",
						"mz 239.99519 //RT 103.8639763",
						"mz 307.0279731 //RT 309.7271327"
					],
					"profileID": "MZ 244.1552798 // RT 56.83217341, MZ 264.1215224 // RT 23.30921876, MZ 284.1869613 // RT 241.953849, MZ 372.9232556 // RT 27.98128537, MZ 375.1153219 // RT 2.261121688, MZ 418.1330503 // RT 98.97344731, MZ 94.06574518 // RT 83.70420464, mz 232.0370222 //RT 302.956958, mz 239.99519 //RT 103.8639763, mz 307.0279731 //RT 309.7271327, ",
					"picks": 2
				},
				{
					"features": [
						"MZ 264.1215224 // RT 23.30921876",
						"MZ 372.9232556 // RT 27.98128537",
						"mz 222.1132032 //RT 326.6518114"
					],
					"profileID": "MZ 264.1215224 // RT 23.30921876, MZ 372.9232556 // RT 27.98128537, mz 222.1132032 //RT 326.6518114, ",
					"picks": 2
				},
				{
					"features": [
						"MZ 264.1215224 // RT 23.30921876",
						"MZ 365.0463959 // RT 63.61843229",
						"MZ 372.9232556 // RT 27.98128537",
						"mz 126.9069343 //RT 8.637330502",
						"mz 187.0972355 //RT 66.65890112",
						"mz 206.0458584 //RT 207.6729159",
						"mz 325.0948809 //RT 198.573545"
					],
					"profileID": "MZ 264.1215224 // RT 23.30921876, MZ 365.0463959 // RT 63.61843229, MZ 372.9232556 // RT 27.98128537, mz 126.9069343 //RT 8.637330502, mz 187.0972355 //RT 66.65890112, mz 206.0458584 //RT 207.6729159, mz 325.0948809 //RT 198.573545, ",
					"picks": 2
				},
				{
					"features": [
						"MZ 264.1215224 // RT 23.30921876",
						"MZ 311.996924 // RT 141.4667774",
						"MZ 314.091539 // RT 122.3659439",
						"MZ 365.0463959 // RT 63.61843229",
						"mz 126.9069343 //RT 8.637330502",
						"mz 232.0370222 //RT 302.956958"
					],
					"profileID": "MZ 264.1215224 // RT 23.30921876, MZ 311.996924 // RT 141.4667774, MZ 314.091539 // RT 122.3659439, MZ 365.0463959 // RT 63.61843229, mz 126.9069343 //RT 8.637330502, mz 232.0370222 //RT 302.956958, ",
					"picks": 2
				},
				{
					"features": [
						"MZ 264.1215224 // RT 23.30921876",
						"MZ 372.9232556 // RT 27.98128537",
						"MZ 457.1559634 // RT 131.3064642",
						"mz 125.0967611 //RT 266.6393549",
						"mz 206.0458584 //RT 207.6729159"
					],
					"profileID": "MZ 264.1215224 // RT 23.30921876, MZ 372.9232556 // RT 27.98128537, MZ 457.1559634 // RT 131.3064642, mz 125.0967611 //RT 266.6393549, mz 206.0458584 //RT 207.6729159, ",
					"picks": 2
				},
				{
					"features": [
						"MZ 264.1215224 // RT 23.30921876",
						"mz 100.0031536 //RT 247.7813984",
						"mz 232.0370222 //RT 302.956958",
						"mz 311.9722409 //RT 7.177236383"
					],
					"profileID": "MZ 264.1215224 // RT 23.30921876, mz 100.0031536 //RT 247.7813984, mz 232.0370222 //RT 302.956958, mz 311.9722409 //RT 7.177236383, ",
					"picks": 2
				},
				{
					"features": [
						"MZ 264.1215224 // RT 23.30921876",
						"MZ 284.1869613 // RT 241.953849",
						"MZ 372.9232556 // RT 27.98128537",
						"MZ 94.06574518 // RT 83.70420464",
						"mz 232.0370222 //RT 302.956958",
						"mz 239.99519 //RT 103.8639763"
					],
					"profileID": "MZ 264.1215224 // RT 23.30921876, MZ 284.1869613 // RT 241.953849, MZ 372.9232556 // RT 27.98128537, MZ 94.06574518 // RT 83.70420464, mz 232.0370222 //RT 302.956958, mz 239.99519 //RT 103.8639763, ",
					"picks": 2
				},
				{
					"features": [
						"MZ 264.1215224 // RT 23.30921876",
						"MZ 365.0463959 // RT 63.61843229",
						"MZ 372.9232556 // RT 27.98128537",
						"MZ 94.06574518 // RT 83.70420464",
						"mz 125.0967611 //RT 266.6393549",
						"mz 206.0458584 //RT 207.6729159"
					],
					"profileID": "MZ 264.1215224 // RT 23.30921876, MZ 365.0463959 // RT 63.61843229, MZ 372.9232556 // RT 27.98128537, MZ 94.06574518 // RT 83.70420464, mz 125.0967611 //RT 266.6393549, mz 206.0458584 //RT 207.6729159, ",
					"picks": 2
				},
				{
					"features": [
						"MZ 264.1215224 // RT 23.30921876",
						"MZ 314.091539 // RT 122.3659439",
						"MZ 365.0463959 // RT 63.61843229",
						"MZ 372.9232556 // RT 27.98128537",
						"mz 126.9069343 //RT 8.637330502",
						"mz 187.0972355 //RT 66.65890112",
						"mz 206.0458584 //RT 207.6729159"
					],
					"profileID": "MZ 264.1215224 // RT 23.30921876, MZ 314.091539 // RT 122.3659439, MZ 365.0463959 // RT 63.61843229, MZ 372.9232556 // RT 27.98128537, mz 126.9069343 //RT 8.637330502, mz 187.0972355 //RT 66.65890112, mz 206.0458584 //RT 207.6729159, ",
					"picks": 2
				},
				{
					"features": [
						"MZ 264.1215224 // RT 23.30921876",
						"MZ 269.1280232 // RT 25.77123022",
						"MZ 332.0963401 // RT 23.39433456",
						"MZ 365.0463959 // RT 63.61843229",
						"MZ 372.9232556 // RT 27.98128537",
						"MZ 375.1153219 // RT 2.261121688",
						"mz 206.0458584 //RT 207.6729159"
					],
					"profileID": "MZ 264.1215224 // RT 23.30921876, MZ 269.1280232 // RT 25.77123022, MZ 332.0963401 // RT 23.39433456, MZ 365.0463959 // RT 63.61843229, MZ 372.9232556 // RT 27.98128537, MZ 375.1153219 // RT 2.261121688, mz 206.0458584 //RT 207.6729159, ",
					"picks": 2
				},
				{
					"features": [
						"MZ 264.1215224 // RT 23.30921876",
						"mz 126.9069343 //RT 8.637330502",
						"mz 243.0773345 //RT 247.723442",
						"mz 311.9722409 //RT 7.177236383"
					],
					"profileID": "MZ 264.1215224 // RT 23.30921876, mz 126.9069343 //RT 8.637330502, mz 243.0773345 //RT 247.723442, mz 311.9722409 //RT 7.177236383, ",
					"picks": 2
				},
				{
					"features": [
						"MZ 264.1215224 // RT 23.30921876",
						"MZ 314.091539 // RT 122.3659439",
						"mz 243.0773345 //RT 247.723442",
						"mz 311.9722409 //RT 7.177236383"
					],
					"profileID": "MZ 264.1215224 // RT 23.30921876, MZ 314.091539 // RT 122.3659439, mz 243.0773345 //RT 247.723442, mz 311.9722409 //RT 7.177236383, ",
					"picks": 2
				},
				{
					"features": [
						"MZ 264.1215224 // RT 23.30921876",
						"MZ 274.0931388 // RT 132.7231618",
						"MZ 284.1869613 // RT 241.953849",
						"MZ 372.9232556 // RT 27.98128537",
						"mz 187.0972355 //RT 66.65890112",
						"mz 239.99519 //RT 103.8639763"
					],
					"profileID": "MZ 264.1215224 // RT 23.30921876, MZ 274.0931388 // RT 132.7231618, MZ 284.1869613 // RT 241.953849, MZ 372.9232556 // RT 27.98128537, mz 187.0972355 //RT 66.65890112, mz 239.99519 //RT 103.8639763, ",
					"picks": 2
				},
				{
					"features": [
						"MZ 264.1215224 // RT 23.30921876",
						"MZ 317.1796167 // RT 154.6383253",
						"MZ 365.0463959 // RT 63.61843229",
						"MZ 372.9232556 // RT 27.98128537",
						"MZ 396.1502435 // RT 96.88806362",
						"mz 126.9069343 //RT 8.637330502",
						"mz 206.0458584 //RT 207.6729159",
						"mz 307.0279731 //RT 309.7271327"
					],
					"profileID": "MZ 264.1215224 // RT 23.30921876, MZ 317.1796167 // RT 154.6383253, MZ 365.0463959 // RT 63.61843229, MZ 372.9232556 // RT 27.98128537, MZ 396.1502435 // RT 96.88806362, mz 126.9069343 //RT 8.637330502, mz 206.0458584 //RT 207.6729159, mz 307.0279731 //RT 309.7271327, ",
					"picks": 2
				},
				{
					"features": [
						"MZ 238.003293 // RT 33.23679884",
						"MZ 264.1215224 // RT 23.30921876",
						"mz 100.0031536 //RT 247.7813984",
						"mz 141.0917095 //RT 286.8086252"
					],
					"profileID": "MZ 238.003293 // RT 33.23679884, MZ 264.1215224 // RT 23.30921876, mz 100.0031536 //RT 247.7813984, mz 141.0917095 //RT 286.8086252, ",
					"picks": 2
				},
				{
					"features": [
						"MZ 264.1215224 // RT 23.30921876",
						"MZ 422.2140079 // RT 131.2977363",
						"MZ 444.991422 // RT 33.78759494",
						"mz 126.9069343 //RT 8.637330502",
						"mz 169.1228228 //RT 329.9124261",
						"mz 232.0370222 //RT 302.956958"
					],
					"profileID": "MZ 264.1215224 // RT 23.30921876, MZ 422.2140079 // RT 131.2977363, MZ 444.991422 // RT 33.78759494, mz 126.9069343 //RT 8.637330502, mz 169.1228228 //RT 329.9124261, mz 232.0370222 //RT 302.956958, ",
					"picks": 2
				},
				{
					"features": [
						"MZ 264.1215224 // RT 23.30921876",
						"MZ 365.0463959 // RT 63.61843229",
						"MZ 372.9232556 // RT 27.98128537",
						"MZ 418.1330503 // RT 98.97344731",
						"mz 126.9069343 //RT 8.637330502",
						"mz 206.0458584 //RT 207.6729159"
					],
					"profileID": "MZ 264.1215224 // RT 23.30921876, MZ 365.0463959 // RT 63.61843229, MZ 372.9232556 // RT 27.98128537, MZ 418.1330503 // RT 98.97344731, mz 126.9069343 //RT 8.637330502, mz 206.0458584 //RT 207.6729159, ",
					"picks": 2
				},
				{
					"features": [
						"MZ 264.1215224 // RT 23.30921876",
						"MZ 311.996924 // RT 141.4667774",
						"MZ 314.091539 // RT 122.3659439",
						"MZ 365.0463959 // RT 63.61843229",
						"mz 126.9069343 //RT 8.637330502"
					],
					"profileID": "MZ 264.1215224 // RT 23.30921876, MZ 311.996924 // RT 141.4667774, MZ 314.091539 // RT 122.3659439, MZ 365.0463959 // RT 63.61843229, mz 126.9069343 //RT 8.637330502, ",
					"picks": 2
				},
				{
					"features": [
						"MZ 264.1215224 // RT 23.30921876",
						"MZ 284.1869613 // RT 241.953849",
						"MZ 313.1340303 // RT 113.9095759",
						"MZ 372.9232556 // RT 27.98128537",
						"mz 239.99519 //RT 103.8639763"
					],
					"profileID": "MZ 264.1215224 // RT 23.30921876, MZ 284.1869613 // RT 241.953849, MZ 313.1340303 // RT 113.9095759, MZ 372.9232556 // RT 27.98128537, mz 239.99519 //RT 103.8639763, ",
					"picks": 2
				},
				{
					"features": [
						"MZ 251.1374383 // RT 66.39697838",
						"MZ 264.1215224 // RT 23.30921876",
						"MZ 269.1280232 // RT 25.77123022",
						"MZ 375.1153219 // RT 2.261121688",
						"mz 232.0370222 //RT 302.956958"
					],
					"profileID": "MZ 251.1374383 // RT 66.39697838, MZ 264.1215224 // RT 23.30921876, MZ 269.1280232 // RT 25.77123022, MZ 375.1153219 // RT 2.261121688, mz 232.0370222 //RT 302.956958, ",
					"picks": 2
				},
				{
					"features": [
						"MZ 264.1215224 // RT 23.30921876",
						"mz 206.0458584 //RT 207.6729159",
						"mz 311.9722409 //RT 7.177236383"
					],
					"profileID": "MZ 264.1215224 // RT 23.30921876, mz 206.0458584 //RT 207.6729159, mz 311.9722409 //RT 7.177236383, ",
					"picks": 2
				},
				{
					"features": [
						"MZ 264.1215224 // RT 23.30921876",
						"mz 125.0967611 //RT 266.6393549",
						"mz 126.9069343 //RT 8.637330502",
						"mz 142.0657154 //RT 247.8825273",
						"mz 232.0370222 //RT 302.956958",
						"mz 311.9722409 //RT 7.177236383"
					],
					"profileID": "MZ 264.1215224 // RT 23.30921876, mz 125.0967611 //RT 266.6393549, mz 126.9069343 //RT 8.637330502, mz 142.0657154 //RT 247.8825273, mz 232.0370222 //RT 302.956958, mz 311.9722409 //RT 7.177236383, ",
					"picks": 2
				},
				{
					"features": [
						"MZ 264.1215224 // RT 23.30921876",
						"MZ 311.996924 // RT 141.4667774",
						"mz 406.0326611 //RT 28.0647121"
					],
					"profileID": "MZ 264.1215224 // RT 23.30921876, MZ 311.996924 // RT 141.4667774, mz 406.0326611 //RT 28.0647121, ",
					"picks": 2
				},
				{
					"features": [
						"MZ 238.003293 // RT 33.23679884",
						"MZ 243.1004849 // RT 3.745031639",
						"MZ 264.1215224 // RT 23.30921876",
						"MZ 269.1269739 // RT 147.9306459",
						"mz 220.0974593 //RT 313.0585731",
						"mz 307.0279731 //RT 309.7271327"
					],
					"profileID": "MZ 238.003293 // RT 33.23679884, MZ 243.1004849 // RT 3.745031639, MZ 264.1215224 // RT 23.30921876, MZ 269.1269739 // RT 147.9306459, mz 220.0974593 //RT 313.0585731, mz 307.0279731 //RT 309.7271327, ",
					"picks": 2
				},
				{
					"features": [
						"MZ 264.1215224 // RT 23.30921876",
						"MZ 286.201986 // RT 284.740301",
						"mz 311.9722409 //RT 7.177236383"
					],
					"profileID": "MZ 264.1215224 // RT 23.30921876, MZ 286.201986 // RT 284.740301, mz 311.9722409 //RT 7.177236383, ",
					"picks": 2
				},
				{
					"features": [
						"MZ 264.1215224 // RT 23.30921876",
						"MZ 372.9232556 // RT 27.98128537",
						"MZ 396.1502435 // RT 96.88806362",
						"mz 126.9069343 //RT 8.637330502",
						"mz 206.0458584 //RT 207.6729159",
						"mz 307.0279731 //RT 309.7271327"
					],
					"profileID": "MZ 264.1215224 // RT 23.30921876, MZ 372.9232556 // RT 27.98128537, MZ 396.1502435 // RT 96.88806362, mz 126.9069343 //RT 8.637330502, mz 206.0458584 //RT 207.6729159, mz 307.0279731 //RT 309.7271327, ",
					"picks": 2
				},
				{
					"features": [
						"MZ 264.1215224 // RT 23.30921876",
						"MZ 332.0963401 // RT 23.39433456",
						"MZ 365.0463959 // RT 63.61843229",
						"MZ 372.9232556 // RT 27.98128537",
						"mz 187.0972355 //RT 66.65890112",
						"mz 206.0458584 //RT 207.6729159"
					],
					"profileID": "MZ 264.1215224 // RT 23.30921876, MZ 332.0963401 // RT 23.39433456, MZ 365.0463959 // RT 63.61843229, MZ 372.9232556 // RT 27.98128537, mz 187.0972355 //RT 66.65890112, mz 206.0458584 //RT 207.6729159, ",
					"picks": 2
				},
				{
					"features": [
						"MZ 264.1215224 // RT 23.30921876",
						"MZ 365.0463959 // RT 63.61843229",
						"MZ 584.2670695 // RT 131.4255402",
						"mz 126.9069343 //RT 8.637330502",
						"mz 141.0917095 //RT 286.8086252",
						"mz 142.0657154 //RT 247.8825273",
						"mz 232.0370222 //RT 302.956958",
						"mz 307.0279731 //RT 309.7271327",
						"mz 311.9722409 //RT 7.177236383"
					],
					"profileID": "MZ 264.1215224 // RT 23.30921876, MZ 365.0463959 // RT 63.61843229, MZ 584.2670695 // RT 131.4255402, mz 126.9069343 //RT 8.637330502, mz 141.0917095 //RT 286.8086252, mz 142.0657154 //RT 247.8825273, mz 232.0370222 //RT 302.956958, mz 307.0279731 //RT 309.7271327, mz 311.9722409 //RT 7.177236383, ",
					"picks": 2
				},
				{
					"features": [
						"MZ 238.003293 // RT 33.23679884",
						"MZ 264.1215224 // RT 23.30921876",
						"MZ 457.6584058 // RT 1.479131646",
						"mz 307.0279731 //RT 309.7271327",
						"mz 73.02849529 //RT 0.00599967"
					],
					"profileID": "MZ 238.003293 // RT 33.23679884, MZ 264.1215224 // RT 23.30921876, MZ 457.6584058 // RT 1.479131646, mz 307.0279731 //RT 309.7271327, mz 73.02849529 //RT 0.00599967, ",
					"picks": 2
				},
				{
					"features": [
						"MZ 193.098677 // RT 26.13727811",
						"MZ 264.1215224 // RT 23.30921876",
						"MZ 284.1869613 // RT 241.953849",
						"MZ 291.1642398 // RT 109.6047932",
						"MZ 308.1545914 // RT 279.8006003",
						"mz 126.9069343 //RT 8.637330502",
						"mz 142.0657154 //RT 247.8825273",
						"mz 307.0279731 //RT 309.7271327",
						"mz 311.9722409 //RT 7.177236383",
						"mz 325.0948809 //RT 198.573545"
					],
					"profileID": "MZ 193.098677 // RT 26.13727811, MZ 264.1215224 // RT 23.30921876, MZ 284.1869613 // RT 241.953849, MZ 291.1642398 // RT 109.6047932, MZ 308.1545914 // RT 279.8006003, mz 126.9069343 //RT 8.637330502, mz 142.0657154 //RT 247.8825273, mz 307.0279731 //RT 309.7271327, mz 311.9722409 //RT 7.177236383, mz 325.0948809 //RT 198.573545, ",
					"picks": 2
				},
				{
					"features": [
						"MZ 264.1215224 // RT 23.30921876",
						"MZ 314.091539 // RT 122.3659439",
						"MZ 332.0963401 // RT 23.39433456",
						"MZ 365.0463959 // RT 63.61843229",
						"MZ 372.9232556 // RT 27.98128537",
						"mz 126.9069343 //RT 8.637330502",
						"mz 187.0972355 //RT 66.65890112",
						"mz 206.0458584 //RT 207.6729159",
						"mz 232.0370222 //RT 302.956958",
						"mz 325.0948809 //RT 198.573545"
					],
					"profileID": "MZ 264.1215224 // RT 23.30921876, MZ 314.091539 // RT 122.3659439, MZ 332.0963401 // RT 23.39433456, MZ 365.0463959 // RT 63.61843229, MZ 372.9232556 // RT 27.98128537, mz 126.9069343 //RT 8.637330502, mz 187.0972355 //RT 66.65890112, mz 206.0458584 //RT 207.6729159, mz 232.0370222 //RT 302.956958, mz 325.0948809 //RT 198.573545, ",
					"picks": 2
				},
				{
					"features": [
						"MZ 251.1374383 // RT 66.39697838",
						"MZ 264.1215224 // RT 23.30921876",
						"MZ 415.9645978 // RT 34.51465053",
						"mz 126.9069343 //RT 8.637330502"
					],
					"profileID": "MZ 251.1374383 // RT 66.39697838, MZ 264.1215224 // RT 23.30921876, MZ 415.9645978 // RT 34.51465053, mz 126.9069343 //RT 8.637330502, ",
					"picks": 2
				},
				{
					"features": [
						"MZ 264.1215224 // RT 23.30921876",
						"MZ 284.1869613 // RT 241.953849",
						"MZ 372.9232556 // RT 27.98128537",
						"MZ 418.1330503 // RT 98.97344731",
						"mz 239.99519 //RT 103.8639763"
					],
					"profileID": "MZ 264.1215224 // RT 23.30921876, MZ 284.1869613 // RT 241.953849, MZ 372.9232556 // RT 27.98128537, MZ 418.1330503 // RT 98.97344731, mz 239.99519 //RT 103.8639763, ",
					"picks": 2
				},
				{
					"features": [
						"MZ 238.003293 // RT 33.23679884",
						"MZ 264.1215224 // RT 23.30921876",
						"mz 117.0552304 //RT 90.5310804"
					],
					"profileID": "MZ 238.003293 // RT 33.23679884, MZ 264.1215224 // RT 23.30921876, mz 117.0552304 //RT 90.5310804, ",
					"picks": 2
				},
				{
					"features": [
						"MZ 264.1215224 // RT 23.30921876",
						"MZ 415.9645978 // RT 34.51465053",
						"mz 100.0031536 //RT 247.7813984",
						"mz 126.9069343 //RT 8.637330502",
						"mz 232.0370222 //RT 302.956958",
						"mz 307.0279731 //RT 309.7271327"
					],
					"profileID": "MZ 264.1215224 // RT 23.30921876, MZ 415.9645978 // RT 34.51465053, mz 100.0031536 //RT 247.7813984, mz 126.9069343 //RT 8.637330502, mz 232.0370222 //RT 302.956958, mz 307.0279731 //RT 309.7271327, ",
					"picks": 2
				},
				{
					"features": [
						"MZ 264.1215224 // RT 23.30921876",
						"MZ 286.201986 // RT 284.740301",
						"MZ 365.0463959 // RT 63.61843229",
						"MZ 372.9232556 // RT 27.98128537",
						"MZ 584.2670695 // RT 131.4255402",
						"mz 126.9069343 //RT 8.637330502",
						"mz 206.0458584 //RT 207.6729159"
					],
					"profileID": "MZ 264.1215224 // RT 23.30921876, MZ 286.201986 // RT 284.740301, MZ 365.0463959 // RT 63.61843229, MZ 372.9232556 // RT 27.98128537, MZ 584.2670695 // RT 131.4255402, mz 126.9069343 //RT 8.637330502, mz 206.0458584 //RT 207.6729159, ",
					"picks": 2
				},
				{
					"features": [
						"MZ 251.1374383 // RT 66.39697838",
						"MZ 264.1215224 // RT 23.30921876",
						"MZ 284.1869613 // RT 241.953849",
						"MZ 486.2571336 // RT 125.0351305",
						"mz 232.0370222 //RT 302.956958",
						"mz 307.0279731 //RT 309.7271327"
					],
					"profileID": "MZ 251.1374383 // RT 66.39697838, MZ 264.1215224 // RT 23.30921876, MZ 284.1869613 // RT 241.953849, MZ 486.2571336 // RT 125.0351305, mz 232.0370222 //RT 302.956958, mz 307.0279731 //RT 309.7271327, ",
					"picks": 2
				},
				{
					"features": [
						"MZ 264.1215224 // RT 23.30921876",
						"MZ 372.9232556 // RT 27.98128537",
						"MZ 584.2670695 // RT 131.4255402",
						"mz 125.0967611 //RT 266.6393549",
						"mz 206.0458584 //RT 207.6729159"
					],
					"profileID": "MZ 264.1215224 // RT 23.30921876, MZ 372.9232556 // RT 27.98128537, MZ 584.2670695 // RT 131.4255402, mz 125.0967611 //RT 266.6393549, mz 206.0458584 //RT 207.6729159, ",
					"picks": 2
				},
				{
					"features": [
						"MZ 264.1215224 // RT 23.30921876",
						"mz 126.9069343 //RT 8.637330502",
						"mz 142.0657154 //RT 247.8825273",
						"mz 232.0370222 //RT 302.956958",
						"mz 307.0279731 //RT 309.7271327",
						"mz 311.9722409 //RT 7.177236383",
						"mz 394.1346994 //RT 95.62962505"
					],
					"profileID": "MZ 264.1215224 // RT 23.30921876, mz 126.9069343 //RT 8.637330502, mz 142.0657154 //RT 247.8825273, mz 232.0370222 //RT 302.956958, mz 307.0279731 //RT 309.7271327, mz 311.9722409 //RT 7.177236383, mz 394.1346994 //RT 95.62962505, ",
					"picks": 2
				},
				{
					"features": [
						"MZ 264.1215224 // RT 23.30921876",
						"MZ 314.091539 // RT 122.3659439",
						"MZ 372.9232556 // RT 27.98128537",
						"MZ 584.2670695 // RT 131.4255402",
						"mz 126.9069343 //RT 8.637330502",
						"mz 206.0458584 //RT 207.6729159",
						"mz 208.0646181 //RT 94.75749426",
						"mz 232.0370222 //RT 302.956958",
						"mz 307.0279731 //RT 309.7271327",
						"mz 325.0948809 //RT 198.573545"
					],
					"profileID": "MZ 264.1215224 // RT 23.30921876, MZ 314.091539 // RT 122.3659439, MZ 372.9232556 // RT 27.98128537, MZ 584.2670695 // RT 131.4255402, mz 126.9069343 //RT 8.637330502, mz 206.0458584 //RT 207.6729159, mz 208.0646181 //RT 94.75749426, mz 232.0370222 //RT 302.956958, mz 307.0279731 //RT 309.7271327, mz 325.0948809 //RT 198.573545, ",
					"picks": 2
				},
				{
					"features": [
						"MZ 251.1374383 // RT 66.39697838",
						"MZ 264.1215224 // RT 23.30921876",
						"MZ 269.0603879 // RT 147.2764166",
						"mz 126.9069343 //RT 8.637330502",
						"mz 307.0279731 //RT 309.7271327"
					],
					"profileID": "MZ 251.1374383 // RT 66.39697838, MZ 264.1215224 // RT 23.30921876, MZ 269.0603879 // RT 147.2764166, mz 126.9069343 //RT 8.637330502, mz 307.0279731 //RT 309.7271327, ",
					"picks": 2
				},
				{
					"features": [
						"MZ 264.1215224 // RT 23.30921876",
						"MZ 365.0463959 // RT 63.61843229",
						"MZ 372.9232556 // RT 27.98128537",
						"MZ 396.1502435 // RT 96.88806362",
						"MZ 457.6584058 // RT 1.479131646",
						"mz 126.9069343 //RT 8.637330502",
						"mz 206.0458584 //RT 207.6729159",
						"mz 245.0927751 //RT 245.0846723",
						"mz 307.0279731 //RT 309.7271327"
					],
					"profileID": "MZ 264.1215224 // RT 23.30921876, MZ 365.0463959 // RT 63.61843229, MZ 372.9232556 // RT 27.98128537, MZ 396.1502435 // RT 96.88806362, MZ 457.6584058 // RT 1.479131646, mz 126.9069343 //RT 8.637330502, mz 206.0458584 //RT 207.6729159, mz 245.0927751 //RT 245.0846723, mz 307.0279731 //RT 309.7271327, ",
					"picks": 2
				},
				{
					"features": [
						"MZ 264.1215224 // RT 23.30921876",
						"mz 142.0657154 //RT 247.8825273",
						"mz 232.0370222 //RT 302.956958",
						"mz 311.9722409 //RT 7.177236383"
					],
					"profileID": "MZ 264.1215224 // RT 23.30921876, mz 142.0657154 //RT 247.8825273, mz 232.0370222 //RT 302.956958, mz 311.9722409 //RT 7.177236383, ",
					"picks": 2
				},
				{
					"features": [
						"MZ 264.1215224 // RT 23.30921876",
						"mz 311.9722409 //RT 7.177236383"
					],
					"profileID": "MZ 264.1215224 // RT 23.30921876, mz 311.9722409 //RT 7.177236383, ",
					"picks": 2
				},
				{
					"features": [
						"MZ 238.003293 // RT 33.23679884",
						"MZ 264.1215224 // RT 23.30921876",
						"MZ 314.091539 // RT 122.3659439",
						"MZ 317.1796167 // RT 154.6383253",
						"MZ 457.1559634 // RT 131.3064642",
						"mz 126.9069343 //RT 8.637330502",
						"mz 141.0917095 //RT 286.8086252",
						"mz 232.0370222 //RT 302.956958",
						"mz 307.0279731 //RT 309.7271327",
						"mz 73.02849529 //RT 0.00599967"
					],
					"profileID": "MZ 238.003293 // RT 33.23679884, MZ 264.1215224 // RT 23.30921876, MZ 314.091539 // RT 122.3659439, MZ 317.1796167 // RT 154.6383253, MZ 457.1559634 // RT 131.3064642, mz 126.9069343 //RT 8.637330502, mz 141.0917095 //RT 286.8086252, mz 232.0370222 //RT 302.956958, mz 307.0279731 //RT 309.7271327, mz 73.02849529 //RT 0.00599967, ",
					"picks": 2
				},
				{
					"features": [
						"MZ 264.1215224 // RT 23.30921876",
						"MZ 291.1642398 // RT 109.6047932",
						"mz 142.0657154 //RT 247.8825273",
						"mz 311.9722409 //RT 7.177236383"
					],
					"profileID": "MZ 264.1215224 // RT 23.30921876, MZ 291.1642398 // RT 109.6047932, mz 142.0657154 //RT 247.8825273, mz 311.9722409 //RT 7.177236383, ",
					"picks": 2
				},
				{
					"features": [
						"MZ 264.1215224 // RT 23.30921876",
						"MZ 415.9645978 // RT 34.51465053",
						"mz 141.0917095 //RT 286.8086252",
						"mz 142.0657154 //RT 247.8825273",
						"mz 307.0279731 //RT 309.7271327",
						"mz 394.1346994 //RT 95.62962505"
					],
					"profileID": "MZ 264.1215224 // RT 23.30921876, MZ 415.9645978 // RT 34.51465053, mz 141.0917095 //RT 286.8086252, mz 142.0657154 //RT 247.8825273, mz 307.0279731 //RT 309.7271327, mz 394.1346994 //RT 95.62962505, ",
					"picks": 2
				},
				{
					"features": [
						"MZ 251.1374383 // RT 66.39697838",
						"MZ 264.1215224 // RT 23.30921876",
						"MZ 269.1269739 // RT 147.9306459"
					],
					"profileID": "MZ 251.1374383 // RT 66.39697838, MZ 264.1215224 // RT 23.30921876, MZ 269.1269739 // RT 147.9306459, ",
					"picks": 2
				},
				{
					"features": [
						"MZ 264.1215224 // RT 23.30921876",
						"MZ 372.9232556 // RT 27.98128537",
						"mz 307.0279731 //RT 309.7271327"
					],
					"profileID": "MZ 264.1215224 // RT 23.30921876, MZ 372.9232556 // RT 27.98128537, mz 307.0279731 //RT 309.7271327, ",
					"picks": 2
				},
				{
					"features": [
						"MZ 193.098677 // RT 26.13727811",
						"MZ 238.003293 // RT 33.23679884",
						"MZ 243.1004849 // RT 3.745031639",
						"MZ 264.1215224 // RT 23.30921876",
						"MZ 269.0603879 // RT 147.2764166",
						"MZ 314.091539 // RT 122.3659439",
						"MZ 365.0463959 // RT 63.61843229",
						"MZ 375.1153219 // RT 2.261121688",
						"mz 126.9069343 //RT 8.637330502",
						"mz 141.0917095 //RT 286.8086252",
						"mz 220.0974593 //RT 313.0585731",
						"mz 232.0370222 //RT 302.956958",
						"mz 307.0279731 //RT 309.7271327",
						"mz 325.0948809 //RT 198.573545"
					],
					"profileID": "MZ 193.098677 // RT 26.13727811, MZ 238.003293 // RT 33.23679884, MZ 243.1004849 // RT 3.745031639, MZ 264.1215224 // RT 23.30921876, MZ 269.0603879 // RT 147.2764166, MZ 314.091539 // RT 122.3659439, MZ 365.0463959 // RT 63.61843229, MZ 375.1153219 // RT 2.261121688, mz 126.9069343 //RT 8.637330502, mz 141.0917095 //RT 286.8086252, mz 220.0974593 //RT 313.0585731, mz 232.0370222 //RT 302.956958, mz 307.0279731 //RT 309.7271327, mz 325.0948809 //RT 198.573545, ",
					"picks": 2
				},
				{
					"features": [
						"MZ 264.1215224 // RT 23.30921876",
						"MZ 311.996924 // RT 141.4667774",
						"MZ 365.0463959 // RT 63.61843229",
						"mz 126.9069343 //RT 8.637330502",
						"mz 232.0370222 //RT 302.956958"
					],
					"profileID": "MZ 264.1215224 // RT 23.30921876, MZ 311.996924 // RT 141.4667774, MZ 365.0463959 // RT 63.61843229, mz 126.9069343 //RT 8.637330502, mz 232.0370222 //RT 302.956958, ",
					"picks": 2
				},
				{
					"features": [
						"MZ 264.1215224 // RT 23.30921876",
						"MZ 372.9232556 // RT 27.98128537",
						"MZ 396.1502435 // RT 96.88806362",
						"mz 126.9069343 //RT 8.637330502",
						"mz 206.0458584 //RT 207.6729159"
					],
					"profileID": "MZ 264.1215224 // RT 23.30921876, MZ 372.9232556 // RT 27.98128537, MZ 396.1502435 // RT 96.88806362, mz 126.9069343 //RT 8.637330502, mz 206.0458584 //RT 207.6729159, ",
					"picks": 2
				},
				{
					"features": [
						"MZ 238.003293 // RT 33.23679884",
						"MZ 264.1215224 // RT 23.30921876",
						"MZ 375.1153219 // RT 2.261121688",
						"mz 232.0370222 //RT 302.956958",
						"mz 307.0279731 //RT 309.7271327",
						"mz 73.02849529 //RT 0.00599967"
					],
					"profileID": "MZ 238.003293 // RT 33.23679884, MZ 264.1215224 // RT 23.30921876, MZ 375.1153219 // RT 2.261121688, mz 232.0370222 //RT 302.956958, mz 307.0279731 //RT 309.7271327, mz 73.02849529 //RT 0.00599967, ",
					"picks": 2
				},
				{
					"features": [
						"MZ 264.1215224 // RT 23.30921876",
						"MZ 269.0603879 // RT 147.2764166",
						"MZ 542.9586941 // RT 34.39494134"
					],
					"profileID": "MZ 264.1215224 // RT 23.30921876, MZ 269.0603879 // RT 147.2764166, MZ 542.9586941 // RT 34.39494134, ",
					"picks": 2
				},
				{
					"features": [
						"MZ 238.003293 // RT 33.23679884",
						"MZ 264.1215224 // RT 23.30921876",
						"MZ 269.1280232 // RT 25.77123022",
						"mz 307.0279731 //RT 309.7271327"
					],
					"profileID": "MZ 238.003293 // RT 33.23679884, MZ 264.1215224 // RT 23.30921876, MZ 269.1280232 // RT 25.77123022, mz 307.0279731 //RT 309.7271327, ",
					"picks": 2
				},
				{
					"features": [
						"MZ 264.1215224 // RT 23.30921876",
						"mz 126.9069343 //RT 8.637330502",
						"mz 232.0370222 //RT 302.956958",
						"mz 243.0773345 //RT 247.723442",
						"mz 307.0279731 //RT 309.7271327",
						"mz 311.9722409 //RT 7.177236383"
					],
					"profileID": "MZ 264.1215224 // RT 23.30921876, mz 126.9069343 //RT 8.637330502, mz 232.0370222 //RT 302.956958, mz 243.0773345 //RT 247.723442, mz 307.0279731 //RT 309.7271327, mz 311.9722409 //RT 7.177236383, ",
					"picks": 2
				},
				{
					"features": [
						"MZ 264.1215224 // RT 23.30921876",
						"MZ 332.0963401 // RT 23.39433456",
						"MZ 365.0463959 // RT 63.61843229",
						"MZ 372.9232556 // RT 27.98128537",
						"mz 126.9069343 //RT 8.637330502",
						"mz 206.0458584 //RT 207.6729159"
					],
					"profileID": "MZ 264.1215224 // RT 23.30921876, MZ 332.0963401 // RT 23.39433456, MZ 365.0463959 // RT 63.61843229, MZ 372.9232556 // RT 27.98128537, mz 126.9069343 //RT 8.637330502, mz 206.0458584 //RT 207.6729159, ",
					"picks": 2
				},
				{
					"features": [
						"MZ 243.1004849 // RT 3.745031639",
						"MZ 264.1215224 // RT 23.30921876",
						"MZ 365.0463959 // RT 63.61843229",
						"MZ 372.9232556 // RT 27.98128537",
						"mz 206.0458584 //RT 207.6729159",
						"mz 325.0948809 //RT 198.573545"
					],
					"profileID": "MZ 243.1004849 // RT 3.745031639, MZ 264.1215224 // RT 23.30921876, MZ 365.0463959 // RT 63.61843229, MZ 372.9232556 // RT 27.98128537, mz 206.0458584 //RT 207.6729159, mz 325.0948809 //RT 198.573545, ",
					"picks": 2
				},
				{
					"features": [
						"MZ 264.1215224 // RT 23.30921876",
						"MZ 372.9232556 // RT 27.98128537",
						"mz 206.0458584 //RT 207.6729159"
					],
					"profileID": "MZ 264.1215224 // RT 23.30921876, MZ 372.9232556 // RT 27.98128537, mz 206.0458584 //RT 207.6729159, ",
					"picks": 2
				},
				{
					"features": [
						"MZ 264.1215224 // RT 23.30921876",
						"MZ 291.1642398 // RT 109.6047932",
						"MZ 372.9232556 // RT 27.98128537",
						"mz 100.0031536 //RT 247.7813984",
						"mz 126.9069343 //RT 8.637330502",
						"mz 141.0917095 //RT 286.8086252",
						"mz 325.0948809 //RT 198.573545"
					],
					"profileID": "MZ 264.1215224 // RT 23.30921876, MZ 291.1642398 // RT 109.6047932, MZ 372.9232556 // RT 27.98128537, mz 100.0031536 //RT 247.7813984, mz 126.9069343 //RT 8.637330502, mz 141.0917095 //RT 286.8086252, mz 325.0948809 //RT 198.573545, ",
					"picks": 2
				},
				{
					"features": [
						"MZ 243.1004849 // RT 3.745031639",
						"MZ 264.1215224 // RT 23.30921876",
						"MZ 291.1642398 // RT 109.6047932",
						"MZ 444.991422 // RT 33.78759494",
						"mz 169.1228228 //RT 329.9124261",
						"mz 232.0370222 //RT 302.956958"
					],
					"profileID": "MZ 243.1004849 // RT 3.745031639, MZ 264.1215224 // RT 23.30921876, MZ 291.1642398 // RT 109.6047932, MZ 444.991422 // RT 33.78759494, mz 169.1228228 //RT 329.9124261, mz 232.0370222 //RT 302.956958, ",
					"picks": 2
				},
				{
					"features": [
						"MZ 264.1215224 // RT 23.30921876",
						"mz 141.0917095 //RT 286.8086252",
						"mz 142.0657154 //RT 247.8825273",
						"mz 232.0370222 //RT 302.956958",
						"mz 307.0279731 //RT 309.7271327",
						"mz 311.9722409 //RT 7.177236383"
					],
					"profileID": "MZ 264.1215224 // RT 23.30921876, mz 141.0917095 //RT 286.8086252, mz 142.0657154 //RT 247.8825273, mz 232.0370222 //RT 302.956958, mz 307.0279731 //RT 309.7271327, mz 311.9722409 //RT 7.177236383, ",
					"picks": 2
				},
				{
					"features": [
						"MZ 264.1215224 // RT 23.30921876",
						"MZ 365.0463959 // RT 63.61843229",
						"MZ 372.9232556 // RT 27.98128537",
						"MZ 418.1330503 // RT 98.97344731",
						"mz 126.9069343 //RT 8.637330502",
						"mz 206.0458584 //RT 207.6729159",
						"mz 239.99519 //RT 103.8639763",
						"mz 307.0279731 //RT 309.7271327",
						"mz 308.0984878 //RT 18.92752141"
					],
					"profileID": "MZ 264.1215224 // RT 23.30921876, MZ 365.0463959 // RT 63.61843229, MZ 372.9232556 // RT 27.98128537, MZ 418.1330503 // RT 98.97344731, mz 126.9069343 //RT 8.637330502, mz 206.0458584 //RT 207.6729159, mz 239.99519 //RT 103.8639763, mz 307.0279731 //RT 309.7271327, mz 308.0984878 //RT 18.92752141, ",
					"picks": 2
				},
				{
					"features": [
						"MZ 238.003293 // RT 33.23679884",
						"MZ 264.1215224 // RT 23.30921876",
						"mz 141.0917095 //RT 286.8086252",
						"mz 232.0370222 //RT 302.956958",
						"mz 307.0279731 //RT 309.7271327"
					],
					"profileID": "MZ 238.003293 // RT 33.23679884, MZ 264.1215224 // RT 23.30921876, mz 141.0917095 //RT 286.8086252, mz 232.0370222 //RT 302.956958, mz 307.0279731 //RT 309.7271327, ",
					"picks": 2
				},
				{
					"features": [
						"MZ 264.1215224 // RT 23.30921876",
						"MZ 372.9232556 // RT 27.98128537",
						"mz 142.0657154 //RT 247.8825273"
					],
					"profileID": "MZ 264.1215224 // RT 23.30921876, MZ 372.9232556 // RT 27.98128537, mz 142.0657154 //RT 247.8825273, ",
					"picks": 2
				},
				{
					"features": [
						"MZ 264.1215224 // RT 23.30921876",
						"MZ 284.1869613 // RT 241.953849",
						"MZ 314.091539 // RT 122.3659439",
						"MZ 372.9232556 // RT 27.98128537",
						"mz 239.99519 //RT 103.8639763",
						"mz 307.0279731 //RT 309.7271327"
					],
					"profileID": "MZ 264.1215224 // RT 23.30921876, MZ 284.1869613 // RT 241.953849, MZ 314.091539 // RT 122.3659439, MZ 372.9232556 // RT 27.98128537, mz 239.99519 //RT 103.8639763, mz 307.0279731 //RT 309.7271327, ",
					"picks": 2
				},
				{
					"features": [
						"MZ 264.1215224 // RT 23.30921876",
						"MZ 444.991422 // RT 33.78759494",
						"mz 239.99519 //RT 103.8639763",
						"mz 307.0279731 //RT 309.7271327"
					],
					"profileID": "MZ 264.1215224 // RT 23.30921876, MZ 444.991422 // RT 33.78759494, mz 239.99519 //RT 103.8639763, mz 307.0279731 //RT 309.7271327, ",
					"picks": 2
				},
				{
					"features": [
						"MZ 264.1215224 // RT 23.30921876",
						"MZ 423.0084949 // RT 33.91615407",
						"mz 126.9069343 //RT 8.637330502",
						"mz 206.0458584 //RT 207.6729159",
						"mz 307.0279731 //RT 309.7271327"
					],
					"profileID": "MZ 264.1215224 // RT 23.30921876, MZ 423.0084949 // RT 33.91615407, mz 126.9069343 //RT 8.637330502, mz 206.0458584 //RT 207.6729159, mz 307.0279731 //RT 309.7271327, ",
					"picks": 2
				},
				{
					"features": [
						"MZ 264.1215224 // RT 23.30921876",
						"MZ 274.0931388 // RT 132.7231618",
						"MZ 284.1869613 // RT 241.953849",
						"MZ 372.9232556 // RT 27.98128537",
						"mz 239.99519 //RT 103.8639763"
					],
					"profileID": "MZ 264.1215224 // RT 23.30921876, MZ 274.0931388 // RT 132.7231618, MZ 284.1869613 // RT 241.953849, MZ 372.9232556 // RT 27.98128537, mz 239.99519 //RT 103.8639763, ",
					"picks": 2
				},
				{
					"features": [
						"MZ 264.1215224 // RT 23.30921876",
						"MZ 284.1869613 // RT 241.953849",
						"MZ 372.9232556 // RT 27.98128537",
						"mz 126.9069343 //RT 8.637330502",
						"mz 239.99519 //RT 103.8639763"
					],
					"profileID": "MZ 264.1215224 // RT 23.30921876, MZ 284.1869613 // RT 241.953849, MZ 372.9232556 // RT 27.98128537, mz 126.9069343 //RT 8.637330502, mz 239.99519 //RT 103.8639763, ",
					"picks": 2
				},
				{
					"features": [
						"MZ 264.1215224 // RT 23.30921876",
						"MZ 284.1869613 // RT 241.953849",
						"MZ 372.9232556 // RT 27.98128537",
						"MZ 94.06574518 // RT 83.70420464",
						"mz 239.99519 //RT 103.8639763",
						"mz 307.0279731 //RT 309.7271327"
					],
					"profileID": "MZ 264.1215224 // RT 23.30921876, MZ 284.1869613 // RT 241.953849, MZ 372.9232556 // RT 27.98128537, MZ 94.06574518 // RT 83.70420464, mz 239.99519 //RT 103.8639763, mz 307.0279731 //RT 309.7271327, ",
					"picks": 2
				},
				{
					"features": [
						"MZ 264.1215224 // RT 23.30921876",
						"MZ 372.9232556 // RT 27.98128537",
						"mz 225.1126774 //RT 319.7106863"
					],
					"profileID": "MZ 264.1215224 // RT 23.30921876, MZ 372.9232556 // RT 27.98128537, mz 225.1126774 //RT 319.7106863, ",
					"picks": 2
				},
				{
					"features": [
						"MZ 264.1215224 // RT 23.30921876",
						"MZ 311.996924 // RT 141.4667774",
						"MZ 365.0463959 // RT 63.61843229",
						"MZ 418.1330503 // RT 98.97344731",
						"mz 126.9069343 //RT 8.637330502",
						"mz 232.0370222 //RT 302.956958",
						"mz 307.0279731 //RT 309.7271327"
					],
					"profileID": "MZ 264.1215224 // RT 23.30921876, MZ 311.996924 // RT 141.4667774, MZ 365.0463959 // RT 63.61843229, MZ 418.1330503 // RT 98.97344731, mz 126.9069343 //RT 8.637330502, mz 232.0370222 //RT 302.956958, mz 307.0279731 //RT 309.7271327, ",
					"picks": 2
				},
				{
					"features": [
						"MZ 264.1215224 // RT 23.30921876",
						"MZ 365.0463959 // RT 63.61843229",
						"MZ 372.9232556 // RT 27.98128537",
						"MZ 396.1502435 // RT 96.88806362",
						"mz 126.9069343 //RT 8.637330502",
						"mz 206.0458584 //RT 207.6729159",
						"mz 239.99519 //RT 103.8639763",
						"mz 307.0279731 //RT 309.7271327",
						"mz 325.0948809 //RT 198.573545"
					],
					"profileID": "MZ 264.1215224 // RT 23.30921876, MZ 365.0463959 // RT 63.61843229, MZ 372.9232556 // RT 27.98128537, MZ 396.1502435 // RT 96.88806362, mz 126.9069343 //RT 8.637330502, mz 206.0458584 //RT 207.6729159, mz 239.99519 //RT 103.8639763, mz 307.0279731 //RT 309.7271327, mz 325.0948809 //RT 198.573545, ",
					"picks": 2
				},
				{
					"features": [
						"MZ 264.1215224 // RT 23.30921876",
						"mz 126.9069343 //RT 8.637330502",
						"mz 141.0917095 //RT 286.8086252",
						"mz 206.0458584 //RT 207.6729159",
						"mz 243.0773345 //RT 247.723442"
					],
					"profileID": "MZ 264.1215224 // RT 23.30921876, mz 126.9069343 //RT 8.637330502, mz 141.0917095 //RT 286.8086252, mz 206.0458584 //RT 207.6729159, mz 243.0773345 //RT 247.723442, ",
					"picks": 2
				},
				{
					"features": [
						"MZ 264.1215224 // RT 23.30921876",
						"MZ 269.1280232 // RT 25.77123022",
						"MZ 332.0963401 // RT 23.39433456",
						"MZ 365.0463959 // RT 63.61843229",
						"MZ 372.9232556 // RT 27.98128537",
						"MZ 94.06574518 // RT 83.70420464",
						"mz 206.0458584 //RT 207.6729159"
					],
					"profileID": "MZ 264.1215224 // RT 23.30921876, MZ 269.1280232 // RT 25.77123022, MZ 332.0963401 // RT 23.39433456, MZ 365.0463959 // RT 63.61843229, MZ 372.9232556 // RT 27.98128537, MZ 94.06574518 // RT 83.70420464, mz 206.0458584 //RT 207.6729159, ",
					"picks": 2
				},
				{
					"features": [
						"MZ 264.1215224 // RT 23.30921876",
						"mz 100.0031536 //RT 247.7813984",
						"mz 126.9069343 //RT 8.637330502",
						"mz 232.0370222 //RT 302.956958",
						"mz 311.9722409 //RT 7.177236383"
					],
					"profileID": "MZ 264.1215224 // RT 23.30921876, mz 100.0031536 //RT 247.7813984, mz 126.9069343 //RT 8.637330502, mz 232.0370222 //RT 302.956958, mz 311.9722409 //RT 7.177236383, ",
					"picks": 2
				},
				{
					"features": [
						"MZ 251.1374383 // RT 66.39697838",
						"MZ 264.1215224 // RT 23.30921876",
						"mz 142.0657154 //RT 247.8825273"
					],
					"profileID": "MZ 251.1374383 // RT 66.39697838, MZ 264.1215224 // RT 23.30921876, mz 142.0657154 //RT 247.8825273, ",
					"picks": 2
				},
				{
					"features": [
						"MZ 264.1215224 // RT 23.30921876",
						"MZ 308.1545914 // RT 279.8006003",
						"MZ 372.9232556 // RT 27.98128537",
						"MZ 631.3465895 // RT 343.0206379",
						"mz 208.0646181 //RT 94.75749426"
					],
					"profileID": "MZ 264.1215224 // RT 23.30921876, MZ 308.1545914 // RT 279.8006003, MZ 372.9232556 // RT 27.98128537, MZ 631.3465895 // RT 343.0206379, mz 208.0646181 //RT 94.75749426, ",
					"picks": 2
				},
				{
					"features": [
						"MZ 264.1215224 // RT 23.30921876",
						"MZ 313.1340303 // RT 113.9095759",
						"MZ 372.9232556 // RT 27.98128537",
						"mz 187.0972355 //RT 66.65890112",
						"mz 208.0646181 //RT 94.75749426",
						"mz 307.0279731 //RT 309.7271327",
						"mz 394.1346994 //RT 95.62962505"
					],
					"profileID": "MZ 264.1215224 // RT 23.30921876, MZ 313.1340303 // RT 113.9095759, MZ 372.9232556 // RT 27.98128537, mz 187.0972355 //RT 66.65890112, mz 208.0646181 //RT 94.75749426, mz 307.0279731 //RT 309.7271327, mz 394.1346994 //RT 95.62962505, ",
					"picks": 2
				},
				{
					"features": [
						"MZ 264.1215224 // RT 23.30921876",
						"MZ 311.996924 // RT 141.4667774",
						"mz 427.010018 //RT 28.07846843"
					],
					"profileID": "MZ 264.1215224 // RT 23.30921876, MZ 311.996924 // RT 141.4667774, mz 427.010018 //RT 28.07846843, ",
					"picks": 2
				},
				{
					"features": [
						"MZ 264.1215224 // RT 23.30921876",
						"mz 126.9069343 //RT 8.637330502",
						"mz 142.0657154 //RT 247.8825273",
						"mz 232.0370222 //RT 302.956958",
						"mz 307.0279731 //RT 309.7271327",
						"mz 311.9722409 //RT 7.177236383"
					],
					"profileID": "MZ 264.1215224 // RT 23.30921876, mz 126.9069343 //RT 8.637330502, mz 142.0657154 //RT 247.8825273, mz 232.0370222 //RT 302.956958, mz 307.0279731 //RT 309.7271327, mz 311.9722409 //RT 7.177236383, ",
					"picks": 2
				},
				{
					"features": [
						"MZ 238.003293 // RT 33.23679884",
						"MZ 264.1215224 // RT 23.30921876",
						"mz 208.0646181 //RT 94.75749426",
						"mz 232.0370222 //RT 302.956958",
						"mz 307.0279731 //RT 309.7271327"
					],
					"profileID": "MZ 238.003293 // RT 33.23679884, MZ 264.1215224 // RT 23.30921876, mz 208.0646181 //RT 94.75749426, mz 232.0370222 //RT 302.956958, mz 307.0279731 //RT 309.7271327, ",
					"picks": 2
				},
				{
					"features": [
						"MZ 264.1215224 // RT 23.30921876",
						"MZ 444.991422 // RT 33.78759494",
						"mz 206.0458584 //RT 207.6729159"
					],
					"profileID": "MZ 264.1215224 // RT 23.30921876, MZ 444.991422 // RT 33.78759494, mz 206.0458584 //RT 207.6729159, ",
					"picks": 2
				},
				{
					"features": [
						"MZ 264.1215224 // RT 23.30921876",
						"MZ 308.1545914 // RT 279.8006003",
						"MZ 444.991422 // RT 33.78759494",
						"mz 126.9069343 //RT 8.637330502"
					],
					"profileID": "MZ 264.1215224 // RT 23.30921876, MZ 308.1545914 // RT 279.8006003, MZ 444.991422 // RT 33.78759494, mz 126.9069343 //RT 8.637330502, ",
					"picks": 2
				},
				{
					"features": [
						"MZ 238.003293 // RT 33.23679884",
						"MZ 264.1215224 // RT 23.30921876",
						"mz 126.9069343 //RT 8.637330502",
						"mz 208.0646181 //RT 94.75749426",
						"mz 307.0279731 //RT 309.7271327"
					],
					"profileID": "MZ 238.003293 // RT 33.23679884, MZ 264.1215224 // RT 23.30921876, mz 126.9069343 //RT 8.637330502, mz 208.0646181 //RT 94.75749426, mz 307.0279731 //RT 309.7271327, ",
					"picks": 2
				},
				{
					"features": [
						"MZ 264.1215224 // RT 23.30921876",
						"MZ 365.0463959 // RT 63.61843229",
						"MZ 372.9232556 // RT 27.98128537",
						"MZ 396.1502435 // RT 96.88806362",
						"mz 126.9069343 //RT 8.637330502",
						"mz 206.0458584 //RT 207.6729159",
						"mz 325.0948809 //RT 198.573545"
					],
					"profileID": "MZ 264.1215224 // RT 23.30921876, MZ 365.0463959 // RT 63.61843229, MZ 372.9232556 // RT 27.98128537, MZ 396.1502435 // RT 96.88806362, mz 126.9069343 //RT 8.637330502, mz 206.0458584 //RT 207.6729159, mz 325.0948809 //RT 198.573545, ",
					"picks": 2
				},
				{
					"features": [
						"MZ 264.1215224 // RT 23.30921876",
						"MZ 372.9232556 // RT 27.98128537",
						"mz 141.0917095 //RT 286.8086252",
						"mz 307.0279731 //RT 309.7271327"
					],
					"profileID": "MZ 264.1215224 // RT 23.30921876, MZ 372.9232556 // RT 27.98128537, mz 141.0917095 //RT 286.8086252, mz 307.0279731 //RT 309.7271327, ",
					"picks": 2
				},
				{
					"features": [
						"MZ 238.003293 // RT 33.23679884",
						"MZ 264.1215224 // RT 23.30921876",
						"mz 627.3761655 //RT 345.5595674",
						"mz 73.02849529 //RT 0.00599967"
					],
					"profileID": "MZ 238.003293 // RT 33.23679884, MZ 264.1215224 // RT 23.30921876, mz 627.3761655 //RT 345.5595674, mz 73.02849529 //RT 0.00599967, ",
					"picks": 2
				},
				{
					"features": [
						"MZ 264.1215224 // RT 23.30921876",
						"MZ 291.1642398 // RT 109.6047932",
						"mz 100.0031536 //RT 247.7813984",
						"mz 311.9722409 //RT 7.177236383"
					],
					"profileID": "MZ 264.1215224 // RT 23.30921876, MZ 291.1642398 // RT 109.6047932, mz 100.0031536 //RT 247.7813984, mz 311.9722409 //RT 7.177236383, ",
					"picks": 2
				},
				{
					"features": [
						"MZ 251.1374383 // RT 66.39697838",
						"MZ 264.1215224 // RT 23.30921876",
						"MZ 269.0603879 // RT 147.2764166",
						"MZ 314.091539 // RT 122.3659439",
						"mz 126.9069343 //RT 8.637330502",
						"mz 307.0279731 //RT 309.7271327"
					],
					"profileID": "MZ 251.1374383 // RT 66.39697838, MZ 264.1215224 // RT 23.30921876, MZ 269.0603879 // RT 147.2764166, MZ 314.091539 // RT 122.3659439, mz 126.9069343 //RT 8.637330502, mz 307.0279731 //RT 309.7271327, ",
					"picks": 2
				},
				{
					"features": [
						"MZ 264.1215224 // RT 23.30921876",
						"mz 126.9069343 //RT 8.637330502",
						"mz 141.0917095 //RT 286.8086252",
						"mz 142.0657154 //RT 247.8825273",
						"mz 307.0279731 //RT 309.7271327",
						"mz 311.9722409 //RT 7.177236383"
					],
					"profileID": "MZ 264.1215224 // RT 23.30921876, mz 126.9069343 //RT 8.637330502, mz 141.0917095 //RT 286.8086252, mz 142.0657154 //RT 247.8825273, mz 307.0279731 //RT 309.7271327, mz 311.9722409 //RT 7.177236383, ",
					"picks": 2
				},
				{
					"features": [
						"MZ 264.1215224 // RT 23.30921876",
						"mz 126.9069343 //RT 8.637330502",
						"mz 232.0370222 //RT 302.956958",
						"mz 301.036488 //RT 248.5379482",
						"mz 311.9722409 //RT 7.177236383"
					],
					"profileID": "MZ 264.1215224 // RT 23.30921876, mz 126.9069343 //RT 8.637330502, mz 232.0370222 //RT 302.956958, mz 301.036488 //RT 248.5379482, mz 311.9722409 //RT 7.177236383, ",
					"picks": 2
				},
				{
					"features": [
						"MZ 211.0714984 // RT 89.67769158",
						"MZ 264.1215224 // RT 23.30921876",
						"MZ 269.1280232 // RT 25.77123022",
						"MZ 372.9232556 // RT 27.98128537",
						"mz 206.0458584 //RT 207.6729159",
						"mz 232.0370222 //RT 302.956958",
						"mz 307.0279731 //RT 309.7271327"
					],
					"profileID": "MZ 211.0714984 // RT 89.67769158, MZ 264.1215224 // RT 23.30921876, MZ 269.1280232 // RT 25.77123022, MZ 372.9232556 // RT 27.98128537, mz 206.0458584 //RT 207.6729159, mz 232.0370222 //RT 302.956958, mz 307.0279731 //RT 309.7271327, ",
					"picks": 2
				},
				{
					"features": [
						"MZ 264.1215224 // RT 23.30921876",
						"MZ 284.1869613 // RT 241.953849",
						"MZ 290.1608901 // RT 9.777803967",
						"mz 126.9069343 //RT 8.637330502",
						"mz 142.0657154 //RT 247.8825273",
						"mz 307.0279731 //RT 309.7271327",
						"mz 311.9722409 //RT 7.177236383",
						"mz 325.0948809 //RT 198.573545"
					],
					"profileID": "MZ 264.1215224 // RT 23.30921876, MZ 284.1869613 // RT 241.953849, MZ 290.1608901 // RT 9.777803967, mz 126.9069343 //RT 8.637330502, mz 142.0657154 //RT 247.8825273, mz 307.0279731 //RT 309.7271327, mz 311.9722409 //RT 7.177236383, mz 325.0948809 //RT 198.573545, ",
					"picks": 2
				},
				{
					"features": [
						"MZ 264.1215224 // RT 23.30921876",
						"MZ 365.0463959 // RT 63.61843229",
						"MZ 372.9232556 // RT 27.98128537",
						"MZ 396.1502435 // RT 96.88806362",
						"mz 126.9069343 //RT 8.637330502",
						"mz 206.0458584 //RT 207.6729159",
						"mz 307.0279731 //RT 309.7271327",
						"mz 325.0948809 //RT 198.573545"
					],
					"profileID": "MZ 264.1215224 // RT 23.30921876, MZ 365.0463959 // RT 63.61843229, MZ 372.9232556 // RT 27.98128537, MZ 396.1502435 // RT 96.88806362, mz 126.9069343 //RT 8.637330502, mz 206.0458584 //RT 207.6729159, mz 307.0279731 //RT 309.7271327, mz 325.0948809 //RT 198.573545, ",
					"picks": 2
				},
				{
					"features": [
						"MZ 264.1215224 // RT 23.30921876",
						"MZ 332.0963401 // RT 23.39433456",
						"MZ 365.0463959 // RT 63.61843229",
						"MZ 372.9232556 // RT 27.98128537",
						"mz 187.0972355 //RT 66.65890112",
						"mz 206.0458584 //RT 207.6729159",
						"mz 325.0948809 //RT 198.573545"
					],
					"profileID": "MZ 264.1215224 // RT 23.30921876, MZ 332.0963401 // RT 23.39433456, MZ 365.0463959 // RT 63.61843229, MZ 372.9232556 // RT 27.98128537, mz 187.0972355 //RT 66.65890112, mz 206.0458584 //RT 207.6729159, mz 325.0948809 //RT 198.573545, ",
					"picks": 2
				},
				{
					"features": [
						"MZ 233.0410343 // RT 134.5573526",
						"MZ 243.1004849 // RT 3.745031639",
						"MZ 264.1215224 // RT 23.30921876",
						"MZ 269.0603879 // RT 147.2764166",
						"mz 239.99519 //RT 103.8639763"
					],
					"profileID": "MZ 233.0410343 // RT 134.5573526, MZ 243.1004849 // RT 3.745031639, MZ 264.1215224 // RT 23.30921876, MZ 269.0603879 // RT 147.2764166, mz 239.99519 //RT 103.8639763, ",
					"picks": 2
				},
				{
					"features": [
						"MZ 211.0714984 // RT 89.67769158",
						"MZ 243.1004849 // RT 3.745031639",
						"MZ 264.1215224 // RT 23.30921876",
						"MZ 269.1280232 // RT 25.77123022",
						"MZ 372.9232556 // RT 27.98128537",
						"mz 126.9069343 //RT 8.637330502",
						"mz 206.0458584 //RT 207.6729159",
						"mz 232.0370222 //RT 302.956958",
						"mz 307.0279731 //RT 309.7271327"
					],
					"profileID": "MZ 211.0714984 // RT 89.67769158, MZ 243.1004849 // RT 3.745031639, MZ 264.1215224 // RT 23.30921876, MZ 269.1280232 // RT 25.77123022, MZ 372.9232556 // RT 27.98128537, mz 126.9069343 //RT 8.637330502, mz 206.0458584 //RT 207.6729159, mz 232.0370222 //RT 302.956958, mz 307.0279731 //RT 309.7271327, ",
					"picks": 2
				},
				{
					"features": [
						"MZ 238.003293 // RT 33.23679884",
						"MZ 264.1215224 // RT 23.30921876",
						"mz 232.0370222 //RT 302.956958",
						"mz 627.3761655 //RT 345.5595674",
						"mz 73.02849529 //RT 0.00599967"
					],
					"profileID": "MZ 238.003293 // RT 33.23679884, MZ 264.1215224 // RT 23.30921876, mz 232.0370222 //RT 302.956958, mz 627.3761655 //RT 345.5595674, mz 73.02849529 //RT 0.00599967, ",
					"picks": 2
				},
				{
					"features": [
						"MZ 238.003293 // RT 33.23679884",
						"MZ 243.1004849 // RT 3.745031639",
						"MZ 264.1215224 // RT 23.30921876",
						"mz 73.02849529 //RT 0.00599967"
					],
					"profileID": "MZ 238.003293 // RT 33.23679884, MZ 243.1004849 // RT 3.745031639, MZ 264.1215224 // RT 23.30921876, mz 73.02849529 //RT 0.00599967, ",
					"picks": 2
				},
				{
					"features": [
						"MZ 211.0714984 // RT 89.67769158",
						"MZ 244.1552798 // RT 56.83217341",
						"MZ 264.1215224 // RT 23.30921876",
						"MZ 311.996924 // RT 141.4667774",
						"MZ 314.091539 // RT 122.3659439",
						"MZ 365.0463959 // RT 63.61843229",
						"MZ 375.1153219 // RT 2.261121688",
						"mz 126.9069343 //RT 8.637330502"
					],
					"profileID": "MZ 211.0714984 // RT 89.67769158, MZ 244.1552798 // RT 56.83217341, MZ 264.1215224 // RT 23.30921876, MZ 311.996924 // RT 141.4667774, MZ 314.091539 // RT 122.3659439, MZ 365.0463959 // RT 63.61843229, MZ 375.1153219 // RT 2.261121688, mz 126.9069343 //RT 8.637330502, ",
					"picks": 2
				},
				{
					"features": [
						"MZ 264.1215224 // RT 23.30921876",
						"MZ 365.0463959 // RT 63.61843229",
						"MZ 372.9232556 // RT 27.98128537",
						"mz 126.9069343 //RT 8.637330502",
						"mz 206.0458584 //RT 207.6729159",
						"mz 308.0984878 //RT 18.92752141"
					],
					"profileID": "MZ 264.1215224 // RT 23.30921876, MZ 365.0463959 // RT 63.61843229, MZ 372.9232556 // RT 27.98128537, mz 126.9069343 //RT 8.637330502, mz 206.0458584 //RT 207.6729159, mz 308.0984878 //RT 18.92752141, ",
					"picks": 2
				},
				{
					"features": [
						"MZ 264.1215224 // RT 23.30921876",
						"MZ 284.1869613 // RT 241.953849",
						"MZ 314.091539 // RT 122.3659439",
						"MZ 372.9232556 // RT 27.98128537",
						"MZ 457.1559634 // RT 131.3064642",
						"MZ 94.06574518 // RT 83.70420464",
						"mz 126.9069343 //RT 8.637330502",
						"mz 220.0974593 //RT 313.0585731",
						"mz 232.0370222 //RT 302.956958",
						"mz 239.99519 //RT 103.8639763",
						"mz 307.0279731 //RT 309.7271327",
						"mz 325.0948809 //RT 198.573545"
					],
					"profileID": "MZ 264.1215224 // RT 23.30921876, MZ 284.1869613 // RT 241.953849, MZ 314.091539 // RT 122.3659439, MZ 372.9232556 // RT 27.98128537, MZ 457.1559634 // RT 131.3064642, MZ 94.06574518 // RT 83.70420464, mz 126.9069343 //RT 8.637330502, mz 220.0974593 //RT 313.0585731, mz 232.0370222 //RT 302.956958, mz 239.99519 //RT 103.8639763, mz 307.0279731 //RT 309.7271327, mz 325.0948809 //RT 198.573545, ",
					"picks": 2
				},
				{
					"features": [
						"MZ 238.003293 // RT 33.23679884",
						"MZ 264.1215224 // RT 23.30921876",
						"mz 126.9069343 //RT 8.637330502",
						"mz 232.0370222 //RT 302.956958",
						"mz 73.02849529 //RT 0.00599967"
					],
					"profileID": "MZ 238.003293 // RT 33.23679884, MZ 264.1215224 // RT 23.30921876, mz 126.9069343 //RT 8.637330502, mz 232.0370222 //RT 302.956958, mz 73.02849529 //RT 0.00599967, ",
					"picks": 2
				},
				{
					"features": [
						"MZ 264.1215224 // RT 23.30921876",
						"MZ 269.1280232 // RT 25.77123022",
						"MZ 286.201986 // RT 284.740301",
						"MZ 311.996924 // RT 141.4667774",
						"MZ 365.0463959 // RT 63.61843229",
						"MZ 372.9232556 // RT 27.98128537",
						"MZ 407.0344674 // RT 3.72067325",
						"MZ 584.2670695 // RT 131.4255402",
						"MZ 631.3465895 // RT 343.0206379",
						"MZ 94.06574518 // RT 83.70420464",
						"mz 126.9069343 //RT 8.637330502",
						"mz 142.0657154 //RT 247.8825273",
						"mz 208.0646181 //RT 94.75749426",
						"mz 232.0370222 //RT 302.956958",
						"mz 307.0279731 //RT 309.7271327",
						"mz 308.0984878 //RT 18.92752141"
					],
					"profileID": "MZ 264.1215224 // RT 23.30921876, MZ 269.1280232 // RT 25.77123022, MZ 286.201986 // RT 284.740301, MZ 311.996924 // RT 141.4667774, MZ 365.0463959 // RT 63.61843229, MZ 372.9232556 // RT 27.98128537, MZ 407.0344674 // RT 3.72067325, MZ 584.2670695 // RT 131.4255402, MZ 631.3465895 // RT 343.0206379, MZ 94.06574518 // RT 83.70420464, mz 126.9069343 //RT 8.637330502, mz 142.0657154 //RT 247.8825273, mz 208.0646181 //RT 94.75749426, mz 232.0370222 //RT 302.956958, mz 307.0279731 //RT 309.7271327, mz 308.0984878 //RT 18.92752141, ",
					"picks": 1
				},
				{
					"features": [
						"MZ 244.1552798 // RT 56.83217341",
						"MZ 251.1374383 // RT 66.39697838",
						"MZ 264.1215224 // RT 23.30921876",
						"MZ 284.1869613 // RT 241.953849",
						"MZ 417.1990973 // RT 23.78463948",
						"MZ 417.3378443 // RT 335.7191899",
						"MZ 418.1330503 // RT 98.97344731",
						"mz 100.0031536 //RT 247.7813984",
						"mz 126.9069343 //RT 8.637330502",
						"mz 232.0370222 //RT 302.956958",
						"mz 239.091892 //RT 336.8878266",
						"mz 307.0279731 //RT 309.7271327",
						"mz 613.3595637 //RT 337.9140933"
					],
					"profileID": "MZ 244.1552798 // RT 56.83217341, MZ 251.1374383 // RT 66.39697838, MZ 264.1215224 // RT 23.30921876, MZ 284.1869613 // RT 241.953849, MZ 417.1990973 // RT 23.78463948, MZ 417.3378443 // RT 335.7191899, MZ 418.1330503 // RT 98.97344731, mz 100.0031536 //RT 247.7813984, mz 126.9069343 //RT 8.637330502, mz 232.0370222 //RT 302.956958, mz 239.091892 //RT 336.8878266, mz 307.0279731 //RT 309.7271327, mz 613.3595637 //RT 337.9140933, ",
					"picks": 1
				},
				{
					"features": [
						"MZ 238.003293 // RT 33.23679884",
						"MZ 264.1215224 // RT 23.30921876",
						"MZ 314.091539 // RT 122.3659439",
						"mz 126.9069343 //RT 8.637330502",
						"mz 206.0458584 //RT 207.6729159",
						"mz 232.0370222 //RT 302.956958",
						"mz 307.0279731 //RT 309.7271327"
					],
					"profileID": "MZ 238.003293 // RT 33.23679884, MZ 264.1215224 // RT 23.30921876, MZ 314.091539 // RT 122.3659439, mz 126.9069343 //RT 8.637330502, mz 206.0458584 //RT 207.6729159, mz 232.0370222 //RT 302.956958, mz 307.0279731 //RT 309.7271327, ",
					"picks": 1
				},
				{
					"features": [
						"MZ 264.1215224 // RT 23.30921876",
						"MZ 311.996924 // RT 141.4667774",
						"MZ 314.091539 // RT 122.3659439",
						"MZ 365.0463959 // RT 63.61843229",
						"MZ 375.1153219 // RT 2.261121688",
						"MZ 417.3378443 // RT 335.7191899",
						"MZ 418.1330503 // RT 98.97344731",
						"mz 126.9069343 //RT 8.637330502",
						"mz 206.0458584 //RT 207.6729159",
						"mz 232.0370222 //RT 302.956958",
						"mz 239.99519 //RT 103.8639763"
					],
					"profileID": "MZ 264.1215224 // RT 23.30921876, MZ 311.996924 // RT 141.4667774, MZ 314.091539 // RT 122.3659439, MZ 365.0463959 // RT 63.61843229, MZ 375.1153219 // RT 2.261121688, MZ 417.3378443 // RT 335.7191899, MZ 418.1330503 // RT 98.97344731, mz 126.9069343 //RT 8.637330502, mz 206.0458584 //RT 207.6729159, mz 232.0370222 //RT 302.956958, mz 239.99519 //RT 103.8639763, ",
					"picks": 1
				},
				{
					"features": [
						"MZ 264.1215224 // RT 23.30921876",
						"MZ 273.9766249 // RT 3.580064633",
						"MZ 287.2051064 // RT 284.9011055",
						"MZ 396.1502435 // RT 96.88806362",
						"MZ 453.1258761 // RT 23.8114696",
						"MZ 631.3465895 // RT 343.0206379",
						"mz 122.0248884 //RT 22.88221777",
						"mz 126.9069343 //RT 8.637330502",
						"mz 169.1228228 //RT 329.9124261",
						"mz 243.0773345 //RT 247.723442",
						"mz 319.1032329 //RT 139.9328252"
					],
					"profileID": "MZ 264.1215224 // RT 23.30921876, MZ 273.9766249 // RT 3.580064633, MZ 287.2051064 // RT 284.9011055, MZ 396.1502435 // RT 96.88806362, MZ 453.1258761 // RT 23.8114696, MZ 631.3465895 // RT 343.0206379, mz 122.0248884 //RT 22.88221777, mz 126.9069343 //RT 8.637330502, mz 169.1228228 //RT 329.9124261, mz 243.0773345 //RT 247.723442, mz 319.1032329 //RT 139.9328252, ",
					"picks": 1
				},
				{
					"features": [
						"MZ 264.1215224 // RT 23.30921876",
						"MZ 284.1869613 // RT 241.953849",
						"MZ 290.1608901 // RT 9.777803967",
						"MZ 444.991422 // RT 33.78759494",
						"MZ 584.2670695 // RT 131.4255402",
						"mz 122.0248884 //RT 22.88221777",
						"mz 126.9069343 //RT 8.637330502",
						"mz 169.1228228 //RT 329.9124261",
						"mz 232.0370222 //RT 302.956958"
					],
					"profileID": "MZ 264.1215224 // RT 23.30921876, MZ 284.1869613 // RT 241.953849, MZ 290.1608901 // RT 9.777803967, MZ 444.991422 // RT 33.78759494, MZ 584.2670695 // RT 131.4255402, mz 122.0248884 //RT 22.88221777, mz 126.9069343 //RT 8.637330502, mz 169.1228228 //RT 329.9124261, mz 232.0370222 //RT 302.956958, ",
					"picks": 1
				},
				{
					"features": [
						"MZ 212.033164 // RT 141.8011052",
						"MZ 243.1004849 // RT 3.745031639",
						"MZ 244.1552798 // RT 56.83217341",
						"MZ 247.1384435 // RT 26.80803383",
						"MZ 264.1215224 // RT 23.30921876",
						"MZ 284.1869613 // RT 241.953849",
						"MZ 313.1340303 // RT 113.9095759",
						"MZ 438.9799872 // RT 34.38718636",
						"MZ 444.991422 // RT 33.78759494",
						"MZ 631.3465895 // RT 343.0206379",
						"mz 126.9069343 //RT 8.637330502",
						"mz 187.0972355 //RT 66.65890112",
						"mz 206.0458584 //RT 207.6729159",
						"mz 307.0279731 //RT 309.7271327",
						"mz 325.0948809 //RT 198.573545"
					],
					"profileID": "MZ 212.033164 // RT 141.8011052, MZ 243.1004849 // RT 3.745031639, MZ 244.1552798 // RT 56.83217341, MZ 247.1384435 // RT 26.80803383, MZ 264.1215224 // RT 23.30921876, MZ 284.1869613 // RT 241.953849, MZ 313.1340303 // RT 113.9095759, MZ 438.9799872 // RT 34.38718636, MZ 444.991422 // RT 33.78759494, MZ 631.3465895 // RT 343.0206379, mz 126.9069343 //RT 8.637330502, mz 187.0972355 //RT 66.65890112, mz 206.0458584 //RT 207.6729159, mz 307.0279731 //RT 309.7271327, mz 325.0948809 //RT 198.573545, ",
					"picks": 1
				},
				{
					"features": [
						"MZ 211.0714984 // RT 89.67769158",
						"MZ 264.1215224 // RT 23.30921876",
						"MZ 269.1280232 // RT 25.77123022",
						"MZ 284.1869613 // RT 241.953849",
						"MZ 372.9232556 // RT 27.98128537",
						"MZ 417.1990973 // RT 23.78463948",
						"mz 206.0458584 //RT 207.6729159"
					],
					"profileID": "MZ 211.0714984 // RT 89.67769158, MZ 264.1215224 // RT 23.30921876, MZ 269.1280232 // RT 25.77123022, MZ 284.1869613 // RT 241.953849, MZ 372.9232556 // RT 27.98128537, MZ 417.1990973 // RT 23.78463948, mz 206.0458584 //RT 207.6729159, ",
					"picks": 1
				},
				{
					"features": [
						"MZ 264.1215224 // RT 23.30921876",
						"MZ 284.1869613 // RT 241.953849",
						"MZ 286.201986 // RT 284.740301",
						"MZ 290.1608901 // RT 9.777803967",
						"MZ 314.091539 // RT 122.3659439",
						"MZ 94.06574518 // RT 83.70420464",
						"mz 126.9069343 //RT 8.637330502",
						"mz 142.0657154 //RT 247.8825273",
						"mz 239.091892 //RT 336.8878266",
						"mz 307.0279731 //RT 309.7271327",
						"mz 311.9722409 //RT 7.177236383",
						"mz 325.0948809 //RT 198.573545",
						"mz 607.3493925 //RT 351.558049"
					],
					"profileID": "MZ 264.1215224 // RT 23.30921876, MZ 284.1869613 // RT 241.953849, MZ 286.201986 // RT 284.740301, MZ 290.1608901 // RT 9.777803967, MZ 314.091539 // RT 122.3659439, MZ 94.06574518 // RT 83.70420464, mz 126.9069343 //RT 8.637330502, mz 142.0657154 //RT 247.8825273, mz 239.091892 //RT 336.8878266, mz 307.0279731 //RT 309.7271327, mz 311.9722409 //RT 7.177236383, mz 325.0948809 //RT 198.573545, mz 607.3493925 //RT 351.558049, ",
					"picks": 1
				},
				{
					"features": [
						"MZ 251.1374383 // RT 66.39697838",
						"MZ 264.1215224 // RT 23.30921876",
						"MZ 273.9766249 // RT 3.580064633",
						"MZ 284.1869613 // RT 241.953849",
						"MZ 486.2571336 // RT 125.0351305",
						"mz 126.9069343 //RT 8.637330502",
						"mz 232.0370222 //RT 302.956958"
					],
					"profileID": "MZ 251.1374383 // RT 66.39697838, MZ 264.1215224 // RT 23.30921876, MZ 273.9766249 // RT 3.580064633, MZ 284.1869613 // RT 241.953849, MZ 486.2571336 // RT 125.0351305, mz 126.9069343 //RT 8.637330502, mz 232.0370222 //RT 302.956958, ",
					"picks": 1
				},
				{
					"features": [
						"MZ 264.1215224 // RT 23.30921876",
						"MZ 415.9645978 // RT 34.51465053",
						"MZ 94.06574518 // RT 83.70420464",
						"mz 100.0031536 //RT 247.7813984",
						"mz 169.1228228 //RT 329.9124261",
						"mz 232.0370222 //RT 302.956958",
						"mz 607.3493925 //RT 351.558049"
					],
					"profileID": "MZ 264.1215224 // RT 23.30921876, MZ 415.9645978 // RT 34.51465053, MZ 94.06574518 // RT 83.70420464, mz 100.0031536 //RT 247.7813984, mz 169.1228228 //RT 329.9124261, mz 232.0370222 //RT 302.956958, mz 607.3493925 //RT 351.558049, ",
					"picks": 1
				},
				{
					"features": [
						"MZ 244.1552798 // RT 56.83217341",
						"MZ 251.1374383 // RT 66.39697838",
						"MZ 264.1215224 // RT 23.30921876",
						"MZ 375.1153219 // RT 2.261121688",
						"MZ 457.1559634 // RT 131.3064642",
						"mz 126.9069343 //RT 8.637330502",
						"mz 141.0917095 //RT 286.8086252",
						"mz 232.0370222 //RT 302.956958",
						"mz 307.0279731 //RT 309.7271327",
						"mz 320.1078038 //RT 140.2623736",
						"mz 394.1346994 //RT 95.62962505"
					],
					"profileID": "MZ 244.1552798 // RT 56.83217341, MZ 251.1374383 // RT 66.39697838, MZ 264.1215224 // RT 23.30921876, MZ 375.1153219 // RT 2.261121688, MZ 457.1559634 // RT 131.3064642, mz 126.9069343 //RT 8.637330502, mz 141.0917095 //RT 286.8086252, mz 232.0370222 //RT 302.956958, mz 307.0279731 //RT 309.7271327, mz 320.1078038 //RT 140.2623736, mz 394.1346994 //RT 95.62962505, ",
					"picks": 1
				},
				{
					"features": [
						"MZ 218.139088 // RT 104.572703",
						"MZ 264.1215224 // RT 23.30921876",
						"MZ 269.0603879 // RT 147.2764166",
						"MZ 269.1280232 // RT 25.77123022",
						"MZ 332.0963401 // RT 23.39433456",
						"MZ 365.0463959 // RT 63.61843229",
						"MZ 375.1153219 // RT 2.261121688",
						"mz 126.9069343 //RT 8.637330502",
						"mz 141.0917095 //RT 286.8086252",
						"mz 142.0657154 //RT 247.8825273",
						"mz 232.0370222 //RT 302.956958",
						"mz 307.0279731 //RT 309.7271327",
						"mz 394.1346994 //RT 95.62962505"
					],
					"profileID": "MZ 218.139088 // RT 104.572703, MZ 264.1215224 // RT 23.30921876, MZ 269.0603879 // RT 147.2764166, MZ 269.1280232 // RT 25.77123022, MZ 332.0963401 // RT 23.39433456, MZ 365.0463959 // RT 63.61843229, MZ 375.1153219 // RT 2.261121688, mz 126.9069343 //RT 8.637330502, mz 141.0917095 //RT 286.8086252, mz 142.0657154 //RT 247.8825273, mz 232.0370222 //RT 302.956958, mz 307.0279731 //RT 309.7271327, mz 394.1346994 //RT 95.62962505, ",
					"picks": 1
				},
				{
					"features": [
						"MZ 264.1215224 // RT 23.30921876",
						"MZ 284.1869613 // RT 241.953849",
						"MZ 372.9232556 // RT 27.98128537",
						"MZ 418.1330503 // RT 98.97344731",
						"mz 125.0967611 //RT 266.6393549",
						"mz 239.99519 //RT 103.8639763",
						"mz 307.0279731 //RT 309.7271327"
					],
					"profileID": "MZ 264.1215224 // RT 23.30921876, MZ 284.1869613 // RT 241.953849, MZ 372.9232556 // RT 27.98128537, MZ 418.1330503 // RT 98.97344731, mz 125.0967611 //RT 266.6393549, mz 239.99519 //RT 103.8639763, mz 307.0279731 //RT 309.7271327, ",
					"picks": 1
				},
				{
					"features": [
						"MZ 264.1215224 // RT 23.30921876",
						"MZ 365.0463959 // RT 63.61843229",
						"MZ 372.9232556 // RT 27.98128537",
						"MZ 375.1153219 // RT 2.261121688",
						"MZ 453.1258761 // RT 23.8114696",
						"mz 126.9069343 //RT 8.637330502",
						"mz 307.0279731 //RT 309.7271327",
						"mz 73.02849529 //RT 0.00599967"
					],
					"profileID": "MZ 264.1215224 // RT 23.30921876, MZ 365.0463959 // RT 63.61843229, MZ 372.9232556 // RT 27.98128537, MZ 375.1153219 // RT 2.261121688, MZ 453.1258761 // RT 23.8114696, mz 126.9069343 //RT 8.637330502, mz 307.0279731 //RT 309.7271327, mz 73.02849529 //RT 0.00599967, ",
					"picks": 1
				},
				{
					"features": [
						"MZ 211.0714984 // RT 89.67769158",
						"MZ 264.1215224 // RT 23.30921876",
						"MZ 269.0603879 // RT 147.2764166",
						"MZ 269.1269739 // RT 147.9306459",
						"MZ 273.9766249 // RT 3.580064633",
						"MZ 372.9232556 // RT 27.98128537",
						"mz 126.9069343 //RT 8.637330502",
						"mz 192.0227173 //RT 23.53824173",
						"mz 308.0984878 //RT 18.92752141",
						"mz 325.0948809 //RT 198.573545"
					],
					"profileID": "MZ 211.0714984 // RT 89.67769158, MZ 264.1215224 // RT 23.30921876, MZ 269.0603879 // RT 147.2764166, MZ 269.1269739 // RT 147.9306459, MZ 273.9766249 // RT 3.580064633, MZ 372.9232556 // RT 27.98128537, mz 126.9069343 //RT 8.637330502, mz 192.0227173 //RT 23.53824173, mz 308.0984878 //RT 18.92752141, mz 325.0948809 //RT 198.573545, ",
					"picks": 1
				},
				{
					"features": [
						"MZ 264.1215224 // RT 23.30921876",
						"MZ 332.0963401 // RT 23.39433456",
						"MZ 365.0463959 // RT 63.61843229",
						"MZ 372.9232556 // RT 27.98128537",
						"mz 126.9069343 //RT 8.637330502",
						"mz 206.0458584 //RT 207.6729159",
						"mz 239.99519 //RT 103.8639763"
					],
					"profileID": "MZ 264.1215224 // RT 23.30921876, MZ 332.0963401 // RT 23.39433456, MZ 365.0463959 // RT 63.61843229, MZ 372.9232556 // RT 27.98128537, mz 126.9069343 //RT 8.637330502, mz 206.0458584 //RT 207.6729159, mz 239.99519 //RT 103.8639763, ",
					"picks": 1
				},
				{
					"features": [
						"MZ 264.1215224 // RT 23.30921876",
						"MZ 311.996924 // RT 141.4667774",
						"MZ 358.113341 // RT 105.9360717",
						"MZ 365.0463959 // RT 63.61843229",
						"MZ 418.1330503 // RT 98.97344731",
						"MZ 486.2571336 // RT 125.0351305",
						"mz 126.9069343 //RT 8.637330502",
						"mz 141.0917095 //RT 286.8086252",
						"mz 169.1228228 //RT 329.9124261",
						"mz 307.0279731 //RT 309.7271327",
						"mz 325.0948809 //RT 198.573545"
					],
					"profileID": "MZ 264.1215224 // RT 23.30921876, MZ 311.996924 // RT 141.4667774, MZ 358.113341 // RT 105.9360717, MZ 365.0463959 // RT 63.61843229, MZ 418.1330503 // RT 98.97344731, MZ 486.2571336 // RT 125.0351305, mz 126.9069343 //RT 8.637330502, mz 141.0917095 //RT 286.8086252, mz 169.1228228 //RT 329.9124261, mz 307.0279731 //RT 309.7271327, mz 325.0948809 //RT 198.573545, ",
					"picks": 1
				},
				{
					"features": [
						"MZ 264.1215224 // RT 23.30921876",
						"MZ 269.0603879 // RT 147.2764166",
						"mz 126.9069343 //RT 8.637330502",
						"mz 243.0773345 //RT 247.723442",
						"mz 311.9722409 //RT 7.177236383",
						"mz 394.1346994 //RT 95.62962505"
					],
					"profileID": "MZ 264.1215224 // RT 23.30921876, MZ 269.0603879 // RT 147.2764166, mz 126.9069343 //RT 8.637330502, mz 243.0773345 //RT 247.723442, mz 311.9722409 //RT 7.177236383, mz 394.1346994 //RT 95.62962505, ",
					"picks": 1
				},
				{
					"features": [
						"MZ 193.098677 // RT 26.13727811",
						"MZ 264.1215224 // RT 23.30921876",
						"MZ 284.1869613 // RT 241.953849",
						"MZ 308.1545914 // RT 279.8006003",
						"MZ 375.1153219 // RT 2.261121688",
						"MZ 520.9790465 // RT 34.15643017",
						"MZ 561.3432022 // RT 328.9471712",
						"mz 126.9069343 //RT 8.637330502",
						"mz 232.0370222 //RT 302.956958",
						"mz 245.0927751 //RT 245.0846723",
						"mz 307.0279731 //RT 309.7271327",
						"mz 311.9722409 //RT 7.177236383"
					],
					"profileID": "MZ 193.098677 // RT 26.13727811, MZ 264.1215224 // RT 23.30921876, MZ 284.1869613 // RT 241.953849, MZ 308.1545914 // RT 279.8006003, MZ 375.1153219 // RT 2.261121688, MZ 520.9790465 // RT 34.15643017, MZ 561.3432022 // RT 328.9471712, mz 126.9069343 //RT 8.637330502, mz 232.0370222 //RT 302.956958, mz 245.0927751 //RT 245.0846723, mz 307.0279731 //RT 309.7271327, mz 311.9722409 //RT 7.177236383, ",
					"picks": 1
				},
				{
					"features": [
						"MZ 243.1004849 // RT 3.745031639",
						"MZ 264.1215224 // RT 23.30921876",
						"MZ 273.9766249 // RT 3.580064633",
						"MZ 291.1642398 // RT 109.6047932",
						"MZ 294.0462096 // RT 106.5226972",
						"MZ 365.0463959 // RT 63.61843229",
						"MZ 372.9232556 // RT 27.98128537",
						"mz 126.9069343 //RT 8.637330502",
						"mz 169.1228228 //RT 329.9124261",
						"mz 232.0370222 //RT 302.956958",
						"mz 243.0773345 //RT 247.723442",
						"mz 307.0279731 //RT 309.7271327",
						"mz 308.0984878 //RT 18.92752141",
						"mz 325.0948809 //RT 198.573545",
						"mz 394.1346994 //RT 95.62962505",
						"mz 607.3493925 //RT 351.558049"
					],
					"profileID": "MZ 243.1004849 // RT 3.745031639, MZ 264.1215224 // RT 23.30921876, MZ 273.9766249 // RT 3.580064633, MZ 291.1642398 // RT 109.6047932, MZ 294.0462096 // RT 106.5226972, MZ 365.0463959 // RT 63.61843229, MZ 372.9232556 // RT 27.98128537, mz 126.9069343 //RT 8.637330502, mz 169.1228228 //RT 329.9124261, mz 232.0370222 //RT 302.956958, mz 243.0773345 //RT 247.723442, mz 307.0279731 //RT 309.7271327, mz 308.0984878 //RT 18.92752141, mz 325.0948809 //RT 198.573545, mz 394.1346994 //RT 95.62962505, mz 607.3493925 //RT 351.558049, ",
					"picks": 1
				},
				{
					"features": [
						"MZ 264.1215224 // RT 23.30921876",
						"MZ 284.1869613 // RT 241.953849",
						"MZ 313.1340303 // RT 113.9095759",
						"MZ 372.9232556 // RT 27.98128537",
						"MZ 457.6584058 // RT 1.479131646",
						"MZ 584.2670695 // RT 131.4255402",
						"mz 126.9069343 //RT 8.637330502",
						"mz 206.0458584 //RT 207.6729159",
						"mz 208.0646181 //RT 94.75749426",
						"mz 307.0279731 //RT 309.7271327"
					],
					"profileID": "MZ 264.1215224 // RT 23.30921876, MZ 284.1869613 // RT 241.953849, MZ 313.1340303 // RT 113.9095759, MZ 372.9232556 // RT 27.98128537, MZ 457.6584058 // RT 1.479131646, MZ 584.2670695 // RT 131.4255402, mz 126.9069343 //RT 8.637330502, mz 206.0458584 //RT 207.6729159, mz 208.0646181 //RT 94.75749426, mz 307.0279731 //RT 309.7271327, ",
					"picks": 1
				},
				{
					"features": [
						"MZ 212.033164 // RT 141.8011052",
						"MZ 227.0593737 // RT 265.090873",
						"MZ 264.1215224 // RT 23.30921876",
						"MZ 274.0931388 // RT 132.7231618",
						"MZ 372.9232556 // RT 27.98128537",
						"MZ 418.1330503 // RT 98.97344731",
						"MZ 615.0353192 // RT 34.28684079",
						"MZ 631.3465895 // RT 343.0206379",
						"mz 126.9069343 //RT 8.637330502",
						"mz 192.0227173 //RT 23.53824173",
						"mz 325.0948809 //RT 198.573545"
					],
					"profileID": "MZ 212.033164 // RT 141.8011052, MZ 227.0593737 // RT 265.090873, MZ 264.1215224 // RT 23.30921876, MZ 274.0931388 // RT 132.7231618, MZ 372.9232556 // RT 27.98128537, MZ 418.1330503 // RT 98.97344731, MZ 615.0353192 // RT 34.28684079, MZ 631.3465895 // RT 343.0206379, mz 126.9069343 //RT 8.637330502, mz 192.0227173 //RT 23.53824173, mz 325.0948809 //RT 198.573545, ",
					"picks": 1
				},
				{
					"features": [
						"MZ 264.1215224 // RT 23.30921876",
						"MZ 269.1269739 // RT 147.9306459",
						"MZ 372.9232556 // RT 27.98128537",
						"MZ 396.1502435 // RT 96.88806362",
						"MZ 486.2571336 // RT 125.0351305",
						"mz 126.9069343 //RT 8.637330502",
						"mz 141.0917095 //RT 286.8086252",
						"mz 232.0370222 //RT 302.956958",
						"mz 239.99519 //RT 103.8639763",
						"mz 307.0279731 //RT 309.7271327",
						"mz 325.0948809 //RT 198.573545"
					],
					"profileID": "MZ 264.1215224 // RT 23.30921876, MZ 269.1269739 // RT 147.9306459, MZ 372.9232556 // RT 27.98128537, MZ 396.1502435 // RT 96.88806362, MZ 486.2571336 // RT 125.0351305, mz 126.9069343 //RT 8.637330502, mz 141.0917095 //RT 286.8086252, mz 232.0370222 //RT 302.956958, mz 239.99519 //RT 103.8639763, mz 307.0279731 //RT 309.7271327, mz 325.0948809 //RT 198.573545, ",
					"picks": 1
				},
				{
					"features": [
						"MZ 211.0714984 // RT 89.67769158",
						"MZ 236.9996167 // RT 33.1702461",
						"MZ 264.1215224 // RT 23.30921876",
						"MZ 269.1280232 // RT 25.77123022",
						"MZ 332.0963401 // RT 23.39433456",
						"MZ 407.0344674 // RT 3.72067325",
						"mz 126.9069343 //RT 8.637330502",
						"mz 307.0279731 //RT 309.7271327"
					],
					"profileID": "MZ 211.0714984 // RT 89.67769158, MZ 236.9996167 // RT 33.1702461, MZ 264.1215224 // RT 23.30921876, MZ 269.1280232 // RT 25.77123022, MZ 332.0963401 // RT 23.39433456, MZ 407.0344674 // RT 3.72067325, mz 126.9069343 //RT 8.637330502, mz 307.0279731 //RT 309.7271327, ",
					"picks": 1
				},
				{
					"features": [
						"MZ 204.0865516 // RT 94.86195148",
						"MZ 264.1215224 // RT 23.30921876",
						"MZ 287.2051064 // RT 284.9011055",
						"MZ 313.1340303 // RT 113.9095759",
						"MZ 372.9232556 // RT 27.98128537",
						"MZ 422.2140079 // RT 131.2977363",
						"mz 126.9069343 //RT 8.637330502",
						"mz 222.1132032 //RT 326.6518114",
						"mz 232.0370222 //RT 302.956958",
						"mz 325.0948809 //RT 198.573545"
					],
					"profileID": "MZ 204.0865516 // RT 94.86195148, MZ 264.1215224 // RT 23.30921876, MZ 287.2051064 // RT 284.9011055, MZ 313.1340303 // RT 113.9095759, MZ 372.9232556 // RT 27.98128537, MZ 422.2140079 // RT 131.2977363, mz 126.9069343 //RT 8.637330502, mz 222.1132032 //RT 326.6518114, mz 232.0370222 //RT 302.956958, mz 325.0948809 //RT 198.573545, ",
					"picks": 1
				},
				{
					"features": [
						"MZ 215.1699905 // RT 32.13363533",
						"MZ 247.0970455 // RT 23.66165344",
						"MZ 264.1215224 // RT 23.30921876",
						"MZ 294.0462096 // RT 106.5226972",
						"MZ 313.1340303 // RT 113.9095759",
						"MZ 378.1395269 // RT 97.45310048",
						"mz 208.0646181 //RT 94.75749426",
						"mz 220.0974593 //RT 313.0585731",
						"mz 325.0948809 //RT 198.573545"
					],
					"profileID": "MZ 215.1699905 // RT 32.13363533, MZ 247.0970455 // RT 23.66165344, MZ 264.1215224 // RT 23.30921876, MZ 294.0462096 // RT 106.5226972, MZ 313.1340303 // RT 113.9095759, MZ 378.1395269 // RT 97.45310048, mz 208.0646181 //RT 94.75749426, mz 220.0974593 //RT 313.0585731, mz 325.0948809 //RT 198.573545, ",
					"picks": 1
				},
				{
					"features": [
						"MZ 243.1004849 // RT 3.745031639",
						"MZ 251.1374383 // RT 66.39697838",
						"MZ 264.1215224 // RT 23.30921876",
						"MZ 375.1153219 // RT 2.261121688",
						"MZ 415.9645978 // RT 34.51465053",
						"mz 239.091892 //RT 336.8878266",
						"mz 239.99519 //RT 103.8639763",
						"mz 319.1032329 //RT 139.9328252"
					],
					"profileID": "MZ 243.1004849 // RT 3.745031639, MZ 251.1374383 // RT 66.39697838, MZ 264.1215224 // RT 23.30921876, MZ 375.1153219 // RT 2.261121688, MZ 415.9645978 // RT 34.51465053, mz 239.091892 //RT 336.8878266, mz 239.99519 //RT 103.8639763, mz 319.1032329 //RT 139.9328252, ",
					"picks": 1
				},
				{
					"features": [
						"MZ 264.1215224 // RT 23.30921876",
						"MZ 372.9232556 // RT 27.98128537",
						"MZ 584.2670695 // RT 131.4255402",
						"mz 125.0967611 //RT 266.6393549",
						"mz 126.9069343 //RT 8.637330502",
						"mz 206.0458584 //RT 207.6729159",
						"mz 232.0370222 //RT 302.956958",
						"mz 307.0279731 //RT 309.7271327"
					],
					"profileID": "MZ 264.1215224 // RT 23.30921876, MZ 372.9232556 // RT 27.98128537, MZ 584.2670695 // RT 131.4255402, mz 125.0967611 //RT 266.6393549, mz 126.9069343 //RT 8.637330502, mz 206.0458584 //RT 207.6729159, mz 232.0370222 //RT 302.956958, mz 307.0279731 //RT 309.7271327, ",
					"picks": 1
				},
				{
					"features": [
						"MZ 264.1215224 // RT 23.30921876",
						"MZ 269.1280232 // RT 25.77123022",
						"MZ 308.1545914 // RT 279.8006003",
						"MZ 372.9232556 // RT 27.98128537",
						"MZ 453.1258761 // RT 23.8114696",
						"MZ 631.3465895 // RT 343.0206379",
						"mz 126.9069343 //RT 8.637330502",
						"mz 208.0646181 //RT 94.75749426",
						"mz 239.091892 //RT 336.8878266",
						"mz 245.0927751 //RT 245.0846723",
						"mz 307.0279731 //RT 309.7271327",
						"mz 394.1346994 //RT 95.62962505"
					],
					"profileID": "MZ 264.1215224 // RT 23.30921876, MZ 269.1280232 // RT 25.77123022, MZ 308.1545914 // RT 279.8006003, MZ 372.9232556 // RT 27.98128537, MZ 453.1258761 // RT 23.8114696, MZ 631.3465895 // RT 343.0206379, mz 126.9069343 //RT 8.637330502, mz 208.0646181 //RT 94.75749426, mz 239.091892 //RT 336.8878266, mz 245.0927751 //RT 245.0846723, mz 307.0279731 //RT 309.7271327, mz 394.1346994 //RT 95.62962505, ",
					"picks": 1
				},
				{
					"features": [
						"MZ 264.1215224 // RT 23.30921876",
						"MZ 457.1559634 // RT 131.3064642",
						"mz 126.9069343 //RT 8.637330502",
						"mz 206.0458584 //RT 207.6729159",
						"mz 239.99519 //RT 103.8639763",
						"mz 307.0279731 //RT 309.7271327",
						"mz 311.9722409 //RT 7.177236383"
					],
					"profileID": "MZ 264.1215224 // RT 23.30921876, MZ 457.1559634 // RT 131.3064642, mz 126.9069343 //RT 8.637330502, mz 206.0458584 //RT 207.6729159, mz 239.99519 //RT 103.8639763, mz 307.0279731 //RT 309.7271327, mz 311.9722409 //RT 7.177236383, ",
					"picks": 1
				},
				{
					"features": [
						"MZ 233.0410343 // RT 134.5573526",
						"MZ 238.003293 // RT 33.23679884",
						"MZ 264.1215224 // RT 23.30921876",
						"MZ 284.1869613 // RT 241.953849",
						"MZ 417.3378443 // RT 335.7191899",
						"MZ 631.3465895 // RT 343.0206379",
						"mz 126.9069343 //RT 8.637330502",
						"mz 239.091892 //RT 336.8878266",
						"mz 245.0927751 //RT 245.0846723",
						"mz 307.0279731 //RT 309.7271327"
					],
					"profileID": "MZ 233.0410343 // RT 134.5573526, MZ 238.003293 // RT 33.23679884, MZ 264.1215224 // RT 23.30921876, MZ 284.1869613 // RT 241.953849, MZ 417.3378443 // RT 335.7191899, MZ 631.3465895 // RT 343.0206379, mz 126.9069343 //RT 8.637330502, mz 239.091892 //RT 336.8878266, mz 245.0927751 //RT 245.0846723, mz 307.0279731 //RT 309.7271327, ",
					"picks": 1
				},
				{
					"features": [
						"MZ 264.1215224 // RT 23.30921876",
						"MZ 269.1269739 // RT 147.9306459",
						"MZ 284.1869613 // RT 241.953849",
						"MZ 372.9232556 // RT 27.98128537",
						"MZ 418.1330503 // RT 98.97344731",
						"mz 126.9069343 //RT 8.637330502",
						"mz 239.99519 //RT 103.8639763"
					],
					"profileID": "MZ 264.1215224 // RT 23.30921876, MZ 269.1269739 // RT 147.9306459, MZ 284.1869613 // RT 241.953849, MZ 372.9232556 // RT 27.98128537, MZ 418.1330503 // RT 98.97344731, mz 126.9069343 //RT 8.637330502, mz 239.99519 //RT 103.8639763, ",
					"picks": 1
				},
				{
					"features": [
						"MZ 243.1004849 // RT 3.745031639",
						"MZ 264.1215224 // RT 23.30921876",
						"MZ 284.1869613 // RT 241.953849",
						"MZ 415.9645978 // RT 34.51465053",
						"mz 126.9069343 //RT 8.637330502",
						"mz 206.0458584 //RT 207.6729159"
					],
					"profileID": "MZ 243.1004849 // RT 3.745031639, MZ 264.1215224 // RT 23.30921876, MZ 284.1869613 // RT 241.953849, MZ 415.9645978 // RT 34.51465053, mz 126.9069343 //RT 8.637330502, mz 206.0458584 //RT 207.6729159, ",
					"picks": 1
				},
				{
					"features": [
						"MZ 264.1215224 // RT 23.30921876",
						"MZ 284.1869613 // RT 241.953849",
						"MZ 308.1545914 // RT 279.8006003",
						"MZ 313.1340303 // RT 113.9095759",
						"MZ 372.9232556 // RT 27.98128537",
						"MZ 422.2140079 // RT 131.2977363",
						"mz 126.9069343 //RT 8.637330502",
						"mz 232.0370222 //RT 302.956958",
						"mz 307.0279731 //RT 309.7271327"
					],
					"profileID": "MZ 264.1215224 // RT 23.30921876, MZ 284.1869613 // RT 241.953849, MZ 308.1545914 // RT 279.8006003, MZ 313.1340303 // RT 113.9095759, MZ 372.9232556 // RT 27.98128537, MZ 422.2140079 // RT 131.2977363, mz 126.9069343 //RT 8.637330502, mz 232.0370222 //RT 302.956958, mz 307.0279731 //RT 309.7271327, ",
					"picks": 1
				},
				{
					"features": [
						"MZ 243.1004849 // RT 3.745031639",
						"MZ 264.1215224 // RT 23.30921876",
						"MZ 314.091539 // RT 122.3659439",
						"MZ 365.0463959 // RT 63.61843229",
						"MZ 372.9232556 // RT 27.98128537",
						"mz 206.0458584 //RT 207.6729159",
						"mz 325.0948809 //RT 198.573545"
					],
					"profileID": "MZ 243.1004849 // RT 3.745031639, MZ 264.1215224 // RT 23.30921876, MZ 314.091539 // RT 122.3659439, MZ 365.0463959 // RT 63.61843229, MZ 372.9232556 // RT 27.98128537, mz 206.0458584 //RT 207.6729159, mz 325.0948809 //RT 198.573545, ",
					"picks": 1
				},
				{
					"features": [
						"MZ 264.1215224 // RT 23.30921876",
						"MZ 284.1869613 // RT 241.953849",
						"MZ 372.9232556 // RT 27.98128537",
						"MZ 424.0127573 // RT 34.37186156",
						"MZ 486.2571336 // RT 125.0351305",
						"mz 126.9069343 //RT 8.637330502",
						"mz 142.0657154 //RT 247.8825273",
						"mz 232.0370222 //RT 302.956958"
					],
					"profileID": "MZ 264.1215224 // RT 23.30921876, MZ 284.1869613 // RT 241.953849, MZ 372.9232556 // RT 27.98128537, MZ 424.0127573 // RT 34.37186156, MZ 486.2571336 // RT 125.0351305, mz 126.9069343 //RT 8.637330502, mz 142.0657154 //RT 247.8825273, mz 232.0370222 //RT 302.956958, ",
					"picks": 1
				},
				{
					"features": [
						"MZ 212.033164 // RT 141.8011052",
						"MZ 238.003293 // RT 33.23679884",
						"MZ 264.1215224 // RT 23.30921876",
						"MZ 287.2051064 // RT 284.9011055",
						"MZ 313.1340303 // RT 113.9095759",
						"MZ 422.2140079 // RT 131.2977363",
						"MZ 457.6584058 // RT 1.479131646",
						"mz 126.9069343 //RT 8.637330502",
						"mz 169.1228228 //RT 329.9124261",
						"mz 208.0646181 //RT 94.75749426",
						"mz 222.1132032 //RT 326.6518114",
						"mz 232.0370222 //RT 302.956958"
					],
					"profileID": "MZ 212.033164 // RT 141.8011052, MZ 238.003293 // RT 33.23679884, MZ 264.1215224 // RT 23.30921876, MZ 287.2051064 // RT 284.9011055, MZ 313.1340303 // RT 113.9095759, MZ 422.2140079 // RT 131.2977363, MZ 457.6584058 // RT 1.479131646, mz 126.9069343 //RT 8.637330502, mz 169.1228228 //RT 329.9124261, mz 208.0646181 //RT 94.75749426, mz 222.1132032 //RT 326.6518114, mz 232.0370222 //RT 302.956958, ",
					"picks": 1
				},
				{
					"features": [
						"MZ 238.003293 // RT 33.23679884",
						"MZ 257.9819749 // RT 146.6360289",
						"MZ 264.1215224 // RT 23.30921876",
						"MZ 284.1869613 // RT 241.953849",
						"MZ 290.1608901 // RT 9.777803967",
						"MZ 314.091539 // RT 122.3659439",
						"MZ 453.1258761 // RT 23.8114696",
						"MZ 486.2571336 // RT 125.0351305",
						"mz 142.0657154 //RT 247.8825273",
						"mz 169.1228228 //RT 329.9124261",
						"mz 208.0646181 //RT 94.75749426",
						"mz 308.0984878 //RT 18.92752141"
					],
					"profileID": "MZ 238.003293 // RT 33.23679884, MZ 257.9819749 // RT 146.6360289, MZ 264.1215224 // RT 23.30921876, MZ 284.1869613 // RT 241.953849, MZ 290.1608901 // RT 9.777803967, MZ 314.091539 // RT 122.3659439, MZ 453.1258761 // RT 23.8114696, MZ 486.2571336 // RT 125.0351305, mz 142.0657154 //RT 247.8825273, mz 169.1228228 //RT 329.9124261, mz 208.0646181 //RT 94.75749426, mz 308.0984878 //RT 18.92752141, ",
					"picks": 1
				},
				{
					"features": [
						"MZ 264.1215224 // RT 23.30921876",
						"MZ 311.996924 // RT 141.4667774",
						"MZ 415.9645978 // RT 34.51465053",
						"mz 126.9069343 //RT 8.637330502"
					],
					"profileID": "MZ 264.1215224 // RT 23.30921876, MZ 311.996924 // RT 141.4667774, MZ 415.9645978 // RT 34.51465053, mz 126.9069343 //RT 8.637330502, ",
					"picks": 1
				},
				{
					"features": [
						"MZ 238.003293 // RT 33.23679884",
						"MZ 243.1004849 // RT 3.745031639",
						"MZ 264.1215224 // RT 23.30921876",
						"mz 206.0458584 //RT 207.6729159",
						"mz 243.0773345 //RT 247.723442"
					],
					"profileID": "MZ 238.003293 // RT 33.23679884, MZ 243.1004849 // RT 3.745031639, MZ 264.1215224 // RT 23.30921876, mz 206.0458584 //RT 207.6729159, mz 243.0773345 //RT 247.723442, ",
					"picks": 1
				},
				{
					"features": [
						"MZ 264.1215224 // RT 23.30921876",
						"MZ 284.1869613 // RT 241.953849",
						"MZ 367.3523618 // RT 89.05593575",
						"MZ 372.9232556 // RT 27.98128537",
						"mz 239.99519 //RT 103.8639763",
						"mz 325.0948809 //RT 198.573545"
					],
					"profileID": "MZ 264.1215224 // RT 23.30921876, MZ 284.1869613 // RT 241.953849, MZ 367.3523618 // RT 89.05593575, MZ 372.9232556 // RT 27.98128537, mz 239.99519 //RT 103.8639763, mz 325.0948809 //RT 198.573545, ",
					"picks": 1
				},
				{
					"features": [
						"MZ 211.0714984 // RT 89.67769158",
						"MZ 264.1215224 // RT 23.30921876",
						"MZ 269.0603879 // RT 147.2764166",
						"MZ 372.9232556 // RT 27.98128537",
						"mz 126.9069343 //RT 8.637330502",
						"mz 192.0227173 //RT 23.53824173"
					],
					"profileID": "MZ 211.0714984 // RT 89.67769158, MZ 264.1215224 // RT 23.30921876, MZ 269.0603879 // RT 147.2764166, MZ 372.9232556 // RT 27.98128537, mz 126.9069343 //RT 8.637330502, mz 192.0227173 //RT 23.53824173, ",
					"picks": 1
				},
				{
					"features": [
						"MZ 264.1215224 // RT 23.30921876",
						"MZ 314.091539 // RT 122.3659439",
						"MZ 365.0463959 // RT 63.61843229",
						"MZ 375.1153219 // RT 2.261121688",
						"mz 192.0227173 //RT 23.53824173",
						"mz 206.0458584 //RT 207.6729159",
						"mz 232.0370222 //RT 302.956958"
					],
					"profileID": "MZ 264.1215224 // RT 23.30921876, MZ 314.091539 // RT 122.3659439, MZ 365.0463959 // RT 63.61843229, MZ 375.1153219 // RT 2.261121688, mz 192.0227173 //RT 23.53824173, mz 206.0458584 //RT 207.6729159, mz 232.0370222 //RT 302.956958, ",
					"picks": 1
				},
				{
					"features": [
						"MZ 243.1004849 // RT 3.745031639",
						"MZ 264.1215224 // RT 23.30921876",
						"MZ 269.0603879 // RT 147.2764166",
						"MZ 314.091539 // RT 122.3659439",
						"MZ 372.9232556 // RT 27.98128537",
						"mz 126.9069343 //RT 8.637330502",
						"mz 141.0917095 //RT 286.8086252",
						"mz 206.0458584 //RT 207.6729159",
						"mz 307.0279731 //RT 309.7271327",
						"mz 325.0948809 //RT 198.573545",
						"mz 394.1346994 //RT 95.62962505"
					],
					"profileID": "MZ 243.1004849 // RT 3.745031639, MZ 264.1215224 // RT 23.30921876, MZ 269.0603879 // RT 147.2764166, MZ 314.091539 // RT 122.3659439, MZ 372.9232556 // RT 27.98128537, mz 126.9069343 //RT 8.637330502, mz 141.0917095 //RT 286.8086252, mz 206.0458584 //RT 207.6729159, mz 307.0279731 //RT 309.7271327, mz 325.0948809 //RT 198.573545, mz 394.1346994 //RT 95.62962505, ",
					"picks": 1
				},
				{
					"features": [
						"MZ 264.1215224 // RT 23.30921876",
						"MZ 284.1869613 // RT 241.953849",
						"MZ 292.1031298 // RT 33.20948049",
						"MZ 313.1340303 // RT 113.9095759",
						"MZ 372.9232556 // RT 27.98128537",
						"mz 126.9069343 //RT 8.637330502",
						"mz 239.99519 //RT 103.8639763"
					],
					"profileID": "MZ 264.1215224 // RT 23.30921876, MZ 284.1869613 // RT 241.953849, MZ 292.1031298 // RT 33.20948049, MZ 313.1340303 // RT 113.9095759, MZ 372.9232556 // RT 27.98128537, mz 126.9069343 //RT 8.637330502, mz 239.99519 //RT 103.8639763, ",
					"picks": 1
				},
				{
					"features": [
						"MZ 238.003293 // RT 33.23679884",
						"MZ 264.1215224 // RT 23.30921876",
						"MZ 290.1608901 // RT 9.777803967",
						"MZ 313.1340303 // RT 113.9095759",
						"mz 100.0031536 //RT 247.7813984",
						"mz 208.0646181 //RT 94.75749426",
						"mz 307.0279731 //RT 309.7271327",
						"mz 394.1346994 //RT 95.62962505"
					],
					"profileID": "MZ 238.003293 // RT 33.23679884, MZ 264.1215224 // RT 23.30921876, MZ 290.1608901 // RT 9.777803967, MZ 313.1340303 // RT 113.9095759, mz 100.0031536 //RT 247.7813984, mz 208.0646181 //RT 94.75749426, mz 307.0279731 //RT 309.7271327, mz 394.1346994 //RT 95.62962505, ",
					"picks": 1
				},
				{
					"features": [
						"MZ 212.033164 // RT 141.8011052",
						"MZ 243.1004849 // RT 3.745031639",
						"MZ 264.1215224 // RT 23.30921876",
						"MZ 269.1280232 // RT 25.77123022",
						"MZ 284.1869613 // RT 241.953849",
						"MZ 317.1796167 // RT 154.6383253",
						"MZ 358.113341 // RT 105.9360717",
						"MZ 366.0584076 // RT 67.33285013",
						"MZ 372.9232556 // RT 27.98128537",
						"MZ 396.1502435 // RT 96.88806362",
						"MZ 631.3465895 // RT 343.0206379",
						"MZ 94.06574518 // RT 83.70420464",
						"mz 126.9069343 //RT 8.637330502",
						"mz 206.0458584 //RT 207.6729159",
						"mz 232.0370222 //RT 302.956958",
						"mz 307.0279731 //RT 309.7271327",
						"mz 325.0948809 //RT 198.573545",
						"mz 607.3493925 //RT 351.558049"
					],
					"profileID": "MZ 212.033164 // RT 141.8011052, MZ 243.1004849 // RT 3.745031639, MZ 264.1215224 // RT 23.30921876, MZ 269.1280232 // RT 25.77123022, MZ 284.1869613 // RT 241.953849, MZ 317.1796167 // RT 154.6383253, MZ 358.113341 // RT 105.9360717, MZ 366.0584076 // RT 67.33285013, MZ 372.9232556 // RT 27.98128537, MZ 396.1502435 // RT 96.88806362, MZ 631.3465895 // RT 343.0206379, MZ 94.06574518 // RT 83.70420464, mz 126.9069343 //RT 8.637330502, mz 206.0458584 //RT 207.6729159, mz 232.0370222 //RT 302.956958, mz 307.0279731 //RT 309.7271327, mz 325.0948809 //RT 198.573545, mz 607.3493925 //RT 351.558049, ",
					"picks": 1
				},
				{
					"features": [
						"MZ 264.1215224 // RT 23.30921876",
						"MZ 269.1280232 // RT 25.77123022",
						"MZ 332.0963401 // RT 23.39433456",
						"MZ 365.0463959 // RT 63.61843229",
						"MZ 372.9232556 // RT 27.98128537",
						"MZ 375.1153219 // RT 2.261121688",
						"MZ 378.1395269 // RT 97.45310048",
						"mz 206.0458584 //RT 207.6729159",
						"mz 232.0370222 //RT 302.956958"
					],
					"profileID": "MZ 264.1215224 // RT 23.30921876, MZ 269.1280232 // RT 25.77123022, MZ 332.0963401 // RT 23.39433456, MZ 365.0463959 // RT 63.61843229, MZ 372.9232556 // RT 27.98128537, MZ 375.1153219 // RT 2.261121688, MZ 378.1395269 // RT 97.45310048, mz 206.0458584 //RT 207.6729159, mz 232.0370222 //RT 302.956958, ",
					"picks": 1
				},
				{
					"features": [
						"MZ 244.1552798 // RT 56.83217341",
						"MZ 264.1215224 // RT 23.30921876",
						"MZ 284.1869613 // RT 241.953849",
						"MZ 314.091539 // RT 122.3659439",
						"MZ 372.9232556 // RT 27.98128537",
						"MZ 375.1153219 // RT 2.261121688",
						"MZ 584.2670695 // RT 131.4255402",
						"MZ 631.3465895 // RT 343.0206379",
						"mz 125.0967611 //RT 266.6393549",
						"mz 126.9069343 //RT 8.637330502",
						"mz 187.0972355 //RT 66.65890112",
						"mz 206.0458584 //RT 207.6729159",
						"mz 307.0279731 //RT 309.7271327",
						"mz 325.0948809 //RT 198.573545"
					],
					"profileID": "MZ 244.1552798 // RT 56.83217341, MZ 264.1215224 // RT 23.30921876, MZ 284.1869613 // RT 241.953849, MZ 314.091539 // RT 122.3659439, MZ 372.9232556 // RT 27.98128537, MZ 375.1153219 // RT 2.261121688, MZ 584.2670695 // RT 131.4255402, MZ 631.3465895 // RT 343.0206379, mz 125.0967611 //RT 266.6393549, mz 126.9069343 //RT 8.637330502, mz 187.0972355 //RT 66.65890112, mz 206.0458584 //RT 207.6729159, mz 307.0279731 //RT 309.7271327, mz 325.0948809 //RT 198.573545, ",
					"picks": 1
				},
				{
					"features": [
						"MZ 227.0593737 // RT 265.090873",
						"MZ 264.1215224 // RT 23.30921876",
						"MZ 332.0963401 // RT 23.39433456",
						"MZ 365.0463959 // RT 63.61843229",
						"MZ 372.9232556 // RT 27.98128537",
						"MZ 418.1330503 // RT 98.97344731",
						"mz 126.9069343 //RT 8.637330502",
						"mz 239.99519 //RT 103.8639763"
					],
					"profileID": "MZ 227.0593737 // RT 265.090873, MZ 264.1215224 // RT 23.30921876, MZ 332.0963401 // RT 23.39433456, MZ 365.0463959 // RT 63.61843229, MZ 372.9232556 // RT 27.98128537, MZ 418.1330503 // RT 98.97344731, mz 126.9069343 //RT 8.637330502, mz 239.99519 //RT 103.8639763, ",
					"picks": 1
				},
				{
					"features": [
						"MZ 243.1004849 // RT 3.745031639",
						"MZ 264.1215224 // RT 23.30921876",
						"MZ 274.0931388 // RT 132.7231618",
						"MZ 284.1869613 // RT 241.953849",
						"MZ 291.1642398 // RT 109.6047932",
						"MZ 311.996924 // RT 141.4667774",
						"MZ 332.0963401 // RT 23.39433456",
						"MZ 365.0463959 // RT 63.61843229",
						"MZ 372.9232556 // RT 27.98128537",
						"MZ 375.1153219 // RT 2.261121688",
						"MZ 424.0127573 // RT 34.37186156",
						"mz 126.9069343 //RT 8.637330502",
						"mz 208.0646181 //RT 94.75749426",
						"mz 232.0370222 //RT 302.956958",
						"mz 239.99519 //RT 103.8639763",
						"mz 325.0948809 //RT 198.573545"
					],
					"profileID": "MZ 243.1004849 // RT 3.745031639, MZ 264.1215224 // RT 23.30921876, MZ 274.0931388 // RT 132.7231618, MZ 284.1869613 // RT 241.953849, MZ 291.1642398 // RT 109.6047932, MZ 311.996924 // RT 141.4667774, MZ 332.0963401 // RT 23.39433456, MZ 365.0463959 // RT 63.61843229, MZ 372.9232556 // RT 27.98128537, MZ 375.1153219 // RT 2.261121688, MZ 424.0127573 // RT 34.37186156, mz 126.9069343 //RT 8.637330502, mz 208.0646181 //RT 94.75749426, mz 232.0370222 //RT 302.956958, mz 239.99519 //RT 103.8639763, mz 325.0948809 //RT 198.573545, ",
					"picks": 1
				},
				{
					"features": [
						"MZ 212.033164 // RT 141.8011052",
						"MZ 243.1004849 // RT 3.745031639",
						"MZ 264.1215224 // RT 23.30921876",
						"MZ 365.0463959 // RT 63.61843229",
						"MZ 372.9232556 // RT 27.98128537",
						"MZ 584.2670695 // RT 131.4255402",
						"mz 126.9069343 //RT 8.637330502",
						"mz 206.0458584 //RT 207.6729159",
						"mz 222.1132032 //RT 326.6518114",
						"mz 307.0279731 //RT 309.7271327"
					],
					"profileID": "MZ 212.033164 // RT 141.8011052, MZ 243.1004849 // RT 3.745031639, MZ 264.1215224 // RT 23.30921876, MZ 365.0463959 // RT 63.61843229, MZ 372.9232556 // RT 27.98128537, MZ 584.2670695 // RT 131.4255402, mz 126.9069343 //RT 8.637330502, mz 206.0458584 //RT 207.6729159, mz 222.1132032 //RT 326.6518114, mz 307.0279731 //RT 309.7271327, ",
					"picks": 1
				},
				{
					"features": [
						"MZ 264.1215224 // RT 23.30921876",
						"mz 239.99519 //RT 103.8639763",
						"mz 307.0279731 //RT 309.7271327",
						"mz 311.9722409 //RT 7.177236383",
						"mz 320.1078038 //RT 140.2623736"
					],
					"profileID": "MZ 264.1215224 // RT 23.30921876, mz 239.99519 //RT 103.8639763, mz 307.0279731 //RT 309.7271327, mz 311.9722409 //RT 7.177236383, mz 320.1078038 //RT 140.2623736, ",
					"picks": 1
				},
				{
					"features": [
						"MZ 251.1374383 // RT 66.39697838",
						"MZ 264.1215224 // RT 23.30921876",
						"MZ 269.1280232 // RT 25.77123022",
						"MZ 284.1869613 // RT 241.953849",
						"MZ 631.3465895 // RT 343.0206379",
						"mz 126.9069343 //RT 8.637330502",
						"mz 142.0657154 //RT 247.8825273",
						"mz 307.0279731 //RT 309.7271327",
						"mz 394.1346994 //RT 95.62962505"
					],
					"profileID": "MZ 251.1374383 // RT 66.39697838, MZ 264.1215224 // RT 23.30921876, MZ 269.1280232 // RT 25.77123022, MZ 284.1869613 // RT 241.953849, MZ 631.3465895 // RT 343.0206379, mz 126.9069343 //RT 8.637330502, mz 142.0657154 //RT 247.8825273, mz 307.0279731 //RT 309.7271327, mz 394.1346994 //RT 95.62962505, ",
					"picks": 1
				},
				{
					"features": [
						"MZ 264.1215224 // RT 23.30921876",
						"MZ 308.1545914 // RT 279.8006003",
						"MZ 366.0584076 // RT 67.33285013",
						"MZ 372.9232556 // RT 27.98128537",
						"MZ 631.3465895 // RT 343.0206379",
						"mz 100.0031536 //RT 247.7813984",
						"mz 307.0279731 //RT 309.7271327"
					],
					"profileID": "MZ 264.1215224 // RT 23.30921876, MZ 308.1545914 // RT 279.8006003, MZ 366.0584076 // RT 67.33285013, MZ 372.9232556 // RT 27.98128537, MZ 631.3465895 // RT 343.0206379, mz 100.0031536 //RT 247.7813984, mz 307.0279731 //RT 309.7271327, ",
					"picks": 1
				},
				{
					"features": [
						"MZ 264.1215224 // RT 23.30921876",
						"MZ 372.9232556 // RT 27.98128537",
						"MZ 584.2670695 // RT 131.4255402",
						"mz 187.0972355 //RT 66.65890112",
						"mz 206.0458584 //RT 207.6729159"
					],
					"profileID": "MZ 264.1215224 // RT 23.30921876, MZ 372.9232556 // RT 27.98128537, MZ 584.2670695 // RT 131.4255402, mz 187.0972355 //RT 66.65890112, mz 206.0458584 //RT 207.6729159, ",
					"picks": 1
				},
				{
					"features": [
						"MZ 244.1552798 // RT 56.83217341",
						"MZ 264.1215224 // RT 23.30921876",
						"MZ 365.0463959 // RT 63.61843229",
						"MZ 372.9232556 // RT 27.98128537",
						"MZ 375.1153219 // RT 2.261121688",
						"MZ 396.1502435 // RT 96.88806362",
						"MZ 453.1258761 // RT 23.8114696",
						"mz 126.9069343 //RT 8.637330502",
						"mz 206.0458584 //RT 207.6729159"
					],
					"profileID": "MZ 244.1552798 // RT 56.83217341, MZ 264.1215224 // RT 23.30921876, MZ 365.0463959 // RT 63.61843229, MZ 372.9232556 // RT 27.98128537, MZ 375.1153219 // RT 2.261121688, MZ 396.1502435 // RT 96.88806362, MZ 453.1258761 // RT 23.8114696, mz 126.9069343 //RT 8.637330502, mz 206.0458584 //RT 207.6729159, ",
					"picks": 1
				},
				{
					"features": [
						"MZ 251.1374383 // RT 66.39697838",
						"MZ 264.1215224 // RT 23.30921876",
						"MZ 286.201986 // RT 284.740301",
						"MZ 358.113341 // RT 105.9360717",
						"MZ 453.1258761 // RT 23.8114696",
						"MZ 486.2571336 // RT 125.0351305",
						"mz 126.9069343 //RT 8.637330502",
						"mz 232.0370222 //RT 302.956958",
						"mz 607.3493925 //RT 351.558049"
					],
					"profileID": "MZ 251.1374383 // RT 66.39697838, MZ 264.1215224 // RT 23.30921876, MZ 286.201986 // RT 284.740301, MZ 358.113341 // RT 105.9360717, MZ 453.1258761 // RT 23.8114696, MZ 486.2571336 // RT 125.0351305, mz 126.9069343 //RT 8.637330502, mz 232.0370222 //RT 302.956958, mz 607.3493925 //RT 351.558049, ",
					"picks": 1
				},
				{
					"features": [
						"MZ 211.0714984 // RT 89.67769158",
						"MZ 244.1552798 // RT 56.83217341",
						"MZ 264.1215224 // RT 23.30921876",
						"MZ 314.091539 // RT 122.3659439",
						"MZ 372.9232556 // RT 27.98128537",
						"MZ 418.1330503 // RT 98.97344731",
						"MZ 457.1559634 // RT 131.3064642",
						"mz 126.9069343 //RT 8.637330502",
						"mz 142.0657154 //RT 247.8825273",
						"mz 206.0458584 //RT 207.6729159",
						"mz 239.99519 //RT 103.8639763"
					],
					"profileID": "MZ 211.0714984 // RT 89.67769158, MZ 244.1552798 // RT 56.83217341, MZ 264.1215224 // RT 23.30921876, MZ 314.091539 // RT 122.3659439, MZ 372.9232556 // RT 27.98128537, MZ 418.1330503 // RT 98.97344731, MZ 457.1559634 // RT 131.3064642, mz 126.9069343 //RT 8.637330502, mz 142.0657154 //RT 247.8825273, mz 206.0458584 //RT 207.6729159, mz 239.99519 //RT 103.8639763, ",
					"picks": 1
				},
				{
					"features": [
						"MZ 211.0714984 // RT 89.67769158",
						"MZ 238.003293 // RT 33.23679884",
						"MZ 264.1215224 // RT 23.30921876",
						"MZ 287.2051064 // RT 284.9011055",
						"MZ 314.091539 // RT 122.3659439",
						"MZ 365.0463959 // RT 63.61843229",
						"MZ 486.2571336 // RT 125.0351305",
						"mz 126.9069343 //RT 8.637330502",
						"mz 187.0972355 //RT 66.65890112",
						"mz 206.0458584 //RT 207.6729159",
						"mz 232.0370222 //RT 302.956958",
						"mz 239.99519 //RT 103.8639763",
						"mz 243.0773345 //RT 247.723442",
						"mz 325.0948809 //RT 198.573545"
					],
					"profileID": "MZ 211.0714984 // RT 89.67769158, MZ 238.003293 // RT 33.23679884, MZ 264.1215224 // RT 23.30921876, MZ 287.2051064 // RT 284.9011055, MZ 314.091539 // RT 122.3659439, MZ 365.0463959 // RT 63.61843229, MZ 486.2571336 // RT 125.0351305, mz 126.9069343 //RT 8.637330502, mz 187.0972355 //RT 66.65890112, mz 206.0458584 //RT 207.6729159, mz 232.0370222 //RT 302.956958, mz 239.99519 //RT 103.8639763, mz 243.0773345 //RT 247.723442, mz 325.0948809 //RT 198.573545, ",
					"picks": 1
				},
				{
					"features": [
						"MZ 243.1004849 // RT 3.745031639",
						"MZ 264.1215224 // RT 23.30921876",
						"MZ 269.0603879 // RT 147.2764166",
						"MZ 284.1869613 // RT 241.953849",
						"MZ 372.9232556 // RT 27.98128537",
						"MZ 418.1330503 // RT 98.97344731",
						"MZ 457.6584058 // RT 1.479131646",
						"MZ 94.06574518 // RT 83.70420464",
						"mz 126.9069343 //RT 8.637330502",
						"mz 206.0458584 //RT 207.6729159",
						"mz 307.0279731 //RT 309.7271327",
						"mz 325.0948809 //RT 198.573545"
					],
					"profileID": "MZ 243.1004849 // RT 3.745031639, MZ 264.1215224 // RT 23.30921876, MZ 269.0603879 // RT 147.2764166, MZ 284.1869613 // RT 241.953849, MZ 372.9232556 // RT 27.98128537, MZ 418.1330503 // RT 98.97344731, MZ 457.6584058 // RT 1.479131646, MZ 94.06574518 // RT 83.70420464, mz 126.9069343 //RT 8.637330502, mz 206.0458584 //RT 207.6729159, mz 307.0279731 //RT 309.7271327, mz 325.0948809 //RT 198.573545, ",
					"picks": 1
				},
				{
					"features": [
						"MZ 193.098677 // RT 26.13727811",
						"MZ 204.0865516 // RT 94.86195148",
						"MZ 238.003293 // RT 33.23679884",
						"MZ 243.1004849 // RT 3.745031639",
						"MZ 264.1215224 // RT 23.30921876",
						"MZ 269.1280232 // RT 25.77123022",
						"MZ 286.201986 // RT 284.740301",
						"MZ 308.1545914 // RT 279.8006003",
						"MZ 375.1153219 // RT 2.261121688",
						"MZ 457.1559634 // RT 131.3064642",
						"MZ 584.2670695 // RT 131.4255402",
						"mz 126.9069343 //RT 8.637330502",
						"mz 187.0972355 //RT 66.65890112",
						"mz 206.0458584 //RT 207.6729159",
						"mz 245.0927751 //RT 245.0846723",
						"mz 307.0279731 //RT 309.7271327",
						"mz 405.0277483 //RT 27.75357078",
						"mz 73.02849529 //RT 0.00599967"
					],
					"profileID": "MZ 193.098677 // RT 26.13727811, MZ 204.0865516 // RT 94.86195148, MZ 238.003293 // RT 33.23679884, MZ 243.1004849 // RT 3.745031639, MZ 264.1215224 // RT 23.30921876, MZ 269.1280232 // RT 25.77123022, MZ 286.201986 // RT 284.740301, MZ 308.1545914 // RT 279.8006003, MZ 375.1153219 // RT 2.261121688, MZ 457.1559634 // RT 131.3064642, MZ 584.2670695 // RT 131.4255402, mz 126.9069343 //RT 8.637330502, mz 187.0972355 //RT 66.65890112, mz 206.0458584 //RT 207.6729159, mz 245.0927751 //RT 245.0846723, mz 307.0279731 //RT 309.7271327, mz 405.0277483 //RT 27.75357078, mz 73.02849529 //RT 0.00599967, ",
					"picks": 1
				},
				{
					"features": [
						"MZ 252.9764797 // RT 91.85903111",
						"MZ 264.1215224 // RT 23.30921876",
						"MZ 292.1031298 // RT 33.20948049",
						"MZ 365.0463959 // RT 63.61843229",
						"MZ 366.0584076 // RT 67.33285013",
						"MZ 396.1502435 // RT 96.88806362",
						"MZ 457.6584058 // RT 1.479131646",
						"MZ 94.06574518 // RT 83.70420464",
						"mz 100.0031536 //RT 247.7813984",
						"mz 126.9069343 //RT 8.637330502",
						"mz 141.0917095 //RT 286.8086252",
						"mz 232.0370222 //RT 302.956958",
						"mz 307.0279731 //RT 309.7271327",
						"mz 311.9722409 //RT 7.177236383"
					],
					"profileID": "MZ 252.9764797 // RT 91.85903111, MZ 264.1215224 // RT 23.30921876, MZ 292.1031298 // RT 33.20948049, MZ 365.0463959 // RT 63.61843229, MZ 366.0584076 // RT 67.33285013, MZ 396.1502435 // RT 96.88806362, MZ 457.6584058 // RT 1.479131646, MZ 94.06574518 // RT 83.70420464, mz 100.0031536 //RT 247.7813984, mz 126.9069343 //RT 8.637330502, mz 141.0917095 //RT 286.8086252, mz 232.0370222 //RT 302.956958, mz 307.0279731 //RT 309.7271327, mz 311.9722409 //RT 7.177236383, ",
					"picks": 1
				},
				{
					"features": [
						"MZ 264.1215224 // RT 23.30921876",
						"MZ 356.9496183 // RT 31.54010954",
						"mz 206.0458584 //RT 207.6729159",
						"mz 307.0279731 //RT 309.7271327",
						"mz 325.0948809 //RT 198.573545"
					],
					"profileID": "MZ 264.1215224 // RT 23.30921876, MZ 356.9496183 // RT 31.54010954, mz 206.0458584 //RT 207.6729159, mz 307.0279731 //RT 309.7271327, mz 325.0948809 //RT 198.573545, ",
					"picks": 1
				},
				{
					"features": [
						"MZ 264.1215224 // RT 23.30921876",
						"MZ 365.0463959 // RT 63.61843229",
						"MZ 372.9232556 // RT 27.98128537",
						"MZ 396.1502435 // RT 96.88806362",
						"mz 126.9069343 //RT 8.637330502",
						"mz 206.0458584 //RT 207.6729159",
						"mz 239.99519 //RT 103.8639763",
						"mz 307.0279731 //RT 309.7271327",
						"mz 308.0984878 //RT 18.92752141",
						"mz 325.0948809 //RT 198.573545"
					],
					"profileID": "MZ 264.1215224 // RT 23.30921876, MZ 365.0463959 // RT 63.61843229, MZ 372.9232556 // RT 27.98128537, MZ 396.1502435 // RT 96.88806362, mz 126.9069343 //RT 8.637330502, mz 206.0458584 //RT 207.6729159, mz 239.99519 //RT 103.8639763, mz 307.0279731 //RT 309.7271327, mz 308.0984878 //RT 18.92752141, mz 325.0948809 //RT 198.573545, ",
					"picks": 1
				},
				{
					"features": [
						"MZ 238.003293 // RT 33.23679884",
						"MZ 244.1552798 // RT 56.83217341",
						"MZ 264.1215224 // RT 23.30921876",
						"MZ 284.1869613 // RT 241.953849",
						"MZ 311.996924 // RT 141.4667774",
						"MZ 396.1502435 // RT 96.88806362",
						"MZ 422.2140079 // RT 131.2977363",
						"MZ 457.1559634 // RT 131.3064642",
						"MZ 631.3465895 // RT 343.0206379",
						"MZ 94.06574518 // RT 83.70420464",
						"mz 100.0031536 //RT 247.7813984",
						"mz 126.9069343 //RT 8.637330502",
						"mz 142.0657154 //RT 247.8825273",
						"mz 206.0458584 //RT 207.6729159",
						"mz 239.091892 //RT 336.8878266",
						"mz 307.0279731 //RT 309.7271327",
						"mz 320.1078038 //RT 140.2623736",
						"mz 325.0948809 //RT 198.573545"
					],
					"profileID": "MZ 238.003293 // RT 33.23679884, MZ 244.1552798 // RT 56.83217341, MZ 264.1215224 // RT 23.30921876, MZ 284.1869613 // RT 241.953849, MZ 311.996924 // RT 141.4667774, MZ 396.1502435 // RT 96.88806362, MZ 422.2140079 // RT 131.2977363, MZ 457.1559634 // RT 131.3064642, MZ 631.3465895 // RT 343.0206379, MZ 94.06574518 // RT 83.70420464, mz 100.0031536 //RT 247.7813984, mz 126.9069343 //RT 8.637330502, mz 142.0657154 //RT 247.8825273, mz 206.0458584 //RT 207.6729159, mz 239.091892 //RT 336.8878266, mz 307.0279731 //RT 309.7271327, mz 320.1078038 //RT 140.2623736, mz 325.0948809 //RT 198.573545, ",
					"picks": 1
				},
				{
					"features": [
						"MZ 238.003293 // RT 33.23679884",
						"MZ 264.1215224 // RT 23.30921876",
						"MZ 584.2670695 // RT 131.4255402",
						"mz 141.0917095 //RT 286.8086252",
						"mz 232.0370222 //RT 302.956958"
					],
					"profileID": "MZ 238.003293 // RT 33.23679884, MZ 264.1215224 // RT 23.30921876, MZ 584.2670695 // RT 131.4255402, mz 141.0917095 //RT 286.8086252, mz 232.0370222 //RT 302.956958, ",
					"picks": 1
				},
				{
					"features": [
						"MZ 264.1215224 // RT 23.30921876",
						"MZ 314.091539 // RT 122.3659439",
						"MZ 372.9232556 // RT 27.98128537",
						"MZ 584.2670695 // RT 131.4255402",
						"mz 126.9069343 //RT 8.637330502",
						"mz 206.0458584 //RT 207.6729159",
						"mz 208.0646181 //RT 94.75749426"
					],
					"profileID": "MZ 264.1215224 // RT 23.30921876, MZ 314.091539 // RT 122.3659439, MZ 372.9232556 // RT 27.98128537, MZ 584.2670695 // RT 131.4255402, mz 126.9069343 //RT 8.637330502, mz 206.0458584 //RT 207.6729159, mz 208.0646181 //RT 94.75749426, ",
					"picks": 1
				},
				{
					"features": [
						"MZ 264.1215224 // RT 23.30921876",
						"MZ 311.996924 // RT 141.4667774",
						"MZ 314.091539 // RT 122.3659439",
						"MZ 365.0463959 // RT 63.61843229",
						"MZ 375.1153219 // RT 2.261121688",
						"mz 126.9069343 //RT 8.637330502",
						"mz 307.0279731 //RT 309.7271327"
					],
					"profileID": "MZ 264.1215224 // RT 23.30921876, MZ 311.996924 // RT 141.4667774, MZ 314.091539 // RT 122.3659439, MZ 365.0463959 // RT 63.61843229, MZ 375.1153219 // RT 2.261121688, mz 126.9069343 //RT 8.637330502, mz 307.0279731 //RT 309.7271327, ",
					"picks": 1
				},
				{
					"features": [
						"MZ 238.003293 // RT 33.23679884",
						"MZ 243.1004849 // RT 3.745031639",
						"MZ 264.1215224 // RT 23.30921876",
						"mz 126.9069343 //RT 8.637330502",
						"mz 206.0458584 //RT 207.6729159",
						"mz 222.1132032 //RT 326.6518114"
					],
					"profileID": "MZ 238.003293 // RT 33.23679884, MZ 243.1004849 // RT 3.745031639, MZ 264.1215224 // RT 23.30921876, mz 126.9069343 //RT 8.637330502, mz 206.0458584 //RT 207.6729159, mz 222.1132032 //RT 326.6518114, ",
					"picks": 1
				},
				{
					"features": [
						"MZ 204.0865516 // RT 94.86195148",
						"MZ 227.0593737 // RT 265.090873",
						"MZ 264.1215224 // RT 23.30921876",
						"MZ 284.1869613 // RT 241.953849",
						"MZ 365.0463959 // RT 63.61843229",
						"MZ 372.9232556 // RT 27.98128537",
						"MZ 486.2571336 // RT 125.0351305",
						"mz 126.9069343 //RT 8.637330502",
						"mz 208.0646181 //RT 94.75749426",
						"mz 232.0370222 //RT 302.956958",
						"mz 239.99519 //RT 103.8639763",
						"mz 325.0948809 //RT 198.573545"
					],
					"profileID": "MZ 204.0865516 // RT 94.86195148, MZ 227.0593737 // RT 265.090873, MZ 264.1215224 // RT 23.30921876, MZ 284.1869613 // RT 241.953849, MZ 365.0463959 // RT 63.61843229, MZ 372.9232556 // RT 27.98128537, MZ 486.2571336 // RT 125.0351305, mz 126.9069343 //RT 8.637330502, mz 208.0646181 //RT 94.75749426, mz 232.0370222 //RT 302.956958, mz 239.99519 //RT 103.8639763, mz 325.0948809 //RT 198.573545, ",
					"picks": 1
				},
				{
					"features": [
						"MZ 212.033164 // RT 141.8011052",
						"MZ 243.1004849 // RT 3.745031639",
						"MZ 264.1215224 // RT 23.30921876",
						"MZ 269.1280232 // RT 25.77123022",
						"MZ 284.1869613 // RT 241.953849",
						"MZ 314.091539 // RT 122.3659439",
						"MZ 356.9496183 // RT 31.54010954",
						"MZ 365.0463959 // RT 63.61843229",
						"MZ 375.1153219 // RT 2.261121688",
						"MZ 418.1330503 // RT 98.97344731",
						"MZ 453.1258761 // RT 23.8114696",
						"MZ 631.3465895 // RT 343.0206379",
						"mz 126.9069343 //RT 8.637330502",
						"mz 208.0646181 //RT 94.75749426",
						"mz 232.0370222 //RT 302.956958",
						"mz 307.0279731 //RT 309.7271327",
						"mz 613.3595637 //RT 337.9140933",
						"mz 73.02849529 //RT 0.00599967"
					],
					"profileID": "MZ 212.033164 // RT 141.8011052, MZ 243.1004849 // RT 3.745031639, MZ 264.1215224 // RT 23.30921876, MZ 269.1280232 // RT 25.77123022, MZ 284.1869613 // RT 241.953849, MZ 314.091539 // RT 122.3659439, MZ 356.9496183 // RT 31.54010954, MZ 365.0463959 // RT 63.61843229, MZ 375.1153219 // RT 2.261121688, MZ 418.1330503 // RT 98.97344731, MZ 453.1258761 // RT 23.8114696, MZ 631.3465895 // RT 343.0206379, mz 126.9069343 //RT 8.637330502, mz 208.0646181 //RT 94.75749426, mz 232.0370222 //RT 302.956958, mz 307.0279731 //RT 309.7271327, mz 613.3595637 //RT 337.9140933, mz 73.02849529 //RT 0.00599967, ",
					"picks": 1
				},
				{
					"features": [
						"MZ 243.1004849 // RT 3.745031639",
						"MZ 244.1552798 // RT 56.83217341",
						"MZ 264.1215224 // RT 23.30921876",
						"MZ 269.1269739 // RT 147.9306459",
						"MZ 284.1869613 // RT 241.953849",
						"MZ 332.0963401 // RT 23.39433456",
						"MZ 358.113341 // RT 105.9360717",
						"MZ 372.9232556 // RT 27.98128537",
						"MZ 438.9799872 // RT 34.38718636",
						"MZ 584.2670695 // RT 131.4255402",
						"MZ 631.3465895 // RT 343.0206379",
						"MZ 94.06574518 // RT 83.70420464",
						"mz 126.9069343 //RT 8.637330502",
						"mz 206.0458584 //RT 207.6729159",
						"mz 208.0646181 //RT 94.75749426",
						"mz 232.0370222 //RT 302.956958",
						"mz 307.0279731 //RT 309.7271327",
						"mz 325.0948809 //RT 198.573545",
						"mz 394.1346994 //RT 95.62962505"
					],
					"profileID": "MZ 243.1004849 // RT 3.745031639, MZ 244.1552798 // RT 56.83217341, MZ 264.1215224 // RT 23.30921876, MZ 269.1269739 // RT 147.9306459, MZ 284.1869613 // RT 241.953849, MZ 332.0963401 // RT 23.39433456, MZ 358.113341 // RT 105.9360717, MZ 372.9232556 // RT 27.98128537, MZ 438.9799872 // RT 34.38718636, MZ 584.2670695 // RT 131.4255402, MZ 631.3465895 // RT 343.0206379, MZ 94.06574518 // RT 83.70420464, mz 126.9069343 //RT 8.637330502, mz 206.0458584 //RT 207.6729159, mz 208.0646181 //RT 94.75749426, mz 232.0370222 //RT 302.956958, mz 307.0279731 //RT 309.7271327, mz 325.0948809 //RT 198.573545, mz 394.1346994 //RT 95.62962505, ",
					"picks": 1
				},
				{
					"features": [
						"MZ 238.003293 // RT 33.23679884",
						"MZ 243.1004849 // RT 3.745031639",
						"MZ 264.1215224 // RT 23.30921876",
						"MZ 269.1280232 // RT 25.77123022",
						"MZ 287.2051064 // RT 284.9011055",
						"MZ 313.1340303 // RT 113.9095759",
						"MZ 631.3465895 // RT 343.0206379",
						"mz 208.0646181 //RT 94.75749426",
						"mz 243.0773345 //RT 247.723442"
					],
					"profileID": "MZ 238.003293 // RT 33.23679884, MZ 243.1004849 // RT 3.745031639, MZ 264.1215224 // RT 23.30921876, MZ 269.1280232 // RT 25.77123022, MZ 287.2051064 // RT 284.9011055, MZ 313.1340303 // RT 113.9095759, MZ 631.3465895 // RT 343.0206379, mz 208.0646181 //RT 94.75749426, mz 243.0773345 //RT 247.723442, ",
					"picks": 1
				},
				{
					"features": [
						"MZ 243.1004849 // RT 3.745031639",
						"MZ 264.1215224 // RT 23.30921876",
						"MZ 291.1642398 // RT 109.6047932",
						"MZ 372.9232556 // RT 27.98128537",
						"MZ 520.9790465 // RT 34.15643017",
						"MZ 584.2670695 // RT 131.4255402",
						"mz 126.9069343 //RT 8.637330502",
						"mz 142.0657154 //RT 247.8825273",
						"mz 169.1228228 //RT 329.9124261",
						"mz 245.0927751 //RT 245.0846723",
						"mz 325.0948809 //RT 198.573545"
					],
					"profileID": "MZ 243.1004849 // RT 3.745031639, MZ 264.1215224 // RT 23.30921876, MZ 291.1642398 // RT 109.6047932, MZ 372.9232556 // RT 27.98128537, MZ 520.9790465 // RT 34.15643017, MZ 584.2670695 // RT 131.4255402, mz 126.9069343 //RT 8.637330502, mz 142.0657154 //RT 247.8825273, mz 169.1228228 //RT 329.9124261, mz 245.0927751 //RT 245.0846723, mz 325.0948809 //RT 198.573545, ",
					"picks": 1
				},
				{
					"features": [
						"MZ 264.1215224 // RT 23.30921876",
						"MZ 317.1796167 // RT 154.6383253",
						"MZ 444.991422 // RT 33.78759494",
						"mz 239.99519 //RT 103.8639763",
						"mz 325.0948809 //RT 198.573545"
					],
					"profileID": "MZ 264.1215224 // RT 23.30921876, MZ 317.1796167 // RT 154.6383253, MZ 444.991422 // RT 33.78759494, mz 239.99519 //RT 103.8639763, mz 325.0948809 //RT 198.573545, ",
					"picks": 1
				},
				{
					"features": [
						"MZ 193.098677 // RT 26.13727811",
						"MZ 264.1215224 // RT 23.30921876",
						"MZ 311.996924 // RT 141.4667774",
						"MZ 332.0963401 // RT 23.39433456",
						"MZ 453.1258761 // RT 23.8114696",
						"MZ 584.2670695 // RT 131.4255402",
						"mz 126.9069343 //RT 8.637330502",
						"mz 232.0370222 //RT 302.956958",
						"mz 243.0773345 //RT 247.723442",
						"mz 311.9722409 //RT 7.177236383",
						"mz 394.1346994 //RT 95.62962505",
						"mz 405.0277483 //RT 27.75357078",
						"mz 430.91982 //RT 24.97892162"
					],
					"profileID": "MZ 193.098677 // RT 26.13727811, MZ 264.1215224 // RT 23.30921876, MZ 311.996924 // RT 141.4667774, MZ 332.0963401 // RT 23.39433456, MZ 453.1258761 // RT 23.8114696, MZ 584.2670695 // RT 131.4255402, mz 126.9069343 //RT 8.637330502, mz 232.0370222 //RT 302.956958, mz 243.0773345 //RT 247.723442, mz 311.9722409 //RT 7.177236383, mz 394.1346994 //RT 95.62962505, mz 405.0277483 //RT 27.75357078, mz 430.91982 //RT 24.97892162, ",
					"picks": 1
				},
				{
					"features": [
						"MZ 243.1004849 // RT 3.745031639",
						"MZ 264.1215224 // RT 23.30921876",
						"MZ 269.1280232 // RT 25.77123022",
						"mz 100.0031536 //RT 247.7813984",
						"mz 126.9069343 //RT 8.637330502",
						"mz 141.0917095 //RT 286.8086252",
						"mz 225.1126774 //RT 319.7106863",
						"mz 232.0370222 //RT 302.956958",
						"mz 307.0279731 //RT 309.7271327",
						"mz 311.9722409 //RT 7.177236383",
						"mz 613.3595637 //RT 337.9140933"
					],
					"profileID": "MZ 243.1004849 // RT 3.745031639, MZ 264.1215224 // RT 23.30921876, MZ 269.1280232 // RT 25.77123022, mz 100.0031536 //RT 247.7813984, mz 126.9069343 //RT 8.637330502, mz 141.0917095 //RT 286.8086252, mz 225.1126774 //RT 319.7106863, mz 232.0370222 //RT 302.956958, mz 307.0279731 //RT 309.7271327, mz 311.9722409 //RT 7.177236383, mz 613.3595637 //RT 337.9140933, ",
					"picks": 1
				},
				{
					"features": [
						"MZ 236.9996167 // RT 33.1702461",
						"MZ 251.1374383 // RT 66.39697838",
						"MZ 264.1215224 // RT 23.30921876",
						"MZ 271.0759111 // RT 93.54858139",
						"MZ 284.1869613 // RT 241.953849",
						"MZ 290.1608901 // RT 9.777803967",
						"MZ 332.0963401 // RT 23.39433456",
						"MZ 486.2571336 // RT 125.0351305",
						"MZ 584.2670695 // RT 131.4255402",
						"mz 126.9069343 //RT 8.637330502",
						"mz 169.1228228 //RT 329.9124261",
						"mz 232.0370222 //RT 302.956958"
					],
					"profileID": "MZ 236.9996167 // RT 33.1702461, MZ 251.1374383 // RT 66.39697838, MZ 264.1215224 // RT 23.30921876, MZ 271.0759111 // RT 93.54858139, MZ 284.1869613 // RT 241.953849, MZ 290.1608901 // RT 9.777803967, MZ 332.0963401 // RT 23.39433456, MZ 486.2571336 // RT 125.0351305, MZ 584.2670695 // RT 131.4255402, mz 126.9069343 //RT 8.637330502, mz 169.1228228 //RT 329.9124261, mz 232.0370222 //RT 302.956958, ",
					"picks": 1
				},
				{
					"features": [
						"MZ 211.0714984 // RT 89.67769158",
						"MZ 252.9764797 // RT 91.85903111",
						"MZ 264.1215224 // RT 23.30921876",
						"MZ 415.9645978 // RT 34.51465053",
						"mz 126.9069343 //RT 8.637330502",
						"mz 141.0917095 //RT 286.8086252",
						"mz 142.0657154 //RT 247.8825273"
					],
					"profileID": "MZ 211.0714984 // RT 89.67769158, MZ 252.9764797 // RT 91.85903111, MZ 264.1215224 // RT 23.30921876, MZ 415.9645978 // RT 34.51465053, mz 126.9069343 //RT 8.637330502, mz 141.0917095 //RT 286.8086252, mz 142.0657154 //RT 247.8825273, ",
					"picks": 1
				},
				{
					"features": [
						"MZ 264.1215224 // RT 23.30921876",
						"MZ 284.1869613 // RT 241.953849",
						"MZ 437.9729528 // RT 34.02426469",
						"mz 220.0974593 //RT 313.0585731",
						"mz 239.99519 //RT 103.8639763"
					],
					"profileID": "MZ 264.1215224 // RT 23.30921876, MZ 284.1869613 // RT 241.953849, MZ 437.9729528 // RT 34.02426469, mz 220.0974593 //RT 313.0585731, mz 239.99519 //RT 103.8639763, ",
					"picks": 1
				},
				{
					"features": [
						"MZ 264.1215224 // RT 23.30921876",
						"MZ 284.1869613 // RT 241.953849",
						"MZ 291.1642398 // RT 109.6047932",
						"mz 100.0031536 //RT 247.7813984",
						"mz 307.0279731 //RT 309.7271327",
						"mz 311.9722409 //RT 7.177236383",
						"mz 325.0948809 //RT 198.573545"
					],
					"profileID": "MZ 264.1215224 // RT 23.30921876, MZ 284.1869613 // RT 241.953849, MZ 291.1642398 // RT 109.6047932, mz 100.0031536 //RT 247.7813984, mz 307.0279731 //RT 309.7271327, mz 311.9722409 //RT 7.177236383, mz 325.0948809 //RT 198.573545, ",
					"picks": 1
				},
				{
					"features": [
						"MZ 243.1004849 // RT 3.745031639",
						"MZ 251.1374383 // RT 66.39697838",
						"MZ 264.1215224 // RT 23.30921876",
						"MZ 314.091539 // RT 122.3659439",
						"MZ 375.1153219 // RT 2.261121688",
						"MZ 423.0084949 // RT 33.91615407",
						"MZ 453.1258761 // RT 23.8114696",
						"mz 126.9069343 //RT 8.637330502",
						"mz 141.0917095 //RT 286.8086252",
						"mz 232.0370222 //RT 302.956958",
						"mz 239.99519 //RT 103.8639763",
						"mz 245.0927751 //RT 245.0846723",
						"mz 394.1346994 //RT 95.62962505"
					],
					"profileID": "MZ 243.1004849 // RT 3.745031639, MZ 251.1374383 // RT 66.39697838, MZ 264.1215224 // RT 23.30921876, MZ 314.091539 // RT 122.3659439, MZ 375.1153219 // RT 2.261121688, MZ 423.0084949 // RT 33.91615407, MZ 453.1258761 // RT 23.8114696, mz 126.9069343 //RT 8.637330502, mz 141.0917095 //RT 286.8086252, mz 232.0370222 //RT 302.956958, mz 239.99519 //RT 103.8639763, mz 245.0927751 //RT 245.0846723, mz 394.1346994 //RT 95.62962505, ",
					"picks": 1
				},
				{
					"features": [
						"MZ 204.0865516 // RT 94.86195148",
						"MZ 211.0714984 // RT 89.67769158",
						"MZ 243.1004849 // RT 3.745031639",
						"MZ 244.1552798 // RT 56.83217341",
						"MZ 264.1215224 // RT 23.30921876",
						"MZ 287.2051064 // RT 284.9011055",
						"MZ 308.1545914 // RT 279.8006003",
						"MZ 314.091539 // RT 122.3659439",
						"MZ 372.9232556 // RT 27.98128537",
						"MZ 375.1153219 // RT 2.261121688",
						"MZ 454.1827643 // RT 84.47234231",
						"MZ 457.1559634 // RT 131.3064642",
						"MZ 542.9586941 // RT 34.39494134",
						"mz 126.9069343 //RT 8.637330502",
						"mz 206.0458584 //RT 207.6729159",
						"mz 225.1126774 //RT 319.7106863",
						"mz 232.0370222 //RT 302.956958",
						"mz 239.99519 //RT 103.8639763",
						"mz 307.0279731 //RT 309.7271327"
					],
					"profileID": "MZ 204.0865516 // RT 94.86195148, MZ 211.0714984 // RT 89.67769158, MZ 243.1004849 // RT 3.745031639, MZ 244.1552798 // RT 56.83217341, MZ 264.1215224 // RT 23.30921876, MZ 287.2051064 // RT 284.9011055, MZ 308.1545914 // RT 279.8006003, MZ 314.091539 // RT 122.3659439, MZ 372.9232556 // RT 27.98128537, MZ 375.1153219 // RT 2.261121688, MZ 454.1827643 // RT 84.47234231, MZ 457.1559634 // RT 131.3064642, MZ 542.9586941 // RT 34.39494134, mz 126.9069343 //RT 8.637330502, mz 206.0458584 //RT 207.6729159, mz 225.1126774 //RT 319.7106863, mz 232.0370222 //RT 302.956958, mz 239.99519 //RT 103.8639763, mz 307.0279731 //RT 309.7271327, ",
					"picks": 1
				},
				{
					"features": [
						"MZ 264.1215224 // RT 23.30921876",
						"MZ 308.1545914 // RT 279.8006003",
						"MZ 317.1796167 // RT 154.6383253",
						"MZ 372.9232556 // RT 27.98128537",
						"MZ 396.1502435 // RT 96.88806362",
						"MZ 631.3465895 // RT 343.0206379",
						"mz 100.0031536 //RT 247.7813984",
						"mz 126.9069343 //RT 8.637330502",
						"mz 208.0646181 //RT 94.75749426",
						"mz 405.0277483 //RT 27.75357078"
					],
					"profileID": "MZ 264.1215224 // RT 23.30921876, MZ 308.1545914 // RT 279.8006003, MZ 317.1796167 // RT 154.6383253, MZ 372.9232556 // RT 27.98128537, MZ 396.1502435 // RT 96.88806362, MZ 631.3465895 // RT 343.0206379, mz 100.0031536 //RT 247.7813984, mz 126.9069343 //RT 8.637330502, mz 208.0646181 //RT 94.75749426, mz 405.0277483 //RT 27.75357078, ",
					"picks": 1
				},
				{
					"features": [
						"MZ 243.1004849 // RT 3.745031639",
						"MZ 264.1215224 // RT 23.30921876",
						"MZ 286.201986 // RT 284.740301",
						"MZ 365.0463959 // RT 63.61843229",
						"MZ 372.9232556 // RT 27.98128537",
						"MZ 378.1395269 // RT 97.45310048",
						"MZ 94.06574518 // RT 83.70420464",
						"mz 126.9069343 //RT 8.637330502",
						"mz 206.0458584 //RT 207.6729159",
						"mz 208.0646181 //RT 94.75749426",
						"mz 239.99519 //RT 103.8639763",
						"mz 325.0948809 //RT 198.573545",
						"mz 607.3493925 //RT 351.558049"
					],
					"profileID": "MZ 243.1004849 // RT 3.745031639, MZ 264.1215224 // RT 23.30921876, MZ 286.201986 // RT 284.740301, MZ 365.0463959 // RT 63.61843229, MZ 372.9232556 // RT 27.98128537, MZ 378.1395269 // RT 97.45310048, MZ 94.06574518 // RT 83.70420464, mz 126.9069343 //RT 8.637330502, mz 206.0458584 //RT 207.6729159, mz 208.0646181 //RT 94.75749426, mz 239.99519 //RT 103.8639763, mz 325.0948809 //RT 198.573545, mz 607.3493925 //RT 351.558049, ",
					"picks": 1
				},
				{
					"features": [
						"MZ 193.098677 // RT 26.13727811",
						"MZ 264.1215224 // RT 23.30921876",
						"MZ 308.1545914 // RT 279.8006003",
						"MZ 372.9232556 // RT 27.98128537",
						"MZ 453.1258761 // RT 23.8114696",
						"MZ 631.3465895 // RT 343.0206379",
						"mz 100.0031536 //RT 247.7813984",
						"mz 126.9069343 //RT 8.637330502",
						"mz 232.0370222 //RT 302.956958",
						"mz 307.0279731 //RT 309.7271327",
						"mz 319.1032329 //RT 139.9328252",
						"mz 325.0948809 //RT 198.573545"
					],
					"profileID": "MZ 193.098677 // RT 26.13727811, MZ 264.1215224 // RT 23.30921876, MZ 308.1545914 // RT 279.8006003, MZ 372.9232556 // RT 27.98128537, MZ 453.1258761 // RT 23.8114696, MZ 631.3465895 // RT 343.0206379, mz 100.0031536 //RT 247.7813984, mz 126.9069343 //RT 8.637330502, mz 232.0370222 //RT 302.956958, mz 307.0279731 //RT 309.7271327, mz 319.1032329 //RT 139.9328252, mz 325.0948809 //RT 198.573545, ",
					"picks": 1
				},
				{
					"features": [
						"MZ 238.003293 // RT 33.23679884",
						"MZ 251.1374383 // RT 66.39697838",
						"MZ 264.1215224 // RT 23.30921876",
						"MZ 269.1280232 // RT 25.77123022",
						"MZ 284.1869613 // RT 241.953849",
						"MZ 313.1340303 // RT 113.9095759",
						"MZ 457.6584058 // RT 1.479131646",
						"mz 208.0646181 //RT 94.75749426",
						"mz 232.0370222 //RT 302.956958",
						"mz 239.091892 //RT 336.8878266",
						"mz 307.0279731 //RT 309.7271327",
						"mz 325.0948809 //RT 198.573545",
						"mz 394.1346994 //RT 95.62962505"
					],
					"profileID": "MZ 238.003293 // RT 33.23679884, MZ 251.1374383 // RT 66.39697838, MZ 264.1215224 // RT 23.30921876, MZ 269.1280232 // RT 25.77123022, MZ 284.1869613 // RT 241.953849, MZ 313.1340303 // RT 113.9095759, MZ 457.6584058 // RT 1.479131646, mz 208.0646181 //RT 94.75749426, mz 232.0370222 //RT 302.956958, mz 239.091892 //RT 336.8878266, mz 307.0279731 //RT 309.7271327, mz 325.0948809 //RT 198.573545, mz 394.1346994 //RT 95.62962505, ",
					"picks": 1
				},
				{
					"features": [
						"MZ 243.1004849 // RT 3.745031639",
						"MZ 264.1215224 // RT 23.30921876",
						"MZ 269.1280232 // RT 25.77123022",
						"MZ 286.201986 // RT 284.740301",
						"MZ 311.996924 // RT 141.4667774",
						"MZ 358.113341 // RT 105.9360717",
						"MZ 366.0584076 // RT 67.33285013",
						"MZ 367.3523618 // RT 89.05593575",
						"MZ 372.9232556 // RT 27.98128537",
						"MZ 418.1330503 // RT 98.97344731",
						"MZ 631.3465895 // RT 343.0206379",
						"mz 126.9069343 //RT 8.637330502",
						"mz 220.0974593 //RT 313.0585731",
						"mz 232.0370222 //RT 302.956958",
						"mz 307.0279731 //RT 309.7271327",
						"mz 325.0948809 //RT 198.573545"
					],
					"profileID": "MZ 243.1004849 // RT 3.745031639, MZ 264.1215224 // RT 23.30921876, MZ 269.1280232 // RT 25.77123022, MZ 286.201986 // RT 284.740301, MZ 311.996924 // RT 141.4667774, MZ 358.113341 // RT 105.9360717, MZ 366.0584076 // RT 67.33285013, MZ 367.3523618 // RT 89.05593575, MZ 372.9232556 // RT 27.98128537, MZ 418.1330503 // RT 98.97344731, MZ 631.3465895 // RT 343.0206379, mz 126.9069343 //RT 8.637330502, mz 220.0974593 //RT 313.0585731, mz 232.0370222 //RT 302.956958, mz 307.0279731 //RT 309.7271327, mz 325.0948809 //RT 198.573545, ",
					"picks": 1
				},
				{
					"features": [
						"MZ 243.1004849 // RT 3.745031639",
						"MZ 244.1552798 // RT 56.83217341",
						"MZ 264.1215224 // RT 23.30921876",
						"MZ 284.1869613 // RT 241.953849",
						"MZ 291.1642398 // RT 109.6047932",
						"MZ 365.0463959 // RT 63.61843229",
						"MZ 453.1258761 // RT 23.8114696",
						"MZ 457.6584058 // RT 1.479131646",
						"mz 100.0031536 //RT 247.7813984",
						"mz 126.9069343 //RT 8.637330502",
						"mz 227.1284167 //RT 325.6029106",
						"mz 232.0370222 //RT 302.956958",
						"mz 311.9722409 //RT 7.177236383",
						"mz 613.3595637 //RT 337.9140933"
					],
					"profileID": "MZ 243.1004849 // RT 3.745031639, MZ 244.1552798 // RT 56.83217341, MZ 264.1215224 // RT 23.30921876, MZ 284.1869613 // RT 241.953849, MZ 291.1642398 // RT 109.6047932, MZ 365.0463959 // RT 63.61843229, MZ 453.1258761 // RT 23.8114696, MZ 457.6584058 // RT 1.479131646, mz 100.0031536 //RT 247.7813984, mz 126.9069343 //RT 8.637330502, mz 227.1284167 //RT 325.6029106, mz 232.0370222 //RT 302.956958, mz 311.9722409 //RT 7.177236383, mz 613.3595637 //RT 337.9140933, ",
					"picks": 1
				},
				{
					"features": [
						"MZ 238.003293 // RT 33.23679884",
						"MZ 243.1004849 // RT 3.745031639",
						"MZ 264.1215224 // RT 23.30921876",
						"MZ 358.113341 // RT 105.9360717",
						"mz 126.9069343 //RT 8.637330502",
						"mz 141.0917095 //RT 286.8086252",
						"mz 232.0370222 //RT 302.956958",
						"mz 325.0948809 //RT 198.573545"
					],
					"profileID": "MZ 238.003293 // RT 33.23679884, MZ 243.1004849 // RT 3.745031639, MZ 264.1215224 // RT 23.30921876, MZ 358.113341 // RT 105.9360717, mz 126.9069343 //RT 8.637330502, mz 141.0917095 //RT 286.8086252, mz 232.0370222 //RT 302.956958, mz 325.0948809 //RT 198.573545, ",
					"picks": 1
				},
				{
					"features": [
						"MZ 251.1374383 // RT 66.39697838",
						"MZ 264.1215224 // RT 23.30921876",
						"MZ 269.1280232 // RT 25.77123022",
						"MZ 284.1869613 // RT 241.953849",
						"MZ 314.091539 // RT 122.3659439",
						"MZ 332.0963401 // RT 23.39433456",
						"MZ 365.0463959 // RT 63.61843229",
						"MZ 372.9232556 // RT 27.98128537",
						"MZ 375.1153219 // RT 2.261121688",
						"MZ 417.1990973 // RT 23.78463948",
						"MZ 418.1330503 // RT 98.97344731",
						"MZ 453.1258761 // RT 23.8114696",
						"MZ 457.1559634 // RT 131.3064642",
						"MZ 631.3465895 // RT 343.0206379",
						"mz 206.0458584 //RT 207.6729159",
						"mz 220.0974593 //RT 313.0585731",
						"mz 239.99519 //RT 103.8639763",
						"mz 325.0948809 //RT 198.573545"
					],
					"profileID": "MZ 251.1374383 // RT 66.39697838, MZ 264.1215224 // RT 23.30921876, MZ 269.1280232 // RT 25.77123022, MZ 284.1869613 // RT 241.953849, MZ 314.091539 // RT 122.3659439, MZ 332.0963401 // RT 23.39433456, MZ 365.0463959 // RT 63.61843229, MZ 372.9232556 // RT 27.98128537, MZ 375.1153219 // RT 2.261121688, MZ 417.1990973 // RT 23.78463948, MZ 418.1330503 // RT 98.97344731, MZ 453.1258761 // RT 23.8114696, MZ 457.1559634 // RT 131.3064642, MZ 631.3465895 // RT 343.0206379, mz 206.0458584 //RT 207.6729159, mz 220.0974593 //RT 313.0585731, mz 239.99519 //RT 103.8639763, mz 325.0948809 //RT 198.573545, ",
					"picks": 1
				},
				{
					"features": [
						"MZ 264.1215224 // RT 23.30921876",
						"MZ 308.1545914 // RT 279.8006003",
						"MZ 375.1153219 // RT 2.261121688",
						"MZ 444.991422 // RT 33.78759494",
						"mz 126.9069343 //RT 8.637330502",
						"mz 141.0917095 //RT 286.8086252",
						"mz 307.0279731 //RT 309.7271327"
					],
					"profileID": "MZ 264.1215224 // RT 23.30921876, MZ 308.1545914 // RT 279.8006003, MZ 375.1153219 // RT 2.261121688, MZ 444.991422 // RT 33.78759494, mz 126.9069343 //RT 8.637330502, mz 141.0917095 //RT 286.8086252, mz 307.0279731 //RT 309.7271327, ",
					"picks": 1
				},
				{
					"features": [
						"MZ 193.098677 // RT 26.13727811",
						"MZ 243.1004849 // RT 3.745031639",
						"MZ 264.1215224 // RT 23.30921876",
						"MZ 269.1280232 // RT 25.77123022",
						"MZ 292.1031298 // RT 33.20948049",
						"MZ 372.9232556 // RT 27.98128537",
						"MZ 375.1153219 // RT 2.261121688",
						"MZ 396.1502435 // RT 96.88806362",
						"MZ 631.3465895 // RT 343.0206379",
						"mz 126.9069343 //RT 8.637330502",
						"mz 192.0227173 //RT 23.53824173",
						"mz 208.0646181 //RT 94.75749426",
						"mz 245.0927751 //RT 245.0846723",
						"mz 307.0279731 //RT 309.7271327",
						"mz 627.3761655 //RT 345.5595674"
					],
					"profileID": "MZ 193.098677 // RT 26.13727811, MZ 243.1004849 // RT 3.745031639, MZ 264.1215224 // RT 23.30921876, MZ 269.1280232 // RT 25.77123022, MZ 292.1031298 // RT 33.20948049, MZ 372.9232556 // RT 27.98128537, MZ 375.1153219 // RT 2.261121688, MZ 396.1502435 // RT 96.88806362, MZ 631.3465895 // RT 343.0206379, mz 126.9069343 //RT 8.637330502, mz 192.0227173 //RT 23.53824173, mz 208.0646181 //RT 94.75749426, mz 245.0927751 //RT 245.0846723, mz 307.0279731 //RT 309.7271327, mz 627.3761655 //RT 345.5595674, ",
					"picks": 1
				},
				{
					"features": [
						"MZ 211.0714984 // RT 89.67769158",
						"MZ 238.003293 // RT 33.23679884",
						"MZ 244.1552798 // RT 56.83217341",
						"MZ 264.1215224 // RT 23.30921876",
						"MZ 269.1280232 // RT 25.77123022",
						"MZ 284.1869613 // RT 241.953849",
						"MZ 332.0963401 // RT 23.39433456",
						"MZ 375.1153219 // RT 2.261121688",
						"MZ 396.1502435 // RT 96.88806362",
						"MZ 422.2140079 // RT 131.2977363",
						"MZ 453.1258761 // RT 23.8114696",
						"mz 126.9069343 //RT 8.637330502",
						"mz 208.0646181 //RT 94.75749426",
						"mz 232.0370222 //RT 302.956958",
						"mz 325.0948809 //RT 198.573545",
						"mz 394.1346994 //RT 95.62962505",
						"mz 607.3493925 //RT 351.558049",
						"mz 613.3595637 //RT 337.9140933",
						"mz 627.3761655 //RT 345.5595674",
						"mz 73.02849529 //RT 0.00599967"
					],
					"profileID": "MZ 211.0714984 // RT 89.67769158, MZ 238.003293 // RT 33.23679884, MZ 244.1552798 // RT 56.83217341, MZ 264.1215224 // RT 23.30921876, MZ 269.1280232 // RT 25.77123022, MZ 284.1869613 // RT 241.953849, MZ 332.0963401 // RT 23.39433456, MZ 375.1153219 // RT 2.261121688, MZ 396.1502435 // RT 96.88806362, MZ 422.2140079 // RT 131.2977363, MZ 453.1258761 // RT 23.8114696, mz 126.9069343 //RT 8.637330502, mz 208.0646181 //RT 94.75749426, mz 232.0370222 //RT 302.956958, mz 325.0948809 //RT 198.573545, mz 394.1346994 //RT 95.62962505, mz 607.3493925 //RT 351.558049, mz 613.3595637 //RT 337.9140933, mz 627.3761655 //RT 345.5595674, mz 73.02849529 //RT 0.00599967, ",
					"picks": 1
				},
				{
					"features": [
						"MZ 244.1552798 // RT 56.83217341",
						"MZ 252.9764797 // RT 91.85903111",
						"MZ 264.1215224 // RT 23.30921876",
						"MZ 269.1269739 // RT 147.9306459",
						"MZ 284.1869613 // RT 241.953849",
						"MZ 314.091539 // RT 122.3659439",
						"MZ 332.0963401 // RT 23.39433456",
						"MZ 454.1827643 // RT 84.47234231",
						"MZ 94.06574518 // RT 83.70420464",
						"mz 206.0458584 //RT 207.6729159",
						"mz 307.0279731 //RT 309.7271327"
					],
					"profileID": "MZ 244.1552798 // RT 56.83217341, MZ 252.9764797 // RT 91.85903111, MZ 264.1215224 // RT 23.30921876, MZ 269.1269739 // RT 147.9306459, MZ 284.1869613 // RT 241.953849, MZ 314.091539 // RT 122.3659439, MZ 332.0963401 // RT 23.39433456, MZ 454.1827643 // RT 84.47234231, MZ 94.06574518 // RT 83.70420464, mz 206.0458584 //RT 207.6729159, mz 307.0279731 //RT 309.7271327, ",
					"picks": 1
				},
				{
					"features": [
						"MZ 211.0714984 // RT 89.67769158",
						"MZ 215.0172169 // RT 32.24189695",
						"MZ 243.1004849 // RT 3.745031639",
						"MZ 244.1552798 // RT 56.83217341",
						"MZ 264.1215224 // RT 23.30921876",
						"MZ 269.1269739 // RT 147.9306459",
						"MZ 269.1280232 // RT 25.77123022",
						"MZ 314.091539 // RT 122.3659439",
						"mz 126.9069343 //RT 8.637330502",
						"mz 206.0458584 //RT 207.6729159",
						"mz 239.091892 //RT 336.8878266",
						"mz 307.0279731 //RT 309.7271327",
						"mz 627.3761655 //RT 345.5595674"
					],
					"profileID": "MZ 211.0714984 // RT 89.67769158, MZ 215.0172169 // RT 32.24189695, MZ 243.1004849 // RT 3.745031639, MZ 244.1552798 // RT 56.83217341, MZ 264.1215224 // RT 23.30921876, MZ 269.1269739 // RT 147.9306459, MZ 269.1280232 // RT 25.77123022, MZ 314.091539 // RT 122.3659439, mz 126.9069343 //RT 8.637330502, mz 206.0458584 //RT 207.6729159, mz 239.091892 //RT 336.8878266, mz 307.0279731 //RT 309.7271327, mz 627.3761655 //RT 345.5595674, ",
					"picks": 1
				},
				{
					"features": [
						"MZ 125.1081961 // RT 118.5449954",
						"MZ 193.098677 // RT 26.13727811",
						"MZ 243.1004849 // RT 3.745031639",
						"MZ 264.1215224 // RT 23.30921876",
						"MZ 269.1280232 // RT 25.77123022",
						"MZ 284.1869613 // RT 241.953849",
						"MZ 358.113341 // RT 105.9360717",
						"mz 126.9069343 //RT 8.637330502",
						"mz 141.0917095 //RT 286.8086252",
						"mz 142.0657154 //RT 247.8825273",
						"mz 232.0370222 //RT 302.956958",
						"mz 307.0279731 //RT 309.7271327",
						"mz 311.9722409 //RT 7.177236383",
						"mz 613.3595637 //RT 337.9140933",
						"mz 627.3761655 //RT 345.5595674"
					],
					"profileID": "MZ 125.1081961 // RT 118.5449954, MZ 193.098677 // RT 26.13727811, MZ 243.1004849 // RT 3.745031639, MZ 264.1215224 // RT 23.30921876, MZ 269.1280232 // RT 25.77123022, MZ 284.1869613 // RT 241.953849, MZ 358.113341 // RT 105.9360717, mz 126.9069343 //RT 8.637330502, mz 141.0917095 //RT 286.8086252, mz 142.0657154 //RT 247.8825273, mz 232.0370222 //RT 302.956958, mz 307.0279731 //RT 309.7271327, mz 311.9722409 //RT 7.177236383, mz 613.3595637 //RT 337.9140933, mz 627.3761655 //RT 345.5595674, ",
					"picks": 1
				},
				{
					"features": [
						"MZ 264.1215224 // RT 23.30921876",
						"MZ 358.113341 // RT 105.9360717",
						"MZ 365.0463959 // RT 63.61843229",
						"MZ 584.2670695 // RT 131.4255402",
						"MZ 615.0353192 // RT 34.28684079",
						"mz 126.9069343 //RT 8.637330502",
						"mz 142.0657154 //RT 247.8825273",
						"mz 206.0458584 //RT 207.6729159",
						"mz 245.0927751 //RT 245.0846723",
						"mz 307.0279731 //RT 309.7271327",
						"mz 325.0948809 //RT 198.573545",
						"mz 627.3761655 //RT 345.5595674"
					],
					"profileID": "MZ 264.1215224 // RT 23.30921876, MZ 358.113341 // RT 105.9360717, MZ 365.0463959 // RT 63.61843229, MZ 584.2670695 // RT 131.4255402, MZ 615.0353192 // RT 34.28684079, mz 126.9069343 //RT 8.637330502, mz 142.0657154 //RT 247.8825273, mz 206.0458584 //RT 207.6729159, mz 245.0927751 //RT 245.0846723, mz 307.0279731 //RT 309.7271327, mz 325.0948809 //RT 198.573545, mz 627.3761655 //RT 345.5595674, ",
					"picks": 1
				},
				{
					"features": [
						"MZ 264.1215224 // RT 23.30921876",
						"MZ 284.1869613 // RT 241.953849",
						"MZ 365.0463959 // RT 63.61843229",
						"MZ 372.9232556 // RT 27.98128537",
						"MZ 453.1258761 // RT 23.8114696",
						"MZ 457.6584058 // RT 1.479131646",
						"MZ 631.3465895 // RT 343.0206379",
						"mz 126.9069343 //RT 8.637330502",
						"mz 206.0458584 //RT 207.6729159",
						"mz 232.0370222 //RT 302.956958",
						"mz 239.091892 //RT 336.8878266",
						"mz 307.0279731 //RT 309.7271327",
						"mz 325.0948809 //RT 198.573545"
					],
					"profileID": "MZ 264.1215224 // RT 23.30921876, MZ 284.1869613 // RT 241.953849, MZ 365.0463959 // RT 63.61843229, MZ 372.9232556 // RT 27.98128537, MZ 453.1258761 // RT 23.8114696, MZ 457.6584058 // RT 1.479131646, MZ 631.3465895 // RT 343.0206379, mz 126.9069343 //RT 8.637330502, mz 206.0458584 //RT 207.6729159, mz 232.0370222 //RT 302.956958, mz 239.091892 //RT 336.8878266, mz 307.0279731 //RT 309.7271327, mz 325.0948809 //RT 198.573545, ",
					"picks": 1
				},
				{
					"features": [
						"MZ 204.0865516 // RT 94.86195148",
						"MZ 264.1215224 // RT 23.30921876",
						"MZ 269.1280232 // RT 25.77123022",
						"MZ 286.201986 // RT 284.740301",
						"MZ 365.0463959 // RT 63.61843229",
						"MZ 372.9232556 // RT 27.98128537",
						"MZ 584.2670695 // RT 131.4255402",
						"MZ 631.3465895 // RT 343.0206379",
						"MZ 94.06574518 // RT 83.70420464",
						"mz 126.9069343 //RT 8.637330502",
						"mz 206.0458584 //RT 207.6729159",
						"mz 239.091892 //RT 336.8878266",
						"mz 243.0773345 //RT 247.723442",
						"mz 307.0279731 //RT 309.7271327",
						"mz 325.0948809 //RT 198.573545"
					],
					"profileID": "MZ 204.0865516 // RT 94.86195148, MZ 264.1215224 // RT 23.30921876, MZ 269.1280232 // RT 25.77123022, MZ 286.201986 // RT 284.740301, MZ 365.0463959 // RT 63.61843229, MZ 372.9232556 // RT 27.98128537, MZ 584.2670695 // RT 131.4255402, MZ 631.3465895 // RT 343.0206379, MZ 94.06574518 // RT 83.70420464, mz 126.9069343 //RT 8.637330502, mz 206.0458584 //RT 207.6729159, mz 239.091892 //RT 336.8878266, mz 243.0773345 //RT 247.723442, mz 307.0279731 //RT 309.7271327, mz 325.0948809 //RT 198.573545, ",
					"picks": 1
				},
				{
					"features": [
						"MZ 212.033164 // RT 141.8011052",
						"MZ 264.1215224 // RT 23.30921876",
						"MZ 284.1869613 // RT 241.953849",
						"MZ 313.1340303 // RT 113.9095759",
						"MZ 372.9232556 // RT 27.98128537",
						"mz 232.0370222 //RT 302.956958"
					],
					"profileID": "MZ 212.033164 // RT 141.8011052, MZ 264.1215224 // RT 23.30921876, MZ 284.1869613 // RT 241.953849, MZ 313.1340303 // RT 113.9095759, MZ 372.9232556 // RT 27.98128537, mz 232.0370222 //RT 302.956958, ",
					"picks": 1
				},
				{
					"features": [
						"MZ 252.9764797 // RT 91.85903111",
						"MZ 264.1215224 // RT 23.30921876",
						"MZ 631.3465895 // RT 343.0206379",
						"mz 100.0031536 //RT 247.7813984",
						"mz 126.9069343 //RT 8.637330502",
						"mz 206.0458584 //RT 207.6729159",
						"mz 239.091892 //RT 336.8878266",
						"mz 307.0279731 //RT 309.7271327",
						"mz 325.0948809 //RT 198.573545"
					],
					"profileID": "MZ 252.9764797 // RT 91.85903111, MZ 264.1215224 // RT 23.30921876, MZ 631.3465895 // RT 343.0206379, mz 100.0031536 //RT 247.7813984, mz 126.9069343 //RT 8.637330502, mz 206.0458584 //RT 207.6729159, mz 239.091892 //RT 336.8878266, mz 307.0279731 //RT 309.7271327, mz 325.0948809 //RT 198.573545, ",
					"picks": 1
				},
				{
					"features": [
						"MZ 243.1004849 // RT 3.745031639",
						"MZ 264.1215224 // RT 23.30921876",
						"MZ 269.0603879 // RT 147.2764166",
						"MZ 284.1869613 // RT 241.953849",
						"MZ 314.091539 // RT 122.3659439",
						"MZ 365.0463959 // RT 63.61843229",
						"MZ 372.9232556 // RT 27.98128537",
						"MZ 457.6584058 // RT 1.479131646",
						"MZ 631.3465895 // RT 343.0206379",
						"mz 126.9069343 //RT 8.637330502",
						"mz 206.0458584 //RT 207.6729159",
						"mz 232.0370222 //RT 302.956958",
						"mz 308.0984878 //RT 18.92752141",
						"mz 325.0948809 //RT 198.573545",
						"mz 627.3761655 //RT 345.5595674",
						"mz 73.02849529 //RT 0.00599967",
						"mz 99.00795993 //RT 293.162389"
					],
					"profileID": "MZ 243.1004849 // RT 3.745031639, MZ 264.1215224 // RT 23.30921876, MZ 269.0603879 // RT 147.2764166, MZ 284.1869613 // RT 241.953849, MZ 314.091539 // RT 122.3659439, MZ 365.0463959 // RT 63.61843229, MZ 372.9232556 // RT 27.98128537, MZ 457.6584058 // RT 1.479131646, MZ 631.3465895 // RT 343.0206379, mz 126.9069343 //RT 8.637330502, mz 206.0458584 //RT 207.6729159, mz 232.0370222 //RT 302.956958, mz 308.0984878 //RT 18.92752141, mz 325.0948809 //RT 198.573545, mz 627.3761655 //RT 345.5595674, mz 73.02849529 //RT 0.00599967, mz 99.00795993 //RT 293.162389, ",
					"picks": 1
				},
				{
					"features": [
						"MZ 244.1552798 // RT 56.83217341",
						"MZ 264.1215224 // RT 23.30921876",
						"MZ 269.1280232 // RT 25.77123022",
						"MZ 284.1869613 // RT 241.953849",
						"MZ 291.1642398 // RT 109.6047932",
						"MZ 367.3523618 // RT 89.05593575",
						"MZ 444.991422 // RT 33.78759494",
						"mz 100.0031536 //RT 247.7813984",
						"mz 206.0458584 //RT 207.6729159",
						"mz 232.0370222 //RT 302.956958",
						"mz 307.0279731 //RT 309.7271327",
						"mz 308.0984878 //RT 18.92752141",
						"mz 613.3595637 //RT 337.9140933"
					],
					"profileID": "MZ 244.1552798 // RT 56.83217341, MZ 264.1215224 // RT 23.30921876, MZ 269.1280232 // RT 25.77123022, MZ 284.1869613 // RT 241.953849, MZ 291.1642398 // RT 109.6047932, MZ 367.3523618 // RT 89.05593575, MZ 444.991422 // RT 33.78759494, mz 100.0031536 //RT 247.7813984, mz 206.0458584 //RT 207.6729159, mz 232.0370222 //RT 302.956958, mz 307.0279731 //RT 309.7271327, mz 308.0984878 //RT 18.92752141, mz 613.3595637 //RT 337.9140933, ",
					"picks": 1
				},
				{
					"features": [
						"MZ 259.9794593 // RT 143.3367885",
						"MZ 264.1215224 // RT 23.30921876",
						"MZ 284.1869613 // RT 241.953849",
						"MZ 372.9232556 // RT 27.98128537",
						"MZ 375.1153219 // RT 2.261121688",
						"MZ 453.1258761 // RT 23.8114696",
						"mz 126.9069343 //RT 8.637330502",
						"mz 239.091892 //RT 336.8878266",
						"mz 239.99519 //RT 103.8639763",
						"mz 325.0948809 //RT 198.573545"
					],
					"profileID": "MZ 259.9794593 // RT 143.3367885, MZ 264.1215224 // RT 23.30921876, MZ 284.1869613 // RT 241.953849, MZ 372.9232556 // RT 27.98128537, MZ 375.1153219 // RT 2.261121688, MZ 453.1258761 // RT 23.8114696, mz 126.9069343 //RT 8.637330502, mz 239.091892 //RT 336.8878266, mz 239.99519 //RT 103.8639763, mz 325.0948809 //RT 198.573545, ",
					"picks": 1
				},
				{
					"features": [
						"MZ 264.1215224 // RT 23.30921876",
						"MZ 284.1869613 // RT 241.953849",
						"MZ 291.1642398 // RT 109.6047932",
						"MZ 292.1031298 // RT 33.20948049",
						"MZ 308.1545914 // RT 279.8006003",
						"MZ 314.091539 // RT 122.3659439",
						"MZ 372.9232556 // RT 27.98128537",
						"MZ 396.1502435 // RT 96.88806362",
						"MZ 457.6584058 // RT 1.479131646",
						"MZ 631.3465895 // RT 343.0206379",
						"mz 126.9069343 //RT 8.637330502",
						"mz 141.0917095 //RT 286.8086252",
						"mz 187.0972355 //RT 66.65890112",
						"mz 243.0773345 //RT 247.723442",
						"mz 307.0279731 //RT 309.7271327",
						"mz 325.0948809 //RT 198.573545"
					],
					"profileID": "MZ 264.1215224 // RT 23.30921876, MZ 284.1869613 // RT 241.953849, MZ 291.1642398 // RT 109.6047932, MZ 292.1031298 // RT 33.20948049, MZ 308.1545914 // RT 279.8006003, MZ 314.091539 // RT 122.3659439, MZ 372.9232556 // RT 27.98128537, MZ 396.1502435 // RT 96.88806362, MZ 457.6584058 // RT 1.479131646, MZ 631.3465895 // RT 343.0206379, mz 126.9069343 //RT 8.637330502, mz 141.0917095 //RT 286.8086252, mz 187.0972355 //RT 66.65890112, mz 243.0773345 //RT 247.723442, mz 307.0279731 //RT 309.7271327, mz 325.0948809 //RT 198.573545, ",
					"picks": 1
				},
				{
					"features": [
						"MZ 212.033164 // RT 141.8011052",
						"MZ 218.139088 // RT 104.572703",
						"MZ 227.0593737 // RT 265.090873",
						"MZ 264.1215224 // RT 23.30921876",
						"MZ 269.1280232 // RT 25.77123022",
						"MZ 332.0963401 // RT 23.39433456",
						"MZ 365.0463959 // RT 63.61843229",
						"MZ 378.1395269 // RT 97.45310048",
						"MZ 453.1258761 // RT 23.8114696",
						"MZ 94.06574518 // RT 83.70420464",
						"mz 126.9069343 //RT 8.637330502",
						"mz 208.0646181 //RT 94.75749426",
						"mz 232.0370222 //RT 302.956958",
						"mz 243.0773345 //RT 247.723442",
						"mz 307.0279731 //RT 309.7271327",
						"mz 311.9722409 //RT 7.177236383"
					],
					"profileID": "MZ 212.033164 // RT 141.8011052, MZ 218.139088 // RT 104.572703, MZ 227.0593737 // RT 265.090873, MZ 264.1215224 // RT 23.30921876, MZ 269.1280232 // RT 25.77123022, MZ 332.0963401 // RT 23.39433456, MZ 365.0463959 // RT 63.61843229, MZ 378.1395269 // RT 97.45310048, MZ 453.1258761 // RT 23.8114696, MZ 94.06574518 // RT 83.70420464, mz 126.9069343 //RT 8.637330502, mz 208.0646181 //RT 94.75749426, mz 232.0370222 //RT 302.956958, mz 243.0773345 //RT 247.723442, mz 307.0279731 //RT 309.7271327, mz 311.9722409 //RT 7.177236383, ",
					"picks": 1
				},
				{
					"features": [
						"MZ 264.1215224 // RT 23.30921876",
						"MZ 313.1340303 // RT 113.9095759",
						"MZ 365.0463959 // RT 63.61843229",
						"MZ 372.9232556 // RT 27.98128537",
						"mz 206.0458584 //RT 207.6729159",
						"mz 307.0279731 //RT 309.7271327",
						"mz 308.0984878 //RT 18.92752141"
					],
					"profileID": "MZ 264.1215224 // RT 23.30921876, MZ 313.1340303 // RT 113.9095759, MZ 365.0463959 // RT 63.61843229, MZ 372.9232556 // RT 27.98128537, mz 206.0458584 //RT 207.6729159, mz 307.0279731 //RT 309.7271327, mz 308.0984878 //RT 18.92752141, ",
					"picks": 1
				},
				{
					"features": [
						"MZ 244.1552798 // RT 56.83217341",
						"MZ 257.9819749 // RT 146.6360289",
						"MZ 264.1215224 // RT 23.30921876",
						"MZ 291.1642398 // RT 109.6047932",
						"MZ 372.9232556 // RT 27.98128537",
						"MZ 457.1559634 // RT 131.3064642",
						"mz 100.0031536 //RT 247.7813984",
						"mz 126.9069343 //RT 8.637330502",
						"mz 141.0917095 //RT 286.8086252",
						"mz 187.0972355 //RT 66.65890112",
						"mz 206.0458584 //RT 207.6729159",
						"mz 307.0279731 //RT 309.7271327",
						"mz 308.0984878 //RT 18.92752141",
						"mz 325.0948809 //RT 198.573545"
					],
					"profileID": "MZ 244.1552798 // RT 56.83217341, MZ 257.9819749 // RT 146.6360289, MZ 264.1215224 // RT 23.30921876, MZ 291.1642398 // RT 109.6047932, MZ 372.9232556 // RT 27.98128537, MZ 457.1559634 // RT 131.3064642, mz 100.0031536 //RT 247.7813984, mz 126.9069343 //RT 8.637330502, mz 141.0917095 //RT 286.8086252, mz 187.0972355 //RT 66.65890112, mz 206.0458584 //RT 207.6729159, mz 307.0279731 //RT 309.7271327, mz 308.0984878 //RT 18.92752141, mz 325.0948809 //RT 198.573545, ",
					"picks": 1
				},
				{
					"features": [
						"MZ 264.1215224 // RT 23.30921876",
						"MZ 332.0963401 // RT 23.39433456",
						"MZ 365.0463959 // RT 63.61843229",
						"MZ 372.9232556 // RT 27.98128537",
						"mz 126.9069343 //RT 8.637330502",
						"mz 232.0370222 //RT 302.956958",
						"mz 239.99519 //RT 103.8639763",
						"mz 325.0948809 //RT 198.573545"
					],
					"profileID": "MZ 264.1215224 // RT 23.30921876, MZ 332.0963401 // RT 23.39433456, MZ 365.0463959 // RT 63.61843229, MZ 372.9232556 // RT 27.98128537, mz 126.9069343 //RT 8.637330502, mz 232.0370222 //RT 302.956958, mz 239.99519 //RT 103.8639763, mz 325.0948809 //RT 198.573545, ",
					"picks": 1
				},
				{
					"features": [
						"MZ 193.098677 // RT 26.13727811",
						"MZ 264.1215224 // RT 23.30921876",
						"MZ 444.991422 // RT 33.78759494",
						"MZ 486.2571336 // RT 125.0351305",
						"MZ 531.1829258 // RT 0.03991088",
						"mz 126.9069343 //RT 8.637330502",
						"mz 206.0458584 //RT 207.6729159",
						"mz 232.0370222 //RT 302.956958"
					],
					"profileID": "MZ 193.098677 // RT 26.13727811, MZ 264.1215224 // RT 23.30921876, MZ 444.991422 // RT 33.78759494, MZ 486.2571336 // RT 125.0351305, MZ 531.1829258 // RT 0.03991088, mz 126.9069343 //RT 8.637330502, mz 206.0458584 //RT 207.6729159, mz 232.0370222 //RT 302.956958, ",
					"picks": 1
				},
				{
					"features": [
						"MZ 125.1081961 // RT 118.5449954",
						"MZ 243.1004849 // RT 3.745031639",
						"MZ 244.1552798 // RT 56.83217341",
						"MZ 247.0970455 // RT 23.66165344",
						"MZ 264.1215224 // RT 23.30921876",
						"MZ 269.1280232 // RT 25.77123022",
						"MZ 294.0462096 // RT 106.5226972",
						"MZ 314.091539 // RT 122.3659439",
						"MZ 453.1258761 // RT 23.8114696",
						"mz 100.0031536 //RT 247.7813984",
						"mz 126.9069343 //RT 8.637330502",
						"mz 141.0917095 //RT 286.8086252",
						"mz 187.0972355 //RT 66.65890112",
						"mz 232.0370222 //RT 302.956958",
						"mz 245.0927751 //RT 245.0846723",
						"mz 307.0279731 //RT 309.7271327",
						"mz 311.9722409 //RT 7.177236383",
						"mz 394.1346994 //RT 95.62962505"
					],
					"profileID": "MZ 125.1081961 // RT 118.5449954, MZ 243.1004849 // RT 3.745031639, MZ 244.1552798 // RT 56.83217341, MZ 247.0970455 // RT 23.66165344, MZ 264.1215224 // RT 23.30921876, MZ 269.1280232 // RT 25.77123022, MZ 294.0462096 // RT 106.5226972, MZ 314.091539 // RT 122.3659439, MZ 453.1258761 // RT 23.8114696, mz 100.0031536 //RT 247.7813984, mz 126.9069343 //RT 8.637330502, mz 141.0917095 //RT 286.8086252, mz 187.0972355 //RT 66.65890112, mz 232.0370222 //RT 302.956958, mz 245.0927751 //RT 245.0846723, mz 307.0279731 //RT 309.7271327, mz 311.9722409 //RT 7.177236383, mz 394.1346994 //RT 95.62962505, ",
					"picks": 1
				},
				{
					"features": [
						"MZ 125.1081961 // RT 118.5449954",
						"MZ 244.1552798 // RT 56.83217341",
						"MZ 264.1215224 // RT 23.30921876",
						"MZ 269.1269739 // RT 147.9306459",
						"MZ 284.1869613 // RT 241.953849",
						"MZ 372.9232556 // RT 27.98128537",
						"MZ 375.1153219 // RT 2.261121688",
						"MZ 396.1502435 // RT 96.88806362",
						"MZ 453.1258761 // RT 23.8114696",
						"mz 126.9069343 //RT 8.637330502",
						"mz 232.0370222 //RT 302.956958",
						"mz 239.99519 //RT 103.8639763",
						"mz 307.0279731 //RT 309.7271327",
						"mz 325.0948809 //RT 198.573545"
					],
					"profileID": "MZ 125.1081961 // RT 118.5449954, MZ 244.1552798 // RT 56.83217341, MZ 264.1215224 // RT 23.30921876, MZ 269.1269739 // RT 147.9306459, MZ 284.1869613 // RT 241.953849, MZ 372.9232556 // RT 27.98128537, MZ 375.1153219 // RT 2.261121688, MZ 396.1502435 // RT 96.88806362, MZ 453.1258761 // RT 23.8114696, mz 126.9069343 //RT 8.637330502, mz 232.0370222 //RT 302.956958, mz 239.99519 //RT 103.8639763, mz 307.0279731 //RT 309.7271327, mz 325.0948809 //RT 198.573545, ",
					"picks": 1
				},
				{
					"features": [
						"MZ 193.098677 // RT 26.13727811",
						"MZ 243.1004849 // RT 3.745031639",
						"MZ 264.1215224 // RT 23.30921876",
						"MZ 314.091539 // RT 122.3659439",
						"MZ 372.9232556 // RT 27.98128537",
						"mz 126.9069343 //RT 8.637330502",
						"mz 206.0458584 //RT 207.6729159",
						"mz 220.0974593 //RT 313.0585731",
						"mz 307.0279731 //RT 309.7271327",
						"mz 320.1078038 //RT 140.2623736",
						"mz 325.0948809 //RT 198.573545",
						"mz 394.1346994 //RT 95.62962505"
					],
					"profileID": "MZ 193.098677 // RT 26.13727811, MZ 243.1004849 // RT 3.745031639, MZ 264.1215224 // RT 23.30921876, MZ 314.091539 // RT 122.3659439, MZ 372.9232556 // RT 27.98128537, mz 126.9069343 //RT 8.637330502, mz 206.0458584 //RT 207.6729159, mz 220.0974593 //RT 313.0585731, mz 307.0279731 //RT 309.7271327, mz 320.1078038 //RT 140.2623736, mz 325.0948809 //RT 198.573545, mz 394.1346994 //RT 95.62962505, ",
					"picks": 1
				},
				{
					"features": [
						"MZ 264.1215224 // RT 23.30921876",
						"MZ 284.1869613 // RT 241.953849",
						"MZ 290.1608901 // RT 9.777803967",
						"MZ 317.1796167 // RT 154.6383253",
						"MZ 372.9232556 // RT 27.98128537",
						"MZ 375.1153219 // RT 2.261121688",
						"mz 206.0458584 //RT 207.6729159",
						"mz 239.99519 //RT 103.8639763",
						"mz 320.1078038 //RT 140.2623736"
					],
					"profileID": "MZ 264.1215224 // RT 23.30921876, MZ 284.1869613 // RT 241.953849, MZ 290.1608901 // RT 9.777803967, MZ 317.1796167 // RT 154.6383253, MZ 372.9232556 // RT 27.98128537, MZ 375.1153219 // RT 2.261121688, mz 206.0458584 //RT 207.6729159, mz 239.99519 //RT 103.8639763, mz 320.1078038 //RT 140.2623736, ",
					"picks": 1
				},
				{
					"features": [
						"MZ 193.098677 // RT 26.13727811",
						"MZ 264.1215224 // RT 23.30921876",
						"MZ 291.1642398 // RT 109.6047932",
						"MZ 372.9232556 // RT 27.98128537",
						"mz 142.0657154 //RT 247.8825273",
						"mz 232.0370222 //RT 302.956958"
					],
					"profileID": "MZ 193.098677 // RT 26.13727811, MZ 264.1215224 // RT 23.30921876, MZ 291.1642398 // RT 109.6047932, MZ 372.9232556 // RT 27.98128537, mz 142.0657154 //RT 247.8825273, mz 232.0370222 //RT 302.956958, ",
					"picks": 1
				},
				{
					"features": [
						"MZ 264.1215224 // RT 23.30921876",
						"MZ 269.1280232 // RT 25.77123022",
						"MZ 311.996924 // RT 141.4667774",
						"MZ 332.0963401 // RT 23.39433456",
						"MZ 365.0463959 // RT 63.61843229",
						"MZ 375.1153219 // RT 2.261121688",
						"mz 126.9069343 //RT 8.637330502",
						"mz 141.0917095 //RT 286.8086252",
						"mz 208.0646181 //RT 94.75749426",
						"mz 308.0984878 //RT 18.92752141",
						"mz 394.1346994 //RT 95.62962505"
					],
					"profileID": "MZ 264.1215224 // RT 23.30921876, MZ 269.1280232 // RT 25.77123022, MZ 311.996924 // RT 141.4667774, MZ 332.0963401 // RT 23.39433456, MZ 365.0463959 // RT 63.61843229, MZ 375.1153219 // RT 2.261121688, mz 126.9069343 //RT 8.637330502, mz 141.0917095 //RT 286.8086252, mz 208.0646181 //RT 94.75749426, mz 308.0984878 //RT 18.92752141, mz 394.1346994 //RT 95.62962505, ",
					"picks": 1
				},
				{
					"features": [
						"MZ 233.0410343 // RT 134.5573526",
						"MZ 236.9996167 // RT 33.1702461",
						"MZ 243.1004849 // RT 3.745031639",
						"MZ 264.1215224 // RT 23.30921876",
						"MZ 286.201986 // RT 284.740301",
						"MZ 291.1642398 // RT 109.6047932",
						"MZ 308.1545914 // RT 279.8006003",
						"MZ 417.1990973 // RT 23.78463948",
						"MZ 584.2670695 // RT 131.4255402",
						"mz 208.0646181 //RT 94.75749426",
						"mz 232.0370222 //RT 302.956958",
						"mz 245.0927751 //RT 245.0846723",
						"mz 607.3493925 //RT 351.558049"
					],
					"profileID": "MZ 233.0410343 // RT 134.5573526, MZ 236.9996167 // RT 33.1702461, MZ 243.1004849 // RT 3.745031639, MZ 264.1215224 // RT 23.30921876, MZ 286.201986 // RT 284.740301, MZ 291.1642398 // RT 109.6047932, MZ 308.1545914 // RT 279.8006003, MZ 417.1990973 // RT 23.78463948, MZ 584.2670695 // RT 131.4255402, mz 208.0646181 //RT 94.75749426, mz 232.0370222 //RT 302.956958, mz 245.0927751 //RT 245.0846723, mz 607.3493925 //RT 351.558049, ",
					"picks": 1
				},
				{
					"features": [
						"MZ 264.1215224 // RT 23.30921876",
						"mz 100.0031536 //RT 247.7813984",
						"mz 126.9069343 //RT 8.637330502",
						"mz 232.0370222 //RT 302.956958",
						"mz 307.0279731 //RT 309.7271327",
						"mz 311.9722409 //RT 7.177236383"
					],
					"profileID": "MZ 264.1215224 // RT 23.30921876, mz 100.0031536 //RT 247.7813984, mz 126.9069343 //RT 8.637330502, mz 232.0370222 //RT 302.956958, mz 307.0279731 //RT 309.7271327, mz 311.9722409 //RT 7.177236383, ",
					"picks": 1
				},
				{
					"features": [
						"MZ 227.0593737 // RT 265.090873",
						"MZ 264.1215224 // RT 23.30921876",
						"MZ 313.1340303 // RT 113.9095759",
						"MZ 372.9232556 // RT 27.98128537",
						"MZ 457.1559634 // RT 131.3064642",
						"mz 208.0646181 //RT 94.75749426",
						"mz 239.99519 //RT 103.8639763",
						"mz 325.0948809 //RT 198.573545"
					],
					"profileID": "MZ 227.0593737 // RT 265.090873, MZ 264.1215224 // RT 23.30921876, MZ 313.1340303 // RT 113.9095759, MZ 372.9232556 // RT 27.98128537, MZ 457.1559634 // RT 131.3064642, mz 208.0646181 //RT 94.75749426, mz 239.99519 //RT 103.8639763, mz 325.0948809 //RT 198.573545, ",
					"picks": 1
				},
				{
					"features": [
						"MZ 193.098677 // RT 26.13727811",
						"MZ 264.1215224 // RT 23.30921876",
						"MZ 317.1796167 // RT 154.6383253",
						"MZ 372.9232556 // RT 27.98128537",
						"MZ 584.2670695 // RT 131.4255402",
						"mz 126.9069343 //RT 8.637330502",
						"mz 169.1228228 //RT 329.9124261",
						"mz 206.0458584 //RT 207.6729159",
						"mz 307.0279731 //RT 309.7271327"
					],
					"profileID": "MZ 193.098677 // RT 26.13727811, MZ 264.1215224 // RT 23.30921876, MZ 317.1796167 // RT 154.6383253, MZ 372.9232556 // RT 27.98128537, MZ 584.2670695 // RT 131.4255402, mz 126.9069343 //RT 8.637330502, mz 169.1228228 //RT 329.9124261, mz 206.0458584 //RT 207.6729159, mz 307.0279731 //RT 309.7271327, ",
					"picks": 1
				},
				{
					"features": [
						"MZ 264.1215224 // RT 23.30921876",
						"MZ 274.0931388 // RT 132.7231618",
						"MZ 284.1869613 // RT 241.953849",
						"MZ 313.1340303 // RT 113.9095759",
						"MZ 314.091539 // RT 122.3659439",
						"MZ 372.9232556 // RT 27.98128537",
						"mz 126.9069343 //RT 8.637330502",
						"mz 239.99519 //RT 103.8639763",
						"mz 325.0948809 //RT 198.573545",
						"mz 430.91982 //RT 24.97892162"
					],
					"profileID": "MZ 264.1215224 // RT 23.30921876, MZ 274.0931388 // RT 132.7231618, MZ 284.1869613 // RT 241.953849, MZ 313.1340303 // RT 113.9095759, MZ 314.091539 // RT 122.3659439, MZ 372.9232556 // RT 27.98128537, mz 126.9069343 //RT 8.637330502, mz 239.99519 //RT 103.8639763, mz 325.0948809 //RT 198.573545, mz 430.91982 //RT 24.97892162, ",
					"picks": 1
				},
				{
					"features": [
						"MZ 264.1215224 // RT 23.30921876",
						"MZ 365.0463959 // RT 63.61843229",
						"MZ 375.1153219 // RT 2.261121688",
						"MZ 418.1330503 // RT 98.97344731",
						"MZ 531.1829258 // RT 0.03991088",
						"mz 126.9069343 //RT 8.637330502",
						"mz 206.0458584 //RT 207.6729159",
						"mz 243.0773345 //RT 247.723442",
						"mz 307.0279731 //RT 309.7271327"
					],
					"profileID": "MZ 264.1215224 // RT 23.30921876, MZ 365.0463959 // RT 63.61843229, MZ 375.1153219 // RT 2.261121688, MZ 418.1330503 // RT 98.97344731, MZ 531.1829258 // RT 0.03991088, mz 126.9069343 //RT 8.637330502, mz 206.0458584 //RT 207.6729159, mz 243.0773345 //RT 247.723442, mz 307.0279731 //RT 309.7271327, ",
					"picks": 1
				},
				{
					"features": [
						"MZ 212.033164 // RT 141.8011052",
						"MZ 238.003293 // RT 33.23679884",
						"MZ 247.1384435 // RT 26.80803383",
						"MZ 264.1215224 // RT 23.30921876",
						"MZ 269.1269739 // RT 147.9306459",
						"MZ 284.1869613 // RT 241.953849",
						"MZ 396.1502435 // RT 96.88806362",
						"MZ 631.3465895 // RT 343.0206379",
						"mz 126.9069343 //RT 8.637330502",
						"mz 243.0773345 //RT 247.723442",
						"mz 307.0279731 //RT 309.7271327",
						"mz 627.3761655 //RT 345.5595674",
						"mz 73.02849529 //RT 0.00599967"
					],
					"profileID": "MZ 212.033164 // RT 141.8011052, MZ 238.003293 // RT 33.23679884, MZ 247.1384435 // RT 26.80803383, MZ 264.1215224 // RT 23.30921876, MZ 269.1269739 // RT 147.9306459, MZ 284.1869613 // RT 241.953849, MZ 396.1502435 // RT 96.88806362, MZ 631.3465895 // RT 343.0206379, mz 126.9069343 //RT 8.637330502, mz 243.0773345 //RT 247.723442, mz 307.0279731 //RT 309.7271327, mz 627.3761655 //RT 345.5595674, mz 73.02849529 //RT 0.00599967, ",
					"picks": 1
				},
				{
					"features": [
						"MZ 264.1215224 // RT 23.30921876",
						"MZ 453.1258761 // RT 23.8114696",
						"mz 126.9069343 //RT 8.637330502",
						"mz 232.0370222 //RT 302.956958",
						"mz 245.0927751 //RT 245.0846723",
						"mz 311.9722409 //RT 7.177236383"
					],
					"profileID": "MZ 264.1215224 // RT 23.30921876, MZ 453.1258761 // RT 23.8114696, mz 126.9069343 //RT 8.637330502, mz 232.0370222 //RT 302.956958, mz 245.0927751 //RT 245.0846723, mz 311.9722409 //RT 7.177236383, ",
					"picks": 1
				},
				{
					"features": [
						"MZ 211.0714984 // RT 89.67769158",
						"MZ 264.1215224 // RT 23.30921876",
						"MZ 269.1280232 // RT 25.77123022",
						"MZ 273.9766249 // RT 3.580064633",
						"MZ 332.0963401 // RT 23.39433456",
						"MZ 365.0463959 // RT 63.61843229",
						"MZ 372.9232556 // RT 27.98128537",
						"MZ 375.1153219 // RT 2.261121688",
						"MZ 453.1258761 // RT 23.8114696",
						"MZ 520.9790465 // RT 34.15643017",
						"MZ 584.2670695 // RT 131.4255402",
						"mz 192.0227173 //RT 23.53824173",
						"mz 307.0279731 //RT 309.7271327",
						"mz 308.0984878 //RT 18.92752141",
						"mz 325.0948809 //RT 198.573545",
						"mz 627.3761655 //RT 345.5595674"
					],
					"profileID": "MZ 211.0714984 // RT 89.67769158, MZ 264.1215224 // RT 23.30921876, MZ 269.1280232 // RT 25.77123022, MZ 273.9766249 // RT 3.580064633, MZ 332.0963401 // RT 23.39433456, MZ 365.0463959 // RT 63.61843229, MZ 372.9232556 // RT 27.98128537, MZ 375.1153219 // RT 2.261121688, MZ 453.1258761 // RT 23.8114696, MZ 520.9790465 // RT 34.15643017, MZ 584.2670695 // RT 131.4255402, mz 192.0227173 //RT 23.53824173, mz 307.0279731 //RT 309.7271327, mz 308.0984878 //RT 18.92752141, mz 325.0948809 //RT 198.573545, mz 627.3761655 //RT 345.5595674, ",
					"picks": 1
				},
				{
					"features": [
						"MZ 251.1374383 // RT 66.39697838",
						"MZ 264.1215224 // RT 23.30921876",
						"mz 126.9069343 //RT 8.637330502",
						"mz 192.0227173 //RT 23.53824173"
					],
					"profileID": "MZ 251.1374383 // RT 66.39697838, MZ 264.1215224 // RT 23.30921876, mz 126.9069343 //RT 8.637330502, mz 192.0227173 //RT 23.53824173, ",
					"picks": 1
				},
				{
					"features": [
						"MZ 227.0593737 // RT 265.090873",
						"MZ 247.0970455 // RT 23.66165344",
						"MZ 264.1215224 // RT 23.30921876",
						"MZ 269.1280232 // RT 25.77123022",
						"MZ 290.1608901 // RT 9.777803967",
						"MZ 375.1153219 // RT 2.261121688",
						"MZ 415.9645978 // RT 34.51465053",
						"MZ 453.1258761 // RT 23.8114696",
						"MZ 584.2670695 // RT 131.4255402",
						"mz 100.0031536 //RT 247.7813984",
						"mz 126.9069343 //RT 8.637330502",
						"mz 208.0646181 //RT 94.75749426",
						"mz 239.99519 //RT 103.8639763",
						"mz 243.0773345 //RT 247.723442",
						"mz 307.0279731 //RT 309.7271327"
					],
					"profileID": "MZ 227.0593737 // RT 265.090873, MZ 247.0970455 // RT 23.66165344, MZ 264.1215224 // RT 23.30921876, MZ 269.1280232 // RT 25.77123022, MZ 290.1608901 // RT 9.777803967, MZ 375.1153219 // RT 2.261121688, MZ 415.9645978 // RT 34.51465053, MZ 453.1258761 // RT 23.8114696, MZ 584.2670695 // RT 131.4255402, mz 100.0031536 //RT 247.7813984, mz 126.9069343 //RT 8.637330502, mz 208.0646181 //RT 94.75749426, mz 239.99519 //RT 103.8639763, mz 243.0773345 //RT 247.723442, mz 307.0279731 //RT 309.7271327, ",
					"picks": 1
				},
				{
					"features": [
						"MZ 238.003293 // RT 33.23679884",
						"MZ 251.1374383 // RT 66.39697838",
						"MZ 264.1215224 // RT 23.30921876",
						"MZ 284.1869613 // RT 241.953849",
						"MZ 396.1502435 // RT 96.88806362",
						"MZ 486.2571336 // RT 125.0351305",
						"MZ 631.3465895 // RT 343.0206379",
						"mz 126.9069343 //RT 8.637330502",
						"mz 142.0657154 //RT 247.8825273",
						"mz 169.1228228 //RT 329.9124261",
						"mz 232.0370222 //RT 302.956958",
						"mz 307.0279731 //RT 309.7271327",
						"mz 325.0948809 //RT 198.573545",
						"mz 394.1346994 //RT 95.62962505"
					],
					"profileID": "MZ 238.003293 // RT 33.23679884, MZ 251.1374383 // RT 66.39697838, MZ 264.1215224 // RT 23.30921876, MZ 284.1869613 // RT 241.953849, MZ 396.1502435 // RT 96.88806362, MZ 486.2571336 // RT 125.0351305, MZ 631.3465895 // RT 343.0206379, mz 126.9069343 //RT 8.637330502, mz 142.0657154 //RT 247.8825273, mz 169.1228228 //RT 329.9124261, mz 232.0370222 //RT 302.956958, mz 307.0279731 //RT 309.7271327, mz 325.0948809 //RT 198.573545, mz 394.1346994 //RT 95.62962505, ",
					"picks": 1
				},
				{
					"features": [
						"MZ 264.1215224 // RT 23.30921876",
						"mz 126.9069343 //RT 8.637330502",
						"mz 141.0917095 //RT 286.8086252",
						"mz 311.9722409 //RT 7.177236383",
						"mz 325.0948809 //RT 198.573545",
						"mz 99.00795993 //RT 293.162389"
					],
					"profileID": "MZ 264.1215224 // RT 23.30921876, mz 126.9069343 //RT 8.637330502, mz 141.0917095 //RT 286.8086252, mz 311.9722409 //RT 7.177236383, mz 325.0948809 //RT 198.573545, mz 99.00795993 //RT 293.162389, ",
					"picks": 1
				},
				{
					"features": [
						"MZ 204.0865516 // RT 94.86195148",
						"MZ 251.1374383 // RT 66.39697838",
						"MZ 264.1215224 // RT 23.30921876",
						"MZ 269.1269739 // RT 147.9306459",
						"MZ 284.1869613 // RT 241.953849",
						"MZ 486.2571336 // RT 125.0351305",
						"mz 126.9069343 //RT 8.637330502",
						"mz 232.0370222 //RT 302.956958",
						"mz 307.0279731 //RT 309.7271327"
					],
					"profileID": "MZ 204.0865516 // RT 94.86195148, MZ 251.1374383 // RT 66.39697838, MZ 264.1215224 // RT 23.30921876, MZ 269.1269739 // RT 147.9306459, MZ 284.1869613 // RT 241.953849, MZ 486.2571336 // RT 125.0351305, mz 126.9069343 //RT 8.637330502, mz 232.0370222 //RT 302.956958, mz 307.0279731 //RT 309.7271327, ",
					"picks": 1
				},
				{
					"features": [
						"MZ 264.1215224 // RT 23.30921876",
						"MZ 314.091539 // RT 122.3659439",
						"MZ 365.0463959 // RT 63.61843229",
						"MZ 372.9232556 // RT 27.98128537",
						"MZ 584.2670695 // RT 131.4255402",
						"mz 126.9069343 //RT 8.637330502",
						"mz 206.0458584 //RT 207.6729159",
						"mz 208.0646181 //RT 94.75749426",
						"mz 225.1126774 //RT 319.7106863",
						"mz 232.0370222 //RT 302.956958",
						"mz 308.0984878 //RT 18.92752141",
						"mz 325.0948809 //RT 198.573545",
						"mz 607.3493925 //RT 351.558049"
					],
					"profileID": "MZ 264.1215224 // RT 23.30921876, MZ 314.091539 // RT 122.3659439, MZ 365.0463959 // RT 63.61843229, MZ 372.9232556 // RT 27.98128537, MZ 584.2670695 // RT 131.4255402, mz 126.9069343 //RT 8.637330502, mz 206.0458584 //RT 207.6729159, mz 208.0646181 //RT 94.75749426, mz 225.1126774 //RT 319.7106863, mz 232.0370222 //RT 302.956958, mz 308.0984878 //RT 18.92752141, mz 325.0948809 //RT 198.573545, mz 607.3493925 //RT 351.558049, ",
					"picks": 1
				},
				{
					"features": [
						"MZ 193.098677 // RT 26.13727811",
						"MZ 233.0410343 // RT 134.5573526",
						"MZ 244.1552798 // RT 56.83217341",
						"MZ 247.1384435 // RT 26.80803383",
						"MZ 264.1215224 // RT 23.30921876",
						"MZ 269.0603879 // RT 147.2764166",
						"MZ 284.1869613 // RT 241.953849",
						"MZ 286.201986 // RT 284.740301",
						"MZ 314.091539 // RT 122.3659439",
						"MZ 332.0963401 // RT 23.39433456",
						"MZ 365.0463959 // RT 63.61843229",
						"MZ 375.1153219 // RT 2.261121688",
						"MZ 457.1559634 // RT 131.3064642",
						"MZ 94.06574518 // RT 83.70420464",
						"mz 126.9069343 //RT 8.637330502",
						"mz 232.0370222 //RT 302.956958",
						"mz 243.0773345 //RT 247.723442",
						"mz 307.0279731 //RT 309.7271327",
						"mz 311.9722409 //RT 7.177236383",
						"mz 394.1346994 //RT 95.62962505"
					],
					"profileID": "MZ 193.098677 // RT 26.13727811, MZ 233.0410343 // RT 134.5573526, MZ 244.1552798 // RT 56.83217341, MZ 247.1384435 // RT 26.80803383, MZ 264.1215224 // RT 23.30921876, MZ 269.0603879 // RT 147.2764166, MZ 284.1869613 // RT 241.953849, MZ 286.201986 // RT 284.740301, MZ 314.091539 // RT 122.3659439, MZ 332.0963401 // RT 23.39433456, MZ 365.0463959 // RT 63.61843229, MZ 375.1153219 // RT 2.261121688, MZ 457.1559634 // RT 131.3064642, MZ 94.06574518 // RT 83.70420464, mz 126.9069343 //RT 8.637330502, mz 232.0370222 //RT 302.956958, mz 243.0773345 //RT 247.723442, mz 307.0279731 //RT 309.7271327, mz 311.9722409 //RT 7.177236383, mz 394.1346994 //RT 95.62962505, ",
					"picks": 1
				},
				{
					"features": [
						"MZ 204.0865516 // RT 94.86195148",
						"MZ 264.1215224 // RT 23.30921876",
						"MZ 314.091539 // RT 122.3659439",
						"MZ 332.0963401 // RT 23.39433456",
						"MZ 365.0463959 // RT 63.61843229",
						"MZ 372.9232556 // RT 27.98128537",
						"MZ 418.1330503 // RT 98.97344731",
						"MZ 438.9799872 // RT 34.38718636",
						"MZ 584.2670695 // RT 131.4255402",
						"mz 126.9069343 //RT 8.637330502",
						"mz 206.0458584 //RT 207.6729159",
						"mz 245.0927751 //RT 245.0846723",
						"mz 307.0279731 //RT 309.7271327",
						"mz 325.0948809 //RT 198.573545"
					],
					"profileID": "MZ 204.0865516 // RT 94.86195148, MZ 264.1215224 // RT 23.30921876, MZ 314.091539 // RT 122.3659439, MZ 332.0963401 // RT 23.39433456, MZ 365.0463959 // RT 63.61843229, MZ 372.9232556 // RT 27.98128537, MZ 418.1330503 // RT 98.97344731, MZ 438.9799872 // RT 34.38718636, MZ 584.2670695 // RT 131.4255402, mz 126.9069343 //RT 8.637330502, mz 206.0458584 //RT 207.6729159, mz 245.0927751 //RT 245.0846723, mz 307.0279731 //RT 309.7271327, mz 325.0948809 //RT 198.573545, ",
					"picks": 1
				},
				{
					"features": [
						"MZ 125.1081961 // RT 118.5449954",
						"MZ 212.033164 // RT 141.8011052",
						"MZ 238.003293 // RT 33.23679884",
						"MZ 243.1004849 // RT 3.745031639",
						"MZ 244.1552798 // RT 56.83217341",
						"MZ 264.1215224 // RT 23.30921876",
						"MZ 287.2051064 // RT 284.9011055",
						"MZ 317.1796167 // RT 154.6383253",
						"MZ 365.0463959 // RT 63.61843229",
						"MZ 457.1559634 // RT 131.3064642",
						"mz 126.9069343 //RT 8.637330502",
						"mz 220.0974593 //RT 313.0585731",
						"mz 245.0927751 //RT 245.0846723",
						"mz 307.0279731 //RT 309.7271327"
					],
					"profileID": "MZ 125.1081961 // RT 118.5449954, MZ 212.033164 // RT 141.8011052, MZ 238.003293 // RT 33.23679884, MZ 243.1004849 // RT 3.745031639, MZ 244.1552798 // RT 56.83217341, MZ 264.1215224 // RT 23.30921876, MZ 287.2051064 // RT 284.9011055, MZ 317.1796167 // RT 154.6383253, MZ 365.0463959 // RT 63.61843229, MZ 457.1559634 // RT 131.3064642, mz 126.9069343 //RT 8.637330502, mz 220.0974593 //RT 313.0585731, mz 245.0927751 //RT 245.0846723, mz 307.0279731 //RT 309.7271327, ",
					"picks": 1
				},
				{
					"features": [
						"MZ 193.098677 // RT 26.13727811",
						"MZ 264.1215224 // RT 23.30921876",
						"MZ 308.1545914 // RT 279.8006003",
						"MZ 311.996924 // RT 141.4667774",
						"MZ 313.1340303 // RT 113.9095759",
						"MZ 314.091539 // RT 122.3659439",
						"MZ 365.0463959 // RT 63.61843229",
						"MZ 375.1153219 // RT 2.261121688",
						"MZ 417.1990973 // RT 23.78463948",
						"mz 126.9069343 //RT 8.637330502",
						"mz 141.0917095 //RT 286.8086252",
						"mz 208.0646181 //RT 94.75749426",
						"mz 232.0370222 //RT 302.956958",
						"mz 325.0948809 //RT 198.573545"
					],
					"profileID": "MZ 193.098677 // RT 26.13727811, MZ 264.1215224 // RT 23.30921876, MZ 308.1545914 // RT 279.8006003, MZ 311.996924 // RT 141.4667774, MZ 313.1340303 // RT 113.9095759, MZ 314.091539 // RT 122.3659439, MZ 365.0463959 // RT 63.61843229, MZ 375.1153219 // RT 2.261121688, MZ 417.1990973 // RT 23.78463948, mz 126.9069343 //RT 8.637330502, mz 141.0917095 //RT 286.8086252, mz 208.0646181 //RT 94.75749426, mz 232.0370222 //RT 302.956958, mz 325.0948809 //RT 198.573545, ",
					"picks": 1
				},
				{
					"features": [
						"MZ 264.1215224 // RT 23.30921876",
						"MZ 314.091539 // RT 122.3659439",
						"mz 141.0917095 //RT 286.8086252",
						"mz 232.0370222 //RT 302.956958",
						"mz 301.036488 //RT 248.5379482",
						"mz 307.0279731 //RT 309.7271327",
						"mz 311.9722409 //RT 7.177236383",
						"mz 394.1346994 //RT 95.62962505"
					],
					"profileID": "MZ 264.1215224 // RT 23.30921876, MZ 314.091539 // RT 122.3659439, mz 141.0917095 //RT 286.8086252, mz 232.0370222 //RT 302.956958, mz 301.036488 //RT 248.5379482, mz 307.0279731 //RT 309.7271327, mz 311.9722409 //RT 7.177236383, mz 394.1346994 //RT 95.62962505, ",
					"picks": 1
				},
				{
					"features": [
						"MZ 251.1374383 // RT 66.39697838",
						"MZ 264.1215224 // RT 23.30921876",
						"mz 126.9069343 //RT 8.637330502",
						"mz 239.091892 //RT 336.8878266",
						"mz 239.99519 //RT 103.8639763"
					],
					"profileID": "MZ 251.1374383 // RT 66.39697838, MZ 264.1215224 // RT 23.30921876, mz 126.9069343 //RT 8.637330502, mz 239.091892 //RT 336.8878266, mz 239.99519 //RT 103.8639763, ",
					"picks": 1
				},
				{
					"features": [
						"MZ 251.1374383 // RT 66.39697838",
						"MZ 264.1215224 // RT 23.30921876",
						"MZ 269.1280232 // RT 25.77123022",
						"MZ 284.1869613 // RT 241.953849",
						"MZ 375.1153219 // RT 2.261121688",
						"MZ 396.1502435 // RT 96.88806362",
						"MZ 457.1559634 // RT 131.3064642",
						"MZ 631.3465895 // RT 343.0206379",
						"mz 100.0031536 //RT 247.7813984",
						"mz 126.9069343 //RT 8.637330502",
						"mz 319.1032329 //RT 139.9328252"
					],
					"profileID": "MZ 251.1374383 // RT 66.39697838, MZ 264.1215224 // RT 23.30921876, MZ 269.1280232 // RT 25.77123022, MZ 284.1869613 // RT 241.953849, MZ 375.1153219 // RT 2.261121688, MZ 396.1502435 // RT 96.88806362, MZ 457.1559634 // RT 131.3064642, MZ 631.3465895 // RT 343.0206379, mz 100.0031536 //RT 247.7813984, mz 126.9069343 //RT 8.637330502, mz 319.1032329 //RT 139.9328252, ",
					"picks": 1
				},
				{
					"features": [
						"MZ 243.1004849 // RT 3.745031639",
						"MZ 244.1552798 // RT 56.83217341",
						"MZ 264.1215224 // RT 23.30921876",
						"MZ 269.1269739 // RT 147.9306459",
						"MZ 284.1869613 // RT 241.953849",
						"MZ 290.1608901 // RT 9.777803967",
						"MZ 311.996924 // RT 141.4667774",
						"MZ 365.0463959 // RT 63.61843229",
						"MZ 375.1153219 // RT 2.261121688",
						"MZ 418.1330503 // RT 98.97344731",
						"MZ 457.6584058 // RT 1.479131646",
						"mz 126.9069343 //RT 8.637330502",
						"mz 206.0458584 //RT 207.6729159",
						"mz 232.0370222 //RT 302.956958",
						"mz 307.0279731 //RT 309.7271327",
						"mz 320.1078038 //RT 140.2623736"
					],
					"profileID": "MZ 243.1004849 // RT 3.745031639, MZ 244.1552798 // RT 56.83217341, MZ 264.1215224 // RT 23.30921876, MZ 269.1269739 // RT 147.9306459, MZ 284.1869613 // RT 241.953849, MZ 290.1608901 // RT 9.777803967, MZ 311.996924 // RT 141.4667774, MZ 365.0463959 // RT 63.61843229, MZ 375.1153219 // RT 2.261121688, MZ 418.1330503 // RT 98.97344731, MZ 457.6584058 // RT 1.479131646, mz 126.9069343 //RT 8.637330502, mz 206.0458584 //RT 207.6729159, mz 232.0370222 //RT 302.956958, mz 307.0279731 //RT 309.7271327, mz 320.1078038 //RT 140.2623736, ",
					"picks": 1
				},
				{
					"features": [
						"MZ 264.1215224 // RT 23.30921876",
						"MZ 308.1545914 // RT 279.8006003",
						"MZ 372.9232556 // RT 27.98128537",
						"MZ 631.3465895 // RT 343.0206379",
						"mz 126.9069343 //RT 8.637330502",
						"mz 208.0646181 //RT 94.75749426",
						"mz 394.1346994 //RT 95.62962505"
					],
					"profileID": "MZ 264.1215224 // RT 23.30921876, MZ 308.1545914 // RT 279.8006003, MZ 372.9232556 // RT 27.98128537, MZ 631.3465895 // RT 343.0206379, mz 126.9069343 //RT 8.637330502, mz 208.0646181 //RT 94.75749426, mz 394.1346994 //RT 95.62962505, ",
					"picks": 1
				},
				{
					"features": [
						"MZ 264.1215224 // RT 23.30921876",
						"MZ 314.091539 // RT 122.3659439",
						"mz 126.9069343 //RT 8.637330502",
						"mz 232.0370222 //RT 302.956958",
						"mz 243.0773345 //RT 247.723442",
						"mz 307.0279731 //RT 309.7271327",
						"mz 311.9722409 //RT 7.177236383"
					],
					"profileID": "MZ 264.1215224 // RT 23.30921876, MZ 314.091539 // RT 122.3659439, mz 126.9069343 //RT 8.637330502, mz 232.0370222 //RT 302.956958, mz 243.0773345 //RT 247.723442, mz 307.0279731 //RT 309.7271327, mz 311.9722409 //RT 7.177236383, ",
					"picks": 1
				},
				{
					"features": [
						"MZ 243.1004849 // RT 3.745031639",
						"MZ 251.1374383 // RT 66.39697838",
						"MZ 264.1215224 // RT 23.30921876",
						"MZ 438.9799872 // RT 34.38718636",
						"mz 126.9069343 //RT 8.637330502",
						"mz 206.0458584 //RT 207.6729159"
					],
					"profileID": "MZ 243.1004849 // RT 3.745031639, MZ 251.1374383 // RT 66.39697838, MZ 264.1215224 // RT 23.30921876, MZ 438.9799872 // RT 34.38718636, mz 126.9069343 //RT 8.637330502, mz 206.0458584 //RT 207.6729159, ",
					"picks": 1
				},
				{
					"features": [
						"MZ 227.0593737 // RT 265.090873",
						"MZ 264.1215224 // RT 23.30921876",
						"MZ 284.1869613 // RT 241.953849",
						"MZ 365.0463959 // RT 63.61843229",
						"MZ 372.9232556 // RT 27.98128537",
						"MZ 486.2571336 // RT 125.0351305",
						"MZ 631.3465895 // RT 343.0206379",
						"mz 206.0458584 //RT 207.6729159",
						"mz 208.0646181 //RT 94.75749426"
					],
					"profileID": "MZ 227.0593737 // RT 265.090873, MZ 264.1215224 // RT 23.30921876, MZ 284.1869613 // RT 241.953849, MZ 365.0463959 // RT 63.61843229, MZ 372.9232556 // RT 27.98128537, MZ 486.2571336 // RT 125.0351305, MZ 631.3465895 // RT 343.0206379, mz 206.0458584 //RT 207.6729159, mz 208.0646181 //RT 94.75749426, ",
					"picks": 1
				},
				{
					"features": [
						"MZ 212.033164 // RT 141.8011052",
						"MZ 227.0593737 // RT 265.090873",
						"MZ 264.1215224 // RT 23.30921876",
						"MZ 332.0963401 // RT 23.39433456",
						"MZ 372.9232556 // RT 27.98128537",
						"mz 126.9069343 //RT 8.637330502",
						"mz 192.0227173 //RT 23.53824173",
						"mz 307.0279731 //RT 309.7271327",
						"mz 627.3761655 //RT 345.5595674"
					],
					"profileID": "MZ 212.033164 // RT 141.8011052, MZ 227.0593737 // RT 265.090873, MZ 264.1215224 // RT 23.30921876, MZ 332.0963401 // RT 23.39433456, MZ 372.9232556 // RT 27.98128537, mz 126.9069343 //RT 8.637330502, mz 192.0227173 //RT 23.53824173, mz 307.0279731 //RT 309.7271327, mz 627.3761655 //RT 345.5595674, ",
					"picks": 1
				},
				{
					"features": [
						"MZ 212.033164 // RT 141.8011052",
						"MZ 243.1004849 // RT 3.745031639",
						"MZ 251.1374383 // RT 66.39697838",
						"MZ 264.1215224 // RT 23.30921876",
						"MZ 269.1280232 // RT 25.77123022",
						"MZ 271.0759111 // RT 93.54858139",
						"MZ 274.0931388 // RT 132.7231618",
						"MZ 284.1869613 // RT 241.953849",
						"MZ 287.2051064 // RT 284.9011055",
						"MZ 332.0963401 // RT 23.39433456",
						"MZ 375.1153219 // RT 2.261121688",
						"MZ 415.9645978 // RT 34.51465053",
						"MZ 486.2571336 // RT 125.0351305",
						"mz 126.9069343 //RT 8.637330502",
						"mz 232.0370222 //RT 302.956958",
						"mz 239.091892 //RT 336.8878266",
						"mz 394.1346994 //RT 95.62962505",
						"mz 607.3493925 //RT 351.558049",
						"mz 74.0236941 //RT 23.05386329"
					],
					"profileID": "MZ 212.033164 // RT 141.8011052, MZ 243.1004849 // RT 3.745031639, MZ 251.1374383 // RT 66.39697838, MZ 264.1215224 // RT 23.30921876, MZ 269.1280232 // RT 25.77123022, MZ 271.0759111 // RT 93.54858139, MZ 274.0931388 // RT 132.7231618, MZ 284.1869613 // RT 241.953849, MZ 287.2051064 // RT 284.9011055, MZ 332.0963401 // RT 23.39433456, MZ 375.1153219 // RT 2.261121688, MZ 415.9645978 // RT 34.51465053, MZ 486.2571336 // RT 125.0351305, mz 126.9069343 //RT 8.637330502, mz 232.0370222 //RT 302.956958, mz 239.091892 //RT 336.8878266, mz 394.1346994 //RT 95.62962505, mz 607.3493925 //RT 351.558049, mz 74.0236941 //RT 23.05386329, ",
					"picks": 1
				},
				{
					"features": [
						"MZ 211.0714984 // RT 89.67769158",
						"MZ 243.1004849 // RT 3.745031639",
						"MZ 252.9764797 // RT 91.85903111",
						"MZ 264.1215224 // RT 23.30921876",
						"MZ 269.0603879 // RT 147.2764166",
						"MZ 269.1280232 // RT 25.77123022",
						"MZ 314.091539 // RT 122.3659439",
						"MZ 332.0963401 // RT 23.39433456",
						"MZ 372.9232556 // RT 27.98128537",
						"MZ 375.1153219 // RT 2.261121688",
						"mz 126.9069343 //RT 8.637330502",
						"mz 192.0227173 //RT 23.53824173",
						"mz 232.0370222 //RT 302.956958",
						"mz 239.091892 //RT 336.8878266",
						"mz 325.0948809 //RT 198.573545"
					],
					"profileID": "MZ 211.0714984 // RT 89.67769158, MZ 243.1004849 // RT 3.745031639, MZ 252.9764797 // RT 91.85903111, MZ 264.1215224 // RT 23.30921876, MZ 269.0603879 // RT 147.2764166, MZ 269.1280232 // RT 25.77123022, MZ 314.091539 // RT 122.3659439, MZ 332.0963401 // RT 23.39433456, MZ 372.9232556 // RT 27.98128537, MZ 375.1153219 // RT 2.261121688, mz 126.9069343 //RT 8.637330502, mz 192.0227173 //RT 23.53824173, mz 232.0370222 //RT 302.956958, mz 239.091892 //RT 336.8878266, mz 325.0948809 //RT 198.573545, ",
					"picks": 1
				},
				{
					"features": [
						"MZ 233.0410343 // RT 134.5573526",
						"MZ 264.1215224 // RT 23.30921876",
						"MZ 358.113341 // RT 105.9360717",
						"MZ 486.2571336 // RT 125.0351305",
						"mz 122.0248884 //RT 22.88221777",
						"mz 126.9069343 //RT 8.637330502",
						"mz 206.0458584 //RT 207.6729159",
						"mz 232.0370222 //RT 302.956958",
						"mz 307.0279731 //RT 309.7271327",
						"mz 320.1078038 //RT 140.2623736"
					],
					"profileID": "MZ 233.0410343 // RT 134.5573526, MZ 264.1215224 // RT 23.30921876, MZ 358.113341 // RT 105.9360717, MZ 486.2571336 // RT 125.0351305, mz 122.0248884 //RT 22.88221777, mz 126.9069343 //RT 8.637330502, mz 206.0458584 //RT 207.6729159, mz 232.0370222 //RT 302.956958, mz 307.0279731 //RT 309.7271327, mz 320.1078038 //RT 140.2623736, ",
					"picks": 1
				},
				{
					"features": [
						"MZ 193.098677 // RT 26.13727811",
						"MZ 211.0714984 // RT 89.67769158",
						"MZ 227.0593737 // RT 265.090873",
						"MZ 238.003293 // RT 33.23679884",
						"MZ 243.1004849 // RT 3.745031639",
						"MZ 252.9764797 // RT 91.85903111",
						"MZ 264.1215224 // RT 23.30921876",
						"MZ 269.1280232 // RT 25.77123022",
						"MZ 375.1153219 // RT 2.261121688",
						"MZ 418.1330503 // RT 98.97344731",
						"mz 126.9069343 //RT 8.637330502",
						"mz 187.0972355 //RT 66.65890112",
						"mz 220.0974593 //RT 313.0585731",
						"mz 232.0370222 //RT 302.956958",
						"mz 239.99519 //RT 103.8639763",
						"mz 307.0279731 //RT 309.7271327"
					],
					"profileID": "MZ 193.098677 // RT 26.13727811, MZ 211.0714984 // RT 89.67769158, MZ 227.0593737 // RT 265.090873, MZ 238.003293 // RT 33.23679884, MZ 243.1004849 // RT 3.745031639, MZ 252.9764797 // RT 91.85903111, MZ 264.1215224 // RT 23.30921876, MZ 269.1280232 // RT 25.77123022, MZ 375.1153219 // RT 2.261121688, MZ 418.1330503 // RT 98.97344731, mz 126.9069343 //RT 8.637330502, mz 187.0972355 //RT 66.65890112, mz 220.0974593 //RT 313.0585731, mz 232.0370222 //RT 302.956958, mz 239.99519 //RT 103.8639763, mz 307.0279731 //RT 309.7271327, ",
					"picks": 1
				},
				{
					"features": [
						"MZ 212.033164 // RT 141.8011052",
						"MZ 264.1215224 // RT 23.30921876",
						"MZ 269.1269739 // RT 147.9306459",
						"MZ 269.1280232 // RT 25.77123022",
						"MZ 332.0963401 // RT 23.39433456",
						"MZ 365.0463959 // RT 63.61843229",
						"MZ 375.1153219 // RT 2.261121688",
						"MZ 457.6584058 // RT 1.479131646",
						"mz 126.9069343 //RT 8.637330502",
						"mz 192.0227173 //RT 23.53824173",
						"mz 208.0646181 //RT 94.75749426",
						"mz 220.0974593 //RT 313.0585731",
						"mz 245.0927751 //RT 245.0846723",
						"mz 307.0279731 //RT 309.7271327",
						"mz 325.0948809 //RT 198.573545",
						"mz 607.3493925 //RT 351.558049"
					],
					"profileID": "MZ 212.033164 // RT 141.8011052, MZ 264.1215224 // RT 23.30921876, MZ 269.1269739 // RT 147.9306459, MZ 269.1280232 // RT 25.77123022, MZ 332.0963401 // RT 23.39433456, MZ 365.0463959 // RT 63.61843229, MZ 375.1153219 // RT 2.261121688, MZ 457.6584058 // RT 1.479131646, mz 126.9069343 //RT 8.637330502, mz 192.0227173 //RT 23.53824173, mz 208.0646181 //RT 94.75749426, mz 220.0974593 //RT 313.0585731, mz 245.0927751 //RT 245.0846723, mz 307.0279731 //RT 309.7271327, mz 325.0948809 //RT 198.573545, mz 607.3493925 //RT 351.558049, ",
					"picks": 1
				},
				{
					"features": [
						"MZ 264.1215224 // RT 23.30921876",
						"MZ 284.1869613 // RT 241.953849",
						"MZ 314.091539 // RT 122.3659439",
						"MZ 332.0963401 // RT 23.39433456",
						"MZ 358.113341 // RT 105.9360717",
						"mz 126.9069343 //RT 8.637330502",
						"mz 142.0657154 //RT 247.8825273",
						"mz 232.0370222 //RT 302.956958",
						"mz 239.091892 //RT 336.8878266",
						"mz 307.0279731 //RT 309.7271327",
						"mz 311.9722409 //RT 7.177236383",
						"mz 394.1346994 //RT 95.62962505",
						"mz 607.3493925 //RT 351.558049"
					],
					"profileID": "MZ 264.1215224 // RT 23.30921876, MZ 284.1869613 // RT 241.953849, MZ 314.091539 // RT 122.3659439, MZ 332.0963401 // RT 23.39433456, MZ 358.113341 // RT 105.9360717, mz 126.9069343 //RT 8.637330502, mz 142.0657154 //RT 247.8825273, mz 232.0370222 //RT 302.956958, mz 239.091892 //RT 336.8878266, mz 307.0279731 //RT 309.7271327, mz 311.9722409 //RT 7.177236383, mz 394.1346994 //RT 95.62962505, mz 607.3493925 //RT 351.558049, ",
					"picks": 1
				},
				{
					"features": [
						"MZ 211.0714984 // RT 89.67769158",
						"MZ 251.1374383 // RT 66.39697838",
						"MZ 264.1215224 // RT 23.30921876",
						"MZ 314.091539 // RT 122.3659439",
						"MZ 372.9232556 // RT 27.98128537",
						"mz 126.9069343 //RT 8.637330502",
						"mz 192.0227173 //RT 23.53824173",
						"mz 232.0370222 //RT 302.956958",
						"mz 325.0948809 //RT 198.573545"
					],
					"profileID": "MZ 211.0714984 // RT 89.67769158, MZ 251.1374383 // RT 66.39697838, MZ 264.1215224 // RT 23.30921876, MZ 314.091539 // RT 122.3659439, MZ 372.9232556 // RT 27.98128537, mz 126.9069343 //RT 8.637330502, mz 192.0227173 //RT 23.53824173, mz 232.0370222 //RT 302.956958, mz 325.0948809 //RT 198.573545, ",
					"picks": 1
				},
				{
					"features": [
						"MZ 193.098677 // RT 26.13727811",
						"MZ 238.003293 // RT 33.23679884",
						"MZ 251.1374383 // RT 66.39697838",
						"MZ 264.1215224 // RT 23.30921876",
						"MZ 286.201986 // RT 284.740301",
						"MZ 486.2571336 // RT 125.0351305",
						"MZ 631.3465895 // RT 343.0206379",
						"mz 126.9069343 //RT 8.637330502",
						"mz 187.0972355 //RT 66.65890112",
						"mz 192.0227173 //RT 23.53824173",
						"mz 208.0646181 //RT 94.75749426",
						"mz 232.0370222 //RT 302.956958",
						"mz 307.0279731 //RT 309.7271327",
						"mz 325.0948809 //RT 198.573545",
						"mz 394.1346994 //RT 95.62962505"
					],
					"profileID": "MZ 193.098677 // RT 26.13727811, MZ 238.003293 // RT 33.23679884, MZ 251.1374383 // RT 66.39697838, MZ 264.1215224 // RT 23.30921876, MZ 286.201986 // RT 284.740301, MZ 486.2571336 // RT 125.0351305, MZ 631.3465895 // RT 343.0206379, mz 126.9069343 //RT 8.637330502, mz 187.0972355 //RT 66.65890112, mz 192.0227173 //RT 23.53824173, mz 208.0646181 //RT 94.75749426, mz 232.0370222 //RT 302.956958, mz 307.0279731 //RT 309.7271327, mz 325.0948809 //RT 198.573545, mz 394.1346994 //RT 95.62962505, ",
					"picks": 1
				},
				{
					"features": [
						"MZ 264.1215224 // RT 23.30921876",
						"MZ 269.1269739 // RT 147.9306459",
						"MZ 314.091539 // RT 122.3659439",
						"MZ 332.0963401 // RT 23.39433456",
						"MZ 365.0463959 // RT 63.61843229",
						"MZ 372.9232556 // RT 27.98128537",
						"mz 126.9069343 //RT 8.637330502",
						"mz 206.0458584 //RT 207.6729159",
						"mz 220.0974593 //RT 313.0585731",
						"mz 325.0948809 //RT 198.573545"
					],
					"profileID": "MZ 264.1215224 // RT 23.30921876, MZ 269.1269739 // RT 147.9306459, MZ 314.091539 // RT 122.3659439, MZ 332.0963401 // RT 23.39433456, MZ 365.0463959 // RT 63.61843229, MZ 372.9232556 // RT 27.98128537, mz 126.9069343 //RT 8.637330502, mz 206.0458584 //RT 207.6729159, mz 220.0974593 //RT 313.0585731, mz 325.0948809 //RT 198.573545, ",
					"picks": 1
				},
				{
					"features": [
						"MZ 233.0410343 // RT 134.5573526",
						"MZ 243.1004849 // RT 3.745031639",
						"MZ 247.1384435 // RT 26.80803383",
						"MZ 264.1215224 // RT 23.30921876",
						"MZ 269.1280232 // RT 25.77123022",
						"MZ 311.996924 // RT 141.4667774",
						"MZ 332.0963401 // RT 23.39433456",
						"MZ 375.1153219 // RT 2.261121688",
						"MZ 415.9645978 // RT 34.51465053",
						"MZ 457.1559634 // RT 131.3064642",
						"MZ 615.0353192 // RT 34.28684079",
						"mz 141.0917095 //RT 286.8086252",
						"mz 206.0458584 //RT 207.6729159",
						"mz 232.0370222 //RT 302.956958",
						"mz 307.0279731 //RT 309.7271327",
						"mz 325.0948809 //RT 198.573545",
						"mz 627.3761655 //RT 345.5595674"
					],
					"profileID": "MZ 233.0410343 // RT 134.5573526, MZ 243.1004849 // RT 3.745031639, MZ 247.1384435 // RT 26.80803383, MZ 264.1215224 // RT 23.30921876, MZ 269.1280232 // RT 25.77123022, MZ 311.996924 // RT 141.4667774, MZ 332.0963401 // RT 23.39433456, MZ 375.1153219 // RT 2.261121688, MZ 415.9645978 // RT 34.51465053, MZ 457.1559634 // RT 131.3064642, MZ 615.0353192 // RT 34.28684079, mz 141.0917095 //RT 286.8086252, mz 206.0458584 //RT 207.6729159, mz 232.0370222 //RT 302.956958, mz 307.0279731 //RT 309.7271327, mz 325.0948809 //RT 198.573545, mz 627.3761655 //RT 345.5595674, ",
					"picks": 1
				},
				{
					"features": [
						"MZ 238.003293 // RT 33.23679884",
						"MZ 264.1215224 // RT 23.30921876",
						"MZ 284.1869613 // RT 241.953849",
						"MZ 486.2571336 // RT 125.0351305",
						"mz 126.9069343 //RT 8.637330502",
						"mz 232.0370222 //RT 302.956958",
						"mz 239.091892 //RT 336.8878266",
						"mz 307.0279731 //RT 309.7271327",
						"mz 74.0236941 //RT 23.05386329"
					],
					"profileID": "MZ 238.003293 // RT 33.23679884, MZ 264.1215224 // RT 23.30921876, MZ 284.1869613 // RT 241.953849, MZ 486.2571336 // RT 125.0351305, mz 126.9069343 //RT 8.637330502, mz 232.0370222 //RT 302.956958, mz 239.091892 //RT 336.8878266, mz 307.0279731 //RT 309.7271327, mz 74.0236941 //RT 23.05386329, ",
					"picks": 1
				},
				{
					"features": [
						"MZ 227.0593737 // RT 265.090873",
						"MZ 264.1215224 // RT 23.30921876",
						"MZ 314.091539 // RT 122.3659439",
						"MZ 332.0963401 // RT 23.39433456",
						"MZ 365.0463959 // RT 63.61843229",
						"MZ 372.9232556 // RT 27.98128537",
						"MZ 94.06574518 // RT 83.70420464",
						"mz 126.9069343 //RT 8.637330502",
						"mz 206.0458584 //RT 207.6729159",
						"mz 220.0974593 //RT 313.0585731",
						"mz 232.0370222 //RT 302.956958",
						"mz 307.0279731 //RT 309.7271327",
						"mz 325.0948809 //RT 198.573545"
					],
					"profileID": "MZ 227.0593737 // RT 265.090873, MZ 264.1215224 // RT 23.30921876, MZ 314.091539 // RT 122.3659439, MZ 332.0963401 // RT 23.39433456, MZ 365.0463959 // RT 63.61843229, MZ 372.9232556 // RT 27.98128537, MZ 94.06574518 // RT 83.70420464, mz 126.9069343 //RT 8.637330502, mz 206.0458584 //RT 207.6729159, mz 220.0974593 //RT 313.0585731, mz 232.0370222 //RT 302.956958, mz 307.0279731 //RT 309.7271327, mz 325.0948809 //RT 198.573545, ",
					"picks": 1
				},
				{
					"features": [
						"MZ 252.9764797 // RT 91.85903111",
						"MZ 264.1215224 // RT 23.30921876",
						"mz 239.99519 //RT 103.8639763"
					],
					"profileID": "MZ 252.9764797 // RT 91.85903111, MZ 264.1215224 // RT 23.30921876, mz 239.99519 //RT 103.8639763, ",
					"picks": 1
				},
				{
					"features": [
						"MZ 211.0714984 // RT 89.67769158",
						"MZ 236.9996167 // RT 33.1702461",
						"MZ 264.1215224 // RT 23.30921876",
						"MZ 269.1280232 // RT 25.77123022",
						"MZ 365.0463959 // RT 63.61843229",
						"MZ 437.9729528 // RT 34.02426469",
						"MZ 486.2571336 // RT 125.0351305",
						"MZ 94.06574518 // RT 83.70420464",
						"mz 187.0972355 //RT 66.65890112",
						"mz 208.0646181 //RT 94.75749426",
						"mz 245.0927751 //RT 245.0846723",
						"mz 307.0279731 //RT 309.7271327",
						"mz 308.0984878 //RT 18.92752141",
						"mz 394.1346994 //RT 95.62962505"
					],
					"profileID": "MZ 211.0714984 // RT 89.67769158, MZ 236.9996167 // RT 33.1702461, MZ 264.1215224 // RT 23.30921876, MZ 269.1280232 // RT 25.77123022, MZ 365.0463959 // RT 63.61843229, MZ 437.9729528 // RT 34.02426469, MZ 486.2571336 // RT 125.0351305, MZ 94.06574518 // RT 83.70420464, mz 187.0972355 //RT 66.65890112, mz 208.0646181 //RT 94.75749426, mz 245.0927751 //RT 245.0846723, mz 307.0279731 //RT 309.7271327, mz 308.0984878 //RT 18.92752141, mz 394.1346994 //RT 95.62962505, ",
					"picks": 1
				},
				{
					"features": [
						"MZ 244.1552798 // RT 56.83217341",
						"MZ 264.1215224 // RT 23.30921876",
						"MZ 365.0463959 // RT 63.61843229",
						"MZ 372.9232556 // RT 27.98128537",
						"MZ 417.3378443 // RT 335.7191899",
						"MZ 418.1330503 // RT 98.97344731",
						"MZ 453.1258761 // RT 23.8114696",
						"MZ 584.2670695 // RT 131.4255402",
						"mz 126.9069343 //RT 8.637330502",
						"mz 187.0972355 //RT 66.65890112",
						"mz 206.0458584 //RT 207.6729159",
						"mz 245.0927751 //RT 245.0846723",
						"mz 308.0984878 //RT 18.92752141"
					],
					"profileID": "MZ 244.1552798 // RT 56.83217341, MZ 264.1215224 // RT 23.30921876, MZ 365.0463959 // RT 63.61843229, MZ 372.9232556 // RT 27.98128537, MZ 417.3378443 // RT 335.7191899, MZ 418.1330503 // RT 98.97344731, MZ 453.1258761 // RT 23.8114696, MZ 584.2670695 // RT 131.4255402, mz 126.9069343 //RT 8.637330502, mz 187.0972355 //RT 66.65890112, mz 206.0458584 //RT 207.6729159, mz 245.0927751 //RT 245.0846723, mz 308.0984878 //RT 18.92752141, ",
					"picks": 1
				},
				{
					"features": [
						"MZ 193.098677 // RT 26.13727811",
						"MZ 243.1004849 // RT 3.745031639",
						"MZ 244.1552798 // RT 56.83217341",
						"MZ 264.1215224 // RT 23.30921876",
						"MZ 269.0603879 // RT 147.2764166",
						"MZ 314.091539 // RT 122.3659439",
						"MZ 372.9232556 // RT 27.98128537",
						"MZ 375.1153219 // RT 2.261121688",
						"MZ 396.1502435 // RT 96.88806362",
						"mz 126.9069343 //RT 8.637330502",
						"mz 141.0917095 //RT 286.8086252",
						"mz 192.0227173 //RT 23.53824173",
						"mz 307.0279731 //RT 309.7271327",
						"mz 325.0948809 //RT 198.573545"
					],
					"profileID": "MZ 193.098677 // RT 26.13727811, MZ 243.1004849 // RT 3.745031639, MZ 244.1552798 // RT 56.83217341, MZ 264.1215224 // RT 23.30921876, MZ 269.0603879 // RT 147.2764166, MZ 314.091539 // RT 122.3659439, MZ 372.9232556 // RT 27.98128537, MZ 375.1153219 // RT 2.261121688, MZ 396.1502435 // RT 96.88806362, mz 126.9069343 //RT 8.637330502, mz 141.0917095 //RT 286.8086252, mz 192.0227173 //RT 23.53824173, mz 307.0279731 //RT 309.7271327, mz 325.0948809 //RT 198.573545, ",
					"picks": 1
				},
				{
					"features": [
						"MZ 238.003293 // RT 33.23679884",
						"MZ 264.1215224 // RT 23.30921876",
						"MZ 631.3465895 // RT 343.0206379",
						"mz 208.0646181 //RT 94.75749426",
						"mz 220.0974593 //RT 313.0585731",
						"mz 243.0773345 //RT 247.723442"
					],
					"profileID": "MZ 238.003293 // RT 33.23679884, MZ 264.1215224 // RT 23.30921876, MZ 631.3465895 // RT 343.0206379, mz 208.0646181 //RT 94.75749426, mz 220.0974593 //RT 313.0585731, mz 243.0773345 //RT 247.723442, ",
					"picks": 1
				},
				{
					"features": [
						"MZ 193.098677 // RT 26.13727811",
						"MZ 244.1552798 // RT 56.83217341",
						"MZ 264.1215224 // RT 23.30921876",
						"MZ 269.1269739 // RT 147.9306459",
						"MZ 269.1280232 // RT 25.77123022",
						"MZ 314.091539 // RT 122.3659439",
						"MZ 332.0963401 // RT 23.39433456",
						"MZ 396.1502435 // RT 96.88806362",
						"MZ 417.1990973 // RT 23.78463948",
						"mz 126.9069343 //RT 8.637330502",
						"mz 142.0657154 //RT 247.8825273",
						"mz 206.0458584 //RT 207.6729159",
						"mz 232.0370222 //RT 302.956958",
						"mz 307.0279731 //RT 309.7271327",
						"mz 311.9722409 //RT 7.177236383",
						"mz 607.3493925 //RT 351.558049"
					],
					"profileID": "MZ 193.098677 // RT 26.13727811, MZ 244.1552798 // RT 56.83217341, MZ 264.1215224 // RT 23.30921876, MZ 269.1269739 // RT 147.9306459, MZ 269.1280232 // RT 25.77123022, MZ 314.091539 // RT 122.3659439, MZ 332.0963401 // RT 23.39433456, MZ 396.1502435 // RT 96.88806362, MZ 417.1990973 // RT 23.78463948, mz 126.9069343 //RT 8.637330502, mz 142.0657154 //RT 247.8825273, mz 206.0458584 //RT 207.6729159, mz 232.0370222 //RT 302.956958, mz 307.0279731 //RT 309.7271327, mz 311.9722409 //RT 7.177236383, mz 607.3493925 //RT 351.558049, ",
					"picks": 1
				},
				{
					"features": [
						"MZ 264.1215224 // RT 23.30921876",
						"MZ 365.0463959 // RT 63.61843229",
						"MZ 372.9232556 // RT 27.98128537",
						"MZ 453.1258761 // RT 23.8114696",
						"MZ 486.2571336 // RT 125.0351305",
						"mz 126.9069343 //RT 8.637330502",
						"mz 169.1228228 //RT 329.9124261",
						"mz 232.0370222 //RT 302.956958",
						"mz 239.091892 //RT 336.8878266",
						"mz 308.0984878 //RT 18.92752141",
						"mz 332.9519203 //RT 24.49094722"
					],
					"profileID": "MZ 264.1215224 // RT 23.30921876, MZ 365.0463959 // RT 63.61843229, MZ 372.9232556 // RT 27.98128537, MZ 453.1258761 // RT 23.8114696, MZ 486.2571336 // RT 125.0351305, mz 126.9069343 //RT 8.637330502, mz 169.1228228 //RT 329.9124261, mz 232.0370222 //RT 302.956958, mz 239.091892 //RT 336.8878266, mz 308.0984878 //RT 18.92752141, mz 332.9519203 //RT 24.49094722, ",
					"picks": 1
				},
				{
					"features": [
						"MZ 244.1552798 // RT 56.83217341",
						"MZ 264.1215224 // RT 23.30921876",
						"MZ 314.091539 // RT 122.3659439",
						"MZ 332.0963401 // RT 23.39433456",
						"MZ 365.0463959 // RT 63.61843229",
						"MZ 372.9232556 // RT 27.98128537",
						"MZ 418.1330503 // RT 98.97344731",
						"MZ 457.1559634 // RT 131.3064642",
						"mz 126.9069343 //RT 8.637330502",
						"mz 206.0458584 //RT 207.6729159",
						"mz 239.99519 //RT 103.8639763",
						"mz 243.0773345 //RT 247.723442"
					],
					"profileID": "MZ 244.1552798 // RT 56.83217341, MZ 264.1215224 // RT 23.30921876, MZ 314.091539 // RT 122.3659439, MZ 332.0963401 // RT 23.39433456, MZ 365.0463959 // RT 63.61843229, MZ 372.9232556 // RT 27.98128537, MZ 418.1330503 // RT 98.97344731, MZ 457.1559634 // RT 131.3064642, mz 126.9069343 //RT 8.637330502, mz 206.0458584 //RT 207.6729159, mz 239.99519 //RT 103.8639763, mz 243.0773345 //RT 247.723442, ",
					"picks": 1
				},
				{
					"features": [
						"MZ 264.1215224 // RT 23.30921876",
						"MZ 415.9645978 // RT 34.51465053",
						"mz 141.0917095 //RT 286.8086252",
						"mz 325.0948809 //RT 198.573545"
					],
					"profileID": "MZ 264.1215224 // RT 23.30921876, MZ 415.9645978 // RT 34.51465053, mz 141.0917095 //RT 286.8086252, mz 325.0948809 //RT 198.573545, ",
					"picks": 1
				},
				{
					"features": [
						"MZ 212.033164 // RT 141.8011052",
						"MZ 264.1215224 // RT 23.30921876",
						"MZ 268.0248793 // RT 92.93000011",
						"MZ 284.1869613 // RT 241.953849",
						"MZ 313.1340303 // RT 113.9095759",
						"MZ 372.9232556 // RT 27.98128537",
						"MZ 417.1990973 // RT 23.78463948",
						"MZ 584.2670695 // RT 131.4255402",
						"MZ 94.06574518 // RT 83.70420464",
						"mz 126.9069343 //RT 8.637330502",
						"mz 208.0646181 //RT 94.75749426",
						"mz 307.0279731 //RT 309.7271327",
						"mz 325.0948809 //RT 198.573545"
					],
					"profileID": "MZ 212.033164 // RT 141.8011052, MZ 264.1215224 // RT 23.30921876, MZ 268.0248793 // RT 92.93000011, MZ 284.1869613 // RT 241.953849, MZ 313.1340303 // RT 113.9095759, MZ 372.9232556 // RT 27.98128537, MZ 417.1990973 // RT 23.78463948, MZ 584.2670695 // RT 131.4255402, MZ 94.06574518 // RT 83.70420464, mz 126.9069343 //RT 8.637330502, mz 208.0646181 //RT 94.75749426, mz 307.0279731 //RT 309.7271327, mz 325.0948809 //RT 198.573545, ",
					"picks": 1
				},
				{
					"features": [
						"MZ 244.1552798 // RT 56.83217341",
						"MZ 264.1215224 // RT 23.30921876",
						"MZ 284.1869613 // RT 241.953849",
						"MZ 291.1642398 // RT 109.6047932",
						"mz 206.0458584 //RT 207.6729159",
						"mz 208.0646181 //RT 94.75749426",
						"mz 243.0773345 //RT 247.723442",
						"mz 307.0279731 //RT 309.7271327",
						"mz 308.0984878 //RT 18.92752141",
						"mz 311.9722409 //RT 7.177236383",
						"mz 319.1032329 //RT 139.9328252",
						"mz 607.3493925 //RT 351.558049"
					],
					"profileID": "MZ 244.1552798 // RT 56.83217341, MZ 264.1215224 // RT 23.30921876, MZ 284.1869613 // RT 241.953849, MZ 291.1642398 // RT 109.6047932, mz 206.0458584 //RT 207.6729159, mz 208.0646181 //RT 94.75749426, mz 243.0773345 //RT 247.723442, mz 307.0279731 //RT 309.7271327, mz 308.0984878 //RT 18.92752141, mz 311.9722409 //RT 7.177236383, mz 319.1032329 //RT 139.9328252, mz 607.3493925 //RT 351.558049, ",
					"picks": 1
				},
				{
					"features": [
						"MZ 264.1215224 // RT 23.30921876",
						"MZ 284.1869613 // RT 241.953849",
						"MZ 372.9232556 // RT 27.98128537",
						"MZ 422.2140079 // RT 131.2977363",
						"mz 126.9069343 //RT 8.637330502",
						"mz 206.0458584 //RT 207.6729159",
						"mz 307.0279731 //RT 309.7271327"
					],
					"profileID": "MZ 264.1215224 // RT 23.30921876, MZ 284.1869613 // RT 241.953849, MZ 372.9232556 // RT 27.98128537, MZ 422.2140079 // RT 131.2977363, mz 126.9069343 //RT 8.637330502, mz 206.0458584 //RT 207.6729159, mz 307.0279731 //RT 309.7271327, ",
					"picks": 1
				},
				{
					"features": [
						"MZ 244.1552798 // RT 56.83217341",
						"MZ 247.0970455 // RT 23.66165344",
						"MZ 247.1384435 // RT 26.80803383",
						"MZ 251.1374383 // RT 66.39697838",
						"MZ 264.1215224 // RT 23.30921876",
						"MZ 269.1280232 // RT 25.77123022",
						"MZ 317.1796167 // RT 154.6383253",
						"MZ 332.0963401 // RT 23.39433456",
						"MZ 365.0463959 // RT 63.61843229",
						"MZ 417.3378443 // RT 335.7191899",
						"mz 100.0031536 //RT 247.7813984",
						"mz 126.9069343 //RT 8.637330502",
						"mz 141.0917095 //RT 286.8086252",
						"mz 232.0370222 //RT 302.956958",
						"mz 307.0279731 //RT 309.7271327",
						"mz 311.9722409 //RT 7.177236383",
						"mz 325.0948809 //RT 198.573545",
						"mz 394.1346994 //RT 95.62962505"
					],
					"profileID": "MZ 244.1552798 // RT 56.83217341, MZ 247.0970455 // RT 23.66165344, MZ 247.1384435 // RT 26.80803383, MZ 251.1374383 // RT 66.39697838, MZ 264.1215224 // RT 23.30921876, MZ 269.1280232 // RT 25.77123022, MZ 317.1796167 // RT 154.6383253, MZ 332.0963401 // RT 23.39433456, MZ 365.0463959 // RT 63.61843229, MZ 417.3378443 // RT 335.7191899, mz 100.0031536 //RT 247.7813984, mz 126.9069343 //RT 8.637330502, mz 141.0917095 //RT 286.8086252, mz 232.0370222 //RT 302.956958, mz 307.0279731 //RT 309.7271327, mz 311.9722409 //RT 7.177236383, mz 325.0948809 //RT 198.573545, mz 394.1346994 //RT 95.62962505, ",
					"picks": 1
				},
				{
					"features": [
						"MZ 244.1552798 // RT 56.83217341",
						"MZ 264.1215224 // RT 23.30921876",
						"MZ 284.1869613 // RT 241.953849",
						"MZ 287.2051064 // RT 284.9011055",
						"MZ 372.9232556 // RT 27.98128537",
						"MZ 396.1502435 // RT 96.88806362",
						"MZ 486.2571336 // RT 125.0351305",
						"MZ 631.3465895 // RT 343.0206379",
						"mz 126.9069343 //RT 8.637330502",
						"mz 192.0227173 //RT 23.53824173",
						"mz 232.0370222 //RT 302.956958",
						"mz 307.0279731 //RT 309.7271327",
						"mz 325.0948809 //RT 198.573545"
					],
					"profileID": "MZ 244.1552798 // RT 56.83217341, MZ 264.1215224 // RT 23.30921876, MZ 284.1869613 // RT 241.953849, MZ 287.2051064 // RT 284.9011055, MZ 372.9232556 // RT 27.98128537, MZ 396.1502435 // RT 96.88806362, MZ 486.2571336 // RT 125.0351305, MZ 631.3465895 // RT 343.0206379, mz 126.9069343 //RT 8.637330502, mz 192.0227173 //RT 23.53824173, mz 232.0370222 //RT 302.956958, mz 307.0279731 //RT 309.7271327, mz 325.0948809 //RT 198.573545, ",
					"picks": 1
				},
				{
					"features": [
						"MZ 216.0207763 // RT 32.54068371",
						"MZ 233.0410343 // RT 134.5573526",
						"MZ 247.0970455 // RT 23.66165344",
						"MZ 264.1215224 // RT 23.30921876",
						"MZ 284.1869613 // RT 241.953849",
						"MZ 294.0462096 // RT 106.5226972",
						"MZ 375.1153219 // RT 2.261121688",
						"MZ 457.6584058 // RT 1.479131646",
						"mz 142.0657154 //RT 247.8825273",
						"mz 187.0972355 //RT 66.65890112",
						"mz 206.0458584 //RT 207.6729159",
						"mz 232.0370222 //RT 302.956958",
						"mz 325.0948809 //RT 198.573545",
						"mz 607.3493925 //RT 351.558049"
					],
					"profileID": "MZ 216.0207763 // RT 32.54068371, MZ 233.0410343 // RT 134.5573526, MZ 247.0970455 // RT 23.66165344, MZ 264.1215224 // RT 23.30921876, MZ 284.1869613 // RT 241.953849, MZ 294.0462096 // RT 106.5226972, MZ 375.1153219 // RT 2.261121688, MZ 457.6584058 // RT 1.479131646, mz 142.0657154 //RT 247.8825273, mz 187.0972355 //RT 66.65890112, mz 206.0458584 //RT 207.6729159, mz 232.0370222 //RT 302.956958, mz 325.0948809 //RT 198.573545, mz 607.3493925 //RT 351.558049, ",
					"picks": 1
				},
				{
					"features": [
						"MZ 238.003293 // RT 33.23679884",
						"MZ 244.1552798 // RT 56.83217341",
						"MZ 264.1215224 // RT 23.30921876",
						"MZ 375.1153219 // RT 2.261121688",
						"MZ 457.1559634 // RT 131.3064642",
						"mz 122.0248884 //RT 22.88221777",
						"mz 126.9069343 //RT 8.637330502",
						"mz 208.0646181 //RT 94.75749426",
						"mz 232.0370222 //RT 302.956958",
						"mz 307.0279731 //RT 309.7271327",
						"mz 320.1078038 //RT 140.2623736",
						"mz 325.0948809 //RT 198.573545",
						"mz 74.0236941 //RT 23.05386329"
					],
					"profileID": "MZ 238.003293 // RT 33.23679884, MZ 244.1552798 // RT 56.83217341, MZ 264.1215224 // RT 23.30921876, MZ 375.1153219 // RT 2.261121688, MZ 457.1559634 // RT 131.3064642, mz 122.0248884 //RT 22.88221777, mz 126.9069343 //RT 8.637330502, mz 208.0646181 //RT 94.75749426, mz 232.0370222 //RT 302.956958, mz 307.0279731 //RT 309.7271327, mz 320.1078038 //RT 140.2623736, mz 325.0948809 //RT 198.573545, mz 74.0236941 //RT 23.05386329, ",
					"picks": 1
				},
				{
					"features": [
						"MZ 125.1081961 // RT 118.5449954",
						"MZ 244.1552798 // RT 56.83217341",
						"MZ 264.1215224 // RT 23.30921876",
						"MZ 314.091539 // RT 122.3659439",
						"MZ 372.9232556 // RT 27.98128537",
						"MZ 396.1502435 // RT 96.88806362",
						"mz 126.9069343 //RT 8.637330502",
						"mz 206.0458584 //RT 207.6729159",
						"mz 239.091892 //RT 336.8878266",
						"mz 307.0279731 //RT 309.7271327"
					],
					"profileID": "MZ 125.1081961 // RT 118.5449954, MZ 244.1552798 // RT 56.83217341, MZ 264.1215224 // RT 23.30921876, MZ 314.091539 // RT 122.3659439, MZ 372.9232556 // RT 27.98128537, MZ 396.1502435 // RT 96.88806362, mz 126.9069343 //RT 8.637330502, mz 206.0458584 //RT 207.6729159, mz 239.091892 //RT 336.8878266, mz 307.0279731 //RT 309.7271327, ",
					"picks": 1
				},
				{
					"features": [
						"MZ 264.1215224 // RT 23.30921876",
						"MZ 287.2051064 // RT 284.9011055",
						"MZ 291.1642398 // RT 109.6047932",
						"MZ 366.0584076 // RT 67.33285013",
						"mz 100.0031536 //RT 247.7813984",
						"mz 311.9722409 //RT 7.177236383"
					],
					"profileID": "MZ 264.1215224 // RT 23.30921876, MZ 287.2051064 // RT 284.9011055, MZ 291.1642398 // RT 109.6047932, MZ 366.0584076 // RT 67.33285013, mz 100.0031536 //RT 247.7813984, mz 311.9722409 //RT 7.177236383, ",
					"picks": 1
				},
				{
					"features": [
						"MZ 243.1004849 // RT 3.745031639",
						"MZ 244.1552798 // RT 56.83217341",
						"MZ 264.1215224 // RT 23.30921876",
						"MZ 372.9232556 // RT 27.98128537",
						"MZ 378.1395269 // RT 97.45310048",
						"mz 126.9069343 //RT 8.637330502",
						"mz 206.0458584 //RT 207.6729159",
						"mz 243.0773345 //RT 247.723442"
					],
					"profileID": "MZ 243.1004849 // RT 3.745031639, MZ 244.1552798 // RT 56.83217341, MZ 264.1215224 // RT 23.30921876, MZ 372.9232556 // RT 27.98128537, MZ 378.1395269 // RT 97.45310048, mz 126.9069343 //RT 8.637330502, mz 206.0458584 //RT 207.6729159, mz 243.0773345 //RT 247.723442, ",
					"picks": 1
				},
				{
					"features": [
						"MZ 238.003293 // RT 33.23679884",
						"MZ 243.1004849 // RT 3.745031639",
						"MZ 244.1552798 // RT 56.83217341",
						"MZ 264.1215224 // RT 23.30921876",
						"MZ 94.06574518 // RT 83.70420464",
						"mz 126.9069343 //RT 8.637330502",
						"mz 141.0917095 //RT 286.8086252",
						"mz 307.0279731 //RT 309.7271327"
					],
					"profileID": "MZ 238.003293 // RT 33.23679884, MZ 243.1004849 // RT 3.745031639, MZ 244.1552798 // RT 56.83217341, MZ 264.1215224 // RT 23.30921876, MZ 94.06574518 // RT 83.70420464, mz 126.9069343 //RT 8.637330502, mz 141.0917095 //RT 286.8086252, mz 307.0279731 //RT 309.7271327, ",
					"picks": 1
				},
				{
					"features": [
						"MZ 251.1374383 // RT 66.39697838",
						"MZ 264.1215224 // RT 23.30921876",
						"MZ 284.1869613 // RT 241.953849",
						"MZ 486.2571336 // RT 125.0351305",
						"mz 232.0370222 //RT 302.956958",
						"mz 74.0236941 //RT 23.05386329"
					],
					"profileID": "MZ 251.1374383 // RT 66.39697838, MZ 264.1215224 // RT 23.30921876, MZ 284.1869613 // RT 241.953849, MZ 486.2571336 // RT 125.0351305, mz 232.0370222 //RT 302.956958, mz 74.0236941 //RT 23.05386329, ",
					"picks": 1
				},
				{
					"features": [
						"MZ 264.1215224 // RT 23.30921876",
						"MZ 284.1869613 // RT 241.953849",
						"MZ 291.1642398 // RT 109.6047932",
						"MZ 372.9232556 // RT 27.98128537",
						"MZ 631.3465895 // RT 343.0206379",
						"mz 208.0646181 //RT 94.75749426",
						"mz 239.99519 //RT 103.8639763",
						"mz 319.1032329 //RT 139.9328252",
						"mz 325.0948809 //RT 198.573545"
					],
					"profileID": "MZ 264.1215224 // RT 23.30921876, MZ 284.1869613 // RT 241.953849, MZ 291.1642398 // RT 109.6047932, MZ 372.9232556 // RT 27.98128537, MZ 631.3465895 // RT 343.0206379, mz 208.0646181 //RT 94.75749426, mz 239.99519 //RT 103.8639763, mz 319.1032329 //RT 139.9328252, mz 325.0948809 //RT 198.573545, ",
					"picks": 1
				},
				{
					"features": [
						"MZ 193.098677 // RT 26.13727811",
						"MZ 211.0714984 // RT 89.67769158",
						"MZ 264.1215224 // RT 23.30921876",
						"MZ 269.1280232 // RT 25.77123022",
						"MZ 283.1049309 // RT 93.1208199",
						"MZ 375.1153219 // RT 2.261121688",
						"MZ 631.3465895 // RT 343.0206379",
						"mz 208.0646181 //RT 94.75749426",
						"mz 243.0773345 //RT 247.723442",
						"mz 310.9692754 //RT 6.663987882"
					],
					"profileID": "MZ 193.098677 // RT 26.13727811, MZ 211.0714984 // RT 89.67769158, MZ 264.1215224 // RT 23.30921876, MZ 269.1280232 // RT 25.77123022, MZ 283.1049309 // RT 93.1208199, MZ 375.1153219 // RT 2.261121688, MZ 631.3465895 // RT 343.0206379, mz 208.0646181 //RT 94.75749426, mz 243.0773345 //RT 247.723442, mz 310.9692754 //RT 6.663987882, ",
					"picks": 1
				},
				{
					"features": [
						"MZ 211.0714984 // RT 89.67769158",
						"MZ 218.139088 // RT 104.572703",
						"MZ 264.1215224 // RT 23.30921876",
						"MZ 269.1280232 // RT 25.77123022",
						"MZ 332.0963401 // RT 23.39433456",
						"MZ 365.0463959 // RT 63.61843229",
						"MZ 372.9232556 // RT 27.98128537",
						"mz 141.0917095 //RT 286.8086252",
						"mz 206.0458584 //RT 207.6729159"
					],
					"profileID": "MZ 211.0714984 // RT 89.67769158, MZ 218.139088 // RT 104.572703, MZ 264.1215224 // RT 23.30921876, MZ 269.1280232 // RT 25.77123022, MZ 332.0963401 // RT 23.39433456, MZ 365.0463959 // RT 63.61843229, MZ 372.9232556 // RT 27.98128537, mz 141.0917095 //RT 286.8086252, mz 206.0458584 //RT 207.6729159, ",
					"picks": 1
				},
				{
					"features": [
						"MZ 264.1215224 // RT 23.30921876",
						"MZ 317.1796167 // RT 154.6383253",
						"MZ 365.0463959 // RT 63.61843229",
						"MZ 372.9232556 // RT 27.98128537",
						"MZ 418.1330503 // RT 98.97344731",
						"mz 126.9069343 //RT 8.637330502",
						"mz 187.0972355 //RT 66.65890112",
						"mz 206.0458584 //RT 207.6729159"
					],
					"profileID": "MZ 264.1215224 // RT 23.30921876, MZ 317.1796167 // RT 154.6383253, MZ 365.0463959 // RT 63.61843229, MZ 372.9232556 // RT 27.98128537, MZ 418.1330503 // RT 98.97344731, mz 126.9069343 //RT 8.637330502, mz 187.0972355 //RT 66.65890112, mz 206.0458584 //RT 207.6729159, ",
					"picks": 1
				},
				{
					"features": [
						"MZ 251.1374383 // RT 66.39697838",
						"MZ 264.1215224 // RT 23.30921876",
						"MZ 284.1869613 // RT 241.953849",
						"MZ 286.201986 // RT 284.740301",
						"MZ 313.0857312 // RT 146.5674858",
						"MZ 486.2571336 // RT 125.0351305",
						"mz 126.9069343 //RT 8.637330502",
						"mz 232.0370222 //RT 302.956958",
						"mz 239.091892 //RT 336.8878266",
						"mz 325.0948809 //RT 198.573545",
						"mz 607.3493925 //RT 351.558049"
					],
					"profileID": "MZ 251.1374383 // RT 66.39697838, MZ 264.1215224 // RT 23.30921876, MZ 284.1869613 // RT 241.953849, MZ 286.201986 // RT 284.740301, MZ 313.0857312 // RT 146.5674858, MZ 486.2571336 // RT 125.0351305, mz 126.9069343 //RT 8.637330502, mz 232.0370222 //RT 302.956958, mz 239.091892 //RT 336.8878266, mz 325.0948809 //RT 198.573545, mz 607.3493925 //RT 351.558049, ",
					"picks": 1
				},
				{
					"features": [
						"MZ 264.1215224 // RT 23.30921876",
						"MZ 313.1340303 // RT 113.9095759",
						"MZ 372.9232556 // RT 27.98128537",
						"MZ 438.9799872 // RT 34.38718636",
						"MZ 457.1559634 // RT 131.3064642",
						"mz 142.0657154 //RT 247.8825273",
						"mz 208.0646181 //RT 94.75749426",
						"mz 232.0370222 //RT 302.956958"
					],
					"profileID": "MZ 264.1215224 // RT 23.30921876, MZ 313.1340303 // RT 113.9095759, MZ 372.9232556 // RT 27.98128537, MZ 438.9799872 // RT 34.38718636, MZ 457.1559634 // RT 131.3064642, mz 142.0657154 //RT 247.8825273, mz 208.0646181 //RT 94.75749426, mz 232.0370222 //RT 302.956958, ",
					"picks": 1
				},
				{
					"features": [
						"MZ 193.098677 // RT 26.13727811",
						"MZ 264.1215224 // RT 23.30921876",
						"MZ 358.113341 // RT 105.9360717",
						"MZ 372.9232556 // RT 27.98128537",
						"mz 126.9069343 //RT 8.637330502",
						"mz 206.0458584 //RT 207.6729159",
						"mz 222.1132032 //RT 326.6518114"
					],
					"profileID": "MZ 193.098677 // RT 26.13727811, MZ 264.1215224 // RT 23.30921876, MZ 358.113341 // RT 105.9360717, MZ 372.9232556 // RT 27.98128537, mz 126.9069343 //RT 8.637330502, mz 206.0458584 //RT 207.6729159, mz 222.1132032 //RT 326.6518114, ",
					"picks": 1
				},
				{
					"features": [
						"MZ 243.1004849 // RT 3.745031639",
						"MZ 264.1215224 // RT 23.30921876",
						"MZ 271.0759111 // RT 93.54858139",
						"MZ 284.1869613 // RT 241.953849",
						"mz 142.0657154 //RT 247.8825273",
						"mz 232.0370222 //RT 302.956958",
						"mz 239.091892 //RT 336.8878266",
						"mz 311.9722409 //RT 7.177236383",
						"mz 607.3493925 //RT 351.558049"
					],
					"profileID": "MZ 243.1004849 // RT 3.745031639, MZ 264.1215224 // RT 23.30921876, MZ 271.0759111 // RT 93.54858139, MZ 284.1869613 // RT 241.953849, mz 142.0657154 //RT 247.8825273, mz 232.0370222 //RT 302.956958, mz 239.091892 //RT 336.8878266, mz 311.9722409 //RT 7.177236383, mz 607.3493925 //RT 351.558049, ",
					"picks": 1
				},
				{
					"features": [
						"MZ 264.1215224 // RT 23.30921876",
						"MZ 284.1869613 // RT 241.953849",
						"MZ 308.1545914 // RT 279.8006003",
						"MZ 372.9232556 // RT 27.98128537",
						"MZ 375.1153219 // RT 2.261121688",
						"MZ 438.9799872 // RT 34.38718636",
						"mz 126.9069343 //RT 8.637330502",
						"mz 141.0917095 //RT 286.8086252",
						"mz 232.0370222 //RT 302.956958",
						"mz 239.99519 //RT 103.8639763",
						"mz 307.0279731 //RT 309.7271327",
						"mz 319.1032329 //RT 139.9328252",
						"mz 325.0948809 //RT 198.573545"
					],
					"profileID": "MZ 264.1215224 // RT 23.30921876, MZ 284.1869613 // RT 241.953849, MZ 308.1545914 // RT 279.8006003, MZ 372.9232556 // RT 27.98128537, MZ 375.1153219 // RT 2.261121688, MZ 438.9799872 // RT 34.38718636, mz 126.9069343 //RT 8.637330502, mz 141.0917095 //RT 286.8086252, mz 232.0370222 //RT 302.956958, mz 239.99519 //RT 103.8639763, mz 307.0279731 //RT 309.7271327, mz 319.1032329 //RT 139.9328252, mz 325.0948809 //RT 198.573545, ",
					"picks": 1
				},
				{
					"features": [
						"MZ 264.1215224 // RT 23.30921876",
						"MZ 269.0603879 // RT 147.2764166",
						"MZ 273.9766249 // RT 3.580064633",
						"MZ 287.2051064 // RT 284.9011055",
						"MZ 292.1031298 // RT 33.20948049",
						"MZ 365.0463959 // RT 63.61843229",
						"MZ 418.1330503 // RT 98.97344731",
						"MZ 631.3465895 // RT 343.0206379",
						"mz 126.9069343 //RT 8.637330502",
						"mz 206.0458584 //RT 207.6729159",
						"mz 232.0370222 //RT 302.956958",
						"mz 307.0279731 //RT 309.7271327",
						"mz 325.0948809 //RT 198.573545"
					],
					"profileID": "MZ 264.1215224 // RT 23.30921876, MZ 269.0603879 // RT 147.2764166, MZ 273.9766249 // RT 3.580064633, MZ 287.2051064 // RT 284.9011055, MZ 292.1031298 // RT 33.20948049, MZ 365.0463959 // RT 63.61843229, MZ 418.1330503 // RT 98.97344731, MZ 631.3465895 // RT 343.0206379, mz 126.9069343 //RT 8.637330502, mz 206.0458584 //RT 207.6729159, mz 232.0370222 //RT 302.956958, mz 307.0279731 //RT 309.7271327, mz 325.0948809 //RT 198.573545, ",
					"picks": 1
				},
				{
					"features": [
						"MZ 264.1215224 // RT 23.30921876",
						"MZ 311.996924 // RT 141.4667774",
						"MZ 314.091539 // RT 122.3659439",
						"MZ 486.2571336 // RT 125.0351305",
						"mz 125.0967611 //RT 266.6393549",
						"mz 126.9069343 //RT 8.637330502",
						"mz 169.1228228 //RT 329.9124261",
						"mz 232.0370222 //RT 302.956958",
						"mz 239.99519 //RT 103.8639763"
					],
					"profileID": "MZ 264.1215224 // RT 23.30921876, MZ 311.996924 // RT 141.4667774, MZ 314.091539 // RT 122.3659439, MZ 486.2571336 // RT 125.0351305, mz 125.0967611 //RT 266.6393549, mz 126.9069343 //RT 8.637330502, mz 169.1228228 //RT 329.9124261, mz 232.0370222 //RT 302.956958, mz 239.99519 //RT 103.8639763, ",
					"picks": 1
				},
				{
					"features": [
						"MZ 244.1552798 // RT 56.83217341",
						"MZ 257.9819749 // RT 146.6360289",
						"MZ 264.1215224 // RT 23.30921876",
						"MZ 269.1280232 // RT 25.77123022",
						"MZ 418.1330503 // RT 98.97344731",
						"MZ 631.3465895 // RT 343.0206379",
						"mz 126.9069343 //RT 8.637330502",
						"mz 142.0657154 //RT 247.8825273",
						"mz 206.0458584 //RT 207.6729159",
						"mz 232.0370222 //RT 302.956958",
						"mz 307.0279731 //RT 309.7271327",
						"mz 308.0984878 //RT 18.92752141"
					],
					"profileID": "MZ 244.1552798 // RT 56.83217341, MZ 257.9819749 // RT 146.6360289, MZ 264.1215224 // RT 23.30921876, MZ 269.1280232 // RT 25.77123022, MZ 418.1330503 // RT 98.97344731, MZ 631.3465895 // RT 343.0206379, mz 126.9069343 //RT 8.637330502, mz 142.0657154 //RT 247.8825273, mz 206.0458584 //RT 207.6729159, mz 232.0370222 //RT 302.956958, mz 307.0279731 //RT 309.7271327, mz 308.0984878 //RT 18.92752141, ",
					"picks": 1
				},
				{
					"features": [
						"MZ 193.098677 // RT 26.13727811",
						"MZ 238.003293 // RT 33.23679884",
						"MZ 243.1004849 // RT 3.745031639",
						"MZ 264.1215224 // RT 23.30921876",
						"MZ 284.1869613 // RT 241.953849",
						"MZ 291.1642398 // RT 109.6047932",
						"MZ 308.1545914 // RT 279.8006003",
						"MZ 366.0584076 // RT 67.33285013",
						"MZ 584.2670695 // RT 131.4255402",
						"MZ 631.3465895 // RT 343.0206379",
						"mz 126.9069343 //RT 8.637330502",
						"mz 220.0974593 //RT 313.0585731",
						"mz 243.0773345 //RT 247.723442",
						"mz 325.0948809 //RT 198.573545",
						"mz 99.00795993 //RT 293.162389"
					],
					"profileID": "MZ 193.098677 // RT 26.13727811, MZ 238.003293 // RT 33.23679884, MZ 243.1004849 // RT 3.745031639, MZ 264.1215224 // RT 23.30921876, MZ 284.1869613 // RT 241.953849, MZ 291.1642398 // RT 109.6047932, MZ 308.1545914 // RT 279.8006003, MZ 366.0584076 // RT 67.33285013, MZ 584.2670695 // RT 131.4255402, MZ 631.3465895 // RT 343.0206379, mz 126.9069343 //RT 8.637330502, mz 220.0974593 //RT 313.0585731, mz 243.0773345 //RT 247.723442, mz 325.0948809 //RT 198.573545, mz 99.00795993 //RT 293.162389, ",
					"picks": 1
				},
				{
					"features": [
						"MZ 264.1215224 // RT 23.30921876",
						"MZ 284.1869613 // RT 241.953849",
						"MZ 291.1642398 // RT 109.6047932",
						"MZ 294.0462096 // RT 106.5226972",
						"MZ 631.3465895 // RT 343.0206379",
						"mz 126.9069343 //RT 8.637330502",
						"mz 142.0657154 //RT 247.8825273",
						"mz 232.0370222 //RT 302.956958",
						"mz 311.9722409 //RT 7.177236383"
					],
					"profileID": "MZ 264.1215224 // RT 23.30921876, MZ 284.1869613 // RT 241.953849, MZ 291.1642398 // RT 109.6047932, MZ 294.0462096 // RT 106.5226972, MZ 631.3465895 // RT 343.0206379, mz 126.9069343 //RT 8.637330502, mz 142.0657154 //RT 247.8825273, mz 232.0370222 //RT 302.956958, mz 311.9722409 //RT 7.177236383, ",
					"picks": 1
				},
				{
					"features": [
						"MZ 264.1215224 // RT 23.30921876",
						"MZ 311.996924 // RT 141.4667774",
						"MZ 365.0463959 // RT 63.61843229",
						"MZ 378.1395269 // RT 97.45310048",
						"MZ 407.0344674 // RT 3.72067325",
						"MZ 457.6584058 // RT 1.479131646",
						"mz 126.9069343 //RT 8.637330502",
						"mz 206.0458584 //RT 207.6729159",
						"mz 245.0927751 //RT 245.0846723"
					],
					"profileID": "MZ 264.1215224 // RT 23.30921876, MZ 311.996924 // RT 141.4667774, MZ 365.0463959 // RT 63.61843229, MZ 378.1395269 // RT 97.45310048, MZ 407.0344674 // RT 3.72067325, MZ 457.6584058 // RT 1.479131646, mz 126.9069343 //RT 8.637330502, mz 206.0458584 //RT 207.6729159, mz 245.0927751 //RT 245.0846723, ",
					"picks": 1
				},
				{
					"features": [
						"MZ 212.0789183 // RT 90.75659289",
						"MZ 264.1215224 // RT 23.30921876",
						"MZ 268.0248793 // RT 92.93000011",
						"MZ 372.9232556 // RT 27.98128537",
						"mz 141.0917095 //RT 286.8086252",
						"mz 239.99519 //RT 103.8639763"
					],
					"profileID": "MZ 212.0789183 // RT 90.75659289, MZ 264.1215224 // RT 23.30921876, MZ 268.0248793 // RT 92.93000011, MZ 372.9232556 // RT 27.98128537, mz 141.0917095 //RT 286.8086252, mz 239.99519 //RT 103.8639763, ",
					"picks": 1
				},
				{
					"features": [
						"MZ 251.1374383 // RT 66.39697838",
						"MZ 264.1215224 // RT 23.30921876",
						"MZ 284.1869613 // RT 241.953849",
						"MZ 486.2571336 // RT 125.0351305",
						"mz 126.9069343 //RT 8.637330502",
						"mz 187.0972355 //RT 66.65890112",
						"mz 208.0646181 //RT 94.75749426",
						"mz 232.0370222 //RT 302.956958"
					],
					"profileID": "MZ 251.1374383 // RT 66.39697838, MZ 264.1215224 // RT 23.30921876, MZ 284.1869613 // RT 241.953849, MZ 486.2571336 // RT 125.0351305, mz 126.9069343 //RT 8.637330502, mz 187.0972355 //RT 66.65890112, mz 208.0646181 //RT 94.75749426, mz 232.0370222 //RT 302.956958, ",
					"picks": 1
				},
				{
					"features": [
						"MZ 264.1215224 // RT 23.30921876",
						"MZ 284.1869613 // RT 241.953849",
						"MZ 290.1608901 // RT 9.777803967",
						"MZ 480.1702204 // RT 75.33866441",
						"MZ 520.9790465 // RT 34.15643017",
						"MZ 584.2670695 // RT 131.4255402",
						"MZ 94.06574518 // RT 83.70420464",
						"mz 126.9069343 //RT 8.637330502",
						"mz 187.0972355 //RT 66.65890112",
						"mz 232.0370222 //RT 302.956958",
						"mz 239.99519 //RT 103.8639763",
						"mz 243.0773345 //RT 247.723442",
						"mz 307.0279731 //RT 309.7271327",
						"mz 311.9722409 //RT 7.177236383",
						"mz 325.0948809 //RT 198.573545"
					],
					"profileID": "MZ 264.1215224 // RT 23.30921876, MZ 284.1869613 // RT 241.953849, MZ 290.1608901 // RT 9.777803967, MZ 480.1702204 // RT 75.33866441, MZ 520.9790465 // RT 34.15643017, MZ 584.2670695 // RT 131.4255402, MZ 94.06574518 // RT 83.70420464, mz 126.9069343 //RT 8.637330502, mz 187.0972355 //RT 66.65890112, mz 232.0370222 //RT 302.956958, mz 239.99519 //RT 103.8639763, mz 243.0773345 //RT 247.723442, mz 307.0279731 //RT 309.7271327, mz 311.9722409 //RT 7.177236383, mz 325.0948809 //RT 198.573545, ",
					"picks": 1
				},
				{
					"features": [
						"MZ 211.0714984 // RT 89.67769158",
						"MZ 244.1552798 // RT 56.83217341",
						"MZ 264.1215224 // RT 23.30921876",
						"MZ 286.201986 // RT 284.740301",
						"MZ 314.091539 // RT 122.3659439",
						"MZ 367.1509493 // RT 88.75312975",
						"MZ 372.9232556 // RT 27.98128537",
						"mz 126.9069343 //RT 8.637330502",
						"mz 169.1228228 //RT 329.9124261",
						"mz 232.0370222 //RT 302.956958",
						"mz 245.0927751 //RT 245.0846723",
						"mz 325.0948809 //RT 198.573545",
						"mz 607.3493925 //RT 351.558049",
						"mz 99.00795993 //RT 293.162389"
					],
					"profileID": "MZ 211.0714984 // RT 89.67769158, MZ 244.1552798 // RT 56.83217341, MZ 264.1215224 // RT 23.30921876, MZ 286.201986 // RT 284.740301, MZ 314.091539 // RT 122.3659439, MZ 367.1509493 // RT 88.75312975, MZ 372.9232556 // RT 27.98128537, mz 126.9069343 //RT 8.637330502, mz 169.1228228 //RT 329.9124261, mz 232.0370222 //RT 302.956958, mz 245.0927751 //RT 245.0846723, mz 325.0948809 //RT 198.573545, mz 607.3493925 //RT 351.558049, mz 99.00795993 //RT 293.162389, ",
					"picks": 1
				},
				{
					"features": [
						"MZ 193.098677 // RT 26.13727811",
						"MZ 238.003293 // RT 33.23679884",
						"MZ 264.1215224 // RT 23.30921876",
						"MZ 269.1280232 // RT 25.77123022",
						"MZ 287.2051064 // RT 284.9011055",
						"MZ 358.113341 // RT 105.9360717",
						"MZ 417.1990973 // RT 23.78463948",
						"MZ 631.3465895 // RT 343.0206379",
						"mz 232.0370222 //RT 302.956958",
						"mz 301.036488 //RT 248.5379482",
						"mz 307.0279731 //RT 309.7271327",
						"mz 319.1032329 //RT 139.9328252",
						"mz 325.0948809 //RT 198.573545"
					],
					"profileID": "MZ 193.098677 // RT 26.13727811, MZ 238.003293 // RT 33.23679884, MZ 264.1215224 // RT 23.30921876, MZ 269.1280232 // RT 25.77123022, MZ 287.2051064 // RT 284.9011055, MZ 358.113341 // RT 105.9360717, MZ 417.1990973 // RT 23.78463948, MZ 631.3465895 // RT 343.0206379, mz 232.0370222 //RT 302.956958, mz 301.036488 //RT 248.5379482, mz 307.0279731 //RT 309.7271327, mz 319.1032329 //RT 139.9328252, mz 325.0948809 //RT 198.573545, ",
					"picks": 1
				},
				{
					"features": [
						"MZ 238.003293 // RT 33.23679884",
						"MZ 264.1215224 // RT 23.30921876",
						"MZ 365.0463959 // RT 63.61843229",
						"mz 239.99519 //RT 103.8639763"
					],
					"profileID": "MZ 238.003293 // RT 33.23679884, MZ 264.1215224 // RT 23.30921876, MZ 365.0463959 // RT 63.61843229, mz 239.99519 //RT 103.8639763, ",
					"picks": 1
				},
				{
					"features": [
						"MZ 204.1345526 // RT 48.36620651",
						"MZ 211.0714984 // RT 89.67769158",
						"MZ 212.033164 // RT 141.8011052",
						"MZ 251.1374383 // RT 66.39697838",
						"MZ 264.1215224 // RT 23.30921876",
						"MZ 269.1280232 // RT 25.77123022",
						"MZ 308.1545914 // RT 279.8006003",
						"MZ 313.1340303 // RT 113.9095759",
						"MZ 332.0963401 // RT 23.39433456",
						"MZ 372.9232556 // RT 27.98128537",
						"MZ 396.1502435 // RT 96.88806362",
						"MZ 417.3378443 // RT 335.7191899",
						"MZ 457.1559634 // RT 131.3064642",
						"MZ 520.9790465 // RT 34.15643017",
						"mz 126.9069343 //RT 8.637330502",
						"mz 187.0972355 //RT 66.65890112",
						"mz 192.0227173 //RT 23.53824173",
						"mz 245.0927751 //RT 245.0846723",
						"mz 308.0984878 //RT 18.92752141",
						"mz 325.0948809 //RT 198.573545",
						"mz 627.3761655 //RT 345.5595674"
					],
					"profileID": "MZ 204.1345526 // RT 48.36620651, MZ 211.0714984 // RT 89.67769158, MZ 212.033164 // RT 141.8011052, MZ 251.1374383 // RT 66.39697838, MZ 264.1215224 // RT 23.30921876, MZ 269.1280232 // RT 25.77123022, MZ 308.1545914 // RT 279.8006003, MZ 313.1340303 // RT 113.9095759, MZ 332.0963401 // RT 23.39433456, MZ 372.9232556 // RT 27.98128537, MZ 396.1502435 // RT 96.88806362, MZ 417.3378443 // RT 335.7191899, MZ 457.1559634 // RT 131.3064642, MZ 520.9790465 // RT 34.15643017, mz 126.9069343 //RT 8.637330502, mz 187.0972355 //RT 66.65890112, mz 192.0227173 //RT 23.53824173, mz 245.0927751 //RT 245.0846723, mz 308.0984878 //RT 18.92752141, mz 325.0948809 //RT 198.573545, mz 627.3761655 //RT 345.5595674, ",
					"picks": 1
				},
				{
					"features": [
						"MZ 211.0714984 // RT 89.67769158",
						"MZ 233.0410343 // RT 134.5573526",
						"MZ 243.1004849 // RT 3.745031639",
						"MZ 244.1552798 // RT 56.83217341",
						"MZ 252.9764797 // RT 91.85903111",
						"MZ 264.1215224 // RT 23.30921876",
						"MZ 269.1280232 // RT 25.77123022",
						"MZ 314.091539 // RT 122.3659439",
						"MZ 365.0463959 // RT 63.61843229",
						"MZ 367.3523618 // RT 89.05593575",
						"MZ 372.9232556 // RT 27.98128537",
						"MZ 375.1153219 // RT 2.261121688",
						"MZ 417.3378443 // RT 335.7191899",
						"MZ 453.1258761 // RT 23.8114696",
						"MZ 584.2670695 // RT 131.4255402",
						"mz 126.9069343 //RT 8.637330502",
						"mz 206.0458584 //RT 207.6729159",
						"mz 325.0948809 //RT 198.573545",
						"mz 99.00795993 //RT 293.162389"
					],
					"profileID": "MZ 211.0714984 // RT 89.67769158, MZ 233.0410343 // RT 134.5573526, MZ 243.1004849 // RT 3.745031639, MZ 244.1552798 // RT 56.83217341, MZ 252.9764797 // RT 91.85903111, MZ 264.1215224 // RT 23.30921876, MZ 269.1280232 // RT 25.77123022, MZ 314.091539 // RT 122.3659439, MZ 365.0463959 // RT 63.61843229, MZ 367.3523618 // RT 89.05593575, MZ 372.9232556 // RT 27.98128537, MZ 375.1153219 // RT 2.261121688, MZ 417.3378443 // RT 335.7191899, MZ 453.1258761 // RT 23.8114696, MZ 584.2670695 // RT 131.4255402, mz 126.9069343 //RT 8.637330502, mz 206.0458584 //RT 207.6729159, mz 325.0948809 //RT 198.573545, mz 99.00795993 //RT 293.162389, ",
					"picks": 1
				},
				{
					"features": [
						"MZ 193.098677 // RT 26.13727811",
						"MZ 264.1215224 // RT 23.30921876",
						"MZ 269.0603879 // RT 147.2764166",
						"MZ 269.1269739 // RT 147.9306459",
						"MZ 269.1280232 // RT 25.77123022",
						"MZ 287.2051064 // RT 284.9011055",
						"MZ 308.1545914 // RT 279.8006003",
						"MZ 365.0463959 // RT 63.61843229",
						"MZ 418.1330503 // RT 98.97344731",
						"MZ 631.3465895 // RT 343.0206379",
						"mz 126.9069343 //RT 8.637330502",
						"mz 206.0458584 //RT 207.6729159",
						"mz 307.0279731 //RT 309.7271327",
						"mz 308.0984878 //RT 18.92752141"
					],
					"profileID": "MZ 193.098677 // RT 26.13727811, MZ 264.1215224 // RT 23.30921876, MZ 269.0603879 // RT 147.2764166, MZ 269.1269739 // RT 147.9306459, MZ 269.1280232 // RT 25.77123022, MZ 287.2051064 // RT 284.9011055, MZ 308.1545914 // RT 279.8006003, MZ 365.0463959 // RT 63.61843229, MZ 418.1330503 // RT 98.97344731, MZ 631.3465895 // RT 343.0206379, mz 126.9069343 //RT 8.637330502, mz 206.0458584 //RT 207.6729159, mz 307.0279731 //RT 309.7271327, mz 308.0984878 //RT 18.92752141, ",
					"picks": 1
				},
				{
					"features": [
						"MZ 243.1004849 // RT 3.745031639",
						"MZ 251.1374383 // RT 66.39697838",
						"MZ 264.1215224 // RT 23.30921876",
						"MZ 269.1280232 // RT 25.77123022",
						"MZ 542.9586941 // RT 34.39494134",
						"MZ 631.3465895 // RT 343.0206379",
						"mz 232.0370222 //RT 302.956958",
						"mz 307.0279731 //RT 309.7271327",
						"mz 320.1078038 //RT 140.2623736",
						"mz 394.1346994 //RT 95.62962505"
					],
					"profileID": "MZ 243.1004849 // RT 3.745031639, MZ 251.1374383 // RT 66.39697838, MZ 264.1215224 // RT 23.30921876, MZ 269.1280232 // RT 25.77123022, MZ 542.9586941 // RT 34.39494134, MZ 631.3465895 // RT 343.0206379, mz 232.0370222 //RT 302.956958, mz 307.0279731 //RT 309.7271327, mz 320.1078038 //RT 140.2623736, mz 394.1346994 //RT 95.62962505, ",
					"picks": 1
				},
				{
					"features": [
						"MZ 251.1374383 // RT 66.39697838",
						"MZ 264.1215224 // RT 23.30921876",
						"MZ 365.0463959 // RT 63.61843229",
						"MZ 457.1559634 // RT 131.3064642",
						"mz 126.9069343 //RT 8.637330502",
						"mz 206.0458584 //RT 207.6729159",
						"mz 232.0370222 //RT 302.956958"
					],
					"profileID": "MZ 251.1374383 // RT 66.39697838, MZ 264.1215224 // RT 23.30921876, MZ 365.0463959 // RT 63.61843229, MZ 457.1559634 // RT 131.3064642, mz 126.9069343 //RT 8.637330502, mz 206.0458584 //RT 207.6729159, mz 232.0370222 //RT 302.956958, ",
					"picks": 1
				},
				{
					"features": [
						"MZ 211.0714984 // RT 89.67769158",
						"MZ 244.1552798 // RT 56.83217341",
						"MZ 264.1215224 // RT 23.30921876",
						"MZ 311.996924 // RT 141.4667774",
						"MZ 314.091539 // RT 122.3659439",
						"MZ 375.1153219 // RT 2.261121688",
						"mz 126.9069343 //RT 8.637330502",
						"mz 245.0927751 //RT 245.0846723",
						"mz 382.0318239 //RT 25.78775238",
						"mz 627.3761655 //RT 345.5595674"
					],
					"profileID": "MZ 211.0714984 // RT 89.67769158, MZ 244.1552798 // RT 56.83217341, MZ 264.1215224 // RT 23.30921876, MZ 311.996924 // RT 141.4667774, MZ 314.091539 // RT 122.3659439, MZ 375.1153219 // RT 2.261121688, mz 126.9069343 //RT 8.637330502, mz 245.0927751 //RT 245.0846723, mz 382.0318239 //RT 25.78775238, mz 627.3761655 //RT 345.5595674, ",
					"picks": 1
				},
				{
					"features": [
						"MZ 193.098677 // RT 26.13727811",
						"MZ 251.1374383 // RT 66.39697838",
						"MZ 264.1215224 // RT 23.30921876",
						"MZ 269.1280232 // RT 25.77123022",
						"MZ 284.1869613 // RT 241.953849",
						"MZ 631.3465895 // RT 343.0206379",
						"mz 232.0370222 //RT 302.956958",
						"mz 307.0279731 //RT 309.7271327",
						"mz 308.0984878 //RT 18.92752141",
						"mz 394.1346994 //RT 95.62962505",
						"mz 73.02849529 //RT 0.00599967"
					],
					"profileID": "MZ 193.098677 // RT 26.13727811, MZ 251.1374383 // RT 66.39697838, MZ 264.1215224 // RT 23.30921876, MZ 269.1280232 // RT 25.77123022, MZ 284.1869613 // RT 241.953849, MZ 631.3465895 // RT 343.0206379, mz 232.0370222 //RT 302.956958, mz 307.0279731 //RT 309.7271327, mz 308.0984878 //RT 18.92752141, mz 394.1346994 //RT 95.62962505, mz 73.02849529 //RT 0.00599967, ",
					"picks": 1
				},
				{
					"features": [
						"MZ 204.1345526 // RT 48.36620651",
						"MZ 244.1552798 // RT 56.83217341",
						"MZ 264.1215224 // RT 23.30921876",
						"MZ 269.1280232 // RT 25.77123022",
						"MZ 284.1869613 // RT 241.953849",
						"MZ 332.0963401 // RT 23.39433456",
						"MZ 372.9232556 // RT 27.98128537",
						"MZ 375.1153219 // RT 2.261121688",
						"MZ 418.1330503 // RT 98.97344731",
						"mz 206.0458584 //RT 207.6729159"
					],
					"profileID": "MZ 204.1345526 // RT 48.36620651, MZ 244.1552798 // RT 56.83217341, MZ 264.1215224 // RT 23.30921876, MZ 269.1280232 // RT 25.77123022, MZ 284.1869613 // RT 241.953849, MZ 332.0963401 // RT 23.39433456, MZ 372.9232556 // RT 27.98128537, MZ 375.1153219 // RT 2.261121688, MZ 418.1330503 // RT 98.97344731, mz 206.0458584 //RT 207.6729159, ",
					"picks": 1
				},
				{
					"features": [
						"MZ 264.1215224 // RT 23.30921876",
						"MZ 286.201986 // RT 284.740301",
						"MZ 311.996924 // RT 141.4667774",
						"MZ 314.091539 // RT 122.3659439",
						"MZ 486.2571336 // RT 125.0351305",
						"mz 126.9069343 //RT 8.637330502",
						"mz 169.1228228 //RT 329.9124261",
						"mz 232.0370222 //RT 302.956958"
					],
					"profileID": "MZ 264.1215224 // RT 23.30921876, MZ 286.201986 // RT 284.740301, MZ 311.996924 // RT 141.4667774, MZ 314.091539 // RT 122.3659439, MZ 486.2571336 // RT 125.0351305, mz 126.9069343 //RT 8.637330502, mz 169.1228228 //RT 329.9124261, mz 232.0370222 //RT 302.956958, ",
					"picks": 1
				},
				{
					"features": [
						"MZ 264.1215224 // RT 23.30921876",
						"MZ 284.1869613 // RT 241.953849",
						"MZ 365.0463959 // RT 63.61843229",
						"MZ 372.9232556 // RT 27.98128537",
						"MZ 396.1502435 // RT 96.88806362",
						"mz 232.0370222 //RT 302.956958",
						"mz 239.99519 //RT 103.8639763",
						"mz 325.0948809 //RT 198.573545"
					],
					"profileID": "MZ 264.1215224 // RT 23.30921876, MZ 284.1869613 // RT 241.953849, MZ 365.0463959 // RT 63.61843229, MZ 372.9232556 // RT 27.98128537, MZ 396.1502435 // RT 96.88806362, mz 232.0370222 //RT 302.956958, mz 239.99519 //RT 103.8639763, mz 325.0948809 //RT 198.573545, ",
					"picks": 1
				},
				{
					"features": [
						"MZ 264.1215224 // RT 23.30921876",
						"MZ 291.1642398 // RT 109.6047932",
						"MZ 372.9232556 // RT 27.98128537",
						"mz 126.9069343 //RT 8.637330502",
						"mz 142.0657154 //RT 247.8825273",
						"mz 220.0974593 //RT 313.0585731",
						"mz 325.0948809 //RT 198.573545"
					],
					"profileID": "MZ 264.1215224 // RT 23.30921876, MZ 291.1642398 // RT 109.6047932, MZ 372.9232556 // RT 27.98128537, mz 126.9069343 //RT 8.637330502, mz 142.0657154 //RT 247.8825273, mz 220.0974593 //RT 313.0585731, mz 325.0948809 //RT 198.573545, ",
					"picks": 1
				},
				{
					"features": [
						"MZ 244.1552798 // RT 56.83217341",
						"MZ 264.1215224 // RT 23.30921876",
						"MZ 284.1869613 // RT 241.953849",
						"MZ 308.1545914 // RT 279.8006003",
						"MZ 314.091539 // RT 122.3659439",
						"MZ 365.0463959 // RT 63.61843229",
						"MZ 372.9232556 // RT 27.98128537",
						"MZ 453.1258761 // RT 23.8114696",
						"MZ 631.3465895 // RT 343.0206379",
						"mz 206.0458584 //RT 207.6729159",
						"mz 208.0646181 //RT 94.75749426"
					],
					"profileID": "MZ 244.1552798 // RT 56.83217341, MZ 264.1215224 // RT 23.30921876, MZ 284.1869613 // RT 241.953849, MZ 308.1545914 // RT 279.8006003, MZ 314.091539 // RT 122.3659439, MZ 365.0463959 // RT 63.61843229, MZ 372.9232556 // RT 27.98128537, MZ 453.1258761 // RT 23.8114696, MZ 631.3465895 // RT 343.0206379, mz 206.0458584 //RT 207.6729159, mz 208.0646181 //RT 94.75749426, ",
					"picks": 1
				},
				{
					"features": [
						"MZ 193.098677 // RT 26.13727811",
						"MZ 238.003293 // RT 33.23679884",
						"MZ 244.1552798 // RT 56.83217341",
						"MZ 264.1215224 // RT 23.30921876",
						"MZ 286.201986 // RT 284.740301",
						"MZ 308.1545914 // RT 279.8006003",
						"MZ 317.1796167 // RT 154.6383253",
						"MZ 332.0963401 // RT 23.39433456",
						"MZ 365.0463959 // RT 63.61843229",
						"MZ 375.1153219 // RT 2.261121688",
						"MZ 417.3378443 // RT 335.7191899",
						"MZ 453.1258761 // RT 23.8114696",
						"MZ 457.1559634 // RT 131.3064642",
						"MZ 94.06574518 // RT 83.70420464",
						"mz 126.9069343 //RT 8.637330502",
						"mz 142.0657154 //RT 247.8825273",
						"mz 206.0458584 //RT 207.6729159",
						"mz 232.0370222 //RT 302.956958",
						"mz 245.0927751 //RT 245.0846723",
						"mz 307.0279731 //RT 309.7271327",
						"mz 627.3761655 //RT 345.5595674",
						"mz 73.02849529 //RT 0.00599967"
					],
					"profileID": "MZ 193.098677 // RT 26.13727811, MZ 238.003293 // RT 33.23679884, MZ 244.1552798 // RT 56.83217341, MZ 264.1215224 // RT 23.30921876, MZ 286.201986 // RT 284.740301, MZ 308.1545914 // RT 279.8006003, MZ 317.1796167 // RT 154.6383253, MZ 332.0963401 // RT 23.39433456, MZ 365.0463959 // RT 63.61843229, MZ 375.1153219 // RT 2.261121688, MZ 417.3378443 // RT 335.7191899, MZ 453.1258761 // RT 23.8114696, MZ 457.1559634 // RT 131.3064642, MZ 94.06574518 // RT 83.70420464, mz 126.9069343 //RT 8.637330502, mz 142.0657154 //RT 247.8825273, mz 206.0458584 //RT 207.6729159, mz 232.0370222 //RT 302.956958, mz 245.0927751 //RT 245.0846723, mz 307.0279731 //RT 309.7271327, mz 627.3761655 //RT 345.5595674, mz 73.02849529 //RT 0.00599967, ",
					"picks": 1
				},
				{
					"features": [
						"MZ 264.1215224 // RT 23.30921876",
						"MZ 356.9496183 // RT 31.54010954",
						"mz 126.9069343 //RT 8.637330502",
						"mz 141.0917095 //RT 286.8086252",
						"mz 232.0370222 //RT 302.956958"
					],
					"profileID": "MZ 264.1215224 // RT 23.30921876, MZ 356.9496183 // RT 31.54010954, mz 126.9069343 //RT 8.637330502, mz 141.0917095 //RT 286.8086252, mz 232.0370222 //RT 302.956958, ",
					"picks": 1
				},
				{
					"features": [
						"MZ 247.0970455 // RT 23.66165344",
						"MZ 247.1384435 // RT 26.80803383",
						"MZ 264.1215224 // RT 23.30921876",
						"MZ 269.0603879 // RT 147.2764166",
						"MZ 269.1280232 // RT 25.77123022",
						"MZ 284.1869613 // RT 241.953849",
						"MZ 314.091539 // RT 122.3659439",
						"MZ 372.9232556 // RT 27.98128537",
						"MZ 375.1153219 // RT 2.261121688",
						"MZ 418.1330503 // RT 98.97344731",
						"MZ 520.9790465 // RT 34.15643017",
						"mz 126.9069343 //RT 8.637330502",
						"mz 142.0657154 //RT 247.8825273",
						"mz 239.99519 //RT 103.8639763",
						"mz 307.0279731 //RT 309.7271327"
					],
					"profileID": "MZ 247.0970455 // RT 23.66165344, MZ 247.1384435 // RT 26.80803383, MZ 264.1215224 // RT 23.30921876, MZ 269.0603879 // RT 147.2764166, MZ 269.1280232 // RT 25.77123022, MZ 284.1869613 // RT 241.953849, MZ 314.091539 // RT 122.3659439, MZ 372.9232556 // RT 27.98128537, MZ 375.1153219 // RT 2.261121688, MZ 418.1330503 // RT 98.97344731, MZ 520.9790465 // RT 34.15643017, mz 126.9069343 //RT 8.637330502, mz 142.0657154 //RT 247.8825273, mz 239.99519 //RT 103.8639763, mz 307.0279731 //RT 309.7271327, ",
					"picks": 1
				},
				{
					"features": [
						"MZ 193.098677 // RT 26.13727811",
						"MZ 243.1004849 // RT 3.745031639",
						"MZ 264.1215224 // RT 23.30921876",
						"MZ 314.091539 // RT 122.3659439",
						"MZ 372.9232556 // RT 27.98128537",
						"mz 126.9069343 //RT 8.637330502",
						"mz 141.0917095 //RT 286.8086252",
						"mz 192.0227173 //RT 23.53824173",
						"mz 232.0370222 //RT 302.956958",
						"mz 307.0279731 //RT 309.7271327",
						"mz 325.0948809 //RT 198.573545",
						"mz 394.1346994 //RT 95.62962505",
						"mz 430.91982 //RT 24.97892162"
					],
					"profileID": "MZ 193.098677 // RT 26.13727811, MZ 243.1004849 // RT 3.745031639, MZ 264.1215224 // RT 23.30921876, MZ 314.091539 // RT 122.3659439, MZ 372.9232556 // RT 27.98128537, mz 126.9069343 //RT 8.637330502, mz 141.0917095 //RT 286.8086252, mz 192.0227173 //RT 23.53824173, mz 232.0370222 //RT 302.956958, mz 307.0279731 //RT 309.7271327, mz 325.0948809 //RT 198.573545, mz 394.1346994 //RT 95.62962505, mz 430.91982 //RT 24.97892162, ",
					"picks": 1
				},
				{
					"features": [
						"MZ 227.0593737 // RT 265.090873",
						"MZ 264.1215224 // RT 23.30921876",
						"MZ 284.1869613 // RT 241.953849",
						"MZ 290.1608901 // RT 9.777803967",
						"MZ 453.1258761 // RT 23.8114696",
						"MZ 94.06574518 // RT 83.70420464",
						"mz 100.0031536 //RT 247.7813984",
						"mz 126.9069343 //RT 8.637330502",
						"mz 208.0646181 //RT 94.75749426",
						"mz 243.0773345 //RT 247.723442",
						"mz 307.0279731 //RT 309.7271327",
						"mz 311.9722409 //RT 7.177236383"
					],
					"profileID": "MZ 227.0593737 // RT 265.090873, MZ 264.1215224 // RT 23.30921876, MZ 284.1869613 // RT 241.953849, MZ 290.1608901 // RT 9.777803967, MZ 453.1258761 // RT 23.8114696, MZ 94.06574518 // RT 83.70420464, mz 100.0031536 //RT 247.7813984, mz 126.9069343 //RT 8.637330502, mz 208.0646181 //RT 94.75749426, mz 243.0773345 //RT 247.723442, mz 307.0279731 //RT 309.7271327, mz 311.9722409 //RT 7.177236383, ",
					"picks": 1
				},
				{
					"features": [
						"MZ 264.1215224 // RT 23.30921876",
						"MZ 287.2051064 // RT 284.9011055",
						"MZ 308.1545914 // RT 279.8006003",
						"MZ 396.1502435 // RT 96.88806362",
						"MZ 444.991422 // RT 33.78759494",
						"MZ 584.2670695 // RT 131.4255402",
						"MZ 631.3465895 // RT 343.0206379",
						"mz 126.9069343 //RT 8.637330502",
						"mz 232.0370222 //RT 302.956958",
						"mz 243.0773345 //RT 247.723442",
						"mz 325.0948809 //RT 198.573545"
					],
					"profileID": "MZ 264.1215224 // RT 23.30921876, MZ 287.2051064 // RT 284.9011055, MZ 308.1545914 // RT 279.8006003, MZ 396.1502435 // RT 96.88806362, MZ 444.991422 // RT 33.78759494, MZ 584.2670695 // RT 131.4255402, MZ 631.3465895 // RT 343.0206379, mz 126.9069343 //RT 8.637330502, mz 232.0370222 //RT 302.956958, mz 243.0773345 //RT 247.723442, mz 325.0948809 //RT 198.573545, ",
					"picks": 1
				},
				{
					"features": [
						"MZ 212.0789183 // RT 90.75659289",
						"MZ 252.9745196 // RT 32.25163064",
						"MZ 258.9850936 // RT 44.21563479",
						"MZ 264.1215224 // RT 23.30921876",
						"MZ 269.1280232 // RT 25.77123022",
						"MZ 457.1559634 // RT 131.3064642",
						"mz 126.9069343 //RT 8.637330502",
						"mz 187.0972355 //RT 66.65890112",
						"mz 206.0458584 //RT 207.6729159",
						"mz 307.0279731 //RT 309.7271327"
					],
					"profileID": "MZ 212.0789183 // RT 90.75659289, MZ 252.9745196 // RT 32.25163064, MZ 258.9850936 // RT 44.21563479, MZ 264.1215224 // RT 23.30921876, MZ 269.1280232 // RT 25.77123022, MZ 457.1559634 // RT 131.3064642, mz 126.9069343 //RT 8.637330502, mz 187.0972355 //RT 66.65890112, mz 206.0458584 //RT 207.6729159, mz 307.0279731 //RT 309.7271327, ",
					"picks": 1
				},
				{
					"features": [
						"MZ 233.0410343 // RT 134.5573526",
						"MZ 255.0527308 // RT 93.51922195",
						"MZ 264.1215224 // RT 23.30921876",
						"MZ 284.1869613 // RT 241.953849",
						"MZ 372.9232556 // RT 27.98128537",
						"MZ 486.2571336 // RT 125.0351305",
						"MZ 631.3465895 // RT 343.0206379",
						"mz 126.9069343 //RT 8.637330502",
						"mz 232.0370222 //RT 302.956958",
						"mz 239.99519 //RT 103.8639763"
					],
					"profileID": "MZ 233.0410343 // RT 134.5573526, MZ 255.0527308 // RT 93.51922195, MZ 264.1215224 // RT 23.30921876, MZ 284.1869613 // RT 241.953849, MZ 372.9232556 // RT 27.98128537, MZ 486.2571336 // RT 125.0351305, MZ 631.3465895 // RT 343.0206379, mz 126.9069343 //RT 8.637330502, mz 232.0370222 //RT 302.956958, mz 239.99519 //RT 103.8639763, ",
					"picks": 1
				},
				{
					"features": [
						"MZ 251.1374383 // RT 66.39697838",
						"MZ 264.1215224 // RT 23.30921876",
						"MZ 269.1280232 // RT 25.77123022",
						"MZ 375.1153219 // RT 2.261121688",
						"MZ 457.1559634 // RT 131.3064642",
						"MZ 542.9586941 // RT 34.39494134",
						"mz 232.0370222 //RT 302.956958"
					],
					"profileID": "MZ 251.1374383 // RT 66.39697838, MZ 264.1215224 // RT 23.30921876, MZ 269.1280232 // RT 25.77123022, MZ 375.1153219 // RT 2.261121688, MZ 457.1559634 // RT 131.3064642, MZ 542.9586941 // RT 34.39494134, mz 232.0370222 //RT 302.956958, ",
					"picks": 1
				},
				{
					"features": [
						"MZ 264.1215224 // RT 23.30921876",
						"MZ 269.0603879 // RT 147.2764166",
						"MZ 269.1280232 // RT 25.77123022",
						"MZ 284.1869613 // RT 241.953849",
						"MZ 365.0463959 // RT 63.61843229",
						"MZ 372.9232556 // RT 27.98128537",
						"MZ 457.1559634 // RT 131.3064642",
						"MZ 584.2670695 // RT 131.4255402",
						"MZ 631.3465895 // RT 343.0206379",
						"MZ 94.06574518 // RT 83.70420464",
						"mz 126.9069343 //RT 8.637330502",
						"mz 206.0458584 //RT 207.6729159",
						"mz 307.0279731 //RT 309.7271327",
						"mz 308.0984878 //RT 18.92752141",
						"mz 74.0236941 //RT 23.05386329"
					],
					"profileID": "MZ 264.1215224 // RT 23.30921876, MZ 269.0603879 // RT 147.2764166, MZ 269.1280232 // RT 25.77123022, MZ 284.1869613 // RT 241.953849, MZ 365.0463959 // RT 63.61843229, MZ 372.9232556 // RT 27.98128537, MZ 457.1559634 // RT 131.3064642, MZ 584.2670695 // RT 131.4255402, MZ 631.3465895 // RT 343.0206379, MZ 94.06574518 // RT 83.70420464, mz 126.9069343 //RT 8.637330502, mz 206.0458584 //RT 207.6729159, mz 307.0279731 //RT 309.7271327, mz 308.0984878 //RT 18.92752141, mz 74.0236941 //RT 23.05386329, ",
					"picks": 1
				},
				{
					"features": [
						"MZ 264.1215224 // RT 23.30921876",
						"MZ 269.1280232 // RT 25.77123022",
						"MZ 277.1417306 // RT 324.896284",
						"MZ 284.1869613 // RT 241.953849",
						"MZ 287.2051064 // RT 284.9011055",
						"MZ 358.113341 // RT 105.9360717",
						"MZ 372.9232556 // RT 27.98128537",
						"MZ 417.1990973 // RT 23.78463948",
						"MZ 453.1258761 // RT 23.8114696",
						"MZ 486.2571336 // RT 125.0351305",
						"MZ 631.3465895 // RT 343.0206379",
						"MZ 94.06574518 // RT 83.70420464",
						"mz 232.0370222 //RT 302.956958",
						"mz 239.99519 //RT 103.8639763",
						"mz 307.0279731 //RT 309.7271327",
						"mz 320.1078038 //RT 140.2623736",
						"mz 325.0948809 //RT 198.573545"
					],
					"profileID": "MZ 264.1215224 // RT 23.30921876, MZ 269.1280232 // RT 25.77123022, MZ 277.1417306 // RT 324.896284, MZ 284.1869613 // RT 241.953849, MZ 287.2051064 // RT 284.9011055, MZ 358.113341 // RT 105.9360717, MZ 372.9232556 // RT 27.98128537, MZ 417.1990973 // RT 23.78463948, MZ 453.1258761 // RT 23.8114696, MZ 486.2571336 // RT 125.0351305, MZ 631.3465895 // RT 343.0206379, MZ 94.06574518 // RT 83.70420464, mz 232.0370222 //RT 302.956958, mz 239.99519 //RT 103.8639763, mz 307.0279731 //RT 309.7271327, mz 320.1078038 //RT 140.2623736, mz 325.0948809 //RT 198.573545, ",
					"picks": 1
				},
				{
					"features": [
						"MZ 244.1552798 // RT 56.83217341",
						"MZ 251.1374383 // RT 66.39697838",
						"MZ 264.1215224 // RT 23.30921876",
						"MZ 457.6584058 // RT 1.479131646",
						"mz 126.9069343 //RT 8.637330502",
						"mz 141.0917095 //RT 286.8086252",
						"mz 232.0370222 //RT 302.956958",
						"mz 243.0773345 //RT 247.723442",
						"mz 307.0279731 //RT 309.7271327",
						"mz 311.9722409 //RT 7.177236383",
						"mz 394.1346994 //RT 95.62962505"
					],
					"profileID": "MZ 244.1552798 // RT 56.83217341, MZ 251.1374383 // RT 66.39697838, MZ 264.1215224 // RT 23.30921876, MZ 457.6584058 // RT 1.479131646, mz 126.9069343 //RT 8.637330502, mz 141.0917095 //RT 286.8086252, mz 232.0370222 //RT 302.956958, mz 243.0773345 //RT 247.723442, mz 307.0279731 //RT 309.7271327, mz 311.9722409 //RT 7.177236383, mz 394.1346994 //RT 95.62962505, ",
					"picks": 1
				},
				{
					"features": [
						"MZ 204.0865516 // RT 94.86195148",
						"MZ 243.1004849 // RT 3.745031639",
						"MZ 252.9764797 // RT 91.85903111",
						"MZ 264.1215224 // RT 23.30921876",
						"MZ 269.1280232 // RT 25.77123022",
						"MZ 284.1869613 // RT 241.953849",
						"MZ 317.1796167 // RT 154.6383253",
						"MZ 365.0463959 // RT 63.61843229",
						"MZ 372.9232556 // RT 27.98128537",
						"MZ 453.1258761 // RT 23.8114696",
						"MZ 457.1559634 // RT 131.3064642",
						"MZ 584.2670695 // RT 131.4255402",
						"MZ 94.06574518 // RT 83.70420464",
						"mz 100.0031536 //RT 247.7813984",
						"mz 126.9069343 //RT 8.637330502",
						"mz 232.0370222 //RT 302.956958",
						"mz 239.091892 //RT 336.8878266",
						"mz 239.99519 //RT 103.8639763",
						"mz 243.0773345 //RT 247.723442",
						"mz 307.0279731 //RT 309.7271327",
						"mz 394.1346994 //RT 95.62962505"
					],
					"profileID": "MZ 204.0865516 // RT 94.86195148, MZ 243.1004849 // RT 3.745031639, MZ 252.9764797 // RT 91.85903111, MZ 264.1215224 // RT 23.30921876, MZ 269.1280232 // RT 25.77123022, MZ 284.1869613 // RT 241.953849, MZ 317.1796167 // RT 154.6383253, MZ 365.0463959 // RT 63.61843229, MZ 372.9232556 // RT 27.98128537, MZ 453.1258761 // RT 23.8114696, MZ 457.1559634 // RT 131.3064642, MZ 584.2670695 // RT 131.4255402, MZ 94.06574518 // RT 83.70420464, mz 100.0031536 //RT 247.7813984, mz 126.9069343 //RT 8.637330502, mz 232.0370222 //RT 302.956958, mz 239.091892 //RT 336.8878266, mz 239.99519 //RT 103.8639763, mz 243.0773345 //RT 247.723442, mz 307.0279731 //RT 309.7271327, mz 394.1346994 //RT 95.62962505, ",
					"picks": 1
				},
				{
					"features": [
						"MZ 204.0865516 // RT 94.86195148",
						"MZ 243.1004849 // RT 3.745031639",
						"MZ 264.1215224 // RT 23.30921876",
						"MZ 284.1869613 // RT 241.953849",
						"MZ 291.1642398 // RT 109.6047932",
						"MZ 444.991422 // RT 33.78759494",
						"MZ 631.3465895 // RT 343.0206379",
						"mz 126.9069343 //RT 8.637330502",
						"mz 169.1228228 //RT 329.9124261",
						"mz 239.091892 //RT 336.8878266",
						"mz 245.0927751 //RT 245.0846723",
						"mz 325.0948809 //RT 198.573545"
					],
					"profileID": "MZ 204.0865516 // RT 94.86195148, MZ 243.1004849 // RT 3.745031639, MZ 264.1215224 // RT 23.30921876, MZ 284.1869613 // RT 241.953849, MZ 291.1642398 // RT 109.6047932, MZ 444.991422 // RT 33.78759494, MZ 631.3465895 // RT 343.0206379, mz 126.9069343 //RT 8.637330502, mz 169.1228228 //RT 329.9124261, mz 239.091892 //RT 336.8878266, mz 245.0927751 //RT 245.0846723, mz 325.0948809 //RT 198.573545, ",
					"picks": 1
				},
				{
					"features": [
						"MZ 125.1081961 // RT 118.5449954",
						"MZ 244.1552798 // RT 56.83217341",
						"MZ 264.1215224 // RT 23.30921876",
						"MZ 269.1280232 // RT 25.77123022",
						"MZ 287.2051064 // RT 284.9011055",
						"MZ 367.1509493 // RT 88.75312975",
						"MZ 372.9232556 // RT 27.98128537",
						"MZ 417.3378443 // RT 335.7191899",
						"mz 100.0031536 //RT 247.7813984",
						"mz 126.9069343 //RT 8.637330502",
						"mz 206.0458584 //RT 207.6729159",
						"mz 307.0279731 //RT 309.7271327",
						"mz 308.0984878 //RT 18.92752141",
						"mz 394.1346994 //RT 95.62962505"
					],
					"profileID": "MZ 125.1081961 // RT 118.5449954, MZ 244.1552798 // RT 56.83217341, MZ 264.1215224 // RT 23.30921876, MZ 269.1280232 // RT 25.77123022, MZ 287.2051064 // RT 284.9011055, MZ 367.1509493 // RT 88.75312975, MZ 372.9232556 // RT 27.98128537, MZ 417.3378443 // RT 335.7191899, mz 100.0031536 //RT 247.7813984, mz 126.9069343 //RT 8.637330502, mz 206.0458584 //RT 207.6729159, mz 307.0279731 //RT 309.7271327, mz 308.0984878 //RT 18.92752141, mz 394.1346994 //RT 95.62962505, ",
					"picks": 1
				},
				{
					"features": [
						"MZ 212.033164 // RT 141.8011052",
						"MZ 264.1215224 // RT 23.30921876",
						"MZ 375.1153219 // RT 2.261121688",
						"MZ 418.1330503 // RT 98.97344731",
						"mz 126.9069343 //RT 8.637330502",
						"mz 142.0657154 //RT 247.8825273",
						"mz 169.1228228 //RT 329.9124261",
						"mz 250.8366462 //RT 17.11246612",
						"mz 307.0279731 //RT 309.7271327"
					],
					"profileID": "MZ 212.033164 // RT 141.8011052, MZ 264.1215224 // RT 23.30921876, MZ 375.1153219 // RT 2.261121688, MZ 418.1330503 // RT 98.97344731, mz 126.9069343 //RT 8.637330502, mz 142.0657154 //RT 247.8825273, mz 169.1228228 //RT 329.9124261, mz 250.8366462 //RT 17.11246612, mz 307.0279731 //RT 309.7271327, ",
					"picks": 1
				},
				{
					"features": [
						"MZ 252.9764797 // RT 91.85903111",
						"MZ 264.1215224 // RT 23.30921876",
						"MZ 284.1869613 // RT 241.953849",
						"MZ 291.1642398 // RT 109.6047932",
						"MZ 486.2571336 // RT 125.0351305",
						"mz 126.9069343 //RT 8.637330502",
						"mz 142.0657154 //RT 247.8825273",
						"mz 311.9722409 //RT 7.177236383"
					],
					"profileID": "MZ 252.9764797 // RT 91.85903111, MZ 264.1215224 // RT 23.30921876, MZ 284.1869613 // RT 241.953849, MZ 291.1642398 // RT 109.6047932, MZ 486.2571336 // RT 125.0351305, mz 126.9069343 //RT 8.637330502, mz 142.0657154 //RT 247.8825273, mz 311.9722409 //RT 7.177236383, ",
					"picks": 1
				},
				{
					"features": [
						"MZ 204.1345526 // RT 48.36620651",
						"MZ 211.0714984 // RT 89.67769158",
						"MZ 244.1552798 // RT 56.83217341",
						"MZ 264.1215224 // RT 23.30921876",
						"MZ 269.1280232 // RT 25.77123022",
						"MZ 284.1869613 // RT 241.953849",
						"MZ 314.091539 // RT 122.3659439",
						"MZ 372.9232556 // RT 27.98128537",
						"MZ 375.1153219 // RT 2.261121688",
						"MZ 418.1330503 // RT 98.97344731",
						"MZ 437.9729528 // RT 34.02426469",
						"MZ 94.06574518 // RT 83.70420464",
						"mz 100.0031536 //RT 247.7813984",
						"mz 126.9069343 //RT 8.637330502",
						"mz 232.0370222 //RT 302.956958",
						"mz 239.99519 //RT 103.8639763",
						"mz 307.0279731 //RT 309.7271327",
						"mz 308.0984878 //RT 18.92752141",
						"mz 319.1032329 //RT 139.9328252",
						"mz 325.0948809 //RT 198.573545",
						"mz 607.3493925 //RT 351.558049",
						"mz 73.02849529 //RT 0.00599967"
					],
					"profileID": "MZ 204.1345526 // RT 48.36620651, MZ 211.0714984 // RT 89.67769158, MZ 244.1552798 // RT 56.83217341, MZ 264.1215224 // RT 23.30921876, MZ 269.1280232 // RT 25.77123022, MZ 284.1869613 // RT 241.953849, MZ 314.091539 // RT 122.3659439, MZ 372.9232556 // RT 27.98128537, MZ 375.1153219 // RT 2.261121688, MZ 418.1330503 // RT 98.97344731, MZ 437.9729528 // RT 34.02426469, MZ 94.06574518 // RT 83.70420464, mz 100.0031536 //RT 247.7813984, mz 126.9069343 //RT 8.637330502, mz 232.0370222 //RT 302.956958, mz 239.99519 //RT 103.8639763, mz 307.0279731 //RT 309.7271327, mz 308.0984878 //RT 18.92752141, mz 319.1032329 //RT 139.9328252, mz 325.0948809 //RT 198.573545, mz 607.3493925 //RT 351.558049, mz 73.02849529 //RT 0.00599967, ",
					"picks": 1
				},
				{
					"features": [
						"MZ 264.1215224 // RT 23.30921876",
						"MZ 372.9232556 // RT 27.98128537",
						"MZ 457.1559634 // RT 131.3064642",
						"mz 125.0967611 //RT 266.6393549",
						"mz 206.0458584 //RT 207.6729159",
						"mz 307.0279731 //RT 309.7271327"
					],
					"profileID": "MZ 264.1215224 // RT 23.30921876, MZ 372.9232556 // RT 27.98128537, MZ 457.1559634 // RT 131.3064642, mz 125.0967611 //RT 266.6393549, mz 206.0458584 //RT 207.6729159, mz 307.0279731 //RT 309.7271327, ",
					"picks": 1
				},
				{
					"features": [
						"MZ 204.0865516 // RT 94.86195148",
						"MZ 264.1215224 // RT 23.30921876",
						"MZ 284.1869613 // RT 241.953849",
						"MZ 308.1545914 // RT 279.8006003",
						"MZ 313.1340303 // RT 113.9095759",
						"MZ 314.091539 // RT 122.3659439",
						"MZ 372.9232556 // RT 27.98128537",
						"MZ 584.2670695 // RT 131.4255402"
					],
					"profileID": "MZ 204.0865516 // RT 94.86195148, MZ 264.1215224 // RT 23.30921876, MZ 284.1869613 // RT 241.953849, MZ 308.1545914 // RT 279.8006003, MZ 313.1340303 // RT 113.9095759, MZ 314.091539 // RT 122.3659439, MZ 372.9232556 // RT 27.98128537, MZ 584.2670695 // RT 131.4255402, ",
					"picks": 1
				},
				{
					"features": [
						"MZ 204.0865516 // RT 94.86195148",
						"MZ 218.139088 // RT 104.572703",
						"MZ 264.1215224 // RT 23.30921876",
						"MZ 269.1269739 // RT 147.9306459",
						"MZ 365.0463959 // RT 63.61843229",
						"MZ 372.9232556 // RT 27.98128537",
						"MZ 418.1330503 // RT 98.97344731",
						"MZ 584.2670695 // RT 131.4255402",
						"MZ 94.06574518 // RT 83.70420464",
						"mz 126.9069343 //RT 8.637330502",
						"mz 187.0972355 //RT 66.65890112",
						"mz 206.0458584 //RT 207.6729159",
						"mz 239.99519 //RT 103.8639763",
						"mz 307.0279731 //RT 309.7271327",
						"mz 325.0948809 //RT 198.573545"
					],
					"profileID": "MZ 204.0865516 // RT 94.86195148, MZ 218.139088 // RT 104.572703, MZ 264.1215224 // RT 23.30921876, MZ 269.1269739 // RT 147.9306459, MZ 365.0463959 // RT 63.61843229, MZ 372.9232556 // RT 27.98128537, MZ 418.1330503 // RT 98.97344731, MZ 584.2670695 // RT 131.4255402, MZ 94.06574518 // RT 83.70420464, mz 126.9069343 //RT 8.637330502, mz 187.0972355 //RT 66.65890112, mz 206.0458584 //RT 207.6729159, mz 239.99519 //RT 103.8639763, mz 307.0279731 //RT 309.7271327, mz 325.0948809 //RT 198.573545, ",
					"picks": 1
				},
				{
					"features": [
						"MZ 227.0593737 // RT 265.090873",
						"MZ 264.1215224 // RT 23.30921876",
						"MZ 284.1869613 // RT 241.953849",
						"MZ 291.1642398 // RT 109.6047932",
						"MZ 365.0463959 // RT 63.61843229",
						"MZ 372.9232556 // RT 27.98128537",
						"MZ 486.2571336 // RT 125.0351305",
						"mz 125.0967611 //RT 266.6393549",
						"mz 208.0646181 //RT 94.75749426",
						"mz 239.99519 //RT 103.8639763",
						"mz 325.0948809 //RT 198.573545"
					],
					"profileID": "MZ 227.0593737 // RT 265.090873, MZ 264.1215224 // RT 23.30921876, MZ 284.1869613 // RT 241.953849, MZ 291.1642398 // RT 109.6047932, MZ 365.0463959 // RT 63.61843229, MZ 372.9232556 // RT 27.98128537, MZ 486.2571336 // RT 125.0351305, mz 125.0967611 //RT 266.6393549, mz 208.0646181 //RT 94.75749426, mz 239.99519 //RT 103.8639763, mz 325.0948809 //RT 198.573545, ",
					"picks": 1
				},
				{
					"features": [
						"MZ 212.033164 // RT 141.8011052",
						"MZ 243.1004849 // RT 3.745031639",
						"MZ 264.1215224 // RT 23.30921876",
						"MZ 372.9232556 // RT 27.98128537",
						"MZ 457.6584058 // RT 1.479131646",
						"MZ 520.9790465 // RT 34.15643017",
						"MZ 94.06574518 // RT 83.70420464",
						"mz 125.0967611 //RT 266.6393549",
						"mz 126.9069343 //RT 8.637330502",
						"mz 206.0458584 //RT 207.6729159",
						"mz 208.0646181 //RT 94.75749426",
						"mz 232.0370222 //RT 302.956958",
						"mz 307.0279731 //RT 309.7271327",
						"mz 325.0948809 //RT 198.573545",
						"mz 627.3761655 //RT 345.5595674"
					],
					"profileID": "MZ 212.033164 // RT 141.8011052, MZ 243.1004849 // RT 3.745031639, MZ 264.1215224 // RT 23.30921876, MZ 372.9232556 // RT 27.98128537, MZ 457.6584058 // RT 1.479131646, MZ 520.9790465 // RT 34.15643017, MZ 94.06574518 // RT 83.70420464, mz 125.0967611 //RT 266.6393549, mz 126.9069343 //RT 8.637330502, mz 206.0458584 //RT 207.6729159, mz 208.0646181 //RT 94.75749426, mz 232.0370222 //RT 302.956958, mz 307.0279731 //RT 309.7271327, mz 325.0948809 //RT 198.573545, mz 627.3761655 //RT 345.5595674, ",
					"picks": 1
				},
				{
					"features": [
						"MZ 264.1215224 // RT 23.30921876",
						"MZ 284.1869613 // RT 241.953849",
						"MZ 332.0963401 // RT 23.39433456",
						"MZ 358.113341 // RT 105.9360717",
						"MZ 365.0463959 // RT 63.61843229",
						"MZ 372.9232556 // RT 27.98128537",
						"MZ 453.1258761 // RT 23.8114696",
						"MZ 631.3465895 // RT 343.0206379",
						"MZ 94.06574518 // RT 83.70420464",
						"mz 126.9069343 //RT 8.637330502",
						"mz 142.0657154 //RT 247.8825273",
						"mz 206.0458584 //RT 207.6729159",
						"mz 232.0370222 //RT 302.956958"
					],
					"profileID": "MZ 264.1215224 // RT 23.30921876, MZ 284.1869613 // RT 241.953849, MZ 332.0963401 // RT 23.39433456, MZ 358.113341 // RT 105.9360717, MZ 365.0463959 // RT 63.61843229, MZ 372.9232556 // RT 27.98128537, MZ 453.1258761 // RT 23.8114696, MZ 631.3465895 // RT 343.0206379, MZ 94.06574518 // RT 83.70420464, mz 126.9069343 //RT 8.637330502, mz 142.0657154 //RT 247.8825273, mz 206.0458584 //RT 207.6729159, mz 232.0370222 //RT 302.956958, ",
					"picks": 1
				},
				{
					"features": [
						"MZ 243.1004849 // RT 3.745031639",
						"MZ 264.1215224 // RT 23.30921876",
						"MZ 372.9232556 // RT 27.98128537",
						"MZ 486.2571336 // RT 125.0351305",
						"mz 126.9069343 //RT 8.637330502",
						"mz 169.1228228 //RT 329.9124261",
						"mz 206.0458584 //RT 207.6729159",
						"mz 307.0279731 //RT 309.7271327"
					],
					"profileID": "MZ 243.1004849 // RT 3.745031639, MZ 264.1215224 // RT 23.30921876, MZ 372.9232556 // RT 27.98128537, MZ 486.2571336 // RT 125.0351305, mz 126.9069343 //RT 8.637330502, mz 169.1228228 //RT 329.9124261, mz 206.0458584 //RT 207.6729159, mz 307.0279731 //RT 309.7271327, ",
					"picks": 1
				},
				{
					"features": [
						"MZ 215.1699905 // RT 32.13363533",
						"MZ 243.1004849 // RT 3.745031639",
						"MZ 264.1215224 // RT 23.30921876",
						"MZ 311.996924 // RT 141.4667774",
						"MZ 314.091539 // RT 122.3659439",
						"mz 126.9069343 //RT 8.637330502",
						"mz 307.0279731 //RT 309.7271327",
						"mz 325.0948809 //RT 198.573545",
						"mz 332.9519203 //RT 24.49094722"
					],
					"profileID": "MZ 215.1699905 // RT 32.13363533, MZ 243.1004849 // RT 3.745031639, MZ 264.1215224 // RT 23.30921876, MZ 311.996924 // RT 141.4667774, MZ 314.091539 // RT 122.3659439, mz 126.9069343 //RT 8.637330502, mz 307.0279731 //RT 309.7271327, mz 325.0948809 //RT 198.573545, mz 332.9519203 //RT 24.49094722, ",
					"picks": 1
				},
				{
					"features": [
						"MZ 238.003293 // RT 33.23679884",
						"MZ 264.1215224 // RT 23.30921876",
						"MZ 269.1280232 // RT 25.77123022",
						"MZ 453.1258761 // RT 23.8114696",
						"MZ 631.3465895 // RT 343.0206379",
						"mz 243.0773345 //RT 247.723442"
					],
					"profileID": "MZ 238.003293 // RT 33.23679884, MZ 264.1215224 // RT 23.30921876, MZ 269.1280232 // RT 25.77123022, MZ 453.1258761 // RT 23.8114696, MZ 631.3465895 // RT 343.0206379, mz 243.0773345 //RT 247.723442, ",
					"picks": 1
				},
				{
					"features": [
						"MZ 193.098677 // RT 26.13727811",
						"MZ 211.0714984 // RT 89.67769158",
						"MZ 227.0593737 // RT 265.090873",
						"MZ 264.1215224 // RT 23.30921876",
						"MZ 372.9232556 // RT 27.98128537",
						"MZ 453.1258761 // RT 23.8114696",
						"MZ 457.6584058 // RT 1.479131646",
						"MZ 542.9586941 // RT 34.39494134",
						"mz 126.9069343 //RT 8.637330502",
						"mz 192.0227173 //RT 23.53824173",
						"mz 243.0773345 //RT 247.723442"
					],
					"profileID": "MZ 193.098677 // RT 26.13727811, MZ 211.0714984 // RT 89.67769158, MZ 227.0593737 // RT 265.090873, MZ 264.1215224 // RT 23.30921876, MZ 372.9232556 // RT 27.98128537, MZ 453.1258761 // RT 23.8114696, MZ 457.6584058 // RT 1.479131646, MZ 542.9586941 // RT 34.39494134, mz 126.9069343 //RT 8.637330502, mz 192.0227173 //RT 23.53824173, mz 243.0773345 //RT 247.723442, ",
					"picks": 1
				},
				{
					"features": [
						"MZ 218.139088 // RT 104.572703",
						"MZ 264.1215224 // RT 23.30921876",
						"MZ 269.1280232 // RT 25.77123022",
						"MZ 365.0463959 // RT 63.61843229",
						"MZ 486.2571336 // RT 125.0351305",
						"MZ 94.06574518 // RT 83.70420464",
						"mz 100.0031536 //RT 247.7813984",
						"mz 126.9069343 //RT 8.637330502",
						"mz 227.1284167 //RT 325.6029106",
						"mz 232.0370222 //RT 302.956958",
						"mz 307.0279731 //RT 309.7271327",
						"mz 311.9722409 //RT 7.177236383",
						"mz 319.1032329 //RT 139.9328252"
					],
					"profileID": "MZ 218.139088 // RT 104.572703, MZ 264.1215224 // RT 23.30921876, MZ 269.1280232 // RT 25.77123022, MZ 365.0463959 // RT 63.61843229, MZ 486.2571336 // RT 125.0351305, MZ 94.06574518 // RT 83.70420464, mz 100.0031536 //RT 247.7813984, mz 126.9069343 //RT 8.637330502, mz 227.1284167 //RT 325.6029106, mz 232.0370222 //RT 302.956958, mz 307.0279731 //RT 309.7271327, mz 311.9722409 //RT 7.177236383, mz 319.1032329 //RT 139.9328252, ",
					"picks": 1
				},
				{
					"features": [
						"MZ 204.0865516 // RT 94.86195148",
						"MZ 211.0714984 // RT 89.67769158",
						"MZ 264.1215224 // RT 23.30921876",
						"MZ 269.0603879 // RT 147.2764166",
						"MZ 308.1545914 // RT 279.8006003",
						"MZ 317.1796167 // RT 154.6383253",
						"MZ 332.0963401 // RT 23.39433456",
						"MZ 372.9232556 // RT 27.98128537",
						"MZ 438.9799872 // RT 34.38718636",
						"mz 122.0248884 //RT 22.88221777",
						"mz 126.9069343 //RT 8.637330502",
						"mz 308.0984878 //RT 18.92752141"
					],
					"profileID": "MZ 204.0865516 // RT 94.86195148, MZ 211.0714984 // RT 89.67769158, MZ 264.1215224 // RT 23.30921876, MZ 269.0603879 // RT 147.2764166, MZ 308.1545914 // RT 279.8006003, MZ 317.1796167 // RT 154.6383253, MZ 332.0963401 // RT 23.39433456, MZ 372.9232556 // RT 27.98128537, MZ 438.9799872 // RT 34.38718636, mz 122.0248884 //RT 22.88221777, mz 126.9069343 //RT 8.637330502, mz 308.0984878 //RT 18.92752141, ",
					"picks": 1
				},
				{
					"features": [
						"MZ 264.1215224 // RT 23.30921876",
						"mz 243.0773345 //RT 247.723442",
						"mz 310.9692754 //RT 6.663987882"
					],
					"profileID": "MZ 264.1215224 // RT 23.30921876, mz 243.0773345 //RT 247.723442, mz 310.9692754 //RT 6.663987882, ",
					"picks": 1
				},
				{
					"features": [
						"MZ 211.0714984 // RT 89.67769158",
						"MZ 227.0593737 // RT 265.090873",
						"MZ 264.1215224 // RT 23.30921876",
						"MZ 284.1869613 // RT 241.953849",
						"MZ 287.2051064 // RT 284.9011055",
						"MZ 444.991422 // RT 33.78759494",
						"MZ 457.1559634 // RT 131.3064642",
						"MZ 584.2670695 // RT 131.4255402",
						"mz 126.9069343 //RT 8.637330502",
						"mz 220.0974593 //RT 313.0585731",
						"mz 239.99519 //RT 103.8639763",
						"mz 243.0773345 //RT 247.723442",
						"mz 307.0279731 //RT 309.7271327",
						"mz 627.3761655 //RT 345.5595674"
					],
					"profileID": "MZ 211.0714984 // RT 89.67769158, MZ 227.0593737 // RT 265.090873, MZ 264.1215224 // RT 23.30921876, MZ 284.1869613 // RT 241.953849, MZ 287.2051064 // RT 284.9011055, MZ 444.991422 // RT 33.78759494, MZ 457.1559634 // RT 131.3064642, MZ 584.2670695 // RT 131.4255402, mz 126.9069343 //RT 8.637330502, mz 220.0974593 //RT 313.0585731, mz 239.99519 //RT 103.8639763, mz 243.0773345 //RT 247.723442, mz 307.0279731 //RT 309.7271327, mz 627.3761655 //RT 345.5595674, ",
					"picks": 1
				},
				{
					"features": [
						"MZ 227.0593737 // RT 265.090873",
						"MZ 243.1004849 // RT 3.745031639",
						"MZ 264.1215224 // RT 23.30921876",
						"MZ 269.0603879 // RT 147.2764166",
						"MZ 274.0931388 // RT 132.7231618",
						"MZ 284.1869613 // RT 241.953849",
						"MZ 372.9232556 // RT 27.98128537",
						"MZ 418.1330503 // RT 98.97344731",
						"mz 206.0458584 //RT 207.6729159",
						"mz 232.0370222 //RT 302.956958",
						"mz 239.99519 //RT 103.8639763",
						"mz 243.0773345 //RT 247.723442",
						"mz 325.0948809 //RT 198.573545",
						"mz 607.3493925 //RT 351.558049"
					],
					"profileID": "MZ 227.0593737 // RT 265.090873, MZ 243.1004849 // RT 3.745031639, MZ 264.1215224 // RT 23.30921876, MZ 269.0603879 // RT 147.2764166, MZ 274.0931388 // RT 132.7231618, MZ 284.1869613 // RT 241.953849, MZ 372.9232556 // RT 27.98128537, MZ 418.1330503 // RT 98.97344731, mz 206.0458584 //RT 207.6729159, mz 232.0370222 //RT 302.956958, mz 239.99519 //RT 103.8639763, mz 243.0773345 //RT 247.723442, mz 325.0948809 //RT 198.573545, mz 607.3493925 //RT 351.558049, ",
					"picks": 1
				},
				{
					"features": [
						"MZ 243.1004849 // RT 3.745031639",
						"MZ 264.1215224 // RT 23.30921876",
						"MZ 284.1869613 // RT 241.953849",
						"MZ 287.2051064 // RT 284.9011055",
						"MZ 314.091539 // RT 122.3659439",
						"MZ 418.1330503 // RT 98.97344731",
						"MZ 94.06574518 // RT 83.70420464",
						"mz 126.9069343 //RT 8.637330502",
						"mz 142.0657154 //RT 247.8825273",
						"mz 232.0370222 //RT 302.956958",
						"mz 239.99519 //RT 103.8639763",
						"mz 311.9722409 //RT 7.177236383",
						"mz 325.0948809 //RT 198.573545",
						"mz 613.3595637 //RT 337.9140933",
						"mz 99.00795993 //RT 293.162389"
					],
					"profileID": "MZ 243.1004849 // RT 3.745031639, MZ 264.1215224 // RT 23.30921876, MZ 284.1869613 // RT 241.953849, MZ 287.2051064 // RT 284.9011055, MZ 314.091539 // RT 122.3659439, MZ 418.1330503 // RT 98.97344731, MZ 94.06574518 // RT 83.70420464, mz 126.9069343 //RT 8.637330502, mz 142.0657154 //RT 247.8825273, mz 232.0370222 //RT 302.956958, mz 239.99519 //RT 103.8639763, mz 311.9722409 //RT 7.177236383, mz 325.0948809 //RT 198.573545, mz 613.3595637 //RT 337.9140933, mz 99.00795993 //RT 293.162389, ",
					"picks": 1
				},
				{
					"features": [
						"MZ 230.9897971 // RT 32.21604228",
						"MZ 264.1215224 // RT 23.30921876",
						"MZ 269.1280232 // RT 25.77123022",
						"MZ 284.1869613 // RT 241.953849",
						"MZ 290.1608901 // RT 9.777803967",
						"MZ 308.1545914 // RT 279.8006003",
						"MZ 584.2670695 // RT 131.4255402",
						"mz 126.9069343 //RT 8.637330502",
						"mz 141.0917095 //RT 286.8086252",
						"mz 208.0646181 //RT 94.75749426",
						"mz 307.0279731 //RT 309.7271327",
						"mz 308.0984878 //RT 18.92752141",
						"mz 325.0948809 //RT 198.573545",
						"mz 607.3493925 //RT 351.558049"
					],
					"profileID": "MZ 230.9897971 // RT 32.21604228, MZ 264.1215224 // RT 23.30921876, MZ 269.1280232 // RT 25.77123022, MZ 284.1869613 // RT 241.953849, MZ 290.1608901 // RT 9.777803967, MZ 308.1545914 // RT 279.8006003, MZ 584.2670695 // RT 131.4255402, mz 126.9069343 //RT 8.637330502, mz 141.0917095 //RT 286.8086252, mz 208.0646181 //RT 94.75749426, mz 307.0279731 //RT 309.7271327, mz 308.0984878 //RT 18.92752141, mz 325.0948809 //RT 198.573545, mz 607.3493925 //RT 351.558049, ",
					"picks": 1
				},
				{
					"features": [
						"MZ 204.0865516 // RT 94.86195148",
						"MZ 244.1552798 // RT 56.83217341",
						"MZ 264.1215224 // RT 23.30921876",
						"MZ 317.1796167 // RT 154.6383253",
						"MZ 332.0963401 // RT 23.39433456",
						"MZ 372.9232556 // RT 27.98128537",
						"MZ 375.1153219 // RT 2.261121688",
						"MZ 396.1502435 // RT 96.88806362",
						"MZ 417.3378443 // RT 335.7191899",
						"mz 122.0248884 //RT 22.88221777",
						"mz 126.9069343 //RT 8.637330502",
						"mz 141.0917095 //RT 286.8086252",
						"mz 206.0458584 //RT 207.6729159",
						"mz 320.1078038 //RT 140.2623736"
					],
					"profileID": "MZ 204.0865516 // RT 94.86195148, MZ 244.1552798 // RT 56.83217341, MZ 264.1215224 // RT 23.30921876, MZ 317.1796167 // RT 154.6383253, MZ 332.0963401 // RT 23.39433456, MZ 372.9232556 // RT 27.98128537, MZ 375.1153219 // RT 2.261121688, MZ 396.1502435 // RT 96.88806362, MZ 417.3378443 // RT 335.7191899, mz 122.0248884 //RT 22.88221777, mz 126.9069343 //RT 8.637330502, mz 141.0917095 //RT 286.8086252, mz 206.0458584 //RT 207.6729159, mz 320.1078038 //RT 140.2623736, ",
					"picks": 1
				},
				{
					"features": [
						"MZ 264.1215224 // RT 23.30921876",
						"MZ 365.0463959 // RT 63.61843229",
						"mz 100.0031536 //RT 247.7813984",
						"mz 126.9069343 //RT 8.637330502",
						"mz 141.0917095 //RT 286.8086252",
						"mz 232.0370222 //RT 302.956958",
						"mz 311.9722409 //RT 7.177236383",
						"mz 325.0948809 //RT 198.573545"
					],
					"profileID": "MZ 264.1215224 // RT 23.30921876, MZ 365.0463959 // RT 63.61843229, mz 100.0031536 //RT 247.7813984, mz 126.9069343 //RT 8.637330502, mz 141.0917095 //RT 286.8086252, mz 232.0370222 //RT 302.956958, mz 311.9722409 //RT 7.177236383, mz 325.0948809 //RT 198.573545, ",
					"picks": 1
				},
				{
					"features": [
						"MZ 264.1215224 // RT 23.30921876",
						"MZ 284.1869613 // RT 241.953849",
						"MZ 290.1608901 // RT 9.777803967",
						"MZ 313.1340303 // RT 113.9095759",
						"MZ 314.091539 // RT 122.3659439",
						"MZ 372.9232556 // RT 27.98128537",
						"mz 126.9069343 //RT 8.637330502",
						"mz 220.0974593 //RT 313.0585731",
						"mz 239.99519 //RT 103.8639763",
						"mz 307.0279731 //RT 309.7271327",
						"mz 325.0948809 //RT 198.573545"
					],
					"profileID": "MZ 264.1215224 // RT 23.30921876, MZ 284.1869613 // RT 241.953849, MZ 290.1608901 // RT 9.777803967, MZ 313.1340303 // RT 113.9095759, MZ 314.091539 // RT 122.3659439, MZ 372.9232556 // RT 27.98128537, mz 126.9069343 //RT 8.637330502, mz 220.0974593 //RT 313.0585731, mz 239.99519 //RT 103.8639763, mz 307.0279731 //RT 309.7271327, mz 325.0948809 //RT 198.573545, ",
					"picks": 1
				},
				{
					"features": [
						"MZ 243.1004849 // RT 3.745031639",
						"MZ 257.9819749 // RT 146.6360289",
						"MZ 264.1215224 // RT 23.30921876",
						"MZ 314.091539 // RT 122.3659439",
						"MZ 317.1796167 // RT 154.6383253",
						"MZ 372.9232556 // RT 27.98128537",
						"MZ 375.1153219 // RT 2.261121688",
						"mz 126.9069343 //RT 8.637330502",
						"mz 206.0458584 //RT 207.6729159",
						"mz 307.0279731 //RT 309.7271327",
						"mz 320.1078038 //RT 140.2623736"
					],
					"profileID": "MZ 243.1004849 // RT 3.745031639, MZ 257.9819749 // RT 146.6360289, MZ 264.1215224 // RT 23.30921876, MZ 314.091539 // RT 122.3659439, MZ 317.1796167 // RT 154.6383253, MZ 372.9232556 // RT 27.98128537, MZ 375.1153219 // RT 2.261121688, mz 126.9069343 //RT 8.637330502, mz 206.0458584 //RT 207.6729159, mz 307.0279731 //RT 309.7271327, mz 320.1078038 //RT 140.2623736, ",
					"picks": 1
				},
				{
					"features": [
						"MZ 251.1374383 // RT 66.39697838",
						"MZ 264.1215224 // RT 23.30921876",
						"MZ 284.1869613 // RT 241.953849",
						"MZ 291.1642398 // RT 109.6047932",
						"MZ 292.1031298 // RT 33.20948049",
						"MZ 457.6584058 // RT 1.479131646",
						"mz 187.0972355 //RT 66.65890112",
						"mz 232.0370222 //RT 302.956958",
						"mz 243.0773345 //RT 247.723442",
						"mz 311.9722409 //RT 7.177236383"
					],
					"profileID": "MZ 251.1374383 // RT 66.39697838, MZ 264.1215224 // RT 23.30921876, MZ 284.1869613 // RT 241.953849, MZ 291.1642398 // RT 109.6047932, MZ 292.1031298 // RT 33.20948049, MZ 457.6584058 // RT 1.479131646, mz 187.0972355 //RT 66.65890112, mz 232.0370222 //RT 302.956958, mz 243.0773345 //RT 247.723442, mz 311.9722409 //RT 7.177236383, ",
					"picks": 1
				},
				{
					"features": [
						"MZ 251.1374383 // RT 66.39697838",
						"MZ 264.1215224 // RT 23.30921876",
						"MZ 375.1153219 // RT 2.261121688",
						"mz 141.0917095 //RT 286.8086252",
						"mz 231.0152339 //RT 0.358837147"
					],
					"profileID": "MZ 251.1374383 // RT 66.39697838, MZ 264.1215224 // RT 23.30921876, MZ 375.1153219 // RT 2.261121688, mz 141.0917095 //RT 286.8086252, mz 231.0152339 //RT 0.358837147, ",
					"picks": 1
				},
				{
					"features": [
						"MZ 264.1215224 // RT 23.30921876",
						"MZ 314.091539 // RT 122.3659439",
						"MZ 584.2670695 // RT 131.4255402",
						"mz 126.9069343 //RT 8.637330502",
						"mz 141.0917095 //RT 286.8086252",
						"mz 142.0657154 //RT 247.8825273",
						"mz 232.0370222 //RT 302.956958",
						"mz 307.0279731 //RT 309.7271327",
						"mz 311.9722409 //RT 7.177236383",
						"mz 325.0948809 //RT 198.573545",
						"mz 99.00795993 //RT 293.162389"
					],
					"profileID": "MZ 264.1215224 // RT 23.30921876, MZ 314.091539 // RT 122.3659439, MZ 584.2670695 // RT 131.4255402, mz 126.9069343 //RT 8.637330502, mz 141.0917095 //RT 286.8086252, mz 142.0657154 //RT 247.8825273, mz 232.0370222 //RT 302.956958, mz 307.0279731 //RT 309.7271327, mz 311.9722409 //RT 7.177236383, mz 325.0948809 //RT 198.573545, mz 99.00795993 //RT 293.162389, ",
					"picks": 1
				},
				{
					"features": [
						"MZ 244.1552798 // RT 56.83217341",
						"MZ 264.1215224 // RT 23.30921876",
						"MZ 317.1796167 // RT 154.6383253",
						"MZ 372.9232556 // RT 27.98128537",
						"MZ 375.1153219 // RT 2.261121688",
						"mz 126.9069343 //RT 8.637330502",
						"mz 141.0917095 //RT 286.8086252",
						"mz 142.0657154 //RT 247.8825273",
						"mz 232.0370222 //RT 302.956958",
						"mz 307.0279731 //RT 309.7271327",
						"mz 325.0948809 //RT 198.573545"
					],
					"profileID": "MZ 244.1552798 // RT 56.83217341, MZ 264.1215224 // RT 23.30921876, MZ 317.1796167 // RT 154.6383253, MZ 372.9232556 // RT 27.98128537, MZ 375.1153219 // RT 2.261121688, mz 126.9069343 //RT 8.637330502, mz 141.0917095 //RT 286.8086252, mz 142.0657154 //RT 247.8825273, mz 232.0370222 //RT 302.956958, mz 307.0279731 //RT 309.7271327, mz 325.0948809 //RT 198.573545, ",
					"picks": 1
				},
				{
					"features": [
						"MZ 264.1215224 // RT 23.30921876",
						"MZ 269.1269739 // RT 147.9306459",
						"MZ 372.9232556 // RT 27.98128537",
						"MZ 375.1153219 // RT 2.261121688",
						"mz 126.9069343 //RT 8.637330502",
						"mz 141.0917095 //RT 286.8086252",
						"mz 142.0657154 //RT 247.8825273",
						"mz 307.0279731 //RT 309.7271327",
						"mz 325.0948809 //RT 198.573545",
						"mz 394.1346994 //RT 95.62962505"
					],
					"profileID": "MZ 264.1215224 // RT 23.30921876, MZ 269.1269739 // RT 147.9306459, MZ 372.9232556 // RT 27.98128537, MZ 375.1153219 // RT 2.261121688, mz 126.9069343 //RT 8.637330502, mz 141.0917095 //RT 286.8086252, mz 142.0657154 //RT 247.8825273, mz 307.0279731 //RT 309.7271327, mz 325.0948809 //RT 198.573545, mz 394.1346994 //RT 95.62962505, ",
					"picks": 1
				},
				{
					"features": [
						"MZ 212.033164 // RT 141.8011052",
						"MZ 243.1004849 // RT 3.745031639",
						"MZ 264.1215224 // RT 23.30921876",
						"MZ 269.1269739 // RT 147.9306459",
						"MZ 284.1869613 // RT 241.953849",
						"MZ 286.201986 // RT 284.740301",
						"MZ 313.1340303 // RT 113.9095759",
						"MZ 314.091539 // RT 122.3659439",
						"MZ 457.6584058 // RT 1.479131646",
						"MZ 94.06574518 // RT 83.70420464",
						"mz 126.9069343 //RT 8.637330502",
						"mz 311.9722409 //RT 7.177236383",
						"mz 325.0948809 //RT 198.573545"
					],
					"profileID": "MZ 212.033164 // RT 141.8011052, MZ 243.1004849 // RT 3.745031639, MZ 264.1215224 // RT 23.30921876, MZ 269.1269739 // RT 147.9306459, MZ 284.1869613 // RT 241.953849, MZ 286.201986 // RT 284.740301, MZ 313.1340303 // RT 113.9095759, MZ 314.091539 // RT 122.3659439, MZ 457.6584058 // RT 1.479131646, MZ 94.06574518 // RT 83.70420464, mz 126.9069343 //RT 8.637330502, mz 311.9722409 //RT 7.177236383, mz 325.0948809 //RT 198.573545, ",
					"picks": 1
				},
				{
					"features": [
						"MZ 264.1215224 // RT 23.30921876",
						"MZ 284.1869613 // RT 241.953849",
						"MZ 291.1642398 // RT 109.6047932",
						"MZ 365.0463959 // RT 63.61843229",
						"MZ 372.9232556 // RT 27.98128537",
						"MZ 457.6584058 // RT 1.479131646",
						"mz 206.0458584 //RT 207.6729159"
					],
					"profileID": "MZ 264.1215224 // RT 23.30921876, MZ 284.1869613 // RT 241.953849, MZ 291.1642398 // RT 109.6047932, MZ 365.0463959 // RT 63.61843229, MZ 372.9232556 // RT 27.98128537, MZ 457.6584058 // RT 1.479131646, mz 206.0458584 //RT 207.6729159, ",
					"picks": 1
				},
				{
					"features": [
						"MZ 264.1215224 // RT 23.30921876",
						"MZ 284.1869613 // RT 241.953849",
						"MZ 311.996924 // RT 141.4667774",
						"MZ 365.0463959 // RT 63.61843229",
						"MZ 375.1153219 // RT 2.261121688",
						"mz 126.9069343 //RT 8.637330502",
						"mz 325.0948809 //RT 198.573545"
					],
					"profileID": "MZ 264.1215224 // RT 23.30921876, MZ 284.1869613 // RT 241.953849, MZ 311.996924 // RT 141.4667774, MZ 365.0463959 // RT 63.61843229, MZ 375.1153219 // RT 2.261121688, mz 126.9069343 //RT 8.637330502, mz 325.0948809 //RT 198.573545, ",
					"picks": 1
				},
				{
					"features": [
						"MZ 264.1215224 // RT 23.30921876",
						"MZ 358.113341 // RT 105.9360717",
						"MZ 437.9729528 // RT 34.02426469",
						"MZ 453.1258761 // RT 23.8114696",
						"MZ 454.1827643 // RT 84.47234231",
						"mz 126.9069343 //RT 8.637330502",
						"mz 141.0917095 //RT 286.8086252",
						"mz 232.0370222 //RT 302.956958",
						"mz 243.0773345 //RT 247.723442",
						"mz 307.0279731 //RT 309.7271327",
						"mz 325.0948809 //RT 198.573545"
					],
					"profileID": "MZ 264.1215224 // RT 23.30921876, MZ 358.113341 // RT 105.9360717, MZ 437.9729528 // RT 34.02426469, MZ 453.1258761 // RT 23.8114696, MZ 454.1827643 // RT 84.47234231, mz 126.9069343 //RT 8.637330502, mz 141.0917095 //RT 286.8086252, mz 232.0370222 //RT 302.956958, mz 243.0773345 //RT 247.723442, mz 307.0279731 //RT 309.7271327, mz 325.0948809 //RT 198.573545, ",
					"picks": 1
				},
				{
					"features": [
						"MZ 211.0714984 // RT 89.67769158",
						"MZ 243.1004849 // RT 3.745031639",
						"MZ 264.1215224 // RT 23.30921876",
						"MZ 269.1280232 // RT 25.77123022",
						"MZ 272.07868 // RT 93.28799742",
						"MZ 372.9232556 // RT 27.98128537",
						"mz 206.0458584 //RT 207.6729159",
						"mz 232.0370222 //RT 302.956958",
						"mz 307.0279731 //RT 309.7271327"
					],
					"profileID": "MZ 211.0714984 // RT 89.67769158, MZ 243.1004849 // RT 3.745031639, MZ 264.1215224 // RT 23.30921876, MZ 269.1280232 // RT 25.77123022, MZ 272.07868 // RT 93.28799742, MZ 372.9232556 // RT 27.98128537, mz 206.0458584 //RT 207.6729159, mz 232.0370222 //RT 302.956958, mz 307.0279731 //RT 309.7271327, ",
					"picks": 1
				},
				{
					"features": [
						"MZ 204.0865516 // RT 94.86195148",
						"MZ 264.1215224 // RT 23.30921876",
						"MZ 308.1545914 // RT 279.8006003",
						"MZ 313.1340303 // RT 113.9095759",
						"MZ 372.9232556 // RT 27.98128537",
						"MZ 631.3465895 // RT 343.0206379",
						"mz 126.9069343 //RT 8.637330502",
						"mz 208.0646181 //RT 94.75749426",
						"mz 325.0948809 //RT 198.573545"
					],
					"profileID": "MZ 204.0865516 // RT 94.86195148, MZ 264.1215224 // RT 23.30921876, MZ 308.1545914 // RT 279.8006003, MZ 313.1340303 // RT 113.9095759, MZ 372.9232556 // RT 27.98128537, MZ 631.3465895 // RT 343.0206379, mz 126.9069343 //RT 8.637330502, mz 208.0646181 //RT 94.75749426, mz 325.0948809 //RT 198.573545, ",
					"picks": 1
				},
				{
					"features": [
						"MZ 264.1215224 // RT 23.30921876",
						"MZ 287.2051064 // RT 284.9011055",
						"MZ 365.0463959 // RT 63.61843229",
						"MZ 372.9232556 // RT 27.98128537",
						"MZ 584.2670695 // RT 131.4255402",
						"MZ 94.06574518 // RT 83.70420464",
						"mz 126.9069343 //RT 8.637330502",
						"mz 206.0458584 //RT 207.6729159",
						"mz 208.0646181 //RT 94.75749426",
						"mz 307.0279731 //RT 309.7271327",
						"mz 325.0948809 //RT 198.573545",
						"mz 394.1346994 //RT 95.62962505"
					],
					"profileID": "MZ 264.1215224 // RT 23.30921876, MZ 287.2051064 // RT 284.9011055, MZ 365.0463959 // RT 63.61843229, MZ 372.9232556 // RT 27.98128537, MZ 584.2670695 // RT 131.4255402, MZ 94.06574518 // RT 83.70420464, mz 126.9069343 //RT 8.637330502, mz 206.0458584 //RT 207.6729159, mz 208.0646181 //RT 94.75749426, mz 307.0279731 //RT 309.7271327, mz 325.0948809 //RT 198.573545, mz 394.1346994 //RT 95.62962505, ",
					"picks": 1
				},
				{
					"features": [
						"MZ 264.1215224 // RT 23.30921876",
						"mz 206.0458584 //RT 207.6729159",
						"mz 310.9692754 //RT 6.663987882"
					],
					"profileID": "MZ 264.1215224 // RT 23.30921876, mz 206.0458584 //RT 207.6729159, mz 310.9692754 //RT 6.663987882, ",
					"picks": 1
				},
				{
					"features": [
						"MZ 244.1552798 // RT 56.83217341",
						"MZ 264.1215224 // RT 23.30921876",
						"MZ 284.1869613 // RT 241.953849",
						"MZ 311.996924 // RT 141.4667774",
						"MZ 375.1153219 // RT 2.261121688",
						"MZ 444.991422 // RT 33.78759494",
						"MZ 453.1258761 // RT 23.8114696",
						"MZ 486.2571336 // RT 125.0351305",
						"MZ 584.2670695 // RT 131.4255402",
						"mz 122.0248884 //RT 22.88221777",
						"mz 126.9069343 //RT 8.637330502",
						"mz 169.1228228 //RT 329.9124261",
						"mz 208.0646181 //RT 94.75749426",
						"mz 232.0370222 //RT 302.956958",
						"mz 307.0279731 //RT 309.7271327",
						"mz 394.1346994 //RT 95.62962505"
					],
					"profileID": "MZ 244.1552798 // RT 56.83217341, MZ 264.1215224 // RT 23.30921876, MZ 284.1869613 // RT 241.953849, MZ 311.996924 // RT 141.4667774, MZ 375.1153219 // RT 2.261121688, MZ 444.991422 // RT 33.78759494, MZ 453.1258761 // RT 23.8114696, MZ 486.2571336 // RT 125.0351305, MZ 584.2670695 // RT 131.4255402, mz 122.0248884 //RT 22.88221777, mz 126.9069343 //RT 8.637330502, mz 169.1228228 //RT 329.9124261, mz 208.0646181 //RT 94.75749426, mz 232.0370222 //RT 302.956958, mz 307.0279731 //RT 309.7271327, mz 394.1346994 //RT 95.62962505, ",
					"picks": 1
				},
				{
					"features": [
						"MZ 212.033164 // RT 141.8011052",
						"MZ 264.1215224 // RT 23.30921876",
						"MZ 284.1869613 // RT 241.953849",
						"MZ 372.9232556 // RT 27.98128537",
						"MZ 396.1502435 // RT 96.88806362",
						"MZ 417.3378443 // RT 335.7191899",
						"MZ 631.3465895 // RT 343.0206379",
						"mz 126.9069343 //RT 8.637330502",
						"mz 192.0227173 //RT 23.53824173",
						"mz 245.0927751 //RT 245.0846723",
						"mz 307.0279731 //RT 309.7271327",
						"mz 627.3761655 //RT 345.5595674"
					],
					"profileID": "MZ 212.033164 // RT 141.8011052, MZ 264.1215224 // RT 23.30921876, MZ 284.1869613 // RT 241.953849, MZ 372.9232556 // RT 27.98128537, MZ 396.1502435 // RT 96.88806362, MZ 417.3378443 // RT 335.7191899, MZ 631.3465895 // RT 343.0206379, mz 126.9069343 //RT 8.637330502, mz 192.0227173 //RT 23.53824173, mz 245.0927751 //RT 245.0846723, mz 307.0279731 //RT 309.7271327, mz 627.3761655 //RT 345.5595674, ",
					"picks": 1
				},
				{
					"features": [
						"MZ 264.1215224 // RT 23.30921876",
						"MZ 308.1545914 // RT 279.8006003",
						"MZ 372.9232556 // RT 27.98128537",
						"MZ 378.1395269 // RT 97.45310048",
						"MZ 631.3465895 // RT 343.0206379",
						"mz 208.0646181 //RT 94.75749426",
						"mz 243.0773345 //RT 247.723442",
						"mz 325.0948809 //RT 198.573545"
					],
					"profileID": "MZ 264.1215224 // RT 23.30921876, MZ 308.1545914 // RT 279.8006003, MZ 372.9232556 // RT 27.98128537, MZ 378.1395269 // RT 97.45310048, MZ 631.3465895 // RT 343.0206379, mz 208.0646181 //RT 94.75749426, mz 243.0773345 //RT 247.723442, mz 325.0948809 //RT 198.573545, ",
					"picks": 1
				},
				{
					"features": [
						"MZ 212.0789183 // RT 90.75659289",
						"MZ 264.1215224 // RT 23.30921876",
						"MZ 269.1280232 // RT 25.77123022",
						"MZ 308.1545914 // RT 279.8006003",
						"MZ 372.9232556 // RT 27.98128537",
						"MZ 631.3465895 // RT 343.0206379",
						"MZ 94.06574518 // RT 83.70420464",
						"mz 126.9069343 //RT 8.637330502",
						"mz 192.0227173 //RT 23.53824173",
						"mz 245.0927751 //RT 245.0846723",
						"mz 307.0279731 //RT 309.7271327",
						"mz 308.0984878 //RT 18.92752141",
						"mz 325.0948809 //RT 198.573545"
					],
					"profileID": "MZ 212.0789183 // RT 90.75659289, MZ 264.1215224 // RT 23.30921876, MZ 269.1280232 // RT 25.77123022, MZ 308.1545914 // RT 279.8006003, MZ 372.9232556 // RT 27.98128537, MZ 631.3465895 // RT 343.0206379, MZ 94.06574518 // RT 83.70420464, mz 126.9069343 //RT 8.637330502, mz 192.0227173 //RT 23.53824173, mz 245.0927751 //RT 245.0846723, mz 307.0279731 //RT 309.7271327, mz 308.0984878 //RT 18.92752141, mz 325.0948809 //RT 198.573545, ",
					"picks": 1
				},
				{
					"features": [
						"MZ 238.003293 // RT 33.23679884",
						"MZ 264.1215224 // RT 23.30921876",
						"MZ 284.1869613 // RT 241.953849",
						"MZ 365.0463959 // RT 63.61843229",
						"MZ 453.1258761 // RT 23.8114696",
						"MZ 457.1559634 // RT 131.3064642",
						"mz 142.0657154 //RT 247.8825273",
						"mz 307.0279731 //RT 309.7271327",
						"mz 613.3595637 //RT 337.9140933",
						"mz 73.02849529 //RT 0.00599967"
					],
					"profileID": "MZ 238.003293 // RT 33.23679884, MZ 264.1215224 // RT 23.30921876, MZ 284.1869613 // RT 241.953849, MZ 365.0463959 // RT 63.61843229, MZ 453.1258761 // RT 23.8114696, MZ 457.1559634 // RT 131.3064642, mz 142.0657154 //RT 247.8825273, mz 307.0279731 //RT 309.7271327, mz 613.3595637 //RT 337.9140933, mz 73.02849529 //RT 0.00599967, ",
					"picks": 1
				},
				{
					"features": [
						"MZ 193.098677 // RT 26.13727811",
						"MZ 264.1215224 // RT 23.30921876",
						"MZ 314.091539 // RT 122.3659439",
						"MZ 415.9645978 // RT 34.51465053",
						"mz 126.9069343 //RT 8.637330502",
						"mz 141.0917095 //RT 286.8086252",
						"mz 307.0279731 //RT 309.7271327"
					],
					"profileID": "MZ 193.098677 // RT 26.13727811, MZ 264.1215224 // RT 23.30921876, MZ 314.091539 // RT 122.3659439, MZ 415.9645978 // RT 34.51465053, mz 126.9069343 //RT 8.637330502, mz 141.0917095 //RT 286.8086252, mz 307.0279731 //RT 309.7271327, ",
					"picks": 1
				},
				{
					"features": [
						"MZ 204.0865516 // RT 94.86195148",
						"MZ 247.0970455 // RT 23.66165344",
						"MZ 264.1215224 // RT 23.30921876",
						"MZ 284.1869613 // RT 241.953849",
						"MZ 365.0463959 // RT 63.61843229",
						"MZ 418.1330503 // RT 98.97344731",
						"MZ 457.6584058 // RT 1.479131646",
						"mz 126.9069343 //RT 8.637330502",
						"mz 232.0370222 //RT 302.956958",
						"mz 243.0773345 //RT 247.723442",
						"mz 307.0279731 //RT 309.7271327",
						"mz 311.9722409 //RT 7.177236383",
						"mz 319.1032329 //RT 139.9328252",
						"mz 627.3761655 //RT 345.5595674"
					],
					"profileID": "MZ 204.0865516 // RT 94.86195148, MZ 247.0970455 // RT 23.66165344, MZ 264.1215224 // RT 23.30921876, MZ 284.1869613 // RT 241.953849, MZ 365.0463959 // RT 63.61843229, MZ 418.1330503 // RT 98.97344731, MZ 457.6584058 // RT 1.479131646, mz 126.9069343 //RT 8.637330502, mz 232.0370222 //RT 302.956958, mz 243.0773345 //RT 247.723442, mz 307.0279731 //RT 309.7271327, mz 311.9722409 //RT 7.177236383, mz 319.1032329 //RT 139.9328252, mz 627.3761655 //RT 345.5595674, ",
					"picks": 1
				},
				{
					"features": [
						"MZ 264.1215224 // RT 23.30921876",
						"MZ 332.0963401 // RT 23.39433456",
						"MZ 365.0463959 // RT 63.61843229",
						"MZ 372.9232556 // RT 27.98128537",
						"mz 206.0458584 //RT 207.6729159"
					],
					"profileID": "MZ 264.1215224 // RT 23.30921876, MZ 332.0963401 // RT 23.39433456, MZ 365.0463959 // RT 63.61843229, MZ 372.9232556 // RT 27.98128537, mz 206.0458584 //RT 207.6729159, ",
					"picks": 1
				},
				{
					"features": [
						"MZ 193.098677 // RT 26.13727811",
						"MZ 238.003293 // RT 33.23679884",
						"MZ 243.1004849 // RT 3.745031639",
						"MZ 264.1215224 // RT 23.30921876",
						"MZ 308.1545914 // RT 279.8006003",
						"MZ 365.0463959 // RT 63.61843229",
						"MZ 375.1153219 // RT 2.261121688",
						"mz 126.9069343 //RT 8.637330502",
						"mz 141.0917095 //RT 286.8086252",
						"mz 232.0370222 //RT 302.956958",
						"mz 239.091892 //RT 336.8878266",
						"mz 325.0948809 //RT 198.573545",
						"mz 74.0236941 //RT 23.05386329"
					],
					"profileID": "MZ 193.098677 // RT 26.13727811, MZ 238.003293 // RT 33.23679884, MZ 243.1004849 // RT 3.745031639, MZ 264.1215224 // RT 23.30921876, MZ 308.1545914 // RT 279.8006003, MZ 365.0463959 // RT 63.61843229, MZ 375.1153219 // RT 2.261121688, mz 126.9069343 //RT 8.637330502, mz 141.0917095 //RT 286.8086252, mz 232.0370222 //RT 302.956958, mz 239.091892 //RT 336.8878266, mz 325.0948809 //RT 198.573545, mz 74.0236941 //RT 23.05386329, ",
					"picks": 1
				},
				{
					"features": [
						"MZ 264.1215224 // RT 23.30921876",
						"MZ 291.1642398 // RT 109.6047932",
						"MZ 631.3465895 // RT 343.0206379",
						"mz 126.9069343 //RT 8.637330502",
						"mz 206.0458584 //RT 207.6729159",
						"mz 208.0646181 //RT 94.75749426",
						"mz 243.0773345 //RT 247.723442",
						"mz 311.9722409 //RT 7.177236383",
						"mz 394.1346994 //RT 95.62962505"
					],
					"profileID": "MZ 264.1215224 // RT 23.30921876, MZ 291.1642398 // RT 109.6047932, MZ 631.3465895 // RT 343.0206379, mz 126.9069343 //RT 8.637330502, mz 206.0458584 //RT 207.6729159, mz 208.0646181 //RT 94.75749426, mz 243.0773345 //RT 247.723442, mz 311.9722409 //RT 7.177236383, mz 394.1346994 //RT 95.62962505, ",
					"picks": 1
				},
				{
					"features": [
						"MZ 264.1215224 // RT 23.30921876",
						"MZ 269.1280232 // RT 25.77123022",
						"MZ 284.1869613 // RT 241.953849",
						"MZ 332.0963401 // RT 23.39433456",
						"MZ 365.0463959 // RT 63.61843229",
						"MZ 372.9232556 // RT 27.98128537",
						"MZ 375.1153219 // RT 2.261121688",
						"MZ 418.1330503 // RT 98.97344731",
						"MZ 631.3465895 // RT 343.0206379",
						"mz 126.9069343 //RT 8.637330502",
						"mz 206.0458584 //RT 207.6729159",
						"mz 232.0370222 //RT 302.956958",
						"mz 307.0279731 //RT 309.7271327",
						"mz 325.0948809 //RT 198.573545"
					],
					"profileID": "MZ 264.1215224 // RT 23.30921876, MZ 269.1280232 // RT 25.77123022, MZ 284.1869613 // RT 241.953849, MZ 332.0963401 // RT 23.39433456, MZ 365.0463959 // RT 63.61843229, MZ 372.9232556 // RT 27.98128537, MZ 375.1153219 // RT 2.261121688, MZ 418.1330503 // RT 98.97344731, MZ 631.3465895 // RT 343.0206379, mz 126.9069343 //RT 8.637330502, mz 206.0458584 //RT 207.6729159, mz 232.0370222 //RT 302.956958, mz 307.0279731 //RT 309.7271327, mz 325.0948809 //RT 198.573545, ",
					"picks": 1
				},
				{
					"features": [
						"MZ 252.9745196 // RT 32.25163064",
						"MZ 264.1215224 // RT 23.30921876",
						"MZ 269.0603879 // RT 147.2764166",
						"MZ 313.1340303 // RT 113.9095759",
						"MZ 365.0463959 // RT 63.61843229",
						"MZ 418.1330503 // RT 98.97344731",
						"mz 126.9069343 //RT 8.637330502",
						"mz 206.0458584 //RT 207.6729159",
						"mz 307.0279731 //RT 309.7271327",
						"mz 325.0948809 //RT 198.573545"
					],
					"profileID": "MZ 252.9745196 // RT 32.25163064, MZ 264.1215224 // RT 23.30921876, MZ 269.0603879 // RT 147.2764166, MZ 313.1340303 // RT 113.9095759, MZ 365.0463959 // RT 63.61843229, MZ 418.1330503 // RT 98.97344731, mz 126.9069343 //RT 8.637330502, mz 206.0458584 //RT 207.6729159, mz 307.0279731 //RT 309.7271327, mz 325.0948809 //RT 198.573545, ",
					"picks": 1
				},
				{
					"features": [
						"MZ 204.0865516 // RT 94.86195148",
						"MZ 264.1215224 // RT 23.30921876",
						"MZ 284.1869613 // RT 241.953849",
						"MZ 291.1642398 // RT 109.6047932",
						"MZ 631.3465895 // RT 343.0206379",
						"mz 126.9069343 //RT 8.637330502",
						"mz 142.0657154 //RT 247.8825273",
						"mz 232.0370222 //RT 302.956958",
						"mz 307.0279731 //RT 309.7271327",
						"mz 311.9722409 //RT 7.177236383",
						"mz 319.1032329 //RT 139.9328252"
					],
					"profileID": "MZ 204.0865516 // RT 94.86195148, MZ 264.1215224 // RT 23.30921876, MZ 284.1869613 // RT 241.953849, MZ 291.1642398 // RT 109.6047932, MZ 631.3465895 // RT 343.0206379, mz 126.9069343 //RT 8.637330502, mz 142.0657154 //RT 247.8825273, mz 232.0370222 //RT 302.956958, mz 307.0279731 //RT 309.7271327, mz 311.9722409 //RT 7.177236383, mz 319.1032329 //RT 139.9328252, ",
					"picks": 1
				},
				{
					"features": [
						"MZ 251.1374383 // RT 66.39697838",
						"MZ 264.1215224 // RT 23.30921876",
						"MZ 424.0127573 // RT 34.37186156",
						"MZ 584.2670695 // RT 131.4255402",
						"mz 126.9069343 //RT 8.637330502",
						"mz 232.0370222 //RT 302.956958"
					],
					"profileID": "MZ 251.1374383 // RT 66.39697838, MZ 264.1215224 // RT 23.30921876, MZ 424.0127573 // RT 34.37186156, MZ 584.2670695 // RT 131.4255402, mz 126.9069343 //RT 8.637330502, mz 232.0370222 //RT 302.956958, ",
					"picks": 1
				},
				{
					"features": [
						"MZ 193.098677 // RT 26.13727811",
						"MZ 251.1374383 // RT 66.39697838",
						"MZ 264.1215224 // RT 23.30921876",
						"MZ 314.091539 // RT 122.3659439",
						"MZ 365.0463959 // RT 63.61843229",
						"MZ 375.1153219 // RT 2.261121688",
						"MZ 418.1330503 // RT 98.97344731",
						"MZ 451.0076189 // RT 33.65433463",
						"MZ 457.1559634 // RT 131.3064642",
						"mz 126.9069343 //RT 8.637330502",
						"mz 220.0974593 //RT 313.0585731",
						"mz 232.0370222 //RT 302.956958",
						"mz 307.0279731 //RT 309.7271327",
						"mz 325.0948809 //RT 198.573545"
					],
					"profileID": "MZ 193.098677 // RT 26.13727811, MZ 251.1374383 // RT 66.39697838, MZ 264.1215224 // RT 23.30921876, MZ 314.091539 // RT 122.3659439, MZ 365.0463959 // RT 63.61843229, MZ 375.1153219 // RT 2.261121688, MZ 418.1330503 // RT 98.97344731, MZ 451.0076189 // RT 33.65433463, MZ 457.1559634 // RT 131.3064642, mz 126.9069343 //RT 8.637330502, mz 220.0974593 //RT 313.0585731, mz 232.0370222 //RT 302.956958, mz 307.0279731 //RT 309.7271327, mz 325.0948809 //RT 198.573545, ",
					"picks": 1
				},
				{
					"features": [
						"MZ 193.098677 // RT 26.13727811",
						"MZ 264.1215224 // RT 23.30921876",
						"MZ 269.0603879 // RT 147.2764166",
						"MZ 314.091539 // RT 122.3659439",
						"MZ 372.9232556 // RT 27.98128537",
						"MZ 457.1559634 // RT 131.3064642",
						"mz 126.9069343 //RT 8.637330502",
						"mz 206.0458584 //RT 207.6729159",
						"mz 220.0974593 //RT 313.0585731",
						"mz 232.0370222 //RT 302.956958",
						"mz 307.0279731 //RT 309.7271327",
						"mz 325.0948809 //RT 198.573545"
					],
					"profileID": "MZ 193.098677 // RT 26.13727811, MZ 264.1215224 // RT 23.30921876, MZ 269.0603879 // RT 147.2764166, MZ 314.091539 // RT 122.3659439, MZ 372.9232556 // RT 27.98128537, MZ 457.1559634 // RT 131.3064642, mz 126.9069343 //RT 8.637330502, mz 206.0458584 //RT 207.6729159, mz 220.0974593 //RT 313.0585731, mz 232.0370222 //RT 302.956958, mz 307.0279731 //RT 309.7271327, mz 325.0948809 //RT 198.573545, ",
					"picks": 1
				},
				{
					"features": [
						"MZ 227.0593737 // RT 265.090873",
						"MZ 264.1215224 // RT 23.30921876",
						"MZ 332.0963401 // RT 23.39433456",
						"MZ 365.0463959 // RT 63.61843229",
						"MZ 372.9232556 // RT 27.98128537",
						"MZ 418.1330503 // RT 98.97344731",
						"MZ 457.1559634 // RT 131.3064642",
						"mz 126.9069343 //RT 8.637330502",
						"mz 206.0458584 //RT 207.6729159",
						"mz 208.0646181 //RT 94.75749426",
						"mz 239.99519 //RT 103.8639763"
					],
					"profileID": "MZ 227.0593737 // RT 265.090873, MZ 264.1215224 // RT 23.30921876, MZ 332.0963401 // RT 23.39433456, MZ 365.0463959 // RT 63.61843229, MZ 372.9232556 // RT 27.98128537, MZ 418.1330503 // RT 98.97344731, MZ 457.1559634 // RT 131.3064642, mz 126.9069343 //RT 8.637330502, mz 206.0458584 //RT 207.6729159, mz 208.0646181 //RT 94.75749426, mz 239.99519 //RT 103.8639763, ",
					"picks": 1
				},
				{
					"features": [
						"MZ 264.1215224 // RT 23.30921876",
						"MZ 375.1153219 // RT 2.261121688",
						"MZ 415.9645978 // RT 34.51465053",
						"mz 100.0031536 //RT 247.7813984",
						"mz 126.9069343 //RT 8.637330502",
						"mz 169.1228228 //RT 329.9124261",
						"mz 232.0370222 //RT 302.956958",
						"mz 307.0279731 //RT 309.7271327",
						"mz 394.1346994 //RT 95.62962505",
						"mz 607.3493925 //RT 351.558049"
					],
					"profileID": "MZ 264.1215224 // RT 23.30921876, MZ 375.1153219 // RT 2.261121688, MZ 415.9645978 // RT 34.51465053, mz 100.0031536 //RT 247.7813984, mz 126.9069343 //RT 8.637330502, mz 169.1228228 //RT 329.9124261, mz 232.0370222 //RT 302.956958, mz 307.0279731 //RT 309.7271327, mz 394.1346994 //RT 95.62962505, mz 607.3493925 //RT 351.558049, ",
					"picks": 1
				},
				{
					"features": [
						"MZ 243.1004849 // RT 3.745031639",
						"MZ 264.1215224 // RT 23.30921876",
						"MZ 269.1269739 // RT 147.9306459",
						"MZ 365.0463959 // RT 63.61843229",
						"MZ 372.9232556 // RT 27.98128537",
						"MZ 438.9799872 // RT 34.38718636",
						"MZ 584.2670695 // RT 131.4255402",
						"mz 126.9069343 //RT 8.637330502",
						"mz 206.0458584 //RT 207.6729159",
						"mz 208.0646181 //RT 94.75749426",
						"mz 307.0279731 //RT 309.7271327",
						"mz 325.0948809 //RT 198.573545",
						"mz 394.1346994 //RT 95.62962505"
					],
					"profileID": "MZ 243.1004849 // RT 3.745031639, MZ 264.1215224 // RT 23.30921876, MZ 269.1269739 // RT 147.9306459, MZ 365.0463959 // RT 63.61843229, MZ 372.9232556 // RT 27.98128537, MZ 438.9799872 // RT 34.38718636, MZ 584.2670695 // RT 131.4255402, mz 126.9069343 //RT 8.637330502, mz 206.0458584 //RT 207.6729159, mz 208.0646181 //RT 94.75749426, mz 307.0279731 //RT 309.7271327, mz 325.0948809 //RT 198.573545, mz 394.1346994 //RT 95.62962505, ",
					"picks": 1
				},
				{
					"features": [
						"MZ 264.1215224 // RT 23.30921876",
						"MZ 313.1340303 // RT 113.9095759",
						"MZ 314.091539 // RT 122.3659439",
						"MZ 372.9232556 // RT 27.98128537",
						"mz 126.9069343 //RT 8.637330502",
						"mz 208.0646181 //RT 94.75749426",
						"mz 307.0279731 //RT 309.7271327"
					],
					"profileID": "MZ 264.1215224 // RT 23.30921876, MZ 313.1340303 // RT 113.9095759, MZ 314.091539 // RT 122.3659439, MZ 372.9232556 // RT 27.98128537, mz 126.9069343 //RT 8.637330502, mz 208.0646181 //RT 94.75749426, mz 307.0279731 //RT 309.7271327, ",
					"picks": 1
				},
				{
					"features": [
						"MZ 264.1215224 // RT 23.30921876",
						"MZ 372.9232556 // RT 27.98128537",
						"MZ 375.1153219 // RT 2.261121688",
						"MZ 418.1330503 // RT 98.97344731",
						"mz 126.9069343 //RT 8.637330502",
						"mz 141.0917095 //RT 286.8086252",
						"mz 232.0370222 //RT 302.956958",
						"mz 307.0279731 //RT 309.7271327"
					],
					"profileID": "MZ 264.1215224 // RT 23.30921876, MZ 372.9232556 // RT 27.98128537, MZ 375.1153219 // RT 2.261121688, MZ 418.1330503 // RT 98.97344731, mz 126.9069343 //RT 8.637330502, mz 141.0917095 //RT 286.8086252, mz 232.0370222 //RT 302.956958, mz 307.0279731 //RT 309.7271327, ",
					"picks": 1
				},
				{
					"features": [
						"MZ 204.0865516 // RT 94.86195148",
						"MZ 251.1374383 // RT 66.39697838",
						"MZ 264.1215224 // RT 23.30921876",
						"MZ 274.0931388 // RT 132.7231618",
						"MZ 287.2051064 // RT 284.9011055",
						"MZ 365.0463959 // RT 63.61843229",
						"MZ 94.06574518 // RT 83.70420464",
						"mz 100.0031536 //RT 247.7813984",
						"mz 126.9069343 //RT 8.637330502",
						"mz 232.0370222 //RT 302.956958",
						"mz 239.091892 //RT 336.8878266",
						"mz 311.9722409 //RT 7.177236383",
						"mz 325.0948809 //RT 198.573545"
					],
					"profileID": "MZ 204.0865516 // RT 94.86195148, MZ 251.1374383 // RT 66.39697838, MZ 264.1215224 // RT 23.30921876, MZ 274.0931388 // RT 132.7231618, MZ 287.2051064 // RT 284.9011055, MZ 365.0463959 // RT 63.61843229, MZ 94.06574518 // RT 83.70420464, mz 100.0031536 //RT 247.7813984, mz 126.9069343 //RT 8.637330502, mz 232.0370222 //RT 302.956958, mz 239.091892 //RT 336.8878266, mz 311.9722409 //RT 7.177236383, mz 325.0948809 //RT 198.573545, ",
					"picks": 1
				},
				{
					"features": [
						"MZ 264.1215224 // RT 23.30921876",
						"MZ 415.9645978 // RT 34.51465053",
						"mz 142.0657154 //RT 247.8825273",
						"mz 307.0279731 //RT 309.7271327",
						"mz 325.0948809 //RT 198.573545"
					],
					"profileID": "MZ 264.1215224 // RT 23.30921876, MZ 415.9645978 // RT 34.51465053, mz 142.0657154 //RT 247.8825273, mz 307.0279731 //RT 309.7271327, mz 325.0948809 //RT 198.573545, ",
					"picks": 1
				},
				{
					"features": [
						"MZ 212.033164 // RT 141.8011052",
						"MZ 264.1215224 // RT 23.30921876",
						"MZ 294.0462096 // RT 106.5226972",
						"MZ 365.0463959 // RT 63.61843229",
						"MZ 584.2670695 // RT 131.4255402",
						"mz 126.9069343 //RT 8.637330502",
						"mz 169.1228228 //RT 329.9124261",
						"mz 206.0458584 //RT 207.6729159",
						"mz 232.0370222 //RT 302.956958",
						"mz 243.0773345 //RT 247.723442",
						"mz 607.3493925 //RT 351.558049"
					],
					"profileID": "MZ 212.033164 // RT 141.8011052, MZ 264.1215224 // RT 23.30921876, MZ 294.0462096 // RT 106.5226972, MZ 365.0463959 // RT 63.61843229, MZ 584.2670695 // RT 131.4255402, mz 126.9069343 //RT 8.637330502, mz 169.1228228 //RT 329.9124261, mz 206.0458584 //RT 207.6729159, mz 232.0370222 //RT 302.956958, mz 243.0773345 //RT 247.723442, mz 607.3493925 //RT 351.558049, ",
					"picks": 1
				},
				{
					"features": [
						"MZ 264.1215224 // RT 23.30921876",
						"MZ 365.0463959 // RT 63.61843229",
						"MZ 457.6584058 // RT 1.479131646",
						"MZ 615.0353192 // RT 34.28684079",
						"mz 126.9069343 //RT 8.637330502",
						"mz 206.0458584 //RT 207.6729159",
						"mz 243.0773345 //RT 247.723442",
						"mz 307.0279731 //RT 309.7271327",
						"mz 325.0948809 //RT 198.573545"
					],
					"profileID": "MZ 264.1215224 // RT 23.30921876, MZ 365.0463959 // RT 63.61843229, MZ 457.6584058 // RT 1.479131646, MZ 615.0353192 // RT 34.28684079, mz 126.9069343 //RT 8.637330502, mz 206.0458584 //RT 207.6729159, mz 243.0773345 //RT 247.723442, mz 307.0279731 //RT 309.7271327, mz 325.0948809 //RT 198.573545, ",
					"picks": 1
				},
				{
					"features": [
						"MZ 264.1215224 // RT 23.30921876",
						"MZ 269.1280232 // RT 25.77123022",
						"MZ 314.091539 // RT 122.3659439",
						"MZ 332.0963401 // RT 23.39433456",
						"MZ 372.9232556 // RT 27.98128537",
						"MZ 631.3465895 // RT 343.0206379",
						"mz 126.9069343 //RT 8.637330502",
						"mz 206.0458584 //RT 207.6729159"
					],
					"profileID": "MZ 264.1215224 // RT 23.30921876, MZ 269.1280232 // RT 25.77123022, MZ 314.091539 // RT 122.3659439, MZ 332.0963401 // RT 23.39433456, MZ 372.9232556 // RT 27.98128537, MZ 631.3465895 // RT 343.0206379, mz 126.9069343 //RT 8.637330502, mz 206.0458584 //RT 207.6729159, ",
					"picks": 1
				},
				{
					"features": [
						"MZ 204.0865516 // RT 94.86195148",
						"MZ 251.1374383 // RT 66.39697838",
						"MZ 264.1215224 // RT 23.30921876",
						"MZ 284.1869613 // RT 241.953849",
						"MZ 367.3523618 // RT 89.05593575",
						"MZ 372.9232556 // RT 27.98128537",
						"mz 126.9069343 //RT 8.637330502",
						"mz 239.99519 //RT 103.8639763",
						"mz 307.0279731 //RT 309.7271327",
						"mz 325.0948809 //RT 198.573545"
					],
					"profileID": "MZ 204.0865516 // RT 94.86195148, MZ 251.1374383 // RT 66.39697838, MZ 264.1215224 // RT 23.30921876, MZ 284.1869613 // RT 241.953849, MZ 367.3523618 // RT 89.05593575, MZ 372.9232556 // RT 27.98128537, mz 126.9069343 //RT 8.637330502, mz 239.99519 //RT 103.8639763, mz 307.0279731 //RT 309.7271327, mz 325.0948809 //RT 198.573545, ",
					"picks": 1
				},
				{
					"features": [
						"MZ 264.1215224 // RT 23.30921876",
						"MZ 284.1869613 // RT 241.953849",
						"mz 142.0657154 //RT 247.8825273",
						"mz 239.091892 //RT 336.8878266",
						"mz 311.9722409 //RT 7.177236383",
						"mz 607.3493925 //RT 351.558049"
					],
					"profileID": "MZ 264.1215224 // RT 23.30921876, MZ 284.1869613 // RT 241.953849, mz 142.0657154 //RT 247.8825273, mz 239.091892 //RT 336.8878266, mz 311.9722409 //RT 7.177236383, mz 607.3493925 //RT 351.558049, ",
					"picks": 1
				},
				{
					"features": [
						"MZ 193.098677 // RT 26.13727811",
						"MZ 211.0714984 // RT 89.67769158",
						"MZ 251.1374383 // RT 66.39697838",
						"MZ 264.1215224 // RT 23.30921876",
						"MZ 314.091539 // RT 122.3659439",
						"MZ 423.0084949 // RT 33.91615407",
						"MZ 520.9790465 // RT 34.15643017",
						"MZ 631.3465895 // RT 343.0206379",
						"mz 126.9069343 //RT 8.637330502",
						"mz 208.0646181 //RT 94.75749426",
						"mz 232.0370222 //RT 302.956958",
						"mz 245.0927751 //RT 245.0846723",
						"mz 307.0279731 //RT 309.7271327",
						"mz 325.0948809 //RT 198.573545"
					],
					"profileID": "MZ 193.098677 // RT 26.13727811, MZ 211.0714984 // RT 89.67769158, MZ 251.1374383 // RT 66.39697838, MZ 264.1215224 // RT 23.30921876, MZ 314.091539 // RT 122.3659439, MZ 423.0084949 // RT 33.91615407, MZ 520.9790465 // RT 34.15643017, MZ 631.3465895 // RT 343.0206379, mz 126.9069343 //RT 8.637330502, mz 208.0646181 //RT 94.75749426, mz 232.0370222 //RT 302.956958, mz 245.0927751 //RT 245.0846723, mz 307.0279731 //RT 309.7271327, mz 325.0948809 //RT 198.573545, ",
					"picks": 1
				},
				{
					"features": [
						"MZ 244.1552798 // RT 56.83217341",
						"MZ 251.1374383 // RT 66.39697838",
						"MZ 264.1215224 // RT 23.30921876",
						"MZ 291.1642398 // RT 109.6047932",
						"MZ 372.9232556 // RT 27.98128537",
						"mz 125.0967611 //RT 266.6393549",
						"mz 126.9069343 //RT 8.637330502",
						"mz 222.1132032 //RT 326.6518114",
						"mz 308.0984878 //RT 18.92752141"
					],
					"profileID": "MZ 244.1552798 // RT 56.83217341, MZ 251.1374383 // RT 66.39697838, MZ 264.1215224 // RT 23.30921876, MZ 291.1642398 // RT 109.6047932, MZ 372.9232556 // RT 27.98128537, mz 125.0967611 //RT 266.6393549, mz 126.9069343 //RT 8.637330502, mz 222.1132032 //RT 326.6518114, mz 308.0984878 //RT 18.92752141, ",
					"picks": 1
				},
				{
					"features": [
						"MZ 193.098677 // RT 26.13727811",
						"MZ 238.003293 // RT 33.23679884",
						"MZ 264.1215224 // RT 23.30921876",
						"MZ 269.1269739 // RT 147.9306459",
						"MZ 314.091539 // RT 122.3659439",
						"mz 126.9069343 //RT 8.637330502",
						"mz 220.0974593 //RT 313.0585731",
						"mz 232.0370222 //RT 302.956958",
						"mz 307.0279731 //RT 309.7271327"
					],
					"profileID": "MZ 193.098677 // RT 26.13727811, MZ 238.003293 // RT 33.23679884, MZ 264.1215224 // RT 23.30921876, MZ 269.1269739 // RT 147.9306459, MZ 314.091539 // RT 122.3659439, mz 126.9069343 //RT 8.637330502, mz 220.0974593 //RT 313.0585731, mz 232.0370222 //RT 302.956958, mz 307.0279731 //RT 309.7271327, ",
					"picks": 1
				},
				{
					"features": [
						"MZ 264.1215224 // RT 23.30921876",
						"MZ 314.091539 // RT 122.3659439",
						"MZ 365.0463959 // RT 63.61843229",
						"MZ 367.3523618 // RT 89.05593575",
						"MZ 372.9232556 // RT 27.98128537",
						"mz 126.9069343 //RT 8.637330502",
						"mz 206.0458584 //RT 207.6729159",
						"mz 239.99519 //RT 103.8639763",
						"mz 325.0948809 //RT 198.573545"
					],
					"profileID": "MZ 264.1215224 // RT 23.30921876, MZ 314.091539 // RT 122.3659439, MZ 365.0463959 // RT 63.61843229, MZ 367.3523618 // RT 89.05593575, MZ 372.9232556 // RT 27.98128537, mz 126.9069343 //RT 8.637330502, mz 206.0458584 //RT 207.6729159, mz 239.99519 //RT 103.8639763, mz 325.0948809 //RT 198.573545, ",
					"picks": 1
				},
				{
					"features": [
						"MZ 244.1552798 // RT 56.83217341",
						"MZ 264.1215224 // RT 23.30921876",
						"MZ 314.091539 // RT 122.3659439",
						"MZ 375.1153219 // RT 2.261121688",
						"MZ 378.1395269 // RT 97.45310048",
						"MZ 444.991422 // RT 33.78759494",
						"mz 126.9069343 //RT 8.637330502",
						"mz 206.0458584 //RT 207.6729159",
						"mz 307.0279731 //RT 309.7271327"
					],
					"profileID": "MZ 244.1552798 // RT 56.83217341, MZ 264.1215224 // RT 23.30921876, MZ 314.091539 // RT 122.3659439, MZ 375.1153219 // RT 2.261121688, MZ 378.1395269 // RT 97.45310048, MZ 444.991422 // RT 33.78759494, mz 126.9069343 //RT 8.637330502, mz 206.0458584 //RT 207.6729159, mz 307.0279731 //RT 309.7271327, ",
					"picks": 1
				},
				{
					"features": [
						"MZ 204.0865516 // RT 94.86195148",
						"MZ 251.1374383 // RT 66.39697838",
						"MZ 264.1215224 // RT 23.30921876",
						"MZ 269.1269739 // RT 147.9306459",
						"MZ 284.1869613 // RT 241.953849",
						"MZ 365.0463959 // RT 63.61843229",
						"MZ 375.1153219 // RT 2.261121688",
						"MZ 418.1330503 // RT 98.97344731",
						"MZ 422.2140079 // RT 131.2977363",
						"mz 126.9069343 //RT 8.637330502",
						"mz 232.0370222 //RT 302.956958",
						"mz 245.0927751 //RT 245.0846723"
					],
					"profileID": "MZ 204.0865516 // RT 94.86195148, MZ 251.1374383 // RT 66.39697838, MZ 264.1215224 // RT 23.30921876, MZ 269.1269739 // RT 147.9306459, MZ 284.1869613 // RT 241.953849, MZ 365.0463959 // RT 63.61843229, MZ 375.1153219 // RT 2.261121688, MZ 418.1330503 // RT 98.97344731, MZ 422.2140079 // RT 131.2977363, mz 126.9069343 //RT 8.637330502, mz 232.0370222 //RT 302.956958, mz 245.0927751 //RT 245.0846723, ",
					"picks": 1
				},
				{
					"features": [
						"MZ 204.0865516 // RT 94.86195148",
						"MZ 264.1215224 // RT 23.30921876",
						"MZ 372.9232556 // RT 27.98128537",
						"MZ 584.2670695 // RT 131.4255402",
						"mz 222.1132032 //RT 326.6518114",
						"mz 239.99519 //RT 103.8639763"
					],
					"profileID": "MZ 204.0865516 // RT 94.86195148, MZ 264.1215224 // RT 23.30921876, MZ 372.9232556 // RT 27.98128537, MZ 584.2670695 // RT 131.4255402, mz 222.1132032 //RT 326.6518114, mz 239.99519 //RT 103.8639763, ",
					"picks": 1
				},
				{
					"features": [
						"MZ 264.1215224 // RT 23.30921876",
						"MZ 274.0931388 // RT 132.7231618",
						"MZ 284.1869613 // RT 241.953849",
						"MZ 286.201986 // RT 284.740301",
						"MZ 290.1608901 // RT 9.777803967",
						"MZ 313.1340303 // RT 113.9095759",
						"MZ 372.9232556 // RT 27.98128537",
						"mz 126.9069343 //RT 8.637330502",
						"mz 239.99519 //RT 103.8639763",
						"mz 325.0948809 //RT 198.573545"
					],
					"profileID": "MZ 264.1215224 // RT 23.30921876, MZ 274.0931388 // RT 132.7231618, MZ 284.1869613 // RT 241.953849, MZ 286.201986 // RT 284.740301, MZ 290.1608901 // RT 9.777803967, MZ 313.1340303 // RT 113.9095759, MZ 372.9232556 // RT 27.98128537, mz 126.9069343 //RT 8.637330502, mz 239.99519 //RT 103.8639763, mz 325.0948809 //RT 198.573545, ",
					"picks": 1
				},
				{
					"features": [
						"MZ 264.1215224 // RT 23.30921876",
						"MZ 365.0463959 // RT 63.61843229",
						"MZ 372.9232556 // RT 27.98128537",
						"MZ 418.1330503 // RT 98.97344731",
						"mz 126.9069343 //RT 8.637330502",
						"mz 222.1132032 //RT 326.6518114",
						"mz 239.99519 //RT 103.8639763",
						"mz 307.0279731 //RT 309.7271327",
						"mz 308.0984878 //RT 18.92752141",
						"mz 325.0948809 //RT 198.573545"
					],
					"profileID": "MZ 264.1215224 // RT 23.30921876, MZ 365.0463959 // RT 63.61843229, MZ 372.9232556 // RT 27.98128537, MZ 418.1330503 // RT 98.97344731, mz 126.9069343 //RT 8.637330502, mz 222.1132032 //RT 326.6518114, mz 239.99519 //RT 103.8639763, mz 307.0279731 //RT 309.7271327, mz 308.0984878 //RT 18.92752141, mz 325.0948809 //RT 198.573545, ",
					"picks": 1
				},
				{
					"features": [
						"MZ 264.1215224 // RT 23.30921876",
						"MZ 274.0931388 // RT 132.7231618",
						"MZ 286.201986 // RT 284.740301",
						"MZ 365.0463959 // RT 63.61843229",
						"MZ 372.9232556 // RT 27.98128537",
						"MZ 417.1990973 // RT 23.78463948",
						"mz 239.091892 //RT 336.8878266",
						"mz 239.99519 //RT 103.8639763"
					],
					"profileID": "MZ 264.1215224 // RT 23.30921876, MZ 274.0931388 // RT 132.7231618, MZ 286.201986 // RT 284.740301, MZ 365.0463959 // RT 63.61843229, MZ 372.9232556 // RT 27.98128537, MZ 417.1990973 // RT 23.78463948, mz 239.091892 //RT 336.8878266, mz 239.99519 //RT 103.8639763, ",
					"picks": 1
				},
				{
					"features": [
						"MZ 243.1004849 // RT 3.745031639",
						"MZ 244.1552798 // RT 56.83217341",
						"MZ 251.1374383 // RT 66.39697838",
						"MZ 264.1215224 // RT 23.30921876",
						"MZ 269.1269739 // RT 147.9306459",
						"MZ 375.1153219 // RT 2.261121688",
						"MZ 457.6584058 // RT 1.479131646",
						"mz 126.9069343 //RT 8.637330502",
						"mz 206.0458584 //RT 207.6729159",
						"mz 220.0974593 //RT 313.0585731",
						"mz 232.0370222 //RT 302.956958",
						"mz 307.0279731 //RT 309.7271327",
						"mz 394.1346994 //RT 95.62962505"
					],
					"profileID": "MZ 243.1004849 // RT 3.745031639, MZ 244.1552798 // RT 56.83217341, MZ 251.1374383 // RT 66.39697838, MZ 264.1215224 // RT 23.30921876, MZ 269.1269739 // RT 147.9306459, MZ 375.1153219 // RT 2.261121688, MZ 457.6584058 // RT 1.479131646, mz 126.9069343 //RT 8.637330502, mz 206.0458584 //RT 207.6729159, mz 220.0974593 //RT 313.0585731, mz 232.0370222 //RT 302.956958, mz 307.0279731 //RT 309.7271327, mz 394.1346994 //RT 95.62962505, ",
					"picks": 1
				},
				{
					"features": [
						"MZ 264.1215224 // RT 23.30921876",
						"mz 126.9069343 //RT 8.637330502",
						"mz 141.0917095 //RT 286.8086252",
						"mz 142.0657154 //RT 247.8825273",
						"mz 232.0370222 //RT 302.956958",
						"mz 311.9722409 //RT 7.177236383"
					],
					"profileID": "MZ 264.1215224 // RT 23.30921876, mz 126.9069343 //RT 8.637330502, mz 141.0917095 //RT 286.8086252, mz 142.0657154 //RT 247.8825273, mz 232.0370222 //RT 302.956958, mz 311.9722409 //RT 7.177236383, ",
					"picks": 1
				},
				{
					"features": [
						"MZ 264.1215224 // RT 23.30921876",
						"MZ 415.9645978 // RT 34.51465053",
						"mz 142.0657154 //RT 247.8825273",
						"mz 307.0279731 //RT 309.7271327"
					],
					"profileID": "MZ 264.1215224 // RT 23.30921876, MZ 415.9645978 // RT 34.51465053, mz 142.0657154 //RT 247.8825273, mz 307.0279731 //RT 309.7271327, ",
					"picks": 1
				},
				{
					"features": [
						"MZ 257.9819749 // RT 146.6360289",
						"MZ 264.1215224 // RT 23.30921876",
						"MZ 365.0463959 // RT 63.61843229",
						"MZ 372.9232556 // RT 27.98128537",
						"MZ 584.2670695 // RT 131.4255402",
						"mz 100.0031536 //RT 247.7813984",
						"mz 125.0967611 //RT 266.6393549",
						"mz 126.9069343 //RT 8.637330502",
						"mz 206.0458584 //RT 207.6729159",
						"mz 308.0984878 //RT 18.92752141"
					],
					"profileID": "MZ 257.9819749 // RT 146.6360289, MZ 264.1215224 // RT 23.30921876, MZ 365.0463959 // RT 63.61843229, MZ 372.9232556 // RT 27.98128537, MZ 584.2670695 // RT 131.4255402, mz 100.0031536 //RT 247.7813984, mz 125.0967611 //RT 266.6393549, mz 126.9069343 //RT 8.637330502, mz 206.0458584 //RT 207.6729159, mz 308.0984878 //RT 18.92752141, ",
					"picks": 1
				},
				{
					"features": [
						"MZ 238.003293 // RT 33.23679884",
						"MZ 264.1215224 // RT 23.30921876",
						"MZ 584.2670695 // RT 131.4255402",
						"mz 126.9069343 //RT 8.637330502",
						"mz 141.0917095 //RT 286.8086252",
						"mz 192.0227173 //RT 23.53824173",
						"mz 307.0279731 //RT 309.7271327",
						"mz 325.0948809 //RT 198.573545"
					],
					"profileID": "MZ 238.003293 // RT 33.23679884, MZ 264.1215224 // RT 23.30921876, MZ 584.2670695 // RT 131.4255402, mz 126.9069343 //RT 8.637330502, mz 141.0917095 //RT 286.8086252, mz 192.0227173 //RT 23.53824173, mz 307.0279731 //RT 309.7271327, mz 325.0948809 //RT 198.573545, ",
					"picks": 1
				},
				{
					"features": [
						"MZ 212.033164 // RT 141.8011052",
						"MZ 264.1215224 // RT 23.30921876",
						"MZ 284.1869613 // RT 241.953849",
						"MZ 313.1340303 // RT 113.9095759",
						"MZ 444.991422 // RT 33.78759494",
						"MZ 631.3465895 // RT 343.0206379",
						"mz 100.0031536 //RT 247.7813984",
						"mz 126.9069343 //RT 8.637330502",
						"mz 307.0279731 //RT 309.7271327",
						"mz 320.1078038 //RT 140.2623736"
					],
					"profileID": "MZ 212.033164 // RT 141.8011052, MZ 264.1215224 // RT 23.30921876, MZ 284.1869613 // RT 241.953849, MZ 313.1340303 // RT 113.9095759, MZ 444.991422 // RT 33.78759494, MZ 631.3465895 // RT 343.0206379, mz 100.0031536 //RT 247.7813984, mz 126.9069343 //RT 8.637330502, mz 307.0279731 //RT 309.7271327, mz 320.1078038 //RT 140.2623736, ",
					"picks": 1
				},
				{
					"features": [
						"MZ 264.1215224 // RT 23.30921876",
						"MZ 269.1280232 // RT 25.77123022",
						"MZ 284.1869613 // RT 241.953849",
						"MZ 286.201986 // RT 284.740301",
						"MZ 332.0963401 // RT 23.39433456",
						"MZ 365.0463959 // RT 63.61843229",
						"MZ 372.9232556 // RT 27.98128537",
						"MZ 457.6584058 // RT 1.479131646",
						"MZ 631.3465895 // RT 343.0206379",
						"mz 182.0282342 //RT 145.4897546",
						"mz 206.0458584 //RT 207.6729159",
						"mz 232.0370222 //RT 302.956958",
						"mz 307.0279731 //RT 309.7271327",
						"mz 325.0948809 //RT 198.573545",
						"mz 394.1346994 //RT 95.62962505"
					],
					"profileID": "MZ 264.1215224 // RT 23.30921876, MZ 269.1280232 // RT 25.77123022, MZ 284.1869613 // RT 241.953849, MZ 286.201986 // RT 284.740301, MZ 332.0963401 // RT 23.39433456, MZ 365.0463959 // RT 63.61843229, MZ 372.9232556 // RT 27.98128537, MZ 457.6584058 // RT 1.479131646, MZ 631.3465895 // RT 343.0206379, mz 182.0282342 //RT 145.4897546, mz 206.0458584 //RT 207.6729159, mz 232.0370222 //RT 302.956958, mz 307.0279731 //RT 309.7271327, mz 325.0948809 //RT 198.573545, mz 394.1346994 //RT 95.62962505, ",
					"picks": 1
				},
				{
					"features": [
						"MZ 251.1374383 // RT 66.39697838",
						"MZ 264.1215224 // RT 23.30921876",
						"MZ 284.1869613 // RT 241.953849",
						"MZ 457.6584058 // RT 1.479131646",
						"mz 232.0370222 //RT 302.956958",
						"mz 239.99519 //RT 103.8639763"
					],
					"profileID": "MZ 251.1374383 // RT 66.39697838, MZ 264.1215224 // RT 23.30921876, MZ 284.1869613 // RT 241.953849, MZ 457.6584058 // RT 1.479131646, mz 232.0370222 //RT 302.956958, mz 239.99519 //RT 103.8639763, ",
					"picks": 1
				},
				{
					"features": [
						"MZ 211.0714984 // RT 89.67769158",
						"MZ 244.1552798 // RT 56.83217341",
						"MZ 264.1215224 // RT 23.30921876",
						"MZ 274.0931388 // RT 132.7231618",
						"MZ 284.1869613 // RT 241.953849",
						"MZ 290.1608901 // RT 9.777803967",
						"MZ 314.091539 // RT 122.3659439",
						"MZ 372.9232556 // RT 27.98128537",
						"MZ 417.1990973 // RT 23.78463948",
						"MZ 438.9799872 // RT 34.38718636",
						"mz 126.9069343 //RT 8.637330502",
						"mz 206.0458584 //RT 207.6729159",
						"mz 232.0370222 //RT 302.956958",
						"mz 239.99519 //RT 103.8639763"
					],
					"profileID": "MZ 211.0714984 // RT 89.67769158, MZ 244.1552798 // RT 56.83217341, MZ 264.1215224 // RT 23.30921876, MZ 274.0931388 // RT 132.7231618, MZ 284.1869613 // RT 241.953849, MZ 290.1608901 // RT 9.777803967, MZ 314.091539 // RT 122.3659439, MZ 372.9232556 // RT 27.98128537, MZ 417.1990973 // RT 23.78463948, MZ 438.9799872 // RT 34.38718636, mz 126.9069343 //RT 8.637330502, mz 206.0458584 //RT 207.6729159, mz 232.0370222 //RT 302.956958, mz 239.99519 //RT 103.8639763, ",
					"picks": 1
				},
				{
					"features": [
						"MZ 264.1215224 // RT 23.30921876",
						"MZ 284.1869613 // RT 241.953849",
						"MZ 317.1796167 // RT 154.6383253",
						"MZ 372.9232556 // RT 27.98128537",
						"MZ 407.0344674 // RT 3.72067325",
						"MZ 486.2571336 // RT 125.0351305",
						"mz 126.9069343 //RT 8.637330502",
						"mz 239.99519 //RT 103.8639763",
						"mz 307.0279731 //RT 309.7271327",
						"mz 319.1032329 //RT 139.9328252",
						"mz 325.0948809 //RT 198.573545"
					],
					"profileID": "MZ 264.1215224 // RT 23.30921876, MZ 284.1869613 // RT 241.953849, MZ 317.1796167 // RT 154.6383253, MZ 372.9232556 // RT 27.98128537, MZ 407.0344674 // RT 3.72067325, MZ 486.2571336 // RT 125.0351305, mz 126.9069343 //RT 8.637330502, mz 239.99519 //RT 103.8639763, mz 307.0279731 //RT 309.7271327, mz 319.1032329 //RT 139.9328252, mz 325.0948809 //RT 198.573545, ",
					"picks": 1
				},
				{
					"features": [
						"MZ 264.1215224 // RT 23.30921876",
						"MZ 284.1869613 // RT 241.953849",
						"MZ 313.1340303 // RT 113.9095759",
						"MZ 372.9232556 // RT 27.98128537",
						"mz 192.0227173 //RT 23.53824173"
					],
					"profileID": "MZ 264.1215224 // RT 23.30921876, MZ 284.1869613 // RT 241.953849, MZ 313.1340303 // RT 113.9095759, MZ 372.9232556 // RT 27.98128537, mz 192.0227173 //RT 23.53824173, ",
					"picks": 1
				},
				{
					"features": [
						"MZ 243.1004849 // RT 3.745031639",
						"MZ 244.1552798 // RT 56.83217341",
						"MZ 251.1374383 // RT 66.39697838",
						"MZ 264.1215224 // RT 23.30921876",
						"MZ 284.1869613 // RT 241.953849",
						"MZ 314.091539 // RT 122.3659439",
						"MZ 638.3608799 // RT 328.1278024",
						"mz 122.0248884 //RT 22.88221777",
						"mz 126.9069343 //RT 8.637330502",
						"mz 142.0657154 //RT 247.8825273",
						"mz 232.0370222 //RT 302.956958",
						"mz 307.0279731 //RT 309.7271327",
						"mz 311.9722409 //RT 7.177236383",
						"mz 325.0948809 //RT 198.573545",
						"mz 394.1346994 //RT 95.62962505"
					],
					"profileID": "MZ 243.1004849 // RT 3.745031639, MZ 244.1552798 // RT 56.83217341, MZ 251.1374383 // RT 66.39697838, MZ 264.1215224 // RT 23.30921876, MZ 284.1869613 // RT 241.953849, MZ 314.091539 // RT 122.3659439, MZ 638.3608799 // RT 328.1278024, mz 122.0248884 //RT 22.88221777, mz 126.9069343 //RT 8.637330502, mz 142.0657154 //RT 247.8825273, mz 232.0370222 //RT 302.956958, mz 307.0279731 //RT 309.7271327, mz 311.9722409 //RT 7.177236383, mz 325.0948809 //RT 198.573545, mz 394.1346994 //RT 95.62962505, ",
					"picks": 1
				},
				{
					"features": [
						"MZ 244.1552798 // RT 56.83217341",
						"MZ 264.1215224 // RT 23.30921876",
						"MZ 284.1869613 // RT 241.953849",
						"MZ 332.0963401 // RT 23.39433456",
						"MZ 365.0463959 // RT 63.61843229",
						"MZ 366.0584076 // RT 67.33285013",
						"MZ 372.9232556 // RT 27.98128537",
						"MZ 453.1258761 // RT 23.8114696",
						"MZ 584.2670695 // RT 131.4255402",
						"MZ 631.3465895 // RT 343.0206379",
						"mz 126.9069343 //RT 8.637330502",
						"mz 206.0458584 //RT 207.6729159",
						"mz 243.0773345 //RT 247.723442",
						"mz 307.0279731 //RT 309.7271327"
					],
					"profileID": "MZ 244.1552798 // RT 56.83217341, MZ 264.1215224 // RT 23.30921876, MZ 284.1869613 // RT 241.953849, MZ 332.0963401 // RT 23.39433456, MZ 365.0463959 // RT 63.61843229, MZ 366.0584076 // RT 67.33285013, MZ 372.9232556 // RT 27.98128537, MZ 453.1258761 // RT 23.8114696, MZ 584.2670695 // RT 131.4255402, MZ 631.3465895 // RT 343.0206379, mz 126.9069343 //RT 8.637330502, mz 206.0458584 //RT 207.6729159, mz 243.0773345 //RT 247.723442, mz 307.0279731 //RT 309.7271327, ",
					"picks": 1
				},
				{
					"features": [
						"MZ 211.0714984 // RT 89.67769158",
						"MZ 243.1004849 // RT 3.745031639",
						"MZ 247.0970455 // RT 23.66165344",
						"MZ 264.1215224 // RT 23.30921876",
						"MZ 269.0603879 // RT 147.2764166",
						"MZ 269.1280232 // RT 25.77123022",
						"MZ 284.1869613 // RT 241.953849",
						"MZ 409.0248978 // RT 34.83171973",
						"MZ 422.2140079 // RT 131.2977363",
						"mz 206.0458584 //RT 207.6729159",
						"mz 232.0370222 //RT 302.956958",
						"mz 243.0773345 //RT 247.723442",
						"mz 307.0279731 //RT 309.7271327",
						"mz 613.3595637 //RT 337.9140933"
					],
					"profileID": "MZ 211.0714984 // RT 89.67769158, MZ 243.1004849 // RT 3.745031639, MZ 247.0970455 // RT 23.66165344, MZ 264.1215224 // RT 23.30921876, MZ 269.0603879 // RT 147.2764166, MZ 269.1280232 // RT 25.77123022, MZ 284.1869613 // RT 241.953849, MZ 409.0248978 // RT 34.83171973, MZ 422.2140079 // RT 131.2977363, mz 206.0458584 //RT 207.6729159, mz 232.0370222 //RT 302.956958, mz 243.0773345 //RT 247.723442, mz 307.0279731 //RT 309.7271327, mz 613.3595637 //RT 337.9140933, ",
					"picks": 1
				},
				{
					"features": [
						"MZ 264.1215224 // RT 23.30921876",
						"MZ 365.0463959 // RT 63.61843229",
						"MZ 372.9232556 // RT 27.98128537",
						"MZ 418.1330503 // RT 98.97344731",
						"mz 239.99519 //RT 103.8639763",
						"mz 307.0279731 //RT 309.7271327",
						"mz 308.0984878 //RT 18.92752141"
					],
					"profileID": "MZ 264.1215224 // RT 23.30921876, MZ 365.0463959 // RT 63.61843229, MZ 372.9232556 // RT 27.98128537, MZ 418.1330503 // RT 98.97344731, mz 239.99519 //RT 103.8639763, mz 307.0279731 //RT 309.7271327, mz 308.0984878 //RT 18.92752141, ",
					"picks": 1
				},
				{
					"features": [
						"MZ 238.003293 // RT 33.23679884",
						"MZ 243.1004849 // RT 3.745031639",
						"MZ 264.1215224 // RT 23.30921876",
						"MZ 284.1869613 // RT 241.953849",
						"MZ 290.1608901 // RT 9.777803967",
						"MZ 314.091539 // RT 122.3659439",
						"MZ 375.1153219 // RT 2.261121688",
						"mz 126.9069343 //RT 8.637330502",
						"mz 208.0646181 //RT 94.75749426",
						"mz 232.0370222 //RT 302.956958",
						"mz 245.0927751 //RT 245.0846723",
						"mz 607.3493925 //RT 351.558049"
					],
					"profileID": "MZ 238.003293 // RT 33.23679884, MZ 243.1004849 // RT 3.745031639, MZ 264.1215224 // RT 23.30921876, MZ 284.1869613 // RT 241.953849, MZ 290.1608901 // RT 9.777803967, MZ 314.091539 // RT 122.3659439, MZ 375.1153219 // RT 2.261121688, mz 126.9069343 //RT 8.637330502, mz 208.0646181 //RT 94.75749426, mz 232.0370222 //RT 302.956958, mz 245.0927751 //RT 245.0846723, mz 607.3493925 //RT 351.558049, ",
					"picks": 1
				},
				{
					"features": [
						"MZ 264.1215224 // RT 23.30921876",
						"MZ 284.1869613 // RT 241.953849",
						"MZ 313.1340303 // RT 113.9095759",
						"MZ 372.9232556 // RT 27.98128537",
						"MZ 418.1330503 // RT 98.97344731",
						"MZ 423.0084949 // RT 33.91615407",
						"mz 126.9069343 //RT 8.637330502",
						"mz 232.0370222 //RT 302.956958",
						"mz 239.99519 //RT 103.8639763"
					],
					"profileID": "MZ 264.1215224 // RT 23.30921876, MZ 284.1869613 // RT 241.953849, MZ 313.1340303 // RT 113.9095759, MZ 372.9232556 // RT 27.98128537, MZ 418.1330503 // RT 98.97344731, MZ 423.0084949 // RT 33.91615407, mz 126.9069343 //RT 8.637330502, mz 232.0370222 //RT 302.956958, mz 239.99519 //RT 103.8639763, ",
					"picks": 1
				},
				{
					"features": [
						"MZ 238.003293 // RT 33.23679884",
						"MZ 264.1215224 // RT 23.30921876",
						"MZ 314.091539 // RT 122.3659439",
						"mz 208.0646181 //RT 94.75749426",
						"mz 232.0370222 //RT 302.956958",
						"mz 307.0279731 //RT 309.7271327"
					],
					"profileID": "MZ 238.003293 // RT 33.23679884, MZ 264.1215224 // RT 23.30921876, MZ 314.091539 // RT 122.3659439, mz 208.0646181 //RT 94.75749426, mz 232.0370222 //RT 302.956958, mz 307.0279731 //RT 309.7271327, ",
					"picks": 1
				},
				{
					"features": [
						"MZ 243.1004849 // RT 3.745031639",
						"MZ 264.1215224 // RT 23.30921876",
						"MZ 314.091539 // RT 122.3659439",
						"MZ 365.0463959 // RT 63.61843229",
						"MZ 372.9232556 // RT 27.98128537",
						"mz 126.9069343 //RT 8.637330502",
						"mz 187.0972355 //RT 66.65890112",
						"mz 206.0458584 //RT 207.6729159",
						"mz 232.0370222 //RT 302.956958",
						"mz 307.0279731 //RT 309.7271327",
						"mz 325.0948809 //RT 198.573545",
						"mz 627.3761655 //RT 345.5595674"
					],
					"profileID": "MZ 243.1004849 // RT 3.745031639, MZ 264.1215224 // RT 23.30921876, MZ 314.091539 // RT 122.3659439, MZ 365.0463959 // RT 63.61843229, MZ 372.9232556 // RT 27.98128537, mz 126.9069343 //RT 8.637330502, mz 187.0972355 //RT 66.65890112, mz 206.0458584 //RT 207.6729159, mz 232.0370222 //RT 302.956958, mz 307.0279731 //RT 309.7271327, mz 325.0948809 //RT 198.573545, mz 627.3761655 //RT 345.5595674, ",
					"picks": 1
				},
				{
					"features": [
						"MZ 243.1004849 // RT 3.745031639",
						"MZ 251.1374383 // RT 66.39697838",
						"MZ 264.1215224 // RT 23.30921876",
						"MZ 269.0603879 // RT 147.2764166",
						"MZ 273.9766249 // RT 3.580064633",
						"MZ 274.0931388 // RT 132.7231618",
						"MZ 284.1869613 // RT 241.953849",
						"MZ 317.1796167 // RT 154.6383253",
						"MZ 584.2670695 // RT 131.4255402",
						"mz 126.9069343 //RT 8.637330502",
						"mz 206.0458584 //RT 207.6729159",
						"mz 232.0370222 //RT 302.956958"
					],
					"profileID": "MZ 243.1004849 // RT 3.745031639, MZ 251.1374383 // RT 66.39697838, MZ 264.1215224 // RT 23.30921876, MZ 269.0603879 // RT 147.2764166, MZ 273.9766249 // RT 3.580064633, MZ 274.0931388 // RT 132.7231618, MZ 284.1869613 // RT 241.953849, MZ 317.1796167 // RT 154.6383253, MZ 584.2670695 // RT 131.4255402, mz 126.9069343 //RT 8.637330502, mz 206.0458584 //RT 207.6729159, mz 232.0370222 //RT 302.956958, ",
					"picks": 1
				},
				{
					"features": [
						"MZ 264.1215224 // RT 23.30921876",
						"MZ 284.1869613 // RT 241.953849",
						"MZ 286.201986 // RT 284.740301",
						"MZ 314.091539 // RT 122.3659439",
						"MZ 372.9232556 // RT 27.98128537",
						"MZ 457.1559634 // RT 131.3064642",
						"MZ 94.06574518 // RT 83.70420464",
						"mz 126.9069343 //RT 8.637330502",
						"mz 239.99519 //RT 103.8639763",
						"mz 307.0279731 //RT 309.7271327"
					],
					"profileID": "MZ 264.1215224 // RT 23.30921876, MZ 284.1869613 // RT 241.953849, MZ 286.201986 // RT 284.740301, MZ 314.091539 // RT 122.3659439, MZ 372.9232556 // RT 27.98128537, MZ 457.1559634 // RT 131.3064642, MZ 94.06574518 // RT 83.70420464, mz 126.9069343 //RT 8.637330502, mz 239.99519 //RT 103.8639763, mz 307.0279731 //RT 309.7271327, ",
					"picks": 1
				},
				{
					"features": [
						"MZ 204.0865516 // RT 94.86195148",
						"MZ 227.0593737 // RT 265.090873",
						"MZ 264.1215224 // RT 23.30921876",
						"MZ 284.1869613 // RT 241.953849",
						"MZ 291.1642398 // RT 109.6047932",
						"MZ 294.0462096 // RT 106.5226972",
						"MZ 308.1545914 // RT 279.8006003",
						"MZ 422.2140079 // RT 131.2977363",
						"MZ 631.3465895 // RT 343.0206379",
						"MZ 94.06574518 // RT 83.70420464",
						"mz 100.0031536 //RT 247.7813984",
						"mz 126.9069343 //RT 8.637330502",
						"mz 308.0984878 //RT 18.92752141",
						"mz 311.9722409 //RT 7.177236383",
						"mz 325.0948809 //RT 198.573545"
					],
					"profileID": "MZ 204.0865516 // RT 94.86195148, MZ 227.0593737 // RT 265.090873, MZ 264.1215224 // RT 23.30921876, MZ 284.1869613 // RT 241.953849, MZ 291.1642398 // RT 109.6047932, MZ 294.0462096 // RT 106.5226972, MZ 308.1545914 // RT 279.8006003, MZ 422.2140079 // RT 131.2977363, MZ 631.3465895 // RT 343.0206379, MZ 94.06574518 // RT 83.70420464, mz 100.0031536 //RT 247.7813984, mz 126.9069343 //RT 8.637330502, mz 308.0984878 //RT 18.92752141, mz 311.9722409 //RT 7.177236383, mz 325.0948809 //RT 198.573545, ",
					"picks": 1
				},
				{
					"features": [
						"MZ 264.1215224 // RT 23.30921876",
						"MZ 314.091539 // RT 122.3659439",
						"MZ 365.0463959 // RT 63.61843229",
						"MZ 372.9232556 // RT 27.98128537",
						"MZ 375.1153219 // RT 2.261121688",
						"MZ 457.6584058 // RT 1.479131646",
						"mz 206.0458584 //RT 207.6729159",
						"mz 208.0646181 //RT 94.75749426"
					],
					"profileID": "MZ 264.1215224 // RT 23.30921876, MZ 314.091539 // RT 122.3659439, MZ 365.0463959 // RT 63.61843229, MZ 372.9232556 // RT 27.98128537, MZ 375.1153219 // RT 2.261121688, MZ 457.6584058 // RT 1.479131646, mz 206.0458584 //RT 207.6729159, mz 208.0646181 //RT 94.75749426, ",
					"picks": 1
				},
				{
					"features": [
						"MZ 193.098677 // RT 26.13727811",
						"MZ 243.1004849 // RT 3.745031639",
						"MZ 251.1374383 // RT 66.39697838",
						"MZ 264.1215224 // RT 23.30921876",
						"MZ 269.0603879 // RT 147.2764166",
						"MZ 284.1869613 // RT 241.953849",
						"MZ 372.9232556 // RT 27.98128537",
						"MZ 375.1153219 // RT 2.261121688",
						"MZ 396.1502435 // RT 96.88806362",
						"MZ 520.9790465 // RT 34.15643017",
						"mz 126.9069343 //RT 8.637330502",
						"mz 206.0458584 //RT 207.6729159",
						"mz 307.0279731 //RT 309.7271327",
						"mz 627.3761655 //RT 345.5595674"
					],
					"profileID": "MZ 193.098677 // RT 26.13727811, MZ 243.1004849 // RT 3.745031639, MZ 251.1374383 // RT 66.39697838, MZ 264.1215224 // RT 23.30921876, MZ 269.0603879 // RT 147.2764166, MZ 284.1869613 // RT 241.953849, MZ 372.9232556 // RT 27.98128537, MZ 375.1153219 // RT 2.261121688, MZ 396.1502435 // RT 96.88806362, MZ 520.9790465 // RT 34.15643017, mz 126.9069343 //RT 8.637330502, mz 206.0458584 //RT 207.6729159, mz 307.0279731 //RT 309.7271327, mz 627.3761655 //RT 345.5595674, ",
					"picks": 1
				},
				{
					"features": [
						"MZ 211.0714984 // RT 89.67769158",
						"MZ 264.1215224 // RT 23.30921876",
						"MZ 269.1280232 // RT 25.77123022",
						"MZ 332.0963401 // RT 23.39433456",
						"MZ 365.0463959 // RT 63.61843229",
						"MZ 372.9232556 // RT 27.98128537",
						"MZ 418.1330503 // RT 98.97344731",
						"mz 126.9069343 //RT 8.637330502",
						"mz 206.0458584 //RT 207.6729159",
						"mz 239.091892 //RT 336.8878266",
						"mz 239.99519 //RT 103.8639763"
					],
					"profileID": "MZ 211.0714984 // RT 89.67769158, MZ 264.1215224 // RT 23.30921876, MZ 269.1280232 // RT 25.77123022, MZ 332.0963401 // RT 23.39433456, MZ 365.0463959 // RT 63.61843229, MZ 372.9232556 // RT 27.98128537, MZ 418.1330503 // RT 98.97344731, mz 126.9069343 //RT 8.637330502, mz 206.0458584 //RT 207.6729159, mz 239.091892 //RT 336.8878266, mz 239.99519 //RT 103.8639763, ",
					"picks": 1
				},
				{
					"features": [
						"MZ 211.0714984 // RT 89.67769158",
						"MZ 264.1215224 // RT 23.30921876",
						"MZ 269.1280232 // RT 25.77123022",
						"MZ 284.1869613 // RT 241.953849",
						"MZ 366.0584076 // RT 67.33285013",
						"MZ 372.9232556 // RT 27.98128537",
						"MZ 378.1395269 // RT 97.45310048",
						"MZ 631.3465895 // RT 343.0206379",
						"MZ 94.06574518 // RT 83.70420464",
						"mz 126.9069343 //RT 8.637330502",
						"mz 232.0370222 //RT 302.956958",
						"mz 243.0773345 //RT 247.723442"
					],
					"profileID": "MZ 211.0714984 // RT 89.67769158, MZ 264.1215224 // RT 23.30921876, MZ 269.1280232 // RT 25.77123022, MZ 284.1869613 // RT 241.953849, MZ 366.0584076 // RT 67.33285013, MZ 372.9232556 // RT 27.98128537, MZ 378.1395269 // RT 97.45310048, MZ 631.3465895 // RT 343.0206379, MZ 94.06574518 // RT 83.70420464, mz 126.9069343 //RT 8.637330502, mz 232.0370222 //RT 302.956958, mz 243.0773345 //RT 247.723442, ",
					"picks": 1
				},
				{
					"features": [
						"MZ 264.1215224 // RT 23.30921876",
						"MZ 314.091539 // RT 122.3659439",
						"MZ 356.9496183 // RT 31.54010954",
						"mz 126.9069343 //RT 8.637330502",
						"mz 141.0917095 //RT 286.8086252",
						"mz 307.0279731 //RT 309.7271327"
					],
					"profileID": "MZ 264.1215224 // RT 23.30921876, MZ 314.091539 // RT 122.3659439, MZ 356.9496183 // RT 31.54010954, mz 126.9069343 //RT 8.637330502, mz 141.0917095 //RT 286.8086252, mz 307.0279731 //RT 309.7271327, ",
					"picks": 1
				},
				{
					"features": [
						"MZ 212.033164 // RT 141.8011052",
						"MZ 238.003293 // RT 33.23679884",
						"MZ 264.1215224 // RT 23.30921876",
						"MZ 284.1869613 // RT 241.953849",
						"MZ 314.091539 // RT 122.3659439",
						"MZ 332.0963401 // RT 23.39433456",
						"MZ 365.0463959 // RT 63.61843229",
						"MZ 584.2670695 // RT 131.4255402",
						"mz 100.0031536 //RT 247.7813984",
						"mz 126.9069343 //RT 8.637330502",
						"mz 206.0458584 //RT 207.6729159",
						"mz 225.1126774 //RT 319.7106863",
						"mz 232.0370222 //RT 302.956958",
						"mz 325.0948809 //RT 198.573545",
						"mz 607.3493925 //RT 351.558049"
					],
					"profileID": "MZ 212.033164 // RT 141.8011052, MZ 238.003293 // RT 33.23679884, MZ 264.1215224 // RT 23.30921876, MZ 284.1869613 // RT 241.953849, MZ 314.091539 // RT 122.3659439, MZ 332.0963401 // RT 23.39433456, MZ 365.0463959 // RT 63.61843229, MZ 584.2670695 // RT 131.4255402, mz 100.0031536 //RT 247.7813984, mz 126.9069343 //RT 8.637330502, mz 206.0458584 //RT 207.6729159, mz 225.1126774 //RT 319.7106863, mz 232.0370222 //RT 302.956958, mz 325.0948809 //RT 198.573545, mz 607.3493925 //RT 351.558049, ",
					"picks": 1
				},
				{
					"features": [
						"MZ 243.1004849 // RT 3.745031639",
						"MZ 264.1215224 // RT 23.30921876",
						"MZ 311.996924 // RT 141.4667774",
						"MZ 314.091539 // RT 122.3659439",
						"MZ 365.0463959 // RT 63.61843229",
						"MZ 444.991422 // RT 33.78759494",
						"mz 126.9069343 //RT 8.637330502"
					],
					"profileID": "MZ 243.1004849 // RT 3.745031639, MZ 264.1215224 // RT 23.30921876, MZ 311.996924 // RT 141.4667774, MZ 314.091539 // RT 122.3659439, MZ 365.0463959 // RT 63.61843229, MZ 444.991422 // RT 33.78759494, mz 126.9069343 //RT 8.637330502, ",
					"picks": 1
				},
				{
					"features": [
						"MZ 193.098677 // RT 26.13727811",
						"MZ 238.003293 // RT 33.23679884",
						"MZ 264.1215224 // RT 23.30921876",
						"MZ 269.0603879 // RT 147.2764166",
						"mz 126.9069343 //RT 8.637330502",
						"mz 220.0974593 //RT 313.0585731",
						"mz 232.0370222 //RT 302.956958",
						"mz 307.0279731 //RT 309.7271327"
					],
					"profileID": "MZ 193.098677 // RT 26.13727811, MZ 238.003293 // RT 33.23679884, MZ 264.1215224 // RT 23.30921876, MZ 269.0603879 // RT 147.2764166, mz 126.9069343 //RT 8.637330502, mz 220.0974593 //RT 313.0585731, mz 232.0370222 //RT 302.956958, mz 307.0279731 //RT 309.7271327, ",
					"picks": 1
				},
				{
					"features": [
						"MZ 243.1004849 // RT 3.745031639",
						"MZ 264.1215224 // RT 23.30921876",
						"MZ 291.1642398 // RT 109.6047932",
						"MZ 314.091539 // RT 122.3659439",
						"MZ 365.0463959 // RT 63.61843229",
						"MZ 372.9232556 // RT 27.98128537",
						"MZ 429.0226755 // RT 33.89550352",
						"mz 126.9069343 //RT 8.637330502",
						"mz 206.0458584 //RT 207.6729159",
						"mz 208.0646181 //RT 94.75749426",
						"mz 308.0984878 //RT 18.92752141"
					],
					"profileID": "MZ 243.1004849 // RT 3.745031639, MZ 264.1215224 // RT 23.30921876, MZ 291.1642398 // RT 109.6047932, MZ 314.091539 // RT 122.3659439, MZ 365.0463959 // RT 63.61843229, MZ 372.9232556 // RT 27.98128537, MZ 429.0226755 // RT 33.89550352, mz 126.9069343 //RT 8.637330502, mz 206.0458584 //RT 207.6729159, mz 208.0646181 //RT 94.75749426, mz 308.0984878 //RT 18.92752141, ",
					"picks": 1
				},
				{
					"features": [
						"MZ 238.003293 // RT 33.23679884",
						"MZ 264.1215224 // RT 23.30921876",
						"MZ 94.06574518 // RT 83.70420464",
						"mz 117.0552304 //RT 90.5310804"
					],
					"profileID": "MZ 238.003293 // RT 33.23679884, MZ 264.1215224 // RT 23.30921876, MZ 94.06574518 // RT 83.70420464, mz 117.0552304 //RT 90.5310804, ",
					"picks": 1
				},
				{
					"features": [
						"MZ 264.1215224 // RT 23.30921876",
						"MZ 274.0931388 // RT 132.7231618",
						"MZ 284.1869613 // RT 241.953849",
						"MZ 372.9232556 // RT 27.98128537",
						"MZ 94.06574518 // RT 83.70420464",
						"mz 206.0458584 //RT 207.6729159",
						"mz 239.99519 //RT 103.8639763",
						"mz 243.0773345 //RT 247.723442"
					],
					"profileID": "MZ 264.1215224 // RT 23.30921876, MZ 274.0931388 // RT 132.7231618, MZ 284.1869613 // RT 241.953849, MZ 372.9232556 // RT 27.98128537, MZ 94.06574518 // RT 83.70420464, mz 206.0458584 //RT 207.6729159, mz 239.99519 //RT 103.8639763, mz 243.0773345 //RT 247.723442, ",
					"picks": 1
				},
				{
					"features": [
						"MZ 243.1004849 // RT 3.745031639",
						"MZ 257.9819749 // RT 146.6360289",
						"MZ 264.1215224 // RT 23.30921876",
						"MZ 269.1269739 // RT 147.9306459",
						"MZ 284.1869613 // RT 241.953849",
						"MZ 418.1330503 // RT 98.97344731",
						"MZ 444.991422 // RT 33.78759494",
						"MZ 457.1559634 // RT 131.3064642",
						"mz 100.0031536 //RT 247.7813984",
						"mz 126.9069343 //RT 8.637330502",
						"mz 232.0370222 //RT 302.956958",
						"mz 307.0279731 //RT 309.7271327",
						"mz 308.0984878 //RT 18.92752141",
						"mz 627.3761655 //RT 345.5595674"
					],
					"profileID": "MZ 243.1004849 // RT 3.745031639, MZ 257.9819749 // RT 146.6360289, MZ 264.1215224 // RT 23.30921876, MZ 269.1269739 // RT 147.9306459, MZ 284.1869613 // RT 241.953849, MZ 418.1330503 // RT 98.97344731, MZ 444.991422 // RT 33.78759494, MZ 457.1559634 // RT 131.3064642, mz 100.0031536 //RT 247.7813984, mz 126.9069343 //RT 8.637330502, mz 232.0370222 //RT 302.956958, mz 307.0279731 //RT 309.7271327, mz 308.0984878 //RT 18.92752141, mz 627.3761655 //RT 345.5595674, ",
					"picks": 1
				},
				{
					"features": [
						"MZ 264.1215224 // RT 23.30921876",
						"mz 232.0370222 //RT 302.956958",
						"mz 239.99519 //RT 103.8639763",
						"mz 311.9722409 //RT 7.177236383",
						"mz 325.0948809 //RT 198.573545"
					],
					"profileID": "MZ 264.1215224 // RT 23.30921876, mz 232.0370222 //RT 302.956958, mz 239.99519 //RT 103.8639763, mz 311.9722409 //RT 7.177236383, mz 325.0948809 //RT 198.573545, ",
					"picks": 1
				},
				{
					"features": [
						"MZ 264.1215224 // RT 23.30921876",
						"MZ 311.996924 // RT 141.4667774",
						"mz 232.0370222 //RT 302.956958"
					],
					"profileID": "MZ 264.1215224 // RT 23.30921876, MZ 311.996924 // RT 141.4667774, mz 232.0370222 //RT 302.956958, ",
					"picks": 1
				},
				{
					"features": [
						"MZ 252.9745196 // RT 32.25163064",
						"MZ 264.1215224 // RT 23.30921876",
						"MZ 365.0463959 // RT 63.61843229",
						"MZ 396.1502435 // RT 96.88806362",
						"MZ 584.2670695 // RT 131.4255402",
						"mz 122.0248884 //RT 22.88221777",
						"mz 206.0458584 //RT 207.6729159",
						"mz 307.0279731 //RT 309.7271327"
					],
					"profileID": "MZ 252.9745196 // RT 32.25163064, MZ 264.1215224 // RT 23.30921876, MZ 365.0463959 // RT 63.61843229, MZ 396.1502435 // RT 96.88806362, MZ 584.2670695 // RT 131.4255402, mz 122.0248884 //RT 22.88221777, mz 206.0458584 //RT 207.6729159, mz 307.0279731 //RT 309.7271327, ",
					"picks": 1
				},
				{
					"features": [
						"MZ 238.003293 // RT 33.23679884",
						"MZ 243.1004849 // RT 3.745031639",
						"MZ 244.1552798 // RT 56.83217341",
						"MZ 264.1215224 // RT 23.30921876",
						"MZ 317.1796167 // RT 154.6383253",
						"MZ 457.1559634 // RT 131.3064642",
						"mz 126.9069343 //RT 8.637330502",
						"mz 141.0917095 //RT 286.8086252",
						"mz 307.0279731 //RT 309.7271327",
						"mz 325.0948809 //RT 198.573545",
						"mz 73.02849529 //RT 0.00599967"
					],
					"profileID": "MZ 238.003293 // RT 33.23679884, MZ 243.1004849 // RT 3.745031639, MZ 244.1552798 // RT 56.83217341, MZ 264.1215224 // RT 23.30921876, MZ 317.1796167 // RT 154.6383253, MZ 457.1559634 // RT 131.3064642, mz 126.9069343 //RT 8.637330502, mz 141.0917095 //RT 286.8086252, mz 307.0279731 //RT 309.7271327, mz 325.0948809 //RT 198.573545, mz 73.02849529 //RT 0.00599967, ",
					"picks": 1
				},
				{
					"features": [
						"MZ 264.1215224 // RT 23.30921876",
						"MZ 314.091539 // RT 122.3659439",
						"MZ 365.0463959 // RT 63.61843229",
						"MZ 372.9232556 // RT 27.98128537",
						"MZ 453.1258761 // RT 23.8114696",
						"MZ 584.2670695 // RT 131.4255402",
						"mz 126.9069343 //RT 8.637330502",
						"mz 206.0458584 //RT 207.6729159",
						"mz 232.0370222 //RT 302.956958",
						"mz 239.091892 //RT 336.8878266",
						"mz 243.0773345 //RT 247.723442",
						"mz 307.0279731 //RT 309.7271327",
						"mz 325.0948809 //RT 198.573545",
						"mz 394.1346994 //RT 95.62962505"
					],
					"profileID": "MZ 264.1215224 // RT 23.30921876, MZ 314.091539 // RT 122.3659439, MZ 365.0463959 // RT 63.61843229, MZ 372.9232556 // RT 27.98128537, MZ 453.1258761 // RT 23.8114696, MZ 584.2670695 // RT 131.4255402, mz 126.9069343 //RT 8.637330502, mz 206.0458584 //RT 207.6729159, mz 232.0370222 //RT 302.956958, mz 239.091892 //RT 336.8878266, mz 243.0773345 //RT 247.723442, mz 307.0279731 //RT 309.7271327, mz 325.0948809 //RT 198.573545, mz 394.1346994 //RT 95.62962505, ",
					"picks": 1
				},
				{
					"features": [
						"MZ 211.0714984 // RT 89.67769158",
						"MZ 238.003293 // RT 33.23679884",
						"MZ 247.1384435 // RT 26.80803383",
						"MZ 264.1215224 // RT 23.30921876",
						"MZ 269.1280232 // RT 25.77123022",
						"MZ 284.1869613 // RT 241.953849",
						"MZ 287.2051064 // RT 284.9011055",
						"MZ 631.3465895 // RT 343.0206379",
						"MZ 94.06574518 // RT 83.70420464",
						"mz 126.9069343 //RT 8.637330502",
						"mz 220.0974593 //RT 313.0585731",
						"mz 232.0370222 //RT 302.956958",
						"mz 239.99519 //RT 103.8639763",
						"mz 307.0279731 //RT 309.7271327",
						"mz 325.0948809 //RT 198.573545"
					],
					"profileID": "MZ 211.0714984 // RT 89.67769158, MZ 238.003293 // RT 33.23679884, MZ 247.1384435 // RT 26.80803383, MZ 264.1215224 // RT 23.30921876, MZ 269.1280232 // RT 25.77123022, MZ 284.1869613 // RT 241.953849, MZ 287.2051064 // RT 284.9011055, MZ 631.3465895 // RT 343.0206379, MZ 94.06574518 // RT 83.70420464, mz 126.9069343 //RT 8.637330502, mz 220.0974593 //RT 313.0585731, mz 232.0370222 //RT 302.956958, mz 239.99519 //RT 103.8639763, mz 307.0279731 //RT 309.7271327, mz 325.0948809 //RT 198.573545, ",
					"picks": 1
				},
				{
					"features": [
						"MZ 204.0865516 // RT 94.86195148",
						"MZ 227.0593737 // RT 265.090873",
						"MZ 244.1552798 // RT 56.83217341",
						"MZ 251.1374383 // RT 66.39697838",
						"MZ 264.1215224 // RT 23.30921876",
						"MZ 269.0603879 // RT 147.2764166",
						"MZ 284.1869613 // RT 241.953849",
						"MZ 365.0463959 // RT 63.61843229",
						"MZ 418.1330503 // RT 98.97344731",
						"MZ 457.1559634 // RT 131.3064642",
						"MZ 631.3465895 // RT 343.0206379",
						"mz 126.9069343 //RT 8.637330502",
						"mz 206.0458584 //RT 207.6729159",
						"mz 232.0370222 //RT 302.956958",
						"mz 239.99519 //RT 103.8639763",
						"mz 325.0948809 //RT 198.573545"
					],
					"profileID": "MZ 204.0865516 // RT 94.86195148, MZ 227.0593737 // RT 265.090873, MZ 244.1552798 // RT 56.83217341, MZ 251.1374383 // RT 66.39697838, MZ 264.1215224 // RT 23.30921876, MZ 269.0603879 // RT 147.2764166, MZ 284.1869613 // RT 241.953849, MZ 365.0463959 // RT 63.61843229, MZ 418.1330503 // RT 98.97344731, MZ 457.1559634 // RT 131.3064642, MZ 631.3465895 // RT 343.0206379, mz 126.9069343 //RT 8.637330502, mz 206.0458584 //RT 207.6729159, mz 232.0370222 //RT 302.956958, mz 239.99519 //RT 103.8639763, mz 325.0948809 //RT 198.573545, ",
					"picks": 1
				},
				{
					"features": [
						"MZ 244.1552798 // RT 56.83217341",
						"MZ 247.0970455 // RT 23.66165344",
						"MZ 264.1215224 // RT 23.30921876",
						"MZ 415.9645978 // RT 34.51465053",
						"mz 126.9069343 //RT 8.637330502",
						"mz 141.0917095 //RT 286.8086252",
						"mz 206.0458584 //RT 207.6729159",
						"mz 243.0773345 //RT 247.723442",
						"mz 307.0279731 //RT 309.7271327",
						"mz 394.1346994 //RT 95.62962505",
						"mz 627.3761655 //RT 345.5595674"
					],
					"profileID": "MZ 244.1552798 // RT 56.83217341, MZ 247.0970455 // RT 23.66165344, MZ 264.1215224 // RT 23.30921876, MZ 415.9645978 // RT 34.51465053, mz 126.9069343 //RT 8.637330502, mz 141.0917095 //RT 286.8086252, mz 206.0458584 //RT 207.6729159, mz 243.0773345 //RT 247.723442, mz 307.0279731 //RT 309.7271327, mz 394.1346994 //RT 95.62962505, mz 627.3761655 //RT 345.5595674, ",
					"picks": 1
				},
				{
					"features": [
						"MZ 264.1215224 // RT 23.30921876",
						"MZ 372.9232556 // RT 27.98128537",
						"MZ 396.1502435 // RT 96.88806362",
						"MZ 418.1330503 // RT 98.97344731",
						"mz 141.0917095 //RT 286.8086252",
						"mz 208.0646181 //RT 94.75749426",
						"mz 232.0370222 //RT 302.956958",
						"mz 239.99519 //RT 103.8639763"
					],
					"profileID": "MZ 264.1215224 // RT 23.30921876, MZ 372.9232556 // RT 27.98128537, MZ 396.1502435 // RT 96.88806362, MZ 418.1330503 // RT 98.97344731, mz 141.0917095 //RT 286.8086252, mz 208.0646181 //RT 94.75749426, mz 232.0370222 //RT 302.956958, mz 239.99519 //RT 103.8639763, ",
					"picks": 1
				},
				{
					"features": [
						"MZ 264.1215224 // RT 23.30921876",
						"MZ 284.1869613 // RT 241.953849",
						"MZ 291.1642398 // RT 109.6047932",
						"MZ 365.0463959 // RT 63.61843229",
						"MZ 372.9232556 // RT 27.98128537",
						"MZ 438.9799872 // RT 34.38718636",
						"MZ 453.1258761 // RT 23.8114696",
						"MZ 584.2670695 // RT 131.4255402",
						"mz 126.9069343 //RT 8.637330502",
						"mz 187.0972355 //RT 66.65890112",
						"mz 243.0773345 //RT 247.723442",
						"mz 325.0948809 //RT 198.573545"
					],
					"profileID": "MZ 264.1215224 // RT 23.30921876, MZ 284.1869613 // RT 241.953849, MZ 291.1642398 // RT 109.6047932, MZ 365.0463959 // RT 63.61843229, MZ 372.9232556 // RT 27.98128537, MZ 438.9799872 // RT 34.38718636, MZ 453.1258761 // RT 23.8114696, MZ 584.2670695 // RT 131.4255402, mz 126.9069343 //RT 8.637330502, mz 187.0972355 //RT 66.65890112, mz 243.0773345 //RT 247.723442, mz 325.0948809 //RT 198.573545, ",
					"picks": 1
				},
				{
					"features": [
						"MZ 264.1215224 // RT 23.30921876",
						"MZ 284.1869613 // RT 241.953849",
						"MZ 332.0963401 // RT 23.39433456",
						"MZ 365.0463959 // RT 63.61843229",
						"MZ 372.9232556 // RT 27.98128537",
						"MZ 378.1395269 // RT 97.45310048",
						"MZ 453.1258761 // RT 23.8114696",
						"MZ 457.1559634 // RT 131.3064642",
						"MZ 94.06574518 // RT 83.70420464",
						"mz 126.9069343 //RT 8.637330502",
						"mz 206.0458584 //RT 207.6729159",
						"mz 208.0646181 //RT 94.75749426",
						"mz 232.0370222 //RT 302.956958",
						"mz 243.0773345 //RT 247.723442",
						"mz 245.0927751 //RT 245.0846723",
						"mz 307.0279731 //RT 309.7271327",
						"mz 627.3761655 //RT 345.5595674"
					],
					"profileID": "MZ 264.1215224 // RT 23.30921876, MZ 284.1869613 // RT 241.953849, MZ 332.0963401 // RT 23.39433456, MZ 365.0463959 // RT 63.61843229, MZ 372.9232556 // RT 27.98128537, MZ 378.1395269 // RT 97.45310048, MZ 453.1258761 // RT 23.8114696, MZ 457.1559634 // RT 131.3064642, MZ 94.06574518 // RT 83.70420464, mz 126.9069343 //RT 8.637330502, mz 206.0458584 //RT 207.6729159, mz 208.0646181 //RT 94.75749426, mz 232.0370222 //RT 302.956958, mz 243.0773345 //RT 247.723442, mz 245.0927751 //RT 245.0846723, mz 307.0279731 //RT 309.7271327, mz 627.3761655 //RT 345.5595674, ",
					"picks": 1
				},
				{
					"features": [
						"MZ 264.1215224 // RT 23.30921876",
						"MZ 269.1269739 // RT 147.9306459",
						"MZ 286.201986 // RT 284.740301",
						"MZ 287.2051064 // RT 284.9011055",
						"MZ 314.091539 // RT 122.3659439",
						"MZ 358.113341 // RT 105.9360717",
						"MZ 365.0463959 // RT 63.61843229",
						"MZ 369.1565491 // RT 89.08054371",
						"MZ 378.1395269 // RT 97.45310048",
						"MZ 422.2140079 // RT 131.2977363",
						"MZ 444.991422 // RT 33.78759494",
						"MZ 453.1258761 // RT 23.8114696",
						"MZ 631.3465895 // RT 343.0206379",
						"MZ 94.06574518 // RT 83.70420464",
						"mz 126.9069343 //RT 8.637330502",
						"mz 141.0917095 //RT 286.8086252",
						"mz 142.0657154 //RT 247.8825273",
						"mz 232.0370222 //RT 302.956958",
						"mz 239.99519 //RT 103.8639763",
						"mz 243.0773345 //RT 247.723442",
						"mz 307.0279731 //RT 309.7271327",
						"mz 320.1078038 //RT 140.2623736",
						"mz 325.0948809 //RT 198.573545"
					],
[truncated: 3,520,801 more chars]
