# Supplementary material for: The Omics Molecule Extractor: A Web Application for the Selection of Potential Biomarker Panels
Source: J Proteome Res. 2025 Dec 1;25(1):484–90. doi: 10.1021/acs.jproteome.5c00176 (PMC12772118; doi:10.1021/acs.jproteome.5c00176)
Supplement: Supplementary file 1 [file pr5c00176_si_001.zip › supplementary_data/benchmarking_results/mathe_lung_with_testset/filterFile.csv]

accuracy	molecules	pValues
0.678065791570043	1250.2312000000015	0.1
0.678198287777479	997.1839999999996	0.05
0.6791934171206689	596.1084	0.01
0.6794748917822254	480.4176000000004	0.005
0.6805140976268237	296.28359999999986	0.001
0.6810394708439474	241.00639999999976	5.0E-4
0.6810469307948741	149.49660000000023	1.0E-4
0.680921568214966	122.10480000000001	5.0E-5
0.6801409262103871	77.47139999999992	1.0E-5
0.6804370389179121	64.13220000000008	5.0E-6
0.6781127664274352	40.81679999999996	1.0E-6
0.6773826035449105	33.35880000000001	5.0E-7
0.674110282478495	20.731799999999993	1.0E-7
0.6728193923971428	17.035799999999984	5.0E-8
0.6691689538286104	11.19680000000002	1.0E-8
