# Supplementary material for: The Omics Molecule Extractor: A Web Application for the Selection of Potential Biomarker Panels
Source: J Proteome Res. 2025 Dec 1;25(1):484–90. doi: 10.1021/acs.jproteome.5c00176 (PMC12772118; doi:10.1021/acs.jproteome.5c00176)
Supplement: Supplementary file 1 [file pr5c00176_si_001.zip › supplementary_data/benchmarking_results/mathe_lung_with_testset/globalPValues.csv]

molecule id	molecule	pValue	mean control	mean test	foldchange	selected
0	mz 59.01287386 //RT 71.42227731	0.023812280730430402	4.602451370710368E-5	4.07147010560008E-5	0.8846307712256537	false
1	mz 61.98754668 //RT 18.06210069	0.10869869613332472	2.107229058574591E-5	1.9298739497960833E-5	0.915834916922379	false
2	mz 67.01802423 //RT 85.44452264	0.026240638638958647	3.764442461349868E-5	3.156977145495002E-5	0.8386307342742493	false
3	mz 69.03370296 //RT 8.790078676	0.8105411504850761	5.793197131605444E-5	5.584836756633641E-5	0.9640336121422367	false
4	mz 73.02849529 //RT 0.00599967	5.813288239675529E-7	5.863753358153318E-5	4.596618285959093E-5	0.783903756723955	false
5	mz 73.02851982 //RT 307.7406504	0.01671879229064177	1.9573870928955644E-4	3.4934164083558943E-4	1.784734568361785	false
6	mz 74.0236941 //RT 23.05386329	3.239869007787277E-5	1.3274231841631454E-4	1.0224772323990416E-4	0.7702722421890255	false
7	mz 74.02368404 //RT 171.6459655	0.06417537667348361	5.938479039530068E-5	5.180016896992444E-5	0.8722800674231825	false
8	mz 74.02367351 //RT 8.628348983	0.02876821156272924	3.158118056443942E-5	2.811071687019866E-5	0.8901097542202548	false
9	mz 76.02188479 //RT 164.9521402	0.4366180862957618	1.4358095997387648E-5	1.3673503087433423E-5	0.9523200771133734	false
10	mz 77.0390758 //RT 146.8923024	3.2188919374709357E-4	4.84336578726652E-5	4.210914149507783E-5	0.8694189814402439	false
11	mz 78.95826733 //RT 18.63500011	0.41487781783791666	4.172962704601524E-4	4.32333935890435E-4	1.036035944950336	false
12	mz 79.95669559 //RT 25.56239583	0.1800974674570126	1.2930271878891313E-4	1.2202212833241543E-4	0.9436934464743678	false
13	mz 79.95670859 //RT 181.2464902	0.37465276208255704	6.136675859924426E-4	5.925352659513914E-4	0.9655638972573801	false
14	mz 80.96436018 //RT 181.1313687	0.23049507064362706	4.0167801423753876E-4	3.830539995649257E-4	0.9536344683739661	false
15	mz 80.96432935 //RT 129.9279631	0.0180758494498503	3.2019418163563616E-4	2.8887449720679077E-4	0.902185341817093	false
16	mz 82.0288978 //RT 53.97795793	0.2563596894088649	2.2361692001723521E-4	1.7260493446799835E-4	0.7718777919608895	false
17	mz 83.01298747 //RT 9.267101647	0.31789100457554076	5.0165736956732E-5	4.760572342468927E-5	0.948968884195786	false
18	mz 85.02840186 //RT 30.86630888	0.28969272865997286	0.0032245599686772063	0.0033334404277289326	1.0337659898123686	false
19	mz 85.02832495 //RT 309.9733519	0.49308706320453366	5.941186432600655E-5	5.51258399929592E-5	0.9278591173384335	false
20	mz 85.06472448 //RT 140.2133869	0.01000780379716737	2.9822684586559445E-5	2.284808650090286E-5	0.7661311118583901	false
21	mz 87.00755832 //RT 119.9161952	0.010632132262065497	4.857676927090131E-5	3.951476483432564E-5	0.8134498326548029	false
22	mz 87.04397618 //RT 203.2502744	0.0414667032128746	2.2745676662357755E-5	2.0293807889194406E-5	0.892205063425482	false
23	mz 88.03914309 //RT 212.0970811	0.043881897407683335	3.1805992470858905E-5	2.910482814072605E-5	0.9150737291845963	false
24	mz 92.9281428 //RT 17.2537843	0.011729507874165046	9.687218882451643E-4	8.143028314784394E-4	0.8405950576316032	false
25	mz 93.03373494 //RT 237.7226903	0.594420831766985	2.137460406096469E-4	2.4187113357983264E-4	1.1315818196677108	false
26	mz 93.03376718 //RT 189.9063767	0.986569731206733	3.141219239721778E-5	3.135294069502386E-5	0.9981137355379508	false
27	mz 94.02903286 //RT 3.397337317	0.7398721438727274	6.548394985022076E-5	6.725370229897031E-5	1.027025743755492	false
28	mz 94.03715238 //RT 239.3133021	0.7400682208327625	1.626257271036551E-5	1.748436817966588E-5	1.0751292855724863	false
29	mz 94.92526282 //RT 7.238846259	0.007839940606257256	6.7993758907338E-4	5.662591700833728E-4	0.8328105096455569	false
30	mz 95.04931498 //RT 20.96747815	0.35569101307153117	5.8850623017343465E-5	5.664761606334584E-5	0.9625661234996885	false
31	mz 95.04935842 //RT 148.9876352	0.5495537741886993	3.052895304119497E-5	3.124676672770907E-5	1.0235125549685737	false
32	mz 99.00795993 //RT 293.162389	3.762241851390513E-9	4.963744642883198E-5	3.4592565926490495E-5	0.696904623731759	false
33	mz 99.00809514 //RT 202.2270191	0.27087912747744025	1.8348841579131624E-5	1.9032612400232E-5	1.0372650675603432	false
34	mz 100.0031536 //RT 247.7813984	6.954699260930397E-9	2.53456705059678E-4	1.8292549506385757E-4	0.7217228481715905	false
35	mz 100.0031591 //RT 126.6532478	0.627498888343557	1.0200631136687647E-4	9.606662598995181E-5	0.9417713933840627	false
36	mz 100.0032244 //RT 190.6867231	0.7614600691158917	4.9077220465180865E-5	5.080022993397443E-5	1.0351081306655499	false
37	mz 100.07602 //RT 48.18221296	2.776921767029261E-4	3.417734648015667E-5	3.909722586352264E-5	1.1439514734188756	false
38	mz 102.0553108 //RT 48.2210754	1.713591439986839E-4	1.5950599016501096E-4	1.8180991299870036E-4	1.1398312553065606	false
39	mz 103.003028 //RT 8.943974598	0.011695061795704786	1.6344204370337246E-4	1.3356508234513268E-4	0.8172014942956608	false
40	mz 103.0029246 //RT 202.7041324	0.07319006804005301	6.686067187340117E-5	5.762319644782849E-5	0.8618399252244491	false
41	mz 105.018508 //RT 19.16490065	0.005986834429248189	9.701665817341455E-5	8.097317148395156E-5	0.8346316293353899	false
42	mz 107.049873 //RT 177.0399512	0.576863114611079	0.0013773199303098358	0.0013411744549051234	0.9737566598658155	false
43	mz 107.0496609 //RT 226.0270325	0.003927159757983745	3.216489743802166E-5	1.7720215430757712E-5	0.5509178278868349	false
44	mz 108.9025292 //RT 17.37403416	0.006383139801269033	1.1581381424201039E-4	1.0004052310238336E-4	0.8638047521112951	false
45	mz 109.0291592 //RT 6.385897313	0.45922840973859147	2.781901147985642E-4	2.687660119625555E-4	0.9661235164921922	false
46	mz 110.8998664 //RT 17.35483591	0.005493881872414175	9.739610702164311E-5	8.46264508640153E-5	0.8688894602862292	false
47	mz 111.0083497 //RT 7.300613149	0.4355207612816394	1.4608067018498426E-4	1.2884478218247385E-4	0.8820111656067546	false
48	mz 112.0761088 //RT 17.51477944	0.06720390846363955	6.487814369110541E-5	6.024759203074734E-5	0.9286269397224922	false
49	mz 113.0238685 //RT 202.1919416	0.8895623228442473	5.076741497017856E-4	5.053667617321171E-4	0.9954549823523141	false
50	mz 113.0599959 //RT 165.5487136	0.1746243412498767	6.500344498409374E-5	5.8281274351495427E-5	0.8965874711064434	false
51	mz 113.0966287 //RT 280.4246796	0.391996666710547	7.742847496642707E-5	1.0540881720925734E-4	1.3613701839660735	false
52	mz 115.0394525 //RT 67.95971983	0.9099579722068283	3.056147689862969E-4	3.0717054028380506E-4	1.005090628645561	false
53	mz 115.920534 //RT 354.4976002	0.034560284967452226	6.194636861937537E-4	5.646392390859672E-4	0.9114969152677035	false
54	mz 116.0175687 //RT 195.1866126	0.49490971287600316	2.0914988882188964E-5	2.231259986178705E-5	1.0668234148949647	false
55	mz 116.0350607 //RT 30.53030129	0.1172027427787885	8.540987397488656E-5	9.125266904651959E-5	1.0684088946595451	false
56	mz 116.928103 //RT 351.1146843	0.03945276170595746	0.0011118691187268746	0.0010130226509533786	0.9110988279927422	false
57	mz 117.0188911 //RT 34.14325339	0.05779343956545402	5.199431492848427E-4	4.7199666440781286E-4	0.907785139696565	false
58	mz 117.0552304 //RT 90.5310804	3.35062297391886E-5	6.986900133179718E-4	5.875996238430397E-4	0.8410018930321032	false
59	mz 118.0586918 //RT 72.32408512	0.011434862936663626	5.2375923700835295E-5	4.51445362425075E-5	0.8619329847119723	false
60	mz 120.038333 //RT 20.87755276	0.0015102337832559876	6.658654188495068E-5	5.963418034581943E-5	0.8955890883905092	false
61	mz 120.0453103 //RT 209.387502	2.2181883711791528E-4	2.3499283132802187E-5	1.836278184795795E-5	0.781418809424263	false
62	mz 121.0293008 //RT 123.0937456	0.3204954165971845	9.781439347338306E-4	0.0010563467683581945	1.0799502310931817	false
63	mz 121.0291916 //RT 149.2597485	0.3193696644629287	1.23768017897036E-4	1.36855896831641E-4	1.1057452414362243	false
64	mz 121.0291317 //RT 89.72239457	0.8001784478562017	5.242947382835481E-5	5.102576460734888E-5	0.9732267154615849	false
65	mz 121.0291917 //RT 233.9718367	0.8338580686135075	3.221017901475888E-5	3.552938487977113E-5	1.1030483519974035	false
66	mz 121.0654199 //RT 206.7837211	0.35831346137621223	7.043594582378978E-5	6.0638168212009234E-5	0.8608980471946563	false
67	mz 122.0248884 //RT 22.88221777	2.345104110901275E-10	9.340843803201414E-5	1.2742006425334404E-4	1.3641172782449589	false
68	mz 123.0810857 //RT 223.7568075	0.22916102688034834	4.319076131771107E-5	4.57683620370149E-5	1.0596794462672934	false
69	mz 124.0138474 //RT 3.806650974	0.01951511624698865	1.45991672214847E-4	1.6011247348779415E-4	1.09672333400063	false
70	mz 125.0603959 //RT 124.3940637	0.10870291848698121	3.4874547813678363E-5	3.0539628205835665E-5	0.8756996182143336	false
71	mz 125.0967611 //RT 266.6393549	1.1767695706765835E-9	8.452456208747572E-5	5.4990140592950314E-5	0.6505817863456093	false
72	mz 126.0554646 //RT 48.48245695	2.764046559122768E-5	3.887167340318012E-5	4.54377784677241E-5	1.1689174787110348	false
73	mz 126.9069343 //RT 8.637330502	1.905330460072463E-7	3.008994763467977E-5	1.1685749300821833E-4	3.8836057286299748	false
74	mz 127.0508841 //RT 59.32010303	0.7262847321965618	7.141896288180109E-5	7.048421775525588E-5	0.9869118076092449	false
75	mz 127.0507334 //RT 3.241631244	2.2435443226087592E-4	5.6623302936911914E-5	6.71673218318963E-5	1.1862134200601515	false
76	mz 129.0550878 //RT 45.8482402	0.003060203549567486	1.0033458519607064E-4	8.201363718365301E-5	0.8174014675336981	false
77	mz 129.055104 //RT 215.9259636	0.5016043685857099	6.265762919167526E-5	5.685035450822726E-5	0.9073173569066421	false
78	mz 129.0551556 //RT 123.6584217	0.27846721734247937	2.6473662685215873E-4	2.420124653198497E-4	0.9141631371430926	false
79	mz 130.0659344 //RT 255.2208808	0.002427123171522938	9.953004223035406E-5	7.66369295903512E-5	0.7699879139303625	false
80	mz 130.0869332 //RT 54.36282563	0.19711431960623704	3.524045584573719E-5	3.736571355152733E-5	1.0603073273255408	false
81	mz 131.0345249 //RT 82.94524365	0.1549648197241298	6.434353972370586E-4	6.11313291418652E-4	0.9500771857495866	false
82	mz 131.0697087 //RT 55.08024311	0.005180217388408348	1.3313879191763234E-5	1.086821755593289E-5	0.816307358613906	false
83	mz 131.0709724 //RT 113.0482496	6.981146162212681E-4	8.7317988584985E-5	7.394429182384422E-5	0.84683915676637	false
84	mz 131.0710157 //RT 151.8947143	0.08294296147792601	5.69384088245205E-5	4.825714974322708E-5	0.8475324607674172	false
85	mz 132.0307022 //RT 18.84184745	0.7163060958173642	1.2043023410827646E-4	1.1890224542479375E-4	0.9873122501604628	false
86	mz 134.0608664 //RT 146.7023323	2.0145693484430183E-4	0.003987905843828083	0.003443414850415058	0.8634644310231869	false
87	mz 137.0239943 //RT 122.3613554	0.9004261935863653	2.9397211155996746E-4	2.9813078182282845E-4	1.0141464788642465	false
88	mz 137.0240681 //RT 240.0773734	0.44769966858289356	0.0014767675869961452	0.001793015261594935	1.2141485751607408	false
89	mz 137.0240517 //RT 177.3135865	0.289728122376552	2.9076738697846375E-4	3.5187876334597727E-4	1.2101727329277125	false
90	mz 137.0343556 //RT 64.59558395	0.8468726725739237	1.0811212617516527E-4	1.0916214178091196E-4	1.0097122833755525	false
91	mz 137.0346257 //RT 18.34868873	0.8957601325866473	4.098634680584635E-5	4.070395910963834E-5	0.993110200878705	false
92	mz 137.0603418 //RT 169.2853541	0.0016184887390668923	5.8355672694448016E-5	5.0582476809913964E-5	0.8667962251890278	false
93	mz 138.0277384 //RT 143.0683313	0.3890050890686001	2.462111352908965E-5	2.7797619642488346E-5	1.1290155341530625	false
94	mz 138.0275848 //RT 177.0607734	0.3073218960853674	2.628046323243267E-5	3.107931844819621E-5	1.1826016220993123	false
95	mz 138.0555679 //RT 50.21415314	0.6623746611407757	4.09107303459727E-4	3.9209514911727584E-4	0.958416400297469	false
96	mz 138.0556229 //RT 97.23414173	0.024734443897540537	3.7630374719988136E-5	3.277443060738685E-5	0.8709567962388121	false
97	mz 138.970866 //RT 19.53695807	0.08452119316692541	3.0604398195980895E-5	3.360863264071924E-5	1.0981634870092911	false
98	mz 139.039574 //RT 0.435709381	0.9378062229084043	4.714684203148715E-5	4.702722360700775E-5	0.9974628539404715	false
99	mz 139.0580433 //RT 50.5147986	0.6369086056409907	3.064017718784991E-5	2.9156426989570522E-5	0.9515750124686696	false
100	mz 139.0758842 //RT 198.1201675	0.7147651724351769	4.389911396548755E-5	4.2918050017372444E-5	0.977651850812151	false
101	mz 141.0188997 //RT 78.72291751	0.5551602086153502	3.497929018701931E-4	3.236641668484491E-4	0.9253022720528495	false
102	mz 141.0552508 //RT 165.0120055	0.12425647088924552	3.697892586575873E-5	3.292255383496435E-5	0.8903058448609387	false
103	mz 141.0553046 //RT 115.9980227	0.8862430333518998	4.331621934249379E-5	4.290345197894802E-5	0.9904708358713836	false
104	mz 141.0917528 //RT 243.1761087	0.20893664066588902	1.3169108134383208E-4	1.3785603892793222E-4	1.046813782081446	false
105	mz 141.0917095 //RT 286.8086252	2.1184631882054106E-6	1.0471330552066847E-4	7.95721912834889E-5	0.7599052564316463	false
106	mz 142.0657154 //RT 247.8825273	4.174600620743263E-8	6.062059870814627E-5	4.620032004792231E-5	0.7621224638567262	false
107	mz 143.0347294 //RT 47.07825833	0.5532091479629138	1.8269628416241112E-4	1.7895009457812074E-4	0.9794949875337359	false
108	mz 144.0661691 //RT 49.27390911	1.2142344310528408E-4	7.353188155705302E-4	8.423564413931263E-4	1.1455662816672876	false
109	mz 144.0662472 //RT 109.5136861	0.3115644496337753	2.665352330492052E-5	2.5633542775005988E-5	0.9617318686822078	false
110	mz 145.0612796 //RT 159.4922097	0.7515474752952354	0.0025426858166313023	0.002517489207516416	0.990090553480859	false
111	mz 145.0602485 //RT 98.58559332	0.02684614257851936	5.611396914879086E-5	6.150895522719837E-5	1.096143369650118	false
112	mz 145.9307887 //RT 7.639686916	0.20444617664276832	1.4187726844390843E-4	1.3257836683562422E-4	0.934458129126157	false
113	mz 147.0296684 //RT 27.22892441	0.855009461187251	5.196368631074884E-4	5.24636136336493E-4	1.009620705504048	false
114	mz 148.0400378 //RT 0.858530466	0.08490817580926335	1.929782655695547E-5	1.7878619587657216E-5	0.9264576782722336	false
115	mz 148.0762239 //RT 215.5415364	0.005652547510253569	1.3275384126245219E-5	1.7122870685848296E-5	1.2898211097332135	false
116	mz 148.0694907 //RT 50.99657353	0.07616455632795427	2.9229225995030182E-5	2.565286834818177E-5	0.87764446285863	false
117	mz 149.0601633 //RT 238.0108438	0.10913812973026982	4.2257670825346944E-5	6.092313575791905E-5	1.4417059570016864	false
118	mz 149.0712977 //RT 98.48946156	0.06264118972015442	2.2713499372672124E-5	2.1236613911125835E-5	0.9349776343436004	false
119	mz 150.0556029 //RT 190.3671306	0.9270504286782366	0.001636718917796836	0.00161800981457843	0.9885691409716275	false
120	mz 151.0399456 //RT 141.5339084	0.10464592137758344	2.075934787997196E-4	1.8720865669910226E-4	0.9018041307536252	false
121	mz 151.0593406 //RT 76.72975438	5.1250305671990404E-5	3.404722299607887E-5	4.8441883485794206E-5	1.4227851561160547	false
122	mz 151.0740811 //RT 205.9209771	0.06315810251933374	4.9100844647615685E-5	5.189841808200934E-5	1.0569760755537125	false
123	mz 152.0428684 //RT 225.1072904	0.0035733890976659133	2.9623842619145035E-5	1.783159741644282E-5	0.6019339774955046	false
124	mz 153.0188573 //RT 159.2787529	1.8944906681195306E-6	3.722015186912835E-4	2.900697211679436E-4	0.7793351359442926	false
125	mz 153.0916775 //RT 68.59602421	0.05812247931694037	1.2535989925273333E-4	1.376357569534976E-4	1.097924916771155	false
126	mz 154.0223989 //RT 155.7823252	0.001709968673845319	2.4291697603340137E-5	1.9804131718574513E-5	0.8152633892433858	false
127	mz 154.0616854 //RT 17.01812328	0.5329292352932078	2.2042524891559149E-4	2.12665937797424E-4	0.9647984468370101	false
128	mz 154.0954538 //RT 242.3605155	0.5150854465970749	2.0458782275738544E-5	2.118885119116379E-5	1.0356848665568434	false
129	mz 154.0954161 //RT 268.4580885	0.09858423939808025	1.3014698464901918E-5	1.4049145244361726E-5	1.0794829616874726	false
130	mz 155.1072544 //RT 299.3473849	0.874945841266408	1.1206391939092701E-4	1.1124626067905301E-4	0.9927036398841124	false
131	mz 156.0299928 //RT 26.66062901	3.181782619599005E-7	3.047642619491618E-5	3.688421928571895E-5	1.2102540845773992	false
132	mz 156.0661098 //RT 117.2156019	0.04328562770173927	4.8821703390435647E-4	4.4327834060932587E-4	0.9079534506699857	false
133	mz 156.065956 //RT 39.70383194	0.6132131719344016	1.8256151911759833E-5	1.8620038365769998E-5	1.0199322647932045	false
134	mz 157.0499364 //RT 64.86402397	0.2981068737739603	8.557178400430913E-5	7.666602965173731E-5	0.895926508297135	false
135	mz 157.0500426 //RT 216.5957403	0.493184068544684	1.5359617584991122E-4	1.3966329809948576E-4	0.9092889020619876	false
136	mz 157.0865701 //RT 214.4519384	0.5277217325213959	7.864590838639646E-5	8.45911322725988E-5	1.075594827603653	false
137	mz 157.0866465 //RT 279.9759767	0.21677817515325115	2.4165504562514206E-5	3.6479324195321604E-5	1.509561867452531	false
138	mz 158.0817506 //RT 92.16212961	0.7365919964544123	2.9852934606085067E-4	2.9223924497549504E-4	0.9789297060126427	false
139	mz 158.9250522 //RT 46.84611475	0.006222381082415351	2.8628825704372244E-5	2.3345260314758475E-5	0.8154459619066089	false
140	mz 159.1022022 //RT 241.1708671	0.025027983112431818	7.125666607013173E-5	1.3508474052457988E-4	1.8957488186667018	false
141	mz 160.0404256 //RT 145.3828024	2.356889776984339E-4	3.3302441990135396E-5	2.9619788093332854E-5	0.8894179022098923	false
142	mz 160.8430658 //RT 180.1074012	0.2752787090288322	1.1312640231751028E-4	1.0573347768024182E-4	0.9346489901047251	false
143	mz 160.8430224 //RT 128.8029773	0.0010451635097399326	7.219226789968193E-5	5.7334637404611145E-5	0.7941936037289078	false
144	mz 160.8432098 //RT 0.075367953	0.11227186629801977	1.068144840426781E-4	8.651039491603062E-5	0.8099125852769656	false
145	mz 161.0449755 //RT 0.911572233	0.9907432646609007	1.9028805095231834E-4	1.9003922480801384E-4	0.9986923711548927	false
146	mz 161.0795657 //RT 245.4329396	0.0011827077826820354	2.589512459432072E-5	2.0607821189654018E-5	0.7958185763730095	false
147	mz 161.0812932 //RT 89.7041773	0.6426489072372323	1.665141398817011E-4	1.630927956881702E-4	0.9794531311517355	false
148	mz 161.9862375 //RT 53.96732157	0.22355131024398123	0.001509759224597965	0.0011668083929883503	0.77284402305875	false
149	mz 162.0226711 //RT 82.13487902	0.34509688092511936	1.0760245867936789E-4	1.1324590840067259E-4	1.0524472190558485	false
150	mz 162.0227131 //RT 123.435857	0.09416963961196956	1.1320172964527033E-4	1.2583605878265807E-4	1.1116089760905488	false
151	mz 162.0227069 //RT 295.9300835	0.9299487615716222	1.1677854189459228E-4	1.1601961663808279E-4	0.9935011583104495	false
152	mz 162.0475982 //RT 1.400447361	0.6189370907450353	1.4638552084434618E-4	1.6068479062093872E-4	1.0976822686705276	false
153	mz 162.0554163 //RT 149.3148137	0.5381238535047537	2.6063396918136468E-5	2.4453950737743495E-5	0.9382487944511552	false
154	mz 162.8400867 //RT 180.1515934	0.14023411687119114	1.0549107157590171E-4	9.637128397469622E-5	0.9135491993306397	false
155	mz 162.84002 //RT 127.0087221	4.4148121436360377E-4	6.805927253501736E-5	5.313925778916101E-5	0.7807791034178361	false
156	mz 162.8403342 //RT 20.00810907	0.09204291165194323	9.917928628771826E-5	7.936920050117461E-5	0.800259847312525	false
157	mz 163.024643 //RT 18.78696472	0.12477041414670431	6.81637546142702E-5	5.566775541904306E-5	0.8166767768891199	false
158	mz 163.0608603 //RT 21.27090234	0.7909913698227125	1.222584594791238E-4	1.2047152198480439E-4	0.9853839357870811	false
159	mz 164.0348069 //RT 97.80287421	0.8219341729927296	2.4810573418523687E-5	2.5691513798568245E-5	1.0355066513451416	false
160	mz 164.8373086 //RT 179.9685275	0.20419308622377597	3.1308547842744496E-5	2.8899575239708114E-5	0.9230570317366334	false
161	mz 164.8371431 //RT 129.509711	5.056216621663889E-4	2.1730023768114417E-5	1.710290268623498E-5	0.7870632296008323	false
162	mz 164.8374093 //RT 20.3215408	0.12250218116494471	3.328548201456847E-5	2.742929422005136E-5	0.824061799917635	false
163	mz 165.0414076 //RT 71.59103486	0.10447460305212708	0.0028265690848441154	0.0031177938099418065	1.103031171839818	false
164	mz 166.0140544 //RT 253.5720642	0.07102446709351562	3.699019436579443E-4	3.4297791590303593E-4	0.9272130676344714	false
165	mz 167.0189338 //RT 253.608237	0.007823098420638885	4.5006881503379794E-5	4.014733419648982E-5	0.8920265713916427	false
166	mz 167.0377398 //RT 147.0000746	0.30940874864470347	2.0027766077244065E-4	1.8080609771288554E-4	0.9027771595471196	false
167	mz 167.0705661 //RT 234.0669136	0.7503957333217717	3.353360790361564E-5	3.393995716860165E-5	1.0121176721023863	false
168	mz 167.1073807 //RT 304.2644791	0.0021276315052378703	1.172389460805127E-4	9.181028333038098E-5	0.783103963313788	false
169	mz 168.0775149 //RT 16.81613473	3.812407775296567E-4	1.7980022497960895E-4	1.3513854064390384E-4	0.7516038462089234	false
170	mz 168.9819098 //RT 19.73713335	0.1542245695383504	5.411555285441042E-5	5.7576166563733216E-5	1.063948597524875	false
171	mz 169.0137935 //RT 148.5238349	0.040584999942515854	4.965607670878173E-5	4.3962570328239026E-5	0.8853411957224603	false
172	mz 169.03315 //RT 85.72220778	0.01859651131159956	3.3408571689158724E-4	2.786763780929673E-4	0.8341463403040347	false
173	mz 169.0866467 //RT 205.6891394	0.003155140078696217	4.165154635103908E-5	4.724765966190154E-5	1.134355475393361	false
174	mz 169.1228228 //RT 329.9124261	1.137780025750601E-8	7.214158661761473E-5	5.744128735398077E-5	0.7962298869090217	false
175	mz 170.9752392 //RT 108.941184	0.02372585281694617	2.432856688584011E-5	2.1978813787568405E-5	0.9034158851486099	false
176	mz 171.0298519 //RT 80.87348495	0.8048502405831695	2.1467201071717832E-5	2.0975261565419248E-5	0.9770841338535421	false
177	mz 171.0657105 //RT 138.1429877	0.528352656640704	2.834900557422096E-5	2.7376931652134437E-5	0.9657104754683009	false
178	mz 171.1023636 //RT 222.2037743	0.18482470262367023	4.390371982564906E-5	4.611221609336798E-5	1.050303169674217	false
179	mz 172.0976569 //RT 122.4481442	0.7138703153249042	4.661364737872923E-5	4.875697864965624E-5	1.0459807672528336	false
180	mz 173.0089561 //RT 27.84813845	0.06259547629995121	0.0036674771308138165	0.0034501226654080636	0.9407346092005427	false
181	mz 173.0450676 //RT 214.0708574	0.452742076527036	2.703555225791033E-5	2.4711487839256524E-5	0.9140367322079094	false
182	mz 173.0815783 //RT 211.6280389	0.9488118051594834	8.311664879196443E-4	8.269497397327232E-4	0.9949267105348829	false
183	mz 174.0556436 //RT 255.4197604	0.0027189528078510605	6.162698334585213E-5	4.7370940591687506E-5	0.768672065706034	false
184	mz 174.0563945 //RT 205.3651676	0.2678257730829712	3.811085227516717E-5	3.989886123865511E-5	1.0469160057239917	false
185	mz 174.0851096 //RT 212.0860013	0.8476311927634488	8.490544234121336E-5	8.359166312185156E-5	0.9845265605697918	false
186	mz 174.9557356 //RT 1.97878306	0.02164296604081639	7.487437984411214E-4	6.823277655381947E-4	0.911296717193245	false
187	mz 174.9905035 //RT 3.719201283	0.005903813887099929	9.91547852894864E-4	6.650273138805489E-4	0.6706961362872954	false
188	mz 175.0240924 //RT 202.1988959	0.330141105083813	5.657822489446334E-4	5.860304979151256E-4	1.035788059820296	false
189	mz 175.0239425 //RT 314.0321384	0.02778730910800764	7.716794821563199E-4	6.454771252981876E-4	0.83645754516437	false
190	mz 175.0239553 //RT 258.8127482	0.16021768515675427	5.07492950089122E-4	4.6402074227276327E-4	0.9143392872576369	false
191	mz 175.0237873 //RT 21.32023491	0.011892335149196631	0.0010051210571917718	7.10035165007993E-4	0.7064175602805245	false
192	mz 175.0239038 //RT 344.4978546	0.21230680378924505	7.849642313967478E-4	7.189550788179303E-4	0.9159080758860029	false
193	mz 175.0239361 //RT 67.89339781	0.3147635649428693	3.894285157732653E-4	4.170869686880598E-4	1.0710231834458108	false
194	mz 175.0604566 //RT 82.39717967	0.8308864682387536	4.800277377032793E-5	4.7553613237714715E-5	0.9906430296140334	false
195	mz 175.060483 //RT 137.6505675	0.011649927046339714	9.559966740650681E-4	6.871418840243812E-4	0.7187701617229812	false
196	mz 176.0281816 //RT 2.486191334	0.10519119511765984	4.120185922107154E-5	4.355633674925528E-5	1.0571449340562673	false
197	mz 176.0282112 //RT 68.95208263	0.0705199130134544	2.0673804370433487E-5	2.3685277143565642E-5	1.1456661153976573	false
198	mz 176.9860317 //RT 1.101423051	0.7963449072148472	3.969795098193161E-5	3.9256996281476E-5	0.9888922554049121	false
199	mz 178.0506869 //RT 46.75697413	7.178416602826587E-5	0.04099573628419084	0.035422899453499565	0.864063013966642	false
200	mz 179.021378 //RT 60.79135975	0.08542747827183672	7.029068041857168E-5	6.604568105064774E-5	0.9396079346131588	false
201	mz 179.0351512 //RT 143.2997616	0.6129224437612846	2.1751581887436298E-4	2.1189550254003045E-4	0.9741613443867325	false
202	mz 179.1075318 //RT 301.9657121	0.4815984732189622	1.2604584700033335E-4	1.2250846052063547E-4	0.971935715742475	false
203	mz 180.0342073 //RT 26.76311528	0.19320112734785222	1.5625146256725335E-5	1.6914353651716464E-5	1.0825085009643498	false
204	mz 180.0524052 //RT 54.65653629	0.020093918715506476	3.9263674003468585E-4	4.3589236972282804E-4	1.1101670457133506	false
205	mz 180.0663892 //RT 105.2839577	2.705544425825046E-4	1.9700742698921516E-5	3.1956601669760696E-5	1.6221013673515012	false
206	mz 181.9917219 //RT 106.119515	0.6540310066658146	0.00319470687918157	0.0034450726250349435	1.0783689256391225	false
207	mz 182.0282269 //RT 88.58814794	4.657354819803672E-6	1.483727739602228E-4	2.899413649935655E-4	1.954141297319788	false
208	mz 182.0282342 //RT 145.4897546	2.3189285540015092E-5	8.671428449316683E-4	0.0013231710533407116	1.525897447086678	false
209	mz 182.0456675 //RT 97.46820298	0.02536424183947017	1.4704198466435696E-4	3.932738828236823E-4	2.6745686527652808	false
210	mz 182.0541018 //RT 122.8309007	0.6101533947596698	1.9840297404559513E-4	2.0680062434155771E-4	1.0423262319345712	false
211	mz 182.0818452 //RT 193.2273694	0.2607690696143363	2.7990278149506745E-4	2.5288767626909165E-4	0.9034839701067713	false
212	mz 182.994651 //RT 106.0204424	0.7232149039419986	3.0903519680827637E-4	3.2793865424026993E-4	1.0611692701259565	false
213	mz 183.0294468 //RT 181.4909423	0.11769615609736617	3.015585430952753E-5	2.437050377589676E-5	0.8081516618879894	false
214	mz 183.102333 //RT 58.11455364	0.004830684746426783	5.999583764062636E-5	4.732357147057803E-5	0.7887809110032782	false
215	mz 183.9891779 //RT 106.0383844	0.7336988617308342	1.7189504320914E-4	1.822152395172744E-4	1.060037777212564	false
216	mz 184.0071119 //RT 121.7423853	0.4364351968373761	6.536049978266084E-5	6.108995699790575E-5	0.9346617177200962	false
217	mz 184.0976872 //RT 200.8655331	0.09963730447235486	5.580713567288918E-4	4.8597765750501974E-4	0.8708163421135859	false
218	mz 185.0815984 //RT 28.75771708	0.4937557333089808	8.894647501850384E-4	9.171416937611018E-4	1.0311164029494206	false
219	mz 185.100838 //RT 200.8152717	0.08309296657354115	6.902242839110473E-5	6.024463786211537E-5	0.8728269819883562	false
220	mz 186.0406628 //RT 85.93607147	0.7074460570275178	3.894318276411953E-5	3.825017685825001E-5	0.9822046926655409	false
221	mz 186.0768765 //RT 53.66608591	0.6368626779154525	2.4846931268274985E-5	2.537494491462556E-5	1.0212506583066359	false
222	mz 186.0854843 //RT 223.7882923	0.8081142265465464	1.0839753654987148E-4	1.0727963953995946E-4	0.9896870625893079	false
223	mz 186.1132309 //RT 162.4158191	0.03869986013538251	2.430210909658973E-5	1.9217286540557214E-5	0.7907662032203593	false
224	mz 186.112924 //RT 198.7275776	0.967239915813662	2.22348672755668E-5	2.2302070747122856E-5	1.0030224363709113	false
225	mz 187.0073031 //RT 182.3883346	0.10383711033259813	0.12209877097750632	0.11565970898697614	0.9472634987315603	false
226	mz 187.0608732 //RT 7.274978319	0.29601976275825703	7.724456993980686E-5	7.378705414048736E-5	0.9552393676084443	false
227	mz 187.0730228 //RT 22.46346771	0.556205622485014	7.521106855501097E-5	7.266884623759831E-5	0.9661988272968994	false
228	mz 187.0972355 //RT 66.65890112	7.088700737511999E-10	0.0016209433102945612	0.0011048240892617945	0.6815932933897754	false
229	mz 187.1087566 //RT 60.92626213	0.008640173086604142	2.9583095267356254E-5	2.54017746920226E-5	0.8586584487679499	false
230	mz 188.002 //RT 37.31764863	0.11887629930183374	6.154630037381182E-4	5.566262480009215E-4	0.9044024492457844	false
231	mz 188.010092 //RT 81.91739385	0.3233256528876449	0.011503996799695814	0.011116869310171076	0.9663484355684996	false
232	mz 188.0349742 //RT 137.0315065	0.004259506406889768	3.1908915231272173E-4	2.8650239264019347E-4	0.8978756894857028	false
233	mz 188.0565679 //RT 32.99350069	0.5322280805376145	1.1251568320064663E-4	1.0944822901413043E-4	0.972737541120858	false
234	mz 188.092349 //RT 71.09663946	0.01906618457341258	5.989714360074629E-5	5.3829649640101176E-5	0.8987014472494893	false
235	mz 188.0921911 //RT 118.0275606	0.7290999332631649	4.970636317680994E-5	4.851614411101282E-5	0.9760549959858578	false
236	mz 188.9860649 //RT 86.64019251	0.3419556472134002	0.008759655021609093	0.00838817937250263	0.9575924339268985	false
237	mz 188.9867236 //RT 37.7589937	0.8766856242030192	6.935550423813895E-4	7.021974755245703E-4	1.0124610630953041	false
238	mz 189.0045419 //RT 181.7091061	0.38577436153412004	0.00728115406033609	0.007067910867528144	0.9707129953519892	false
239	mz 189.0402409 //RT 35.1567381	0.47808313706443695	8.413417944668655E-4	8.102795676828275E-4	0.9630801334388467	false
240	mz 189.0764113 //RT 111.0973338	0.010937778717531987	8.803866549940981E-5	9.855311002796759E-5	1.1194298490204655	false
241	mz 189.9890892 //RT 86.36478955	0.22422338806239894	6.695060820128757E-4	6.309447114180595E-4	0.9424032557271457	false
242	mz 190.0510309 //RT 73.88959713	0.04064826468416305	5.0958049717788706E-5	7.160971486721594E-5	1.4052679657835894	false
243	mz 190.0716265 //RT 43.6493877	0.5606430458742702	2.5197151985093344E-5	2.4450431971741256E-5	0.9703649041846536	false
244	mz 190.9653985 //RT 34.10692079	9.677535150598437E-4	0.003180517562402569	0.002510504292798677	0.789338289615429	false
245	mz 191.0032198 //RT 0.612757069	0.17735112626642824	6.29836806626195E-4	5.683528568868165E-4	0.9023811420791277	false
246	mz 191.0190272 //RT 27.95505778	4.880152552511063E-6	0.014528405053976326	0.011525159769948884	0.793284584724221	false
247	mz 191.0554634 //RT 67.00106498	0.23049140357257447	9.587150882083343E-5	7.094226507516126E-5	0.7399723436890887	false
248	mz 191.1074371 //RT 307.6412912	0.018093408747027695	8.5991925079385E-4	0.0015245848203696369	1.7729395160792003	false
249	mz 192.0227173 //RT 23.53824173	1.92178226665618E-8	0.0013696137616025605	0.0010975948543716237	0.8013900598423804	false
250	mz 192.0661268 //RT 216.2641188	0.0029930793737835693	1.888357600032047E-4	2.549462069904364E-4	1.3500949554581703	false
251	mz 192.0663013 //RT 73.18991541	0.017038468719864586	2.1240882445286175E-4	1.7781913980114702E-4	0.837155142961629	false
252	mz 193.000629 //RT 61.03649657	0.9638914763386977	4.52612564020803E-5	4.5384376199219194E-5	1.0027202028164035	false
253	mz 192.9964117 //RT 224.0410725	0.3131182036405187	6.028000835993538E-5	6.336211674849513E-5	1.0511298600052659	false
254	mz 193.0345466 //RT 2.300396526	0.6416130710457206	1.6738207784556898E-4	1.7692025815431678E-4	1.0569844778575874	false
255	mz 193.0356358 //RT 204.4967886	0.02728399857549446	3.683862631719059E-4	4.115609776426858E-4	1.117199577690639	false
256	mz 193.0495193 //RT 156.9228307	0.2884650884825861	1.7747792015714275E-4	1.6769352955621603E-4	0.9448698148352008	false
257	mz 193.0487673 //RT 281.421746	0.38231128113665735	1.7630858296892747E-4	1.621387623321318E-4	0.9196305681879768	false
258	mz 193.048167 //RT 229.3970052	0.4699212403222348	1.0513009777248929E-4	1.0863176009434427E-4	1.0333078956079056	false
259	mz 193.0613198 //RT 98.39021779	0.04538182389563983	2.4527698339339726E-4	2.2871618105538546E-4	0.9324812213975655	false
260	mz 193.0900735 //RT 311.0699907	0.17195859160517757	1.021011716838287E-4	9.023714863851022E-5	0.8838013036514686	false
261	mz 193.0865548 //RT 349.3284291	0.18421362951617026	8.623294756032533E-5	7.898082541307051E-5	0.9159007971728961	false
262	mz 193.8194367 //RT 78.20210441	0.21688815970542197	2.014148734112274E-5	1.8535291167347324E-5	0.9202543413715005	false
263	mz 193.9841931 //RT 37.2873563	0.10882433881418341	9.900191981053824E-5	8.878964143585675E-5	0.896847673315579	false
264	mz 194.0451279 //RT 276.2401453	0.04291342921165664	1.0091279797063882E-4	1.0854221960443086E-4	1.0756041036144084	false
265	mz 194.045745 //RT 109.5059615	0.07764029738600087	0.003171220130107442	0.0035532974825788805	1.1204827595675275	false
266	mz 194.9599226 //RT 27.4935693	0.9683378240867395	9.978217180939865E-5	9.959235223202414E-5	0.9980976603943128	false
267	mz 194.9791547 //RT 37.32423561	0.1262323825484155	9.178979223740363E-5	8.32923716377132E-5	0.9074252115342756	false
268	mz 195.0492994 //RT 190.774214	0.8072947861761635	0.0011769171312116804	0.0011414956937504414	0.9699032017447385	false
269	mz 195.0513102 //RT 18.42586244	2.3172013140770886E-4	8.218195979993043E-4	9.396266214324465E-4	1.143349007154295	false
270	mz 195.0519223 //RT 76.37013472	0.12902754692126606	1.5366653013390512E-4	1.3591448507856147E-4	0.8844768275832446	false
271	mz 195.0648547 //RT 246.36733	0.5735640227327443	4.030356372437682E-5	3.891188229862875E-5	0.9654700156228037	false
272	mz 195.8148251 //RT 182.6740173	0.06132603789006952	4.252706733248838E-4	3.744068308120047E-4	0.8803965434173687	false
273	mz 195.8121299 //RT 125.5143437	0.043134546019177655	1.4092888975407404E-4	1.1768810815031599E-4	0.8350885922374465	false
274	mz 195.8126835 //RT 23.92406442	0.16860979331118542	2.8593241041083723E-4	2.3194622444810614E-4	0.8111924916620612	false
275	mz 197.0674091 //RT 77.3925519	0.37025431071869463	5.563168826404098E-4	5.924134445962782E-4	1.0648848939916142	false
276	mz 197.0678023 //RT 38.39624649	0.40383226332645084	7.240841962953719E-4	7.660835209992103E-4	1.0580033715950705	false
277	mz 197.0816233 //RT 243.7152982	0.12447655488923748	7.378314304817708E-4	8.057197797718029E-4	1.0920106497031499	false
278	mz 197.081231 //RT 171.6156376	0.5275978253559872	4.0852216806099015E-5	3.840895931564263E-5	0.9401927806744721	false
279	mz 197.8095399 //RT 23.9354742	0.20108736874208422	3.403929306042269E-4	2.7852736867737827E-4	0.8182525065457973	false
280	mz 197.8092106 //RT 109.6217024	0.1175702424121543	1.5285160347290627E-4	1.3026093872792766E-4	0.8522052485436771	false
281	mz 197.9864409 //RT 130.6108923	5.749787976627729E-6	3.2024306494263383E-5	5.0738533574727886E-5	1.5843757173575903	false
282	mz 198.0409257 //RT 82.73306103	0.9173232454949762	1.7625992852580486E-4	1.7913997942766224E-4	1.0163397938825087	false
283	mz 198.0853144 //RT 42.62735701	0.10955640708492065	8.677479074893105E-5	9.516560885055957E-5	1.0966964947908202	false
284	mz 198.1132857 //RT 289.8939988	0.005001867615808786	5.001185961531306E-4	4.4122402037640113E-4	0.8822387805017821	false
285	mz 198.9162965 //RT 18.02518758	0.5384378070158384	5.890534701424024E-5	6.094256824508157E-5	1.0345846571508837	false
286	mz 199.0067671 //RT 238.2174076	0.5327509743078589	5.859879544531293E-4	5.554178993209321E-4	0.9478315980731606	false
287	mz 199.0975098 //RT 287.8870871	0.034504090297642565	7.433926168351787E-4	6.804369102104157E-4	0.9153129783656148	false
288	mz 199.0971074 //RT 153.3289113	0.09250570137931136	7.597644383141252E-5	8.79257996411475E-5	1.1572771138940108	false
289	mz 199.0973402 //RT 200.5296589	0.8232126925587462	6.74898747790507E-5	6.684118204491693E-5	0.9903882954849529	false
290	mz 199.8099762 //RT 182.739212	0.06835808275421917	2.3425808294584083E-4	2.0668995230199922E-4	0.8823172703491508	false
291	mz 199.8065542 //RT 23.91106443	0.18107012086768215	1.624234955980187E-4	1.314699814545174E-4	0.8094271150270769	false
292	mz 199.8062586 //RT 124.288657	0.11562821842347093	8.173679704915762E-5	7.07920302084193E-5	0.8660974342540485	false
293	mz 200.0098229 //RT 238.2272657	0.4386679095739814	5.734764987230885E-5	5.35340748748702E-5	0.933500762351552	false
294	mz 200.0565792 //RT 64.91242804	0.7889497861538934	3.137018988137058E-5	3.091445757596876E-5	0.9854724403286937	false
295	mz 200.1039644 //RT 35.21234961	2.3463085277120044E-4	2.6395734679380314E-5	3.3305659761676E-5	1.2617818812860528	false
296	mz 200.1016501 //RT 287.7604054	0.3257919703907257	7.971845761877111E-5	7.664421050861212E-5	0.9614361943019442	false
297	mz 200.1285297 //RT 217.7378348	0.01920073191423244	2.101955811855365E-5	1.5233365482592685E-5	0.7247233931690704	false
298	mz 201.0222388 //RT 265.1329242	0.028697583534705196	5.57166553795561E-4	3.760217039204763E-4	0.6748820462371985	false
299	mz 201.1126423 //RT 299.0689867	5.078824879511945E-4	4.965583267913101E-4	4.4271120803543587E-4	0.8915593277755974	false
300	mz 201.8035707 //RT 23.76910915	0.15766017304178725	3.59356550679688E-5	2.8932776308116745E-5	0.8051272824550773	false
301	mz 201.8034846 //RT 124.7794324	0.3369668232225118	1.600728919322179E-5	1.4636246416722481E-5	0.9143488469565559	false
302	mz 201.8075101 //RT 180.3198445	0.12664154895204183	4.512205976710484E-5	4.03627723465713E-5	0.8945241541476973	false
303	mz 202.0176499 //RT 45.67115159	0.8173964803546636	1.5844985111161084E-4	1.611895375350247E-4	1.0172905585217877	false
304	mz 202.0173565 //RT 79.03239999	0.6910200877015402	5.525043876334935E-5	5.349260506342589E-5	0.9681842580933578	false
305	mz 202.0254949 //RT 265.0346067	0.02418143857777011	5.25533778144907E-5	3.506217715798017E-5	0.667172665508712	false
306	mz 202.0541212 //RT 170.8924384	0.02176824915443154	2.411226658353513E-5	1.736476429883013E-5	0.7201630854018312	false
307	mz 202.0718987 //RT 64.05060248	0.008064810333767936	1.3377488478413574E-4	1.1776613057329948E-4	0.8803306447494341	false
308	mz 202.1082744 //RT 209.6372004	0.3608990325996988	3.537432639984763E-4	3.4026697954915114E-4	0.9619037708393419	false
309	mz 202.1165779 //RT 298.8444552	2.3531048953118194E-4	5.648296405933047E-5	4.9887023867495835E-5	0.8832224848379739	false
310	mz 202.1168002 //RT 202.6618561	0.0063312253103953164	7.567881762074692E-5	6.66954557381262E-5	0.8812962178183136	false
311	mz 203.0018599 //RT 166.8123706	0.5538220377306473	0.0035518587145428426	0.0036743252535071298	1.034479563745837	false
312	mz 203.001676 //RT 132.5708188	0.019395601958728914	0.002476595726636092	0.0028233761007845854	1.140023004327605	false
313	mz 203.0088145 //RT 172.4265989	0.24636525718993285	0.001157521617484994	0.001255119716459324	1.0843164373779786	false
314	mz 203.011907 //RT 3.455343331	0.017898422712260942	2.0874758465339675E-5	2.3931321841971278E-5	1.1464238918839087	false
315	mz 203.0823346 //RT 120.2097379	0.9206875717421306	2.350594240854959E-4	2.364541094695843E-4	1.0059333310694285	false
316	mz 203.1280214 //RT 233.7804652	3.257752855625462E-4	4.579711102011537E-5	3.645821148049442E-5	0.7960810336809445	false
317	mz 203.9971155 //RT 108.9255817	0.004518373216024774	1.660709125846098E-4	1.2461229880605864E-4	0.7503559585882998	false
318	mz 203.9972132 //RT 49.32264529	0.9572412816572018	8.667500373680696E-5	8.625192887431323E-5	0.9951188365243292	false
319	mz 204.0049529 //RT 132.4778453	0.11605478618214238	2.3416106686340743E-4	2.5742741718211694E-4	1.0993604557340073	false
320	mz 204.0050802 //RT 164.7101016	0.7209361382551187	3.660824115778954E-4	3.724799013613859E-4	1.0174755453448745	false
321	mz 203.9991806 //RT 24.96450989	0.16161282790995646	8.37043311826378E-5	9.13365878165783E-5	1.0911811435096157	false
322	mz 204.0298413 //RT 122.7185154	0.012705631295579112	1.3455583484147954E-4	1.1535621019157343E-4	0.8573110956315999	false
323	mz 204.0662725 //RT 244.6623256	0.005219872973224238	9.024167006571277E-4	7.094359225142126E-4	0.7861511450282458	false
324	mz 204.9809616 //RT 60.12943571	0.9699474345163466	0.002350712662239078	0.0023563748533126532	1.0024087125425964	false
325	mz 204.9992857 //RT 132.6550542	0.046804317036601706	1.5108767579203916E-4	1.6944616189506855E-4	1.1215088259633994	false
326	mz 204.999518 //RT 164.6037643	0.5115984363762591	2.342190586635195E-4	2.419571006351104E-4	1.0330376273209578	false
327	mz 205.0170695 //RT 113.2002704	0.5218775992791898	1.52713552350411E-4	1.6099068003291338E-4	1.0542003480051985	false
328	mz 205.0331091 //RT 22.5368809	0.87754575282327	2.627574566084694E-5	2.6775379991999042E-5	1.0190150391011206	false
329	mz 205.0349458 //RT 41.34491546	0.47875678412446643	7.649350278634247E-4	7.285400331382265E-4	0.9524208025525321	false
330	mz 205.0693499 //RT 243.6417886	0.003968396686429898	1.1605232851395048E-4	8.982340037474704E-5	0.7739905051879205	false
331	mz 205.9843945 //RT 66.34558712	0.8902721623626517	1.83874389729116E-4	1.8547774594717848E-4	1.0087198452183828	false
332	mz 206.0036101 //RT 132.8878297	0.09307648301179938	1.1641826739302896E-5	1.2698249222398587E-5	1.0907437042959247	false
333	mz 206.0479066 //RT 97.50586957	0.02486237817320358	2.9535827315112773E-5	2.5862316507528483E-5	0.8756252611991456	false
334	mz 206.0463068 //RT 149.5098279	0.7922185326196225	1.5102152428428552E-4	1.4673118919463014E-4	0.9715912343622014	false
335	mz 206.0458584 //RT 207.6729159	3.7614519765583054E-7	1.3653314781718762E-5	1.0054767503820381E-5	0.736434167421622	false
336	mz 206.9809102 //RT 66.48379739	0.25882220962441416	1.601302845643957E-4	1.712995303619328E-4	1.0697509895015858	false
337	mz 206.9965627 //RT 83.05074339	1.8147742629248675E-4	0.001378286850385569	0.0011141069593069595	0.8083273514474099	false
338	mz 207.0634645 //RT 224.3552701	0.13929606807931694	1.3359893381714957E-4	1.2424075622384558E-4	0.9299532015269517	false
339	mz 207.0866873 //RT 104.8057388	0.0067822992070329935	3.497278156028779E-5	5.5492173645906177E-5	1.5867246232686998	false
340	mz 208.0002892 //RT 83.35335729	4.397032504142029E-4	1.0541292559920755E-4	8.449046132898222E-5	0.8015189868671796	false
341	mz 208.0623115 //RT 183.4008364	0.08559050786257116	2.3876775302794463E-4	1.9323943618461948E-4	0.8093196578434247	false
342	mz 208.0610429 //RT 230.2573622	0.6003424421474273	1.1274109092712992E-4	1.1787092480796058E-4	1.045501013327486	false
343	mz 208.0646181 //RT 94.75749426	4.075333466246889E-6	6.197257882058225E-5	4.975626121773455E-5	0.8028754356307272	true
344	mz 208.9756913 //RT 60.76030819	0.1566586931184215	1.0443715533918267E-4	9.525102455479368E-5	0.9120415454197789	false
345	mz 208.9777216 //RT 21.31071203	0.48329545108095884	1.0121469834279429E-4	9.62688698755081E-5	0.9511352743399418	false
346	mz 208.9952819 //RT 83.34785192	7.909333523459239E-6	1.0717508908485034E-4	8.01078992749522E-5	0.7474488704322971	false
347	mz 209.0053636 //RT 78.66774947	1.210940830003171E-4	1.0891298287518652E-4	8.210573828679363E-5	0.7538654815917236	false
348	mz 209.0459545 //RT 232.4642843	0.579660694296241	3.248931253985836E-5	3.048197434075848E-5	0.9382154301776239	false
349	mz 209.0565752 //RT 85.33811395	1.2230819348424404E-6	2.146007975470693E-4	3.107538345162766E-4	1.448055357054848	false
350	mz 209.0666955 //RT 18.80577453	0.08134883757572253	5.0283234344996614E-5	4.6647306147018695E-5	0.9276910436382916	false
351	mz 209.0673201 //RT 134.6562786	0.7412930897799104	2.3974039773817232E-4	2.460208184600218E-4	1.0261967560790841	false
352	mz 209.0669522 //RT 183.3805084	0.3483592196433656	3.5438845919322066E-5	3.194132193745145E-5	0.901308186225001	false
353	mz 209.0792391 //RT 266.6850542	4.817551602087633E-8	2.163093871284355E-4	1.5686856933742486E-4	0.7252046312917657	false
354	mz 210.0804896 //RT 266.4169753	2.7134827718100496E-10	3.033145330608705E-5	2.206200574025641E-5	0.7273639517902333	false
355	mz 210.0767644 //RT 69.0678141	1.6033479082344648E-4	3.356333908482358E-5	2.5454386532038338E-5	0.7583985153476018	false
356	mz 211.060687 //RT 231.2414787	0.0459148209759499	4.3889142579318815E-4	0.0010179580625147987	2.319384710410075	false
357	mz 211.0607481 //RT 135.8519395	0.09906941676472192	2.8440329857961537E-4	2.3387380819893193E-4	0.8223315600309808	false
358	mz 211.0713327 //RT 66.6999171	0.24940826623215728	2.4991573253438342E-5	2.3777098426385426E-5	0.95140462688215	false
359	mz 211.0825549 //RT 102.0315164	0.25546031185360407	2.0897946472545414E-4	2.2695988762009122E-4	1.086039185325021	false
360	mz 212.0019816 //RT 128.3515405	0.001744069229747236	0.0335641450771148	0.02993195213204801	0.891783540539415	false
361	mz 212.0019272 //RT 205.221294	0.09410919223342296	1.378434789412329E-4	1.2932022767395563E-4	0.9381671782173242	false
362	mz 212.0197556 //RT 85.78811644	0.656721809598531	5.524392370213266E-5	5.9786327280171246E-5	1.0822244922813697	false
363	mz 212.0545687 //RT 8.088891368	0.0849823832665968	2.5475422698356883E-5	2.817885962381757E-5	1.1061194138943593	false
364	mz 212.0644841 //RT 116.0745492	0.8804123434612814	2.7002617887540402E-5	2.6655311372055108E-5	0.987138042802674	false
365	mz 212.1289376 //RT 310.0881333	0.011323064297653396	4.196528721867122E-5	3.5546774588830626E-5	0.8470518598765872	false
366	mz 213.0052624 //RT 130.8965196	0.006777853410243395	0.0036097927090764917	0.0032535480837254313	0.9013116114797074	false
367	mz 213.0764981 //RT 205.5142976	0.002235363596270634	1.330454961341325E-4	1.5270701025727563E-4	1.1477803811060314	false
368	mz 213.0766666 //RT 151.8729059	0.2544502266351085	1.359704852433339E-4	1.2238496962899107E-4	0.9000848192162434	false
369	mz 213.0871275 //RT 98.68656853	9.402434386629466E-11	1.619939139297475E-5	2.0104856995480195E-5	1.2410871808553958	false
370	mz 213.0879035 //RT 49.45358359	0.2872012299281115	2.6679232413421692E-5	2.549611892385644E-5	0.9556541405977612	false
371	mz 213.1128328 //RT 305.5378212	1.6632115577586148E-4	3.6210833370969777E-4	3.081482664347485E-4	0.8509836359684309	false
372	mz 213.9998784 //RT 130.5354488	0.01637543424248089	0.0019456102879551313	0.001765442496345569	0.9073978007183948	false
373	mz 214.0718882 //RT 99.58492418	0.16549507079669534	1.388733732278243E-4	1.288190019442013E-4	0.9276004388031346	false
374	mz 215.0016144 //RT 18.7340903	1.2520223881318238E-4	3.0379029383864945E-4	4.6372482857263937E-4	1.5264636098575786	false
375	mz 215.0027354 //RT 146.4459916	0.5127317398806968	2.2749885973791353E-4	2.2121705417747523E-4	0.9723875294686085	false
376	mz 215.0325211 //RT 18.23241708	0.5067100409646224	7.067245561811971E-4	6.271946899299726E-4	0.887466955045448	false
377	mz 215.0377595 //RT 298.7626336	1.2966219898458142E-4	4.1516162435569736E-5	6.741654964966647E-5	1.6238627487377326	false
378	mz 215.1283928 //RT 19.04282835	1.2451910808009004E-5	1.065932735149847E-4	8.813504046632413E-5	0.8268349170638264	false
379	mz 216.0050197 //RT 218.6768759	1.178729986053284E-4	3.3356981721658506E-5	4.966384961782192E-5	1.4888592149083877	false
380	mz 216.0282993 //RT 192.9225524	0.1470985250879393	8.713686256000423E-5	7.433946588281622E-5	0.8531345253752342	false
381	mz 216.033446 //RT 43.16132866	0.31994315210537394	1.2636837664032507E-4	1.4230863852539945E-4	1.1261412254305063	false
382	mz 216.0875212 //RT 64.7802733	1.2324695103593797E-4	1.6678385543832206E-4	1.3065702739811677E-4	0.7833913363780869	false
383	mz 216.1238948 //RT 260.9959582	0.893747025417823	4.684466182895066E-5	4.727976589731234E-5	1.0092882316015095	false
384	mz 216.9107887 //RT 23.63888979	0.31872008721582734	5.698651937686944E-4	5.260076878261467E-4	0.9230388056296185	false
385	mz 216.9810296 //RT 91.84973594	3.5006386042546467E-4	0.0017017683983060056	0.002287704445396835	1.3443100998197457	false
386	mz 217.0173384 //RT 200.7380274	0.11352147678366542	3.3895853506507806E-4	3.7656598942003086E-4	1.1109500144250162	false
387	mz 217.0172091 //RT 244.4659107	0.6741211096198738	8.004532073571214E-4	8.221815258832795E-4	1.027145020254087	false
388	mz 217.0358392 //RT 18.27488232	0.8397821213557519	4.6070609028656004E-4	4.5036174084567624E-4	0.9775467490901855	false
389	mz 217.1077456 //RT 215.8082747	0.030078242586787818	3.5643432820670615E-4	4.110228791136611E-4	1.1531517774441118	false
390	mz 217.1075842 //RT 278.6525745	0.010566605137751539	6.508219316414494E-5	7.329775261017835E-5	1.126233598571468	false
391	mz 217.1435762 //RT 265.4373451	0.23306647878695474	2.7692829917343844E-5	2.6252124565486885E-5	0.9479755100451235	false
392	mz 217.9848068 //RT 86.14580474	1.0257739808827715E-4	1.8573084840136926E-4	2.503166331356363E-4	1.3477385974929457	false
393	mz 218.0121917 //RT 60.79221664	0.05020118071874635	1.1364622659999024E-4	8.625752781738839E-5	0.7590003680544181	false
394	mz 218.0207778 //RT 242.2283567	0.49445156551672254	8.41247992059109E-5	8.790653703785946E-5	1.044953900248749	false
395	mz 218.0205332 //RT 200.9916061	0.045533480208216126	3.3348041086549486E-5	3.8383261669898465E-5	1.1509899957925827	false
396	mz 218.0488526 //RT 57.91228509	0.002612119610729824	1.9404860166611428E-4	1.2247717602622017E-4	0.631167526973258	false
397	mz 218.0459057 //RT 178.4776126	0.1693371350805557	1.9854316262049562E-5	1.780623761776378E-5	0.8968446650464326	false
398	mz 218.0664866 //RT 41.98180612	0.5566436705243054	6.747103928100546E-5	6.932987396645824E-5	1.0275501119481953	false
399	mz 218.1030603 //RT 101.3894394	0.09030446973276463	0.001187376796341331	0.0010199032493000057	0.8589550111157956	false
400	mz 218.1117722 //RT 217.2787269	0.0901440148304935	4.314920346393735E-5	4.820634588071427E-5	1.117201292510614	false
401	mz 218.9071416 //RT 23.80655643	0.4092715480361313	6.253672681194108E-5	5.861023591068537E-5	0.9372130410172673	false
402	mz 218.9968708 //RT 172.8481169	0.10710129848683914	5.94956255104715E-5	5.280510687943215E-5	0.887546041013355	false
403	mz 219.0148847 //RT 240.8112933	0.35351004789712914	4.9441071437100386E-5	5.2366427352362624E-5	1.0591685380237748	false
404	mz 219.01478 //RT 200.8151226	0.27489797248415737	2.8626495932193603E-5	3.0338401407525786E-5	1.0598014328888559	false
405	mz 219.028173 //RT 162.5020893	0.10560393855866579	6.413333923794473E-5	5.804792496371562E-5	0.9051130917781893	false
406	mz 219.027369 //RT 226.1705257	0.010617661892760477	3.1997788143044174E-5	2.3445939806583738E-5	0.7327362660747075	false
407	mz 219.0453001 //RT 8.0632388	0.24821225691720716	8.251005788668151E-5	9.366464433173403E-5	1.1351906268248184	false
408	mz 219.0505 //RT 116.758019	0.9194789838326669	8.900894941998097E-4	8.975407660580536E-4	1.00837137378522	false
409	mz 219.0639227 //RT 243.3254299	0.6397363613641376	1.5331808977060805E-4	1.576959349778901E-4	1.028554003078385	false
410	mz 219.0769888 //RT 51.20258154	0.0010144125761717415	1.2807228208065532E-4	1.4557202351000965E-4	1.1366395690390965	false
411	mz 219.1070203 //RT 101.3226949	0.1616201246869271	1.3174635096563586E-4	1.1604273651281536E-4	0.8808041791084099	false
412	mz 219.1232366 //RT 219.7555285	0.07593878386015507	6.528744913920635E-5	5.793407689424319E-5	0.8873692824284765	false
413	mz 219.8489631 //RT 182.9955545	0.04554529148492947	4.7154057626212954E-5	3.976766481740998E-5	0.8433561568051171	false
414	mz 219.84699 //RT 128.996145	0.020222129555155455	3.115905753167876E-5	2.4884710919406525E-5	0.7986349039635349	false
415	mz 219.9996855 //RT 88.64057831	0.00900634497032371	6.879396253166729E-5	9.622348381653878E-5	1.398719891621959	false
416	mz 220.0612094 //RT 178.7632306	0.20073132946163597	3.041900448988291E-5	3.492267762615155E-5	1.1480545866570526	false
417	mz 220.0649568 //RT 93.22263563	0.0012262479288323025	7.880365944850714E-5	1.0636002047717335E-4	1.3496837738439347	false
418	mz 220.0647146 //RT 57.13184046	0.12370014206310409	3.899206964672733E-5	3.588769145876696E-5	0.9203843700504643	false
419	mz 220.0672214 //RT 243.5047419	0.599714469559923	2.0869885215837006E-5	2.0281283370668552E-5	0.9717965940358025	false
420	mz 220.0671557 //RT 145.9948418	0.037986712320044136	1.424875117891251E-5	1.270448761396558E-5	0.8916211290690255	false
421	mz 220.0789155 //RT 1.811287808	0.4419621337421318	4.016403689767914E-5	3.8840075101246166E-5	0.9670361373333595	false
422	mz 220.0974593 //RT 313.0585731	1.7472951845398654E-6	7.730205598726663E-5	6.331034795830043E-5	0.8189995356492077	false
423	mz 220.9937997 //RT 88.50230185	0.4445501772880811	6.586838708366232E-5	7.025058231624302E-5	1.0665295664066388	false
424	mz 221.0056085 //RT 5.932080581	0.8430227806849997	3.3419826376556905E-5	3.3652538732443966E-5	1.0069633023602511	false
425	mz 221.0131591 //RT 132.7802986	0.2416761507919809	8.799792342657973E-5	9.688380983206615E-5	1.1009783647099387	false
426	mz 221.0664181 //RT 36.46945937	0.026662762341305823	1.7016553831650493E-4	4.7052484020881826E-4	2.7651006476625737	false
427	mz 221.0794459 //RT 287.5771382	0.7914068042844056	7.870700963951235E-5	7.997772928624615E-5	1.016144936169648	false
428	mz 221.0814025 //RT 340.4965385	0.6419034000897847	9.082516121656275E-5	8.760655374835406E-5	0.9645626010997738	false
429	mz 221.8458853 //RT 182.9981184	0.09535340887674604	3.0421148250589687E-5	2.6265487376478754E-5	0.8633956601545972	false
430	mz 221.8444095 //RT 130.2137873	0.011282021355476957	2.1806650597562858E-5	1.727755358467697E-5	0.7923066179914826	false
431	mz 222.0407448 //RT 167.6882023	0.9529554523366057	1.4524586937558352E-4	1.4413591613389375E-4	0.9923581080380358	false
432	mz 222.076929 //RT 155.3666775	0.9955140029491183	7.47161444953035E-5	7.473756518965534E-5	1.0002866943215087	false
433	mz 222.0773689 //RT 27.93677631	0.3111869757172112	8.78086634796958E-5	9.567618983980036E-5	1.0895985207874594	false
434	mz 222.0852995 //RT 40.34402886	0.3512349815311384	1.6191506271672105E-5	1.5303055497898034E-5	0.945128590332052	false
435	mz 222.1132032 //RT 326.6518114	1.0343386813715938E-8	3.634720674469582E-4	2.815263038998578E-4	0.7745472874361691	false
436	mz 222.991497 //RT 33.60770373	0.012027974658114449	0.0012447865099648736	0.0010262888133112866	0.8244697424783686	false
437	mz 223.0616652 //RT 50.61336354	0.009322571175006233	9.168284889502073E-5	7.545153515636511E-5	0.822962375904779	false
438	mz 223.994696 //RT 4.08068514	0.018191396467680976	9.915857345225819E-5	8.125770611739676E-5	0.8194723188158798	false
439	mz 224.0237618 //RT 22.11588039	0.05313109688756579	8.596635888846922E-5	9.409647317349481E-5	1.0945732073586298	false
440	mz 224.0563556 //RT 26.46439015	0.5502659995309775	4.986741526599194E-4	4.5775655844015797E-4	0.9179472326738659	false
441	mz 224.9763505 //RT 23.80669496	0.8821232565265533	9.304870197226888E-5	9.229914370919459E-5	0.9919444522364462	false
442	mz 224.9892333 //RT 34.10062874	0.0188610823546147	8.31027943080381E-5	6.985597732756286E-5	0.8405972134778873	false
443	mz 225.0626792 //RT 38.10984014	0.2516820100238353	8.851867372832616E-4	9.82553257727993E-4	1.1099954578437994	false
444	mz 225.0756566 //RT 169.6666886	0.5420037452197151	2.553439748245629E-5	2.4836431388142765E-5	0.9726656524872743	false
445	mz 225.1126774 //RT 319.7106863	1.0048890608516103E-9	2.1181418660563955E-4	1.48932908962232E-4	0.7031299996893913	false
446	mz 226.0176419 //RT 235.4654043	0.5764012792405202	5.201599497716053E-4	4.834852917393338E-4	0.9294934989739698	false
447	mz 226.0178095 //RT 165.2065987	0.48720318197747514	5.9326237805867935E-5	5.43963786493088E-5	0.9169025487054984	false
448	mz 226.0685241 //RT 124.4917208	0.02250125137777248	2.9521612309135382E-5	2.3343412750595638E-5	0.790722827268214	false
449	mz 227.0027175 //RT 43.36149087	0.0645636255629003	2.0721413329991744E-5	2.3757420545724648E-5	1.1465154508229731	false
450	mz 227.0202533 //RT 235.2944981	0.8071033384922948	7.056326565585537E-5	6.862205812453273E-5	0.9724898286200342	false
451	mz 227.0379335 //RT 310.9268143	0.035477943555489055	1.3983852379586474E-4	1.0770406106265286E-4	0.7702030752260977	false
452	mz 227.1034077 //RT 114.9770994	0.4305950359318249	1.3716649952478656E-4	1.2948435541313569E-4	0.9439940208559257	false
453	mz 227.1284167 //RT 325.6029106	1.228357597859997E-7	2.689047511516553E-4	2.044757691470491E-4	0.7604022177790756	false
454	mz 227.1284347 //RT 360.5070576	0.025833964867256087	1.51031667096197E-4	1.0746562768751218E-4	0.7115436765924316	false
455	mz 227.1283501 //RT 213.3874493	0.04418976073062608	4.161443569775529E-5	4.7157855470944174E-5	1.133209057872384	false
456	mz 227.9972371 //RT 100.7356216	0.003049340498328945	0.0013134833797305223	0.0011427691270525923	0.8700293773698498	false
457	mz 227.9969664 //RT 72.08529243	1.540792738758956E-4	0.003105667570169255	0.0024900916571274686	0.8017895028577581	false
458	mz 228.0153377 //RT 235.2932428	0.5990702733100286	3.1139688586472856E-5	2.9451941448717588E-5	0.9458007701949714	false
459	mz 228.0108512 //RT 0.791459055	0.9658280120781535	1.8429516405326594E-5	1.8499598913563526E-5	1.0038027318078013	false
460	mz 228.0409979 //RT 310.7939544	0.008643110750861549	1.933869071119237E-5	1.4171651276796745E-5	0.7328133785497084	false
461	mz 228.1322018 //RT 325.8159318	8.15364259610929E-4	3.7223298974053237E-5	3.056032194414397E-5	0.820999825014066	false
462	mz 229.000108 //RT 0.252049622	0.011830184419654222	1.494940583124073E-4	1.3268313343082499E-4	0.8875478726622603	false
463	mz 229.0173203 //RT 244.5766081	0.7719021358097884	2.666913783875736E-4	2.5975958493034226E-4	0.974008183169845	false
464	mz 229.0172748 //RT 276.5352852	0.6419124770841296	2.6061973727435796E-4	2.4555710455519255E-4	0.9422045587310651	false
465	mz 229.0175114 //RT 155.9038407	0.8642462563453501	2.8481433794451583E-5	2.883787128426085E-5	1.0125147312590248	false
466	mz 229.0537497 //RT 319.1535666	0.25622859428927036	5.681066114555996E-4	4.303568895827106E-4	0.7575283950314408	false
467	mz 229.1188217 //RT 93.62476344	0.4846432315357785	7.912984770396449E-5	7.673594998093967E-5	0.9697472219082146	false
468	mz 229.1439476 //RT 335.2732307	5.396317739325696E-7	1.4160550695594234E-4	8.779026123954818E-5	0.6199636096558189	false
469	mz 229.9959008 //RT 73.64945039	6.94012765112495E-4	0.004769811865309488	0.00922437303801269	1.9339071012634519	false
470	mz 230.0126745 //RT 9.085951042	0.003621921443552001	8.749334237276992E-4	6.515340038468836E-4	0.7446669497102867	false
471	mz 230.0128853 //RT 124.8312681	0.0013468714423545691	4.390463212583358E-4	3.3531190595454183E-4	0.7637278567635317	false
472	mz 230.012663 //RT 81.92684616	3.13398061584369E-5	0.010353718445272537	0.01869046437897848	1.805193417009757	false
473	mz 230.0201846 //RT 275.940916	0.8056217448025227	3.073016262232443E-5	2.9786381804013748E-5	0.9692881280873841	false
474	mz 230.0202111 //RT 246.4082027	0.9846101110138967	3.260595885222972E-5	3.2659234742183374E-5	1.001633931092016	false
475	mz 230.0501377 //RT 50.74424725	0.2790980478912235	6.171356573211695E-4	0.0011879414586572874	1.9249275982753	false
476	mz 230.0566323 //RT 319.4638675	0.3647000038222048	6.967286112362784E-5	5.463794420130366E-5	0.7842069827497661	false
477	mz 230.0671125 //RT 44.29964729	0.48600271171874554	5.5771020757821316E-5	5.7909188554017795E-5	1.0383383299631757	false
478	mz 230.1142538 //RT 60.84917517	0.014016976410660131	1.645176197709629E-4	1.3888651176455E-4	0.8442044806988099	false
479	mz 230.9971716 //RT 131.7824809	0.19797263994409153	7.524261799697466E-4	8.260861309725515E-4	1.097896581702894	false
480	mz 230.9977994 //RT 191.8721469	0.24590345754779275	3.091717435835672E-4	3.6340876936198993E-4	1.1754268522400166	false
481	mz 230.9975545 //RT 75.45262789	0.0021724066009833898	7.668286426095712E-4	0.001288696250740532	1.6805530976973018	false
482	mz 231.0152339 //RT 0.358837147	1.9828295168444754E-5	0.0011690750744219815	0.0021360889914391486	1.8271615212524155	false
483	mz 231.0130242 //RT 168.2514889	0.9330585672741338	2.0677914325697535E-4	2.0942841381253667E-4	1.012812078209788	false
484	mz 231.0128643 //RT 125.0935698	0.001308132840901699	2.2777763587551576E-4	1.855812266359719E-4	0.8147473562215525	false
485	mz 231.0159245 //RT 246.6536723	0.09416737231414296	2.4022140122857644E-5	2.6982112102773E-5	1.1232184961363567	false
486	mz 231.0168753 //RT 275.9530314	0.2838647843517037	6.076788717828245E-5	6.69987013008578E-5	1.1025346513084324	false
487	mz 231.0328089 //RT 268.8254779	0.02192458356758431	1.1807537601232213E-4	1.4003512315546754E-4	1.1859807513198495	false
488	mz 231.033041 //RT 303.4775614	8.222384062506194E-8	1.72725713852709E-4	8.691349584050217E-5	0.5031879382743049	false
489	mz 231.0870683 //RT 115.2038129	0.025775907820679844	4.905258073468528E-5	4.5182047649358765E-5	0.9210942008074685	false
490	mz 231.116029 //RT 61.28656479	0.579099446078724	3.5904081528815045E-5	3.7995783274320646E-5	1.058258049125331	false
491	mz 231.1234061 //RT 258.3929823	0.006142593811609975	5.8424668659953194E-5	6.757507460601206E-5	1.1566188761688425	false
492	mz 232.0009979 //RT 133.1579167	0.2881283601423923	8.514663401105296E-5	7.949223359449881E-5	0.9335922026486667	false
493	mz 232.0010411 //RT 191.8009257	0.40748241923709205	3.35534339501189E-5	3.7108214332669266E-5	1.1059438621941038	false
494	mz 232.0109549 //RT 9.892449503	8.779720335638785E-6	6.153505916022362E-4	0.0011500832948059976	1.8689886879143744	false
495	mz 232.0104754 //RT 68.36497528	0.057913802895373845	6.195094816453356E-5	5.152141548350018E-5	0.8316485382381249	false
496	mz 232.0113699 //RT 124.5567658	4.537511443871711E-4	6.009432956153755E-5	5.032380891045674E-5	0.8374136008776728	false
497	mz 232.0367194 //RT 269.3404479	0.030758910608018386	1.363389258661987E-5	1.5863822286976144E-5	1.1635578163894806	false
498	mz 232.0370222 //RT 302.956958	4.099106609700698E-8	2.2206040631107027E-5	1.1440328405757514E-5	0.5151899249311238	false
499	mz 232.058781 //RT 79.67725201	0.0022358846891903372	6.704702978109661E-5	7.972758017553988E-5	1.1891291894039795	false
500	mz 232.0826246 //RT 99.54078282	0.26909272585786237	6.155898455511347E-5	5.7285077033986474E-5	0.9305721568993623	false
501	mz 232.884479 //RT 23.63043002	0.3264166267427522	1.1785190301491075E-4	1.1006405996516435E-4	0.9339183937593178	false
502	mz 232.9968414 //RT 131.4023703	0.05446030954858516	9.000294517047114E-5	1.037848641999811E-4	1.1531274227016255	false
503	mz 232.9982891 //RT 92.14495209	0.40225707107994557	4.722795382240411E-5	5.01395907811167E-5	1.0616507115608163	false
504	mz 233.0121125 //RT 100.5069811	0.4197149090818084	6.900404831899979E-4	7.413521693412079E-4	1.07436039971742	false
505	mz 233.0122015 //RT 158.7583481	0.08346524830733926	1.848942139149939E-4	2.1697857173335307E-4	1.173528187491633	false
506	mz 233.0127028 //RT 214.9437202	0.7534758752078763	3.778023170410104E-5	3.875888716083659E-5	1.0259039029829273	false
507	mz 233.0302598 //RT 2.397573361	0.5092580984659145	6.291585224063615E-5	5.961255498574581E-5	0.9474965825424072	false
508	mz 233.0426795 //RT 231.2736368	0.19095325128556673	5.790010727007626E-5	4.994699924163769E-5	0.8626408757527662	false
509	mz 234.0004731 //RT 253.5372618	0.024986160302845395	3.426212353720839E-5	2.9826889410359027E-5	0.8705499347688496	false
510	mz 234.0025045 //RT 7.006591221	0.5093203265951542	1.1030846139170281E-4	1.1675929863836685E-4	1.058479985717118	false
511	mz 234.0096947 //RT 42.02361707	0.029406984235143208	3.6556547658638674E-5	3.0922862868257795E-5	0.8458912246586396	false
512	mz 234.0147612 //RT 99.91495712	0.7141667926601944	8.641100203984298E-5	8.93629512291978E-5	1.0341617284798261	false
513	mz 234.0157759 //RT 158.2252165	0.03940075701202339	1.6699334807525732E-5	2.162185412034709E-5	1.2947733768774414	false
514	mz 234.0810266 //RT 132.5724431	1.1629568536553059E-4	9.924462127972833E-5	1.4029681687972907E-4	1.413646554046411	false
515	mz 234.1132916 //RT 300.2999706	5.557203274886291E-6	4.451351039000202E-5	3.70015848997538E-5	0.8312439206786207	false
516	mz 234.8636924 //RT 17.09355459	0.005895315319357497	1.1825915549234355E-4	9.984350358019406E-5	0.8442771569314836	false
517	mz 234.9916172 //RT 115.8198883	0.3102756454293245	3.4582673323309985E-5	4.0476561546379956E-5	1.1704289361313567	false
518	mz 235.0112122 //RT 88.27430898	0.708710088998723	5.414387912647194E-5	5.623092140095662E-5	1.0385462273511963	false
519	mz 235.0963978 //RT 307.1187507	0.048747623805070806	3.3845587058911505E-4	5.371931918119579E-4	1.5871882821146561	false
520	mz 236.0098775 //RT 150.3209327	0.012596017132561643	1.2500811514422154E-4	9.969147235203997E-5	0.7974800054942527	false
521	mz 236.0172997 //RT 5.894626716	0.007094975831568151	7.664553322831266E-5	5.778396505357607E-5	0.7539117104378215	false
522	mz 236.0568135 //RT 120.064198	0.026404331856452412	1.9963629851914163E-5	1.565779187747629E-5	0.7843158781054529	false
523	mz 236.0922707 //RT 230.1987384	0.003951962906146633	1.31591792436878E-4	1.1244790498544386E-4	0.8545206574291699	false
524	mz 236.0931109 //RT 193.56333	0.004506700877353387	5.817593005803638E-5	4.9930157105648394E-5	0.8582614331363161	false
525	mz 236.8602145 //RT 17.04579384	0.00407380587683126	8.20998401329722E-5	6.902178772608823E-5	0.8407055070301936	false
526	mz 237.1240578 //RT 257.9099072	2.7554813362584696E-5	2.695749882799799E-4	2.1392705461943692E-4	0.7935715994439841	false
527	mz 237.1243814 //RT 215.8209723	0.00953321320950229	2.2736087990528394E-5	2.4784031123684652E-5	1.090074560496485	false
528	mz 238.0720733 //RT 225.415543	0.1369161705492692	1.6335430154053922E-5	1.5540499146321616E-5	0.9513370018275871	false
529	mz 238.9684314 //RT 101.2347808	4.648269325846499E-5	1.835346912074889E-4	1.2463784917944232E-4	0.679096950878552	false
530	mz 239.0565955 //RT 120.3659756	0.5373097622022589	1.649405437060107E-5	1.715983171057876E-5	1.040364686875555	false
531	mz 239.0779493 //RT 76.64244103	0.028242088651353026	4.2870668608703404E-5	4.84564327007516E-5	1.1302933747787223	false
532	mz 239.0901826 //RT 216.1005925	0.45673014934534173	1.175466107578503E-4	1.3479704704213479E-4	1.1467540082446182	false
533	mz 239.0916448 //RT 302.1258351	9.0243268413559E-9	8.788701057198974E-5	6.885717754331136E-5	0.7834738841971337	false
534	mz 239.091892 //RT 336.8878266	1.0151277152203875E-8	1.5684060242579655E-4	9.314555636790771E-5	0.5938867546238619	false
535	mz 239.9028123 //RT 8.796548906	0.28126210082727354	3.257644681362231E-5	3.1207949429035195E-5	0.9579912016673697	false
536	mz 239.99519 //RT 103.8639763	5.284654105430775E-7	3.25602224288717E-5	2.2235006986831208E-5	0.6828886699224466	false
537	mz 239.9965446 //RT 156.6263629	0.44980266784147327	8.05213993012352E-5	7.55798519461652E-5	0.9386306323790601	false
538	mz 240.0017662 //RT 20.25491244	0.033811996728315696	3.7176897451280904E-5	3.3671675268725956E-5	0.9057150428663816	false
539	mz 240.0508699 //RT 35.5698003	2.8914434497440133E-4	1.0831176535546282E-4	1.29564254886747E-4	1.1962158908733205	false
540	mz 240.9810943 //RT 154.8796106	0.14216459018659666	2.3876434875343952E-4	1.931544341480728E-4	0.80897518895308	false
541	mz 241.1075602 //RT 268.5561255	0.5594913157002144	1.5027192403467468E-4	1.5450910484504198E-4	1.0281967562309882	false
542	mz 241.1076748 //RT 212.6572024	6.455491094339294E-4	7.516836033310757E-5	6.127711503335248E-5	0.8151982398153128	false
543	mz 241.1191245 //RT 167.5285793	0.004160705443006396	8.734467473568905E-4	0.0010582690015581958	1.21160105611543	false
544	mz 242.0128233 //RT 113.254076	0.24134550889824258	0.0017443747116117731	0.0014998289107223074	0.8598089050124388	false
545	mz 242.0137325 //RT 144.9297897	0.0023058256690864365	1.2843727063388912E-4	9.073616900752474E-5	0.7064629181210842	false
546	mz 242.0434349 //RT 55.75986464	7.009162487536802E-4	2.909990190805066E-5	2.1945983607426422E-5	0.7541600544486693	false
547	mz 242.1220542 //RT 167.808619	0.006994715076308555	1.292191999408342E-4	1.538129861587076E-4	1.190326098823814	false
548	mz 242.997027 //RT 167.2735505	0.5990079900697094	1.8700848541793253E-4	1.9634424896496666E-4	1.0499216039644954	false
549	mz 242.999939 //RT 145.3896514	0.5373446169329961	1.4970013466790406E-4	1.4338120062252523E-4	0.9577893897063166	false
550	mz 243.0157385 //RT 113.3251455	0.28446078488418736	2.1108494764460293E-4	1.8331586951969345E-4	0.8684459577304233	false
551	mz 243.0330184 //RT 290.3456525	0.13096156909217438	6.844148307613259E-4	5.604973782653257E-4	0.8189439402443143	false
552	mz 243.0628502 //RT 22.55077358	5.987842305041902E-4	2.6007131107963483E-4	3.0305790272451685E-4	1.1652877107683721	false
553	mz 243.0773345 //RT 247.723442	2.5555991323145122E-8	6.225109290763533E-4	4.623696735281908E-4	0.7427494874896877	false
554	mz 243.1234046 //RT 285.5452911	0.012350415707725881	4.27507267457669E-4	5.313064321458336E-4	1.2428009360061758	false
555	mz 243.1235928 //RT 224.1397839	0.2642890396576987	1.703171068136573E-4	1.5751391182551388E-4	0.9248273104935295	false
556	mz 243.9916369 //RT 4.358415655	0.4755115571367332	3.8025052422809897E-4	3.571820979710882E-4	0.9393336109033927	false
557	mz 243.9920376 //RT 70.48560926	0.030131149207824892	1.1418597848794322E-4	1.012889983753178E-4	0.8870528563716148	false
558	mz 244.0020286 //RT 165.0491484	0.8707499078464849	3.2206637332700005E-5	3.170130419560204E-5	0.9843096585378414	false
559	mz 244.0112201 //RT 113.3651268	0.14849143901226758	1.92143646135564E-4	1.4626804145091406E-4	0.7612431865049385	false
560	mz 244.0283204 //RT 151.5656565	0.28724973762377504	1.779933392367419E-4	1.5005826129141765E-4	0.8430554869911795	false
561	mz 244.0364729 //RT 289.9874151	0.06286049283797479	9.636991385664732E-5	7.635140839028462E-5	0.7922743243691103	false
562	mz 244.066964 //RT 2.494027371	6.579066320999694E-5	3.2876083005627127E-5	3.967812477321121E-5	1.206899397547446	false
563	mz 244.0804605 //RT 247.7182844	6.249152151305282E-8	1.0070175741634373E-4	7.482243230878409E-5	0.7430101939476236	false
564	mz 244.1273687 //RT 285.4589221	0.016028107269376424	6.488073529407948E-5	8.03559757049066E-5	1.2385182649469646	false
565	mz 244.9671617 //RT 182.6206756	0.0028327036329967026	1.3106568063800587E-4	1.001692432988248E-4	0.7642675245817031	false
566	mz 244.976223 //RT 105.8180661	0.16858743997487613	5.565189757923814E-5	6.167111920120717E-5	1.108158425566689	false
567	mz 244.9948577 //RT 45.30300529	0.5718660223334222	5.124133446378318E-5	4.912963823565501E-5	0.9587892030871933	false
568	mz 245.0122696 //RT 156.9946497	0.39504808783240275	0.0016385428063948066	0.001753073560755123	1.0698979324271132	false
569	mz 245.0127377 //RT 199.2836339	0.953656206344973	1.2436038070448143E-4	1.2504699940555497E-4	1.0055212013439003	false
570	mz 245.0124169 //RT 258.6529057	0.07046975696951407	5.09984881430642E-5	3.741245826486081E-5	0.733599360041988	false
571	mz 245.0333291 //RT 289.5972096	0.03197575881006487	7.967957439223897E-5	6.393905758342612E-5	0.802452298109338	false
572	mz 245.0489063 //RT 282.2017101	0.02070003630658701	3.1792689140983213E-4	2.5315331039894623E-4	0.7962626542106883	false
573	mz 245.0487473 //RT 240.1849505	0.5002843354482136	6.229026592432524E-4	5.098413607003503E-4	0.8184928305166377	false
574	mz 245.0486788 //RT 195.6326687	0.44082392784037117	2.631112032959846E-4	2.278591866772481E-4	0.8660185648610331	false
575	mz 245.0931329 //RT 159.2676997	0.6246387140877088	2.1088431240136218E-4	2.0793729055748866E-4	0.9860254098073229	false
576	mz 245.0927751 //RT 245.0846723	5.302836814102818E-8	2.0021988057771303E-4	1.3902614536371352E-4	0.6943673373621464	false
577	mz 245.1128994 //RT 79.51002724	1.7922847149653975E-4	1.3662367545746995E-4	1.1532732385504427E-4	0.8441240031706283	false
578	mz 245.1388843 //RT 280.5529175	0.5486193231174745	2.2290955124465022E-4	2.138996760845878E-4	0.9595805782670398	false
579	mz 245.1387417 //RT 209.8271203	0.264718144520369	4.1196678931740583E-5	4.5539450272663406E-5	1.1054155687675316	false
580	mz 246.0074661 //RT 8.535894351	1.124751026018167E-4	0.001246285989969835	0.0022285990212867817	1.7881923083647298	false
581	mz 246.0077897 //RT 113.9571661	0.011083435675521391	5.916614787512768E-5	4.5891217098366626E-5	0.7756330054682911	false
582	mz 246.016316 //RT 58.27339753	0.6384083892489443	2.2327635981411194E-4	2.3057950257714078E-4	1.0327089834728094	false
583	mz 246.04276 //RT 63.14562276	2.3324925787049366E-5	6.183757020087711E-4	0.0013054613893638824	2.1111136565087185	false
584	mz 246.0521938 //RT 240.0325276	0.4580047201593802	8.811272507775448E-5	7.162193453218284E-5	0.8128443930088479	false
585	mz 246.0524995 //RT 82.13649177	0.1088479750600937	5.885109141623907E-5	5.232646424968001E-5	0.8891332852196062	false
586	mz 246.0528677 //RT 195.181398	0.7593912906696141	4.2729397476245355E-5	4.086869010201189E-5	0.9564536950171625	false
587	mz 246.076386 //RT 217.3541115	0.020942106019603335	5.533626901259451E-5	5.013566247925378E-5	0.9060181210960018	false
588	mz 246.081564 //RT 119.7602194	0.010960361593163048	4.291142996825328E-5	5.110210087505976E-5	1.1908738746964644	false
589	mz 246.0947647 //RT 159.2630691	0.410480195135158	5.8374718176055206E-5	5.709491115412638E-5	0.978076005128299	false
590	mz 246.0955269 //RT 245.0999688	0.02124371946653536	4.8230025595647384E-5	3.535672612950197E-5	0.7330853693905733	false
591	mz 246.0991847 //RT 104.2599447	0.02326555518193918	1.6008262884423265E-5	1.7905975341605446E-5	1.1185458079295247	false
592	mz 246.9924512 //RT 70.93493535	0.05106313286003661	3.5455530278321316E-4	3.923746325297868E-4	1.1066669415171535	false
593	mz 246.9928759 //RT 202.1266023	0.7584666196035794	3.73348676305375E-5	3.8320360592513625E-5	1.026396048105178	false
594	mz 246.9919804 //RT 173.5612922	0.4977756354724956	3.8725530722215123E-5	3.6700743703774993E-5	0.9477144152532273	false
595	mz 247.008881 //RT 158.0814092	0.9032668376177779	1.7560735707027438E-4	1.7439601448018883E-4	0.9931019826828736	false
596	mz 247.0085474 //RT 68.6811293	4.0046140742378E-4	3.8845537774451823E-4	4.91508316078033E-4	1.2652889990399134	false
597	mz 247.0275821 //RT 136.3300348	0.1629345872583614	2.2336550121224597E-4	2.6548588071399607E-4	1.1885715532307137	false
598	mz 247.0467332 //RT 240.029557	0.816271227002187	4.638263017833166E-5	4.366817604610718E-5	0.9414769252673261	false
599	mz 247.0480515 //RT 82.09026545	9.486475145425999E-6	4.3789279186849654E-5	3.4059958138694965E-5	0.7778149988119353	false
600	mz 247.0814705 //RT 216.3464145	0.31420814925327223	1.099130245078229E-4	9.521075348052875E-5	0.8662372262693241	false
601	mz 247.9961546 //RT 71.0596338	1.171639010739689E-4	6.773851874386027E-5	1.006905456840928E-4	1.4864592192343926	false
602	mz 248.0958022 //RT 240.6692675	5.469723318809461E-4	2.1493411464242336E-4	1.7292844498547377E-4	0.8045649024733341	false
603	mz 248.9889433 //RT 224.8731509	0.009757032972572022	4.997279524300408E-5	4.1949865321680305E-5	0.8394540493020162	false
604	mz 249.0058324 //RT 99.24480324	0.2977031650018138	1.1666220592838795E-4	1.25602340232374E-4	1.0766326526473695	false
605	mz 249.0226345 //RT 313.2490145	0.2684741494337899	3.3805764081758374E-5	3.068230444791122E-5	0.9076057081184987	false
606	mz 249.0362332 //RT 123.1780352	0.4160162986287337	1.1645720419864969E-4	1.227502647280825E-4	1.0540375374175932	false
607	mz 249.0624504 //RT 95.17271402	0.32624530606913504	1.1133455328064294E-4	1.0816634455295935E-4	0.9715433471970069	false
608	mz 249.098146 //RT 240.6458873	0.0028498206097822276	3.196623869492504E-5	2.7128807600136442E-5	0.8486706196197995	false
609	mz 249.1129683 //RT 323.1868842	6.462001506235548E-4	6.63965344320681E-5	5.6639587865970954E-5	0.8530503640053726	false
610	mz 250.0720863 //RT 180.8083745	0.133054995296652	2.655055639729231E-4	3.1488911840004395E-4	1.1859981903511339	false
611	mz 250.0753611 //RT 74.93232315	0.03476467917290704	3.3607446229280704E-5	3.7996191807524494E-5	1.1305884876911614	false
612	mz 250.8366462 //RT 17.11246612	3.25232796023478E-5	5.512274823836476E-5	4.565161755974895E-5	0.8281810870956536	false
613	mz 250.969614 //RT 123.3472252	0.21477559126944445	1.4554044407568416E-5	1.348251799326374E-5	0.9263760378697581	false
614	mz 251.1392051 //RT 269.5248493	0.16722439637891195	5.782830399936004E-5	5.513687323763876E-5	0.9534582449149631	false
615	mz 252.0041573 //RT 191.9026045	0.08214672413695245	1.773586213404183E-5	1.466484129600997E-5	0.826846825103731	false
616	mz 252.0878245 //RT 163.2647569	0.6599538341670961	4.2830793460715224E-5	4.060741147710685E-5	0.9480891712723538	false
617	mz 252.8337255 //RT 17.17083189	3.481288755602385E-5	4.4055745119190724E-5	3.665167571984628E-5	0.8319386182366661	false
618	mz 253.0832857 //RT 99.49982894	0.014613158783029379	1.214940324311632E-4	1.0848009825866916E-4	0.8928841696001197	false
619	mz 253.1191851 //RT 114.9111053	4.498940781871852E-5	1.229003613992494E-4	9.530031967556522E-5	0.7754274974503635	false
620	mz 254.9816173 //RT 1.151236463	0.37976555535540335	5.469561183906701E-4	5.251391564608287E-4	0.9601120433682425	false
621	mz 254.9956711 //RT 184.6203359	0.06624400473694658	1.225481730865074E-4	1.0743212705966763E-4	0.8766522123820705	false
622	mz 255.1346565 //RT 216.0146579	6.967512000555232E-5	7.12490084983273E-4	9.19901125255644E-4	1.2911072654116167	false
623	mz 255.8250238 //RT 183.3400518	0.02363479621041953	4.138982220093507E-5	3.387178381063987E-5	0.8183602153737844	false
624	mz 255.8239572 //RT 129.8809324	0.00975249282019397	2.4716996972502447E-5	1.8593099022090498E-5	0.7522394020104967	false
625	mz 255.9847099 //RT 21.18995239	0.35991470567646866	4.327495645208703E-5	4.129976364931021E-5	0.9543571394470678	false
626	mz 256.0291323 //RT 12.68391034	0.9518470602840563	2.220819132333525E-5	2.236508220154439E-5	1.0070645500088198	false
627	mz 256.0593942 //RT 18.58853316	0.08032562548892108	9.467885493138517E-5	1.0020538099506977E-4	1.0583712811872275	false
628	mz 256.1385048 //RT 215.6710909	8.334960344758002E-5	1.0822654056996815E-4	1.396198013471542E-4	1.2900698905449204	false
629	mz 256.9798198 //RT 21.22129649	0.30738281648062826	3.527356943773382E-5	3.3479941757547816E-5	0.9491509447788611	false
630	mz 257.012876 //RT 183.738522	0.12687467578232314	6.97797685700032E-5	6.195867931743723E-5	0.8879175237630684	false
631	mz 257.0781124 //RT 40.15092494	2.4350924660843098E-4	4.6897213336509294E-5	5.387873790143634E-5	1.1488686441736178	false
632	mz 257.0804562 //RT 307.918157	0.22214395272330822	1.218949843861986E-4	1.4256561003420204E-4	1.1695773271729781	false
633	mz 257.1002879 //RT 1.56587153	0.0780279809836566	2.750268773858336E-5	2.3440588843597122E-5	0.8523017483383072	false
634	mz 257.1503409 //RT 242.7728387	0.005512339362695018	1.938920357143758E-4	2.2392267519928587E-4	1.154883305929845	false
635	mz 257.8218663 //RT 183.090237	0.06820375815409485	4.041102651306119E-5	3.4448253016249756E-5	0.852446868804874	false
636	mz 257.8208805 //RT 129.2321884	0.020908096426243805	2.4323328864096847E-5	1.9066768518213925E-5	0.7838881192926672	false
637	mz 258.0077894 //RT 95.19344885	0.8803724892815481	5.362131299033442E-4	5.256279508403817E-4	0.9802593810694815	false
638	mz 258.0441829 //RT 1.482012475	0.4638643034740233	9.831039677412548E-5	1.0690296953663644E-4	1.0874024827938897	false
639	mz 258.9922979 //RT 45.12135285	0.670205153408651	0.0013692400112936029	0.001327003790735687	0.9691535302725979	false
640	mz 258.9917645 //RT 54.73950018	0.02109940293964696	3.720095654042666E-5	4.329248562488626E-5	1.1637465713506552	false
641	mz 259.0278134 //RT 232.4905605	0.1706350213049781	6.581473009398149E-5	7.445214683783185E-5	1.1312383524405005	false
642	mz 259.1300325 //RT 98.39895094	0.18426629369330905	3.453177208675531E-5	3.2598733443327064E-5	0.9440214467252996	false
643	mz 259.1297202 //RT 125.9180943	0.33483663652063234	5.96593899767882E-5	5.705222953569286E-5	0.9562992440568079	false
644	mz 259.1308696 //RT 188.2744597	0.597942803812382	1.3642104261114667E-4	1.4522995498433535E-4	1.0645715074784872	false
645	mz 259.9978886 //RT 145.4225948	0.05064486997526374	2.3524894821702407E-4	2.1100956105289055E-4	0.8969628244978508	false
646	mz 260.0068879 //RT 94.39600719	0.8341997617620311	6.001776579860704E-5	6.322263077350461E-5	1.0533986051005575	false
647	mz 260.0078576 //RT 145.3856351	0.06678969480197705	2.4395841904372267E-4	2.2020404132739045E-4	0.9026293996762009	false
648	mz 260.0196867 //RT 145.075251	0.04838367014994471	2.460579587574376E-4	2.2039287638757847E-4	0.8956949716259347	false
649	mz 260.0233814 //RT 8.228880082	0.0441101789688394	0.001478928249933261	0.0016031112228645469	1.083968220187078	false
650	mz 260.0230927 //RT 5.032657574	5.498363335165735E-4	0.0011882648493390545	0.002216852064488274	1.8656211750447287	false
651	mz 261.0075589 //RT 127.6632999	0.007855939432600545	0.0010402830075478492	0.0013700280399223256	1.3169762747079279	false
652	mz 261.0077183 //RT 247.1949535	0.7024678248204421	2.5925095161653937E-5	2.5120110440814775E-5	0.9689495943671665	false
653	mz 261.0254596 //RT 5.202929259	0.0018907424993470645	3.070056119179753E-4	4.1377451338449616E-4	1.3477750807208275	false
654	mz 261.0271417 //RT 38.56958409	0.04567755565560505	1.8537330950308805E-4	2.0068527213611592E-4	1.0826006865501465	false
655	mz 261.0431366 //RT 254.3091525	0.010962140898109318	3.13382424681398E-5	2.4458799048143683E-5	0.78047768865819	false
656	mz 261.0461988 //RT 182.4723934	0.045536996575035626	3.272504395422139E-5	2.8740328767223568E-5	0.8782365214674124	false
657	mz 261.0881406 //RT 0.903809869	0.5084357550572465	3.179494359045677E-4	3.0737322725546244E-4	0.9667361930710275	false
658	mz 262.0222584 //RT 38.56546947	0.07074994029758153	1.0685332514574582E-4	1.1568359228336681E-4	1.0826391422595103	false
659	mz 262.0251825 //RT 246.0370023	4.430545957336829E-4	3.062142284938351E-5	2.2716350580125257E-5	0.7418450374386374	false
660	mz 262.0757068 //RT 57.38221073	0.9763924615476389	2.5761106030452335E-5	2.5810563666568372E-5	1.0019198568593124	false
661	mz 262.111602 //RT 235.5146601	0.07005625443235064	5.657922464189435E-5	4.7811260460927904E-5	0.8450320901981013	false
662	mz 263.0247984 //RT 178.7851674	0.5751150050387395	5.719881159875874E-5	6.0228469659403775E-5	1.052967150469797	false
663	mz 263.1031271 //RT 159.1226831	0.4643643907578505	0.01954680523714656	0.019209545452479212	0.9827460405638859	false
664	mz 264.0877748 //RT 236.0350533	0.34554855916766725	8.979405928033075E-5	8.44458204038904E-5	0.9404388339350654	false
665	mz 264.0912448 //RT 94.96057487	0.6606379231982291	3.0831131129512275E-5	3.148027984577949E-5	1.0210549756848146	false
666	mz 264.1070421 //RT 159.0827701	0.39736542593106794	0.0032631195945413746	0.0031970658220950216	0.9797574773058121	false
667	mz 264.9885759 //RT 24.32435858	0.4972795733107689	4.163094818895045E-4	4.003801235059682E-4	0.9617367389490201	false
668	mz 264.9858566 //RT 134.4781229	0.6569844184303886	1.9086990106390087E-5	1.8604952481920403E-5	0.9747452258432143	false
669	mz 265.0231469 //RT 38.04783902	0.17391495284145186	3.390948371769982E-5	3.5969528617307514E-5	1.0607512906052416	false
670	mz 265.0329782 //RT 58.62521529	0.21120927871831063	4.0765877910838075E-5	3.832181475794506E-5	0.9400463505719514	false
671	mz 265.0932672 //RT 133.5854786	2.994567853544794E-4	3.3817912855259975E-5	7.345668952654001E-5	2.1721236860752837	false
672	mz 265.1055382 //RT 285.4081975	0.20921452374353677	6.64089481035986E-5	7.20285390171709E-5	1.084620989701654	false
673	mz 265.1091931 //RT 159.0659255	0.6429876661876954	4.6514420048713304E-4	4.5938671815942754E-4	0.9876221560503692	false
674	mz 265.1112767 //RT 340.3231735	5.230272862644103E-4	1.3272843943295537E-5	2.1117731180520537E-5	1.5910479525518462	false
675	mz 265.1186553 //RT 41.25409996	3.1032333117231303E-4	2.3009748783320237E-4	1.9174050910904597E-4	0.833301184270376	false
676	mz 265.99081 //RT 24.36072024	0.3476177985430504	3.69858906178133E-5	3.493633737182993E-5	0.944585537572637	false
677	mz 266.0670995 //RT 215.1272794	0.8882384916411761	6.711610359726382E-5	6.866503569134079E-5	1.0230783971514716	false
678	mz 266.967393 //RT 181.3019658	0.5969824300148874	6.755610933811745E-5	6.566397782952788E-5	0.9719917039757355	false
679	mz 266.9851625 //RT 24.34044962	0.4798981523169825	3.7134323225897735E-5	3.5769793411907506E-5	0.963254216168437	false
680	mz 267.0725073 //RT 18.88679595	0.4873368674143119	2.2807942328874515E-5	2.2104325148762512E-5	0.9691503437720801	false
681	mz 267.0982096 //RT 152.6887243	0.5860736908996076	4.073629458843674E-5	4.2000038815181305E-5	1.0310225620546078	false
682	mz 267.123173 //RT 304.3436081	0.058847428915246525	8.51515938648389E-5	7.798019233472994E-5	0.9157807716260471	false
683	mz 267.1236195 //RT 371.7041938	0.0027314666132036702	3.9163268745295024E-4	3.1346925870482495E-4	0.8004164839853526	false
684	mz 267.1346948 //RT 231.3920544	0.9216436605937504	1.3092933247792798E-4	1.304285860598286E-4	0.9961754451151441	false
685	mz 267.8952769 //RT 182.6349008	0.8260382419839019	7.014497041687041E-5	6.909355779915058E-5	0.9850108623402176	false
686	mz 268.0830996 //RT 53.19827815	0.08636301780989886	3.5554681053055435E-5	3.299310365458527E-5	0.927953863665723	false
687	mz 268.8035936 //RT 17.19133081	0.038331527969741375	8.99172474940352E-5	7.074725393049303E-5	0.7868040437423994	false
688	mz 268.9735491 //RT 102.4914754	0.024138911186531553	4.588778548936068E-5	3.904169989730879E-5	0.8508081067969778	false
689	mz 268.9969213 //RT 29.55400365	0.9969136927822966	4.163363669837485E-5	4.162657835441924E-5	0.999830465351688	false
690	mz 269.0127453 //RT 299.6228934	0.28637936167246436	3.376499190272733E-5	3.017508741355636E-5	0.8936796875440387	false
691	mz 269.0667071 //RT 138.5009608	0.5221747044490166	1.885162289363783E-4	1.7457351977746968E-4	0.9260397407821366	false
692	mz 269.0775598 //RT 64.48754486	0.48949349409839105	6.453274760701027E-5	6.705042783368419E-5	1.0390139939803278	false
693	mz 269.1139002 //RT 172.835781	0.053483508443697536	1.0952516421917864E-4	9.011928929033889E-5	0.8228181161179976	false
694	mz 269.114823 //RT 220.1157195	0.01618975046986093	2.9569438361522785E-5	2.689486967121618E-5	0.90954956067793	false
695	mz 269.1317064 //RT 371.6718437	0.006500368731278128	4.0857588244395426E-5	3.6579575695509645E-5	0.8952945405564262	false
696	mz 269.1406559 //RT 280.8046253	0.8359781446987316	1.1158155485440663E-4	1.1293296479696286E-4	1.0121114098501278	false
697	mz 269.1505433 //RT 269.4484996	0.2966502732777583	0.003645086462370325	0.003501808997248671	0.9606929858589738	false
698	mz 269.8924837 //RT 182.6086721	0.8752403173141361	6.480759512859756E-5	6.551024665581031E-5	1.0108421169743835	false
699	mz 270.0647649 //RT 89.17042669	1.319604246521333E-4	2.8447348482722626E-5	3.9915421703301077E-5	1.4031332912290062	false
700	mz 270.1082712 //RT 64.95880331	0.0372235608775795	5.837205204482162E-5	5.096550792752175E-5	0.8731148921814043	false
701	mz 270.13565 //RT 294.1418088	0.012301624701479774	8.096389791535923E-5	7.26904018357048E-5	0.8978125276490065	false
702	mz 270.1542079 //RT 269.5265808	0.31197992537215047	6.063838865952464E-4	5.831583506264411E-4	0.9616982962736476	false
703	mz 270.9917087 //RT 4.364432548	0.808933416646306	9.388876204866085E-5	9.210496900093046E-5	0.9810009951264894	false
704	mz 271.0500887 //RT 266.8167729	0.0012794346653788313	7.080041180391222E-5	6.349697235828459E-5	0.8968446756234254	false
705	mz 271.0572552 //RT 27.89730176	1.885257931988349E-7	2.9167558724870258E-5	3.660891475193932E-5	1.255124403700062	false
706	mz 271.0936354 //RT 56.25422019	0.004294032499416067	3.4370506471905964E-5	4.03364467195856E-5	1.1735773155555949	false
707	mz 271.1553704 //RT 269.5938933	0.33947629133677504	9.307359641465641E-5	8.976550410135549E-5	0.9644572420027384	false
708	mz 271.1549118 //RT 25.55632522	0.29871893840085795	8.603047774233052E-5	7.948853591140099E-5	0.9239578576963937	false
709	mz 271.8900181 //RT 180.9094109	0.9290944849276785	1.947946864355686E-5	1.9605624817268673E-5	1.0064763662715996	false
710	mz 272.0233468 //RT 122.0360104	0.38152705779462126	3.465942643188811E-5	3.7068606861603766E-5	1.0695101067079147	false
711	mz 272.0537102 //RT 244.366302	5.091212233534481E-4	6.774947754075224E-5	5.072862784971327E-5	0.7487678088616891	false
712	mz 273.0077821 //RT 156.8858835	0.019574401583104084	0.001955512123835846	0.001704241627693183	0.8715065516189273	false
713	mz 273.0073459 //RT 199.5463785	0.20571534595379815	3.52915731901643E-4	3.1886836672167834E-4	0.9035255101933126	false
714	mz 273.00833 //RT 245.3857375	0.4731069782225559	9.107126181297776E-5	9.61204210903447E-5	1.0554418504460363	false
715	mz 273.0425209 //RT 250.016707	0.47412548852343894	1.396266456678443E-4	1.325418501659747E-4	0.9492590009021378	false
716	mz 273.043783 //RT 277.9521649	0.03178059948071765	2.585664836506244E-4	1.6859205018970855E-4	0.6520259231181351	false
717	mz 274.0027653 //RT 87.96887043	0.012398385130932388	9.412554932377113E-4	0.0011690103581346975	1.2419692278379801	false
718	mz 274.0108888 //RT 199.855437	0.1820706163495487	4.851126763275581E-5	4.3871433312427484E-5	0.9043555333277786	false
719	mz 274.0121278 //RT 156.7712241	0.038800636926760834	2.513541464739313E-4	2.2207185590369968E-4	0.8835018599016087	false
720	mz 274.0113056 //RT 245.3840692	0.6564445190855137	1.5447862029203684E-5	1.5932589024191532E-5	1.0313782576560748	false
721	mz 274.0464265 //RT 249.8476548	0.5111212351651995	1.9792351587895783E-5	1.892732129435129E-5	0.9562947187097509	false
722	mz 274.0475269 //RT 277.1452952	0.05232462135662863	3.579671478286107E-5	2.4169611860841177E-5	0.6751907823790921	false
723	mz 274.9873831 //RT 73.69835829	0.2508036317136879	2.273384171721442E-5	2.489895588238114E-5	1.09523749624452	false
724	mz 275.0063876 //RT 87.88941316	0.04591868433585322	1.2371343460588496E-4	1.4617182761505587E-4	1.1815356034752154	false
725	mz 275.0095413 //RT 199.5813961	0.4568589982343485	4.267991230657201E-5	4.073968286331277E-5	0.9545399852435854	false
726	mz 275.023197 //RT 216.4982854	0.852433549090879	4.262029118761722E-5	4.3407027278371266E-5	1.0184591908884617	false
727	mz 275.0417741 //RT 118.1138897	0.04867006499716853	5.425019415884646E-5	4.82833165120845E-5	0.890011865592762	false
728	mz 275.0421823 //RT 277.0228148	0.038872783122029464	2.40537659713361E-5	1.7914026032984143E-5	0.744749327582698	false
729	mz 275.0527683 //RT 18.21622465	0.03709810365357047	7.05254518874112E-5	7.845022203902742E-5	1.1123675203707668	false
730	mz 275.0578349 //RT 76.51679187	0.09039210953777421	3.2408931184362554E-5	3.638175073931412E-5	1.122584096721723	false
731	mz 275.0708957 //RT 43.85444566	0.27418303972802693	2.1313847730619234E-5	2.4128949225559672E-5	1.132078521462659	false
732	mz 275.070788 //RT 81.75370447	0.29552531957339867	3.39636725090605E-5	3.7147743731828756E-5	1.0937493205989088	false
733	mz 275.1030732 //RT 207.0617906	3.2206714300975214E-4	3.6472556671876996E-5	4.130545452461314E-5	1.132507789245898	false
734	mz 276.0023596 //RT 87.76118167	0.01293008619323599	7.08574659486166E-5	8.6465778711866E-5	1.2202776031331408	false
735	mz 276.0007389 //RT 140.8707702	1.5187399119431788E-5	7.125691862649013E-4	0.0017288266525030656	2.426187780536956	false
736	mz 276.0550782 //RT 9.328242293	0.6662723298293085	4.433571698641854E-5	4.315923035173556E-5	0.9734641342319247	false
737	mz 277.0037915 //RT 139.5741309	2.0944280731738374E-5	1.56000494881933E-4	2.9025019022858113E-4	1.8605722401602207	false
738	mz 277.0043954 //RT 4.477770164	0.46889873922283654	9.323681199837515E-5	8.69160766951319E-5	0.9322077281733592	false
739	mz 277.9979999 //RT 140.4457208	2.0534563565544062E-5	8.762396940391062E-5	1.96954260087075E-4	2.247721273378937	false
740	mz 278.0704375 //RT 110.0551336	0.004794424531684216	2.784141653014372E-4	2.452927728801877E-4	0.8810355342897542	false
741	mz 279.0020342 //RT 139.5307891	0.031857787781683466	3.039138862700774E-5	3.8356303967359296E-5	1.2620780326330143	false
742	mz 279.0716868 //RT 39.62583016	0.4109387986324664	9.9728464254606E-5	1.0574793790276052E-4	1.0603586317421558	false
743	mz 279.0759958 //RT 110.1418121	6.468161501560488E-5	1.1653829812669523E-4	8.841246995229201E-5	0.7586559214737624	false
744	mz 279.0988844 //RT 98.0560329	0.004554725357282852	4.2027893243299074E-4	4.898030149638352E-4	1.1654236678683136	false
745	mz 279.1275229 //RT 328.0227537	0.8135468420543557	1.3610519364170884E-4	1.633406806220763E-4	1.2001061550381664	false
746	mz 279.1347655 //RT 278.5172785	0.015132362737682703	9.333997831718981E-5	8.095001733418383E-5	0.867259868639543	false
747	mz 279.9900632 //RT 131.7715193	0.0012536697252378826	1.6366960142386668E-4	1.2967390093855303E-4	0.7922906869109274	false
748	mz 280.0289172 //RT 43.89061881	0.9015718650317326	4.974677505630147E-5	5.0832278049493664E-5	1.021820570116629	false
749	mz 280.0705132 //RT 110.1155952	3.4954082969163025E-5	2.8338215115458096E-5	2.334219852493232E-5	0.8237003787934224	false
750	mz 280.1026877 //RT 97.8210082	0.0031593179626820955	6.627743990705226E-5	7.821996540034852E-5	1.1801899033825765	false
751	mz 281.0631907 //RT 162.0021158	0.25488803439609264	2.076112354559182E-5	2.2149689490360782E-5	1.0668829864491507	false
752	mz 281.0609982 //RT 83.85442748	0.008813004351094778	4.493901989297185E-5	3.857705640105726E-5	0.8584311917112024	false
753	mz 281.0891679 //RT 89.20173671	0.9893911592609701	6.144334548931848E-5	6.147584872892444E-5	1.000528995277635	false
754	mz 281.1034269 //RT 298.1397634	0.20009795971664923	4.707529346640958E-5	4.448070793222312E-5	0.9448843471143133	false
755	mz 281.1139306 //RT 213.1510931	0.0011984088391940872	2.116770965789854E-4	1.877741159590611E-4	0.8870780967509864	false
756	mz 282.0054617 //RT 38.84099354	0.8244420720883472	1.7775614143944202E-4	1.7572827628161312E-4	0.988591870067568	false
757	mz 282.0476742 //RT 120.5506287	0.16590002763442846	1.5099762051189086E-4	1.3206674712209622E-4	0.8746280019140841	false
758	mz 282.1175178 //RT 213.0821767	0.017717038696362764	3.401225565907186E-5	3.1125738873937515E-5	0.915133038688528	false
759	mz 283.0278445 //RT 233.0460703	0.9260651697109239	1.2576428775276107E-4	1.2411077943113577E-4	0.9868523222993484	false
760	mz 283.0283736 //RT 271.2787052	0.48858040525848034	2.1359102480115587E-5	2.2602191827174254E-5	1.058199512278942	false
761	mz 283.0820307 //RT 202.3426245	0.4623486242353789	0.0030589363474122972	0.003178621016108238	1.0391262370651118	false
762	mz 283.1189878 //RT 330.2189069	0.5560582380718069	4.052972477897764E-5	4.1328354634080275E-5	1.0197047934437709	false
763	mz 283.1301194 //RT 125.2073889	0.08435162481544367	2.6018377053217625E-5	2.373534729495173E-5	0.9122531834481368	false
764	mz 284.0310158 //RT 232.3501739	0.8732688220518581	2.4249082665470743E-5	2.3926870785409275E-5	0.9867124095164111	false
765	mz 284.0858387 //RT 202.377406	0.4632134535696273	4.886698103985614E-4	5.081545619750988E-4	1.039873041390966	false
766	mz 284.0889064 //RT 4.821581207	0.0814692737837377	1.290852156975752E-4	1.212022564225806E-4	0.9389321291954685	false
767	mz 284.9872635 //RT 181.923963	0.4755181491807854	3.2670321214038045E-5	3.152692531486745E-5	0.9650020000819798	false
768	mz 285.043672 //RT 290.2549942	0.4944152011170664	4.5514736493420854E-5	3.989645755725715E-5	0.8765613212552417	false
769	mz 285.0618689 //RT 132.8321714	0.7960294497676408	1.3342059695953842E-4	1.30967724731585E-4	0.9816154905325654	false
770	mz 285.0803939 //RT 281.7402815	0.6770222579114629	3.4674153257707496E-5	3.602073279186608E-5	1.0388352535720322	false
771	mz 285.0876857 //RT 202.5834302	0.49364432920193657	1.1503255482283994E-4	1.1921968891516177E-4	1.0363995574884899	false
772	mz 285.1450287 //RT 196.3189283	0.03096789344484474	8.333481900387393E-5	1.0143359030957778E-4	1.2171813837486407	false
773	mz 285.146657 //RT 146.412911	6.091894767756845E-4	6.430537184062202E-5	7.702872515078884E-5	1.197858327321411	false
774	mz 286.0370123 //RT 70.5190453	9.007652658956644E-4	3.919882243484985E-5	3.114120711988681E-5	0.7944424139690639	false
775	mz 286.0644487 //RT 134.4751528	0.4646153336284078	2.2155004190989004E-5	2.1052562515527794E-5	0.9502396088054184	false
776	mz 286.0910285 //RT 101.7717142	1.9543026656498874E-4	5.1639305984241753E-5	3.388282626940032E-5	0.6561441061918996	false
777	mz 286.9707184 //RT 24.25657662	0.2977393583153791	2.534819860161687E-4	2.3866390011240227E-4	0.9415418581152303	false
778	mz 287.0230749 //RT 169.2543204	0.352998798194363	0.0011778460152622218	0.0010789395069862892	0.9160276411395651	false
779	mz 287.0771375 //RT 94.17014177	0.200809112772111	1.0565214643075707E-4	9.44053764274475E-5	0.8935490628135931	false
780	mz 287.1507739 //RT 273.7092792	0.9098683446773141	6.700392128742742E-5	6.618154132750617E-5	0.9877263905735685	false
781	mz 287.1506535 //RT 336.9861957	0.07526734193273588	3.990122558576829E-5	3.42207743558936E-5	0.8576371741348027	false
782	mz 288.0264914 //RT 169.2477303	0.36535033266683525	1.6817392157214008E-4	1.5465814089734832E-4	0.9196321251925257	false
783	mz 288.1192679 //RT 64.6424359	0.10565247309614234	6.963372155053522E-5	6.244309821029414E-5	0.8967364779574127	false
784	mz 288.9855857 //RT 26.49565937	0.0052423019366896195	4.933220601583126E-5	4.167875294719869E-5	0.8448588926638211	false
785	mz 289.0233753 //RT 169.4596687	0.3961550275443675	1.5524603818838575E-4	1.4657636464072488E-4	0.944155267027552	false
786	mz 290.0885057 //RT 19.40185784	1.444999147892645E-6	5.9324731321388427E-5	7.0100912439865E-5	1.1816473649092012	false
787	mz 291.0419893 //RT 89.35767458	0.002050238863854581	1.998179773429747E-5	2.9344625004702295E-5	1.4685678133121192	false
788	mz 291.0547184 //RT 158.5002917	0.3505504223514002	4.9704974511594166E-5	4.5975457235448986E-5	0.9249669210618902	false
789	mz 291.9604663 //RT 130.018236	0.006036981600628488	1.211068075524305E-4	1.0197642808258693E-4	0.8420371252742213	false
790	mz 292.9648129 //RT 129.7457127	0.24979866412996277	1.648891553140527E-5	1.5511329634508096E-5	0.940712541401814	false
791	mz 292.9596377 //RT 30.44801918	0.4678068468733756	3.440869023148432E-5	3.322774965557489E-5	0.9656790023693242	false
792	mz 293.1161117 //RT 149.6636498	1.5782283876664138E-5	6.431151288280459E-5	5.3431140493509354E-5	0.830817657654507	false
793	mz 294.8203115 //RT 17.08520007	0.006869395949476775	5.80520930059355E-5	4.8962601619781916E-5	0.8434252597021052	false
794	mz 295.0818942 //RT 237.447886	0.7678785514562088	7.566806968341992E-5	7.767733784885495E-5	1.0265537124686992	false
795	mz 295.129528 //RT 215.3580774	7.754347949766593E-4	7.727689173490737E-5	6.37670198737648E-5	0.825175785958276	false
796	mz 295.1308416 //RT 188.3127505	0.005194662207859135	1.886835368447697E-4	1.5310429311071443E-4	0.8114342971887029	false
797	mz 297.0386474 //RT 239.5772066	0.23329735232717685	1.2291732120527345E-4	1.5907795249378275E-4	1.2941866201926138	false
798	mz 297.0435287 //RT 274.191221	0.2254190447868456	1.0577799672578548E-4	8.030083242188174E-5	0.7591449536527932	false
799	mz 297.9859994 //RT 0.222231027	0.09964770803008305	4.1238171548132843E-5	3.720354816104015E-5	0.9021628933672892	false
800	mz 298.0020219 //RT 147.1567554	0.023351639350174702	4.109114197334112E-5	3.5606832148565324E-5	0.8665330394484078	false
801	mz 298.0424085 //RT 56.63045788	0.15750592261931207	7.791938943022339E-5	6.723246988423032E-5	0.8628464670457514	false
802	mz 299.0623662 //RT 89.504085	0.2532411980679219	8.733959009614611E-5	8.276934688900953E-5	0.9476727197585252	false
803	mz 299.0768708 //RT 208.3649906	0.523942182794848	8.030457419297479E-5	7.637452001704326E-5	0.9510606436130591	false
804	mz 299.0766502 //RT 170.1149335	0.15407567822805546	5.525015947820495E-5	6.030727975275053E-5	1.0915313244759142	false
805	mz 299.1611164 //RT 240.2632654	0.9097938334890692	3.679602767081001E-5	3.648452056193796E-5	0.9915342190831331	false
806	mz 300.0187064 //RT 148.8041358	0.007659939728290599	2.533771192621946E-4	3.34586723801902E-4	1.3205088319583886	false
807	mz 300.071334 //RT 114.0452397	0.13442144968105452	1.0188426534449596E-4	9.13789074521221E-5	0.8968893002579679	false
808	mz 300.1271673 //RT 322.236775	0.0021564789559842534	3.933286171340201E-5	3.13134859980796E-5	0.7961151219111539	false
809	mz 301.0028402 //RT 139.6420437	0.39362940778718025	5.321113620390829E-5	6.330874919781784E-5	1.1897650325528641	false
810	mz 301.0217217 //RT 148.5941836	0.005010426803901735	4.3143804167296206E-5	5.623742734551776E-5	1.3034879151464989	false
811	mz 301.036488 //RT 248.5379482	2.2142854141371515E-6	3.1735388006556294E-5	2.4452588812361847E-5	0.7705148841195868	false
812	mz 301.0561453 //RT 90.07131927	0.01193117581793346	2.1896545405959518E-4	1.7532085319597643E-4	0.8006781432666537	false
813	mz 301.0563379 //RT 119.9401607	0.9647780703111255	3.9509951316133444E-5	3.937340071472419E-5	0.9965438934531541	false
814	mz 301.1114473 //RT 350.1547381	0.602235352832011	3.373376640024759E-5	2.8715500610231453E-5	0.8512390899232851	false
815	mz 301.165821 //RT 344.2016723	0.5054457508891175	5.1211548086816615E-5	4.763189360792685E-5	0.9301006391601102	false
816	mz 302.0513411 //RT 35.61716454	5.810601904647772E-4	2.5625467661176014E-4	2.980343295039907E-4	1.1630395723685816	false
817	mz 302.1150838 //RT 181.3473044	0.9325402019574249	3.29280866646741E-4	3.313667247106394E-4	1.0063345862914537	false
818	mz 302.1353574 //RT 119.9118495	0.8040699022520807	9.756511161118109E-5	9.645794216553954E-5	0.9886519942696949	false
819	mz 302.143682 //RT 333.3480164	0.037572857183933994	3.0323673185660205E-5	2.3366026484834016E-5	0.7705539609852939	false
820	mz 302.9448098 //RT 24.02056807	0.1899550382711499	3.1344647289514635E-5	2.9395237639625987E-5	0.9378072551947088	false
821	mz 303.0178574 //RT 150.6830591	0.018988462074302603	4.3909712220088364E-4	3.5217345450753827E-4	0.8020399968515884	false
822	mz 303.062658 //RT 35.6868238	0.04810239553611151	6.83822699373974E-5	7.432350292850055E-5	1.0868826524264583	false
823	mz 304.0207077 //RT 150.6612564	0.011732100194236761	6.366577174961458E-5	5.03715502147398E-5	0.7911873025405483	false
824	mz 304.0752544 //RT 109.7738284	0.15816537363366123	9.24314921950628E-5	8.511096538527216E-5	0.9208005125099379	false
825	mz 304.1221285 //RT 222.8053656	0.045547301415867825	2.1284237155184574E-5	1.9109369138674996E-5	0.8978179015459895	false
826	mz 305.0334034 //RT 139.2448663	0.3644738635865523	4.6975921235792295E-4	4.250147703340997E-4	0.9047502617367913	false
827	mz 305.053899 //RT 64.75287929	0.5380780836449897	4.7649238172026186E-5	4.96270969815865E-5	1.041508718406362	false
828	mz 305.0705949 //RT 72.56400769	0.018771873694054086	2.756881753693411E-5	3.3126842806013585E-5	1.2016055009117947	false
829	mz 305.0754684 //RT 109.9174863	0.1534013029389263	2.5638264088353447E-5	2.3635171532883556E-5	0.9218709757974674	false
830	mz 307.0064266 //RT 119.3403077	0.29815006751634	4.2663220489983186E-5	5.6985773935002915E-5	1.3357119617442499	false
831	mz 307.0279731 //RT 309.7271327	1.0260835463293816E-5	8.551063668352167E-5	3.2593144834983346E-5	0.38115895400956834	true
832	mz 307.0332575 //RT 138.620732	0.17625225118239007	4.963703963162381E-5	4.392746954244306E-5	0.8849735977094175	false
833	mz 307.0479294 //RT 107.7736736	0.7765937694497458	2.9603470829196565E-5	3.061461916461905E-5	1.0341564116335047	false
834	mz 307.0511184 //RT 64.96654205	0.6560452910400343	1.9484445793151805E-5	1.9999130504450223E-5	1.0264151578526968	false
835	mz 307.103318 //RT 120.8653593	0.5345708739602866	1.3895643256389952E-4	1.43781332395825E-4	1.0347223927881621	false
836	mz 308.0082403 //RT 150.2690023	0.04129784225251765	4.279095428640519E-5	3.691298710232502E-5	0.8626352863098541	false
837	mz 308.0775751 //RT 101.2628243	1.795817021463808E-4	1.0357019730812917E-4	8.79954124113839E-5	0.8496209787994408	false
838	mz 308.0777268 //RT 143.452319	0.3550763855000296	2.1213499221039083E-4	2.0183519457157145E-4	0.9514469652955498	false
839	mz 308.0984878 //RT 18.92752141	2.220446049250313E-16	3.903284776610868E-5	5.671488642769808E-5	1.4530040638475348	false
840	mz 308.7982201 //RT 17.17427623	0.0018103130677133983	3.285517213418216E-5	2.833055343485058E-5	0.862285953613245	false
841	mz 309.0574924 //RT 146.586952	0.012320659611577689	8.4868188370178E-5	7.437576492094297E-5	0.8763680048940223	false
842	mz 309.0798598 //RT 101.363937	7.98082840078429E-4	2.1109984752503314E-5	1.8022564139584156E-5	0.8537459572275135	false
843	mz 309.0809639 //RT 142.7763397	0.006665530344904802	5.545004256509127E-5	4.8169039845827E-5	0.8686925675355921	false
844	mz 309.1009337 //RT 337.283957	4.326202431848003E-6	2.361128690894061E-4	9.757310998807729E-4	4.132477419141877	false
845	mz 309.1068886 //RT 168.3344683	0.7469760415463944	6.107776519276679E-5	5.983577399303402E-5	0.9796654118595706	false
846	mz 309.9714435 //RT 79.05489473	2.5316848231748956E-4	1.470599166599473E-4	2.515474235944075E-4	1.7105097657308685	false
847	mz 310.102618 //RT 65.41692807	0.0242530532427363	2.0735394065756352E-5	1.7097860356362026E-5	0.8245736879724141	false
848	mz 310.1042617 //RT 338.2760418	5.372790397917271E-6	3.772523933187391E-5	1.5190800875115542E-4	4.026694368054252	false
849	mz 310.7947452 //RT 17.21713295	0.0011671617759287933	3.661901496755085E-5	3.129890176760749E-5	0.8547171952970973	false
850	mz 310.9692754 //RT 6.663987882	4.315928385789647E-7	3.1848746406491383E-4	2.4177485563769573E-4	0.7591346062789378	false
851	mz 311.070589 //RT 145.0482519	1.2331229805706556E-5	4.239751891344073E-4	7.548595005914614E-4	1.7804331950003758	false
852	mz 311.0766182 //RT 223.9878995	0.08191922843319466	1.3551461772005167E-4	1.6030989891614557E-4	1.182971266223961	false
853	mz 311.9722409 //RT 7.177236383	6.650886219539132E-8	3.4947373755753055E-5	2.6365285902743004E-5	0.754428246511735	false
854	mz 313.056055 //RT 142.7110405	0.39034147153874676	6.77048707050949E-4	7.88819821293453E-4	1.1650857805036663	false
855	mz 313.0559682 //RT 3.654087609	0.3312884301662278	1.897332361861211E-5	2.1393299528100595E-5	1.1275462305989754	false
856	mz 313.0553377 //RT 177.0688417	0.07318351056747807	8.033475287606483E-5	1.2553988633132602E-4	1.5627095601451677	false
857	mz 313.0921809 //RT 240.5876458	0.6010407615976499	8.26369894277963E-5	8.745878417431916E-5	1.0583491095199673	false
858	mz 313.0926196 //RT 113.8944276	0.5272639151313672	4.939120861652477E-5	6.079739323587856E-5	1.230935523524274	false
859	mz 315.0721065 //RT 60.96377381	0.7987558529593881	9.882576205217336E-5	9.748316329240374E-5	0.9864144861431899	false
860	mz 315.0710761 //RT 203.4995373	0.1442856779912245	4.139500569024055E-5	6.869901049331772E-5	1.6595965949948999	false
861	mz 315.0764246 //RT 63.92520595	0.8684460576743824	9.144079115440344E-5	9.06097299531151E-5	0.9909114828207791	false
862	mz 316.9652508 //RT 185.9988902	0.07635499074143759	8.471924083740422E-5	7.461475504888178E-5	0.8807297410996012	false
863	mz 317.0336161 //RT 34.274983	0.7331443207000508	1.533426584615247E-4	1.5759466024700843E-4	1.0277287600733138	false
864	mz 317.034 //RT 226.0575286	0.9106932189054571	2.5452586549759815E-5	2.5658494329538445E-5	1.0080898567764844	false
865	mz 317.0527018 //RT 89.66379485	3.742663514325617E-4	9.231982873256338E-5	7.872305669125613E-5	0.852721000158102	false
866	mz 317.0514016 //RT 53.20613353	0.6126230738929708	4.656006430767748E-5	4.8594214240519974E-5	1.043688726875471	false
867	mz 317.1237407 //RT 296.1182863	0.6678692981033192	2.661237955263048E-4	2.5660708686530337E-4	0.9642395425701015	false
868	mz 318.0374309 //RT 134.4430047	0.9680565246469244	2.6481409990027902E-5	2.6557127990979184E-5	1.002859288873961	false
869	mz 319.049136 //RT 214.0065897	0.8225761346293161	4.255210916935722E-5	4.323086406073637E-5	1.015951145657145	false
870	mz 319.0491832 //RT 285.6982215	0.914249740492274	1.8283833596603668E-5	1.83904782601317E-5	1.0058327299340464	false
871	mz 319.0662106 //RT 54.26699032	0.09765664779898509	4.877630516638334E-4	4.2720972092304474E-4	0.8758550272837762	false
872	mz 319.1032329 //RT 139.9328252	3.149085808651364E-4	2.9588200552825675E-4	2.554419096343628E-4	0.8633235710914772	false
873	mz 320.0619656 //RT 35.49782944	0.004634799571467285	1.2807309727794525E-4	1.4565546084839294E-4	1.1372838163840944	false
874	mz 320.0703224 //RT 55.16488899	0.04142555508975354	7.189652757389739E-5	6.079150979078559E-5	0.8455416672008571	false
875	mz 320.1078038 //RT 140.2623736	1.4350230653703555E-4	4.6479843739340487E-5	3.970379094179671E-5	0.8542152414379023	false
876	mz 321.0629578 //RT 162.3707158	0.011661694693274827	9.88233312160315E-5	8.45872226339344E-5	0.8559438504357191	false
877	mz 321.0691674 //RT 35.56573962	0.18163115434410249	2.9535271782915513E-5	3.133284972610861E-5	1.060862075568673	false
878	mz 321.121355 //RT 159.6456145	0.0023396655294829483	1.0777627190665875E-4	8.94471742347884E-5	0.8299338310036874	false
879	mz 321.1549275 //RT 35.15054769	0.8398514801606214	9.220656458842307E-5	9.000428910858816E-5	0.9761158493468977	false
880	mz 321.180763 //RT 287.1307654	0.34097197050293326	3.3716558984820434E-5	3.063961539428402E-5	0.9087408773854507	false
881	mz 322.0004497 //RT 149.0863338	0.05749069820621333	2.6543593832114046E-5	3.221516908896332E-5	1.2136702095700191	false
882	mz 322.0941236 //RT 162.4834742	0.05700207749893371	3.8003800006169385E-5	3.3717417035132084E-5	0.8872117269762112	false
883	mz 323.0796691 //RT 223.39932	4.572870656605055E-5	2.7163658921825496E-5	7.261082560972978E-5	2.6730870763285988	false
884	mz 323.1221238 //RT 216.0408446	0.015024698658212987	4.739092058410827E-5	6.418545000522819E-5	1.3543828483203526	false
885	mz 324.0717682 //RT 49.89485074	0.17509426640062076	4.7635001212238296E-4	4.4225496697489577E-4	0.928424384843455	false
886	mz 324.0720094 //RT 119.4566515	0.0018477073246701003	9.669611997191224E-4	8.349279929561124E-4	0.8634555276867755	false
887	mz 325.0756188 //RT 49.90985465	0.1086713723244157	8.346884140531628E-5	7.618058296426548E-5	0.9126828847945816	false
888	mz 325.0760139 //RT 119.8474606	0.0016558993830049218	1.8158942832905946E-4	1.5881830829381582E-4	0.8746010698707639	false
889	mz 325.0923376 //RT 254.1621879	0.010730688374291697	3.440188640089689E-4	5.26967614877401E-4	1.5317986017873209	false
890	mz 325.0948809 //RT 198.573545	1.2018876283304003E-4	4.9519627580512024E-5	1.90953725284936E-4	3.8561219987866795	false
891	mz 326.0786967 //RT 120.4744312	0.0510323519861573	5.017895318196067E-5	4.665752201685049E-5	0.9298225462707315	false
892	mz 326.0789211 //RT 49.97491371	0.04271068531745148	4.624614539233953E-4	6.995547199889699E-4	1.512676816746868	false
893	mz 326.0876431 //RT 67.8187307	4.829608013907638E-4	0.0014020548875025038	0.0022789878928976865	1.6254626785384083	false
894	mz 326.0871995 //RT 177.4165156	0.3257604848118154	4.3740019745406554E-5	4.7690704483944704E-5	1.090321969709514	false
895	mz 326.0876755 //RT 142.7271325	0.02413929295848183	6.19710995209612E-5	4.935133379028259E-5	0.7963604675690791	false
896	mz 326.0970526 //RT 254.1230259	0.0018765685387516218	6.36186852347524E-5	1.0787155691071746E-4	1.6955955080283778	false
897	mz 326.9424254 //RT 25.48383577	3.3685807587779948E-6	4.5525366434802134E-5	3.6694719107484895E-5	0.8060279791495187	false
898	mz 327.0682069 //RT 110.013324	2.3215368965945338E-4	4.864232805388768E-5	7.003048676028448E-5	1.4397026121509287	false
899	mz 327.0927302 //RT 70.81062607	9.555540532319995E-4	2.549839744868244E-4	3.883735816978362E-4	1.523129375010602	false
900	mz 327.14452 //RT 307.7640917	0.10812887331301035	2.127579831823319E-4	1.869833809239354E-4	0.8788548289804577	false
901	mz 328.0453996 //RT 55.64912323	0.6924609743716135	9.914476448805786E-5	1.010080795129109E-4	1.0187938822032048	false
902	mz 328.0497219 //RT 198.0289021	0.6954254241242845	2.973032537248421E-5	3.075567087302078E-5	1.0344882031289686	false
903	mz 328.0675909 //RT 111.5645583	0.0038384939364153325	6.793537621902485E-5	7.691652041463286E-5	1.1322012873918978	false
904	mz 328.0677971 //RT 72.7832599	0.0019041182198762385	6.429659667249915E-5	7.992775599859235E-5	1.24311021321567	false
905	mz 329.0334024 //RT 209.4219571	0.13927465685218676	5.572692351442882E-5	6.282613563329455E-5	1.1273928591630866	false
906	mz 329.0705267 //RT 287.2924015	0.08655795836188873	7.524904833419476E-5	6.893038414256935E-5	0.9160299786973641	false
907	mz 329.0701421 //RT 233.2736692	0.992735152329709	4.898368064891668E-5	4.9050505193189914E-5	1.0013642205605615	false
908	mz 329.0869739 //RT 93.10101015	0.6839857550304151	1.0633069632761256E-4	9.947552373849976E-5	0.9355296934387458	false
909	mz 329.0865172 //RT 127.938672	0.7157595032775572	2.7361333375886278E-5	2.656756794892472E-5	0.9709895195509327	false
910	mz 329.156045 //RT 144.8880886	9.384492183350801E-8	1.7776115874246793E-5	2.3625089224561402E-5	1.329035509876954	false
911	mz 329.1603962 //RT 318.4997666	0.5934418725840658	3.328940268839843E-4	3.1972747826175194E-4	0.9604482280878502	false
912	mz 330.0293255 //RT 147.7319451	0.3125515747254568	4.80533069263299E-4	5.32390477373164E-4	1.1079164191329582	false
913	mz 331.0333433 //RT 147.4314968	0.3722253171051828	8.599848260325965E-5	9.343140708385983E-5	1.0864308794248243	false
914	mz 331.0914389 //RT 61.82456762	0.16992902528909837	2.2580728407230094E-4	2.0605061856727796E-4	0.9125065181745992	false
915	mz 331.1217606 //RT 220.7990556	0.7982386469668417	2.010085120933104E-4	1.9226039136518785E-4	0.9564788543678111	false
916	mz 331.1403819 //RT 315.9877693	0.046724846474317294	1.1163670432241941E-4	1.0448327232512164E-4	0.9359222216320732	false
917	mz 331.1756817 //RT 331.6784658	0.5002212357488931	0.0038841333666725483	0.003713311218737061	0.9560205245779635	false
918	mz 332.0295993 //RT 147.4113819	0.37323872211705655	3.884684982527592E-5	4.2468132626768435E-5	1.0932194712770842	false
919	mz 332.1795494 //RT 331.4692288	0.5712052371752865	7.29711153230089E-4	7.025290225524827E-4	0.9627494652407549	false
920	mz 332.9519203 //RT 24.49094722	1.3354895697093028E-5	1.0631462123241467E-4	7.767657831290519E-5	0.7306293096139262	false
921	mz 333.1196826 //RT 156.1016147	0.059889725346173206	3.709558897395517E-5	4.032487725108433E-5	1.087053160940414	false
922	mz 333.1219905 //RT 20.13758903	0.5940576847452055	4.441731220155776E-5	4.65670119052643E-5	1.0483977889961371	false
923	mz 335.0385672 //RT 141.8929548	0.5492495574565543	9.731072311919103E-5	9.060872037879605E-5	0.9311278086775079	false
924	mz 335.0380043 //RT 176.9300239	0.3003600146659755	3.7391193625441217E-5	4.53548425515178E-5	1.2129819391659662	false
925	mz 335.1343729 //RT 250.2935909	0.8458450417234977	9.51591440905302E-5	9.61518229877101E-5	1.0104317762277844	false
926	mz 336.862504 //RT 23.74330828	0.3626275031663211	1.3498309913147598E-4	1.2500010023351924E-4	0.926042601168661	false
927	mz 337.055849 //RT 133.5442376	0.687332633936169	6.538363986112302E-5	6.126807577042761E-5	0.9370551394899854	false
928	mz 337.0765828 //RT 190.7643973	0.34161965918626347	4.035407208321651E-5	3.767693298140545E-5	0.9336587619635912	false
929	mz 338.0699535 //RT 288.5969646	0.021477658313234116	1.0700961584600206E-4	8.758502169544248E-5	0.8184780498743814	false
930	mz 338.0876955 //RT 1.360538778	0.05118993873094291	2.1994342992900912E-4	1.7743257096391524E-4	0.8067191232817682	false
931	mz 338.0879324 //RT 190.7118263	0.049886281071522154	1.6531207525689672E-4	1.3363411605148343E-4	0.8083748016823006	false
932	mz 338.893679 //RT 148.0659382	5.539746379839006E-4	4.559938821163648E-5	3.610048187575105E-5	0.7916878557273843	false
933	mz 339.0895637 //RT 133.6503446	0.030326725978099267	2.566849964953858E-5	2.293067034858347E-5	0.8933389431273469	false
934	mz 339.091589 //RT 91.48791547	0.08387598447247435	4.480920563306066E-5	3.7504950788923774E-5	0.8369920925635036	false
935	mz 340.0671793 //RT 33.65540999	0.2965220857417523	3.1524877150863314E-5	3.454990335563102E-5	1.0959567959707295	false
936	mz 340.0673156 //RT 77.82250785	0.6687649587903095	8.095958643226859E-5	9.132747418364041E-5	1.1280625088178493	false
937	mz 340.0702462 //RT 121.1912826	0.46589043725109214	3.8398750460186026E-5	4.018452001759325E-5	1.046505928865024	false
938	mz 341.0406846 //RT 202.5672225	0.07381653329009596	5.303066862819547E-5	4.7005355302429156E-5	0.8863805891641584	false
939	mz 341.0870506 //RT 164.0201877	0.1570204803142894	1.5648339512568322E-4	1.7520952007054716E-4	1.1196684474402132	false
940	mz 341.1234818 //RT 311.3285017	0.01836789524411042	4.273390234500787E-4	3.4991627255553806E-4	0.8188259282536946	false
941	mz 341.1233714 //RT 262.5034663	0.12474958362243926	4.536652366411992E-5	3.9048310144086224E-5	0.8607296083162147	false
942	mz 341.1234845 //RT 192.001254	0.12156992600294925	4.311786350164618E-5	3.673455938976586E-5	0.8519568551527	false
943	mz 342.1013494 //RT 239.9027079	0.11478236119306251	6.731285686400673E-5	1.1032420603122653E-4	1.6389767300192937	false
944	mz 342.1015374 //RT 292.2453563	0.18303002788862677	6.253714504026161E-5	5.524509519503005E-5	0.8833965023421374	false
945	mz 343.0666018 //RT 12.17850852	0.4763702165539221	3.816119727043838E-4	4.1397762413058174E-4	1.0848129873830505	false
946	mz 343.085877 //RT 98.79675051	0.07718925035641022	3.245459889186263E-4	2.7910320510890827E-4	0.859980448499359	false
947	mz 343.1391379 //RT 322.3746646	0.009604602305289367	6.531621275282834E-4	5.014339476688724E-4	0.7677021164200296	false
948	mz 343.1391539 //RT 259.8600263	0.2742888153900984	1.026312283627888E-4	9.575709626980194E-5	0.9330210482457869	false
949	mz 343.139064 //RT 211.4421008	0.024519643963685	7.042125504938875E-5	5.670101005948521E-5	0.805168979446886	false
950	mz 344.0710071 //RT 13.2272113	0.6279988413346735	6.786739997632171E-5	7.152665811836724E-5	1.0539177593855402	false
951	mz 344.0908492 //RT 298.8613383	0.23264350916730625	9.310705101011385E-5	8.482142938916209E-5	0.9110097298640495	false
952	mz 344.1435351 //RT 317.8175558	0.018673907966778147	2.2422946450474733E-4	1.8038273416963357E-4	0.8044559824822423	false
953	mz 345.0562968 //RT 129.6821427	0.05050652474957129	2.8216521052516115E-5	2.5990046599323508E-5	0.921093232966292	false
954	mz 345.155041 //RT 337.8481696	8.534414822354286E-4	2.787187141623787E-4	2.4712973479558013E-4	0.8866635867572381	false
955	mz 345.1549411 //RT 277.2974884	0.00878569915918681	0.005480277543331746	0.00431970924613041	0.7882281895351295	false
956	mz 345.1547988 //RT 204.7214843	9.501172641068756E-5	7.606571430797004E-4	5.234516266157325E-4	0.6881571170112394	false
957	mz 346.0542655 //RT 119.3427997	0.03951297450244318	1.0655231666478712E-4	9.413452579674435E-5	0.8834582742380999	false
958	mz 346.1590844 //RT 77.39650765	0.014469467164441419	0.001072600089660103	8.582452654046687E-4	0.8001540123650732	false
959	mz 346.1591695 //RT 338.1079482	1.8912122966874279E-4	5.710947731696629E-5	5.007906951270294E-5	0.8768959525711727	false
960	mz 346.1591658 //RT 204.6131275	5.419750134276757E-4	1.4497150528635386E-4	1.02471404363963E-4	0.70683824494722	false
961	mz 347.0994336 //RT 149.9424168	0.6489183359270747	5.5471173767623207E-5	5.444771413888878E-5	0.9815497030399637	false
962	mz 347.1703707 //RT 0.679082922	0.7536076446379159	3.555943611394768E-4	3.4645737870572384E-4	0.9743050412709747	false
963	mz 347.1714995 //RT 348.0402747	0.11706232948505857	4.489834510777494E-5	4.157331044019906E-5	0.9259430462393571	false
964	mz 348.9265454 //RT 23.62432848	1.3775660419712565E-5	4.2479930626312324E-5	3.3688713368565974E-5	0.7930501032339018	false
965	mz 349.0167606 //RT 7.650371554	3.437666845362841E-5	9.203714262330699E-5	1.6396555015635078E-4	1.7815150001715614	false
966	mz 350.087617 //RT 204.7243687	0.13136469093429115	0.0011424989800612915	0.0012257141571603554	1.0728361062472018	false
967	mz 350.0871296 //RT 258.6945034	0.0019912379062245744	1.2016779310562464E-5	1.4519292210922962E-5	1.2082515485793144	false
968	mz 351.0564715 //RT 20.94026796	2.1158492507500348E-4	7.870745855338543E-5	9.401591013630677E-5	1.1944981055707444	false
969	mz 351.0720099 //RT 202.4327376	0.6929301474000367	3.089630468731859E-4	3.1388269817533E-4	1.015923105859852	false
970	mz 351.073207 //RT 323.75578	0.0349498958794785	2.6896818952724183E-5	2.1096005261166634E-5	0.7843308644879722	false
971	mz 351.0905002 //RT 5.30293904	0.1935597075564155	3.3683259134850187E-4	3.5413360425725005E-4	1.051363832815239	false
972	mz 352.0114157 //RT 147.8258176	0.5606798605115739	4.2527718755099615E-5	4.041045386260292E-5	0.9502144729490619	false
973	mz 352.0856921 //RT 313.2502606	0.0014302843781544006	0.002087637158213743	0.0016757286468764459	0.8026915215047519	false
974	mz 352.0927548 //RT 205.5731144	0.11063791349223817	6.347046548214025E-5	6.759616903810062E-5	1.0650019426298567	false
975	mz 352.8361209 //RT 23.63138366	0.11296324741617836	6.338502688148444E-5	5.65237381618106E-5	0.8917522156691219	false
976	mz 353.0342586 //RT 224.1333013	0.5749507432869665	1.4865049192414381E-5	1.5438379065362565E-5	1.038568985916357	false
977	mz 353.0729548 //RT 2.450563893	0.2625841722093831	8.802167994354406E-5	9.753050033973889E-5	1.1080281630877036	false
978	mz 353.0897307 //RT 313.0080811	8.332635604244576E-4	4.4773946788728225E-4	3.570754380893566E-4	0.7975071748181239	false
979	mz 353.0877051 //RT 204.0777361	0.30140836086286216	3.735123245588061E-5	3.480903207302362E-5	0.9319379785965605	false
980	mz 353.0870411 //RT 118.0533984	0.28563375317830575	3.2384721220715345E-5	3.545901527132649E-5	1.0949303849077023	false
981	mz 354.0822912 //RT 71.05265531	0.817098183377678	4.123795352572657E-5	4.0353153995828064E-5	0.9785440485220365	false
982	mz 355.0493737 //RT 274.8088835	0.22205559130682895	2.5480548780859914E-5	2.848103590014401E-5	1.1177559849706988	false
983	mz 355.0876909 //RT 98.63026728	0.01929186805153349	1.1124537144627914E-4	1.496060604443432E-4	1.3448295286297696	false
984	mz 355.1028785 //RT 176.4583445	0.025273895060494045	4.4212474150938974E-5	3.6145466987742327E-5	0.8175400196863826	false
985	mz 356.0974127 //RT 102.1014609	8.968561598754476E-5	2.1115654901273073E-4	3.5674119421678105E-4	1.6894630826499866	false
986	mz 356.099155 //RT 155.0085064	0.18689929471950228	2.7801229299649008E-5	2.5657606766748094E-5	0.9228946853465945	false
987	mz 356.0987519 //RT 0.142738571	1.597843967968693E-4	1.9552635658622372E-4	3.3981022078607417E-4	1.7379253964476333	false
988	mz 356.0987627 //RT 128.7899649	0.01802169202645265	1.32407162044568E-4	1.8917684615914874E-4	1.4287508563583	false
989	mz 356.117628 //RT 312.3023082	0.05159836333747325	4.334784451018735E-4	3.607663067949565E-4	0.8322589297610206	false
990	mz 357.0679606 //RT 1.491922823	7.484353725861759E-5	3.3960211241187133E-5	4.662555753104725E-5	1.3729466286269596	false
991	mz 357.0821651 //RT 6.859050786	0.21813966274744967	1.755763654367188E-4	1.9974012176719294E-4	1.1376253362482505	false
992	mz 357.084707 //RT 127.8414465	0.09632665015624609	1.5587136807734725E-4	1.8773238713089803E-4	1.2044058472479728	false
993	mz 357.0839818 //RT 103.0864671	0.08372771871068041	1.330655863255203E-4	1.479000688595933E-4	1.1114824872734803	false
994	mz 357.0847887 //RT 159.1432947	0.17630938992197565	1.393229265037751E-4	1.8097695033257897E-4	1.2989746545962428	false
995	mz 357.0996894 //RT 101.7312417	0.06385510454024867	1.3208778406244745E-4	1.4909180203715028E-4	1.1287327067782724	false
996	mz 357.0990978 //RT 136.2240721	4.935022903729269E-5	6.74803801061488E-5	9.186089659142386E-5	1.3612978534934708	false
997	mz 357.1014156 //RT 307.5680723	0.15292773152685823	3.537027228871687E-4	2.9968882760595853E-4	0.8472901343808975	false
998	mz 357.1021165 //RT 263.392726	0.0010319541570498192	2.912532144418736E-5	2.2774503416483368E-5	0.7819485687093954	false
999	mz 357.1081181 //RT 146.2555221	0.08392287486057115	1.9000549097512648E-4	1.7515795717654625E-4	0.921857343583171	false
1000	mz 357.1198009 //RT 312.2991475	0.3934552569858343	1.8507776241296543E-4	1.6611708357130856E-4	0.8975529064407546	false
1001	mz 357.1185616 //RT 4.247313278	0.5421253636441932	5.9528108195537805E-5	5.752130608292036E-5	0.9662881590991351	false
1002	mz 358.0551753 //RT 190.5381827	0.7670079748365191	3.890060929350715E-5	3.9795432603684884E-5	1.023002809632781	false
1003	mz 358.0853354 //RT 125.7518381	6.081249017475532E-4	4.7586814313636996E-5	7.91365376898831E-5	1.6629929704541049	false
1004	mz 358.1024334 //RT 101.61862	0.029911793594688874	3.0761683782277896E-5	3.472876222570311E-5	1.1289616807552871	false
1005	mz 358.105844 //RT 307.6030612	0.08819281374152577	9.19000908397089E-5	7.878771486646822E-5	0.8573192272887832	false
1006	mz 358.1125225 //RT 146.0700341	0.04419841011544601	4.438425458994682E-5	4.055853739878944E-5	0.9138046312481293	false
1007	mz 358.118099 //RT 312.4057994	0.2779237067143656	5.0988168992707307E-5	4.54523791169045E-5	0.8914299143278792	false
1008	mz 359.0543089 //RT 84.82335074	0.012063232062975437	1.8718947042835535E-4	1.4986743309680878E-4	0.8006189277306003	false
1009	mz 359.0976784 //RT 8.469603202	0.0024000795516543327	5.67019536965609E-5	6.528440173963836E-5	1.1513607112905884	false
1010	mz 359.0980136 //RT 142.9072503	0.024225526029730826	1.1239365366254089E-4	3.1082777799710403E-4	2.7655278378115247	false
1011	mz 359.134277 //RT 257.898453	0.03457176466227785	2.0301556452441159E-4	1.6603456216125314E-4	0.8178415411163626	false
1012	mz 359.1343799 //RT 181.0756829	0.7527407470009377	1.1854532995839788E-4	1.1511728572732556E-4	0.9710824185796662	false
1013	mz 360.1387742 //RT 257.9927266	0.06048328608267406	3.824360952321343E-5	3.169082403323536E-5	0.8286567201246889	false
1014	mz 360.1384594 //RT 181.0646673	0.10582429318725506	2.8731846355405237E-5	2.512903859448633E-5	0.8746057696274322	false
1015	mz 361.0902197 //RT 19.36130244	0.6779144735697988	2.2478395283952272E-5	2.188628806599964E-5	0.9736588306027634	false
1016	mz 361.1499573 //RT 258.6451685	0.0021457682065899597	4.548515533164029E-4	3.677669656532845E-4	0.8085428377056881	false
1017	mz 361.1496916 //RT 152.964758	0.06531306809022497	2.884827854513146E-4	2.4170853719239746E-4	0.8378612152342416	false
1018	mz 362.1547747 //RT 800361000000	0.0014593530984337022	9.035241421818568E-5	7.189376500724304E-5	0.7957038628058334	false
1019	mz 362.154062 //RT 152.5865532	0.04415083522086194	5.394334021517495E-5	4.324150096287277E-5	0.8016096294813495	false
1020	mz 363.0295015 //RT 159.0928691	0.030894299244781376	3.730403211853513E-5	3.387880470992179E-5	0.9081807725843272	false
1021	mz 363.0748685 //RT 236.6994069	0.0032098848375687883	2.044053039876965E-4	2.3520096688616008E-4	1.1506598033303344	false
1022	mz 363.0801035 //RT 60.12714417	0.0014218013777385075	2.4795471067040376E-4	3.3192333955219954E-4	1.3386450237415006	false
1023	mz 363.1653382 //RT 154.5781379	0.23684823607610195	4.936442613338032E-5	4.488440399751728E-5	0.9092459390947191	false
1024	mz 363.1655627 //RT 248.005076	0.20787517448676063	3.1458710835003496E-4	3.5077561610350025E-4	1.115034935612171	false
1025	mz 364.0780826 //RT 236.8579178	0.05471330431404309	3.922227814629423E-5	4.4803498925061934E-5	1.1422972107318816	false
1026	mz 364.0834411 //RT 60.12299563	0.0022034497125063	4.781824704745963E-5	6.282076770739045E-5	1.3137404983716952	false
1027	mz 364.1706142 //RT 247.3870559	0.21957480095481197	6.323031598017509E-5	7.029737991950823E-5	1.1117670191866336	false
1028	mz 365.0188318 //RT 90.21030643	0.5900586151793143	1.4308393663177462E-4	1.3886836969012473E-4	0.9705378043064428	false
1029	mz 365.0488851 //RT 114.5757997	0.5464958751278572	3.8679833236461355E-5	3.6346986015517404E-5	0.9396882813149022	false
1030	mz 365.0736026 //RT 236.8893874	0.006181288372521632	1.826104563842745E-5	2.0720804747821504E-5	1.134699795296381	false
1031	mz 365.1348917 //RT 81.08565214	0.023239369851395963	2.6226279228649485E-4	2.8962646104094595E-4	1.1043368314501858	false
1032	mz 366.0823117 //RT 110.049818	0.1681438686251191	3.446685843478696E-5	3.766881111283056E-5	1.0928994641070018	false
1033	mz 366.1020345 //RT 12.94513037	0.05156448552478721	1.908181096558631E-4	1.6276853876442558E-4	0.8530036224443036	false
1034	mz 366.1383474 //RT 81.03186051	0.008596684220727457	5.603118297314473E-5	6.263095236034194E-5	1.1177874361560494	false
1035	mz 367.0670345 //RT 122.5855403	0.40704565883384136	3.474381178491069E-5	3.770182175900262E-5	1.085137750354053	false
1036	mz 367.0670409 //RT 152.5953311	0.9186840686228148	4.8308857663067024E-5	4.884116253776393E-5	1.011018784141192	false
1037	mz 367.1366744 //RT 80.8246337	0.16696771435634972	1.5013527187368096E-5	1.598598340926926E-5	1.0647720025923926	false
1038	mz 367.1413254 //RT 31.00682819	0.06355947545517981	1.3872718776497395E-4	1.2712582425837272E-4	0.9163728199676635	false
1039	mz 367.2238447 //RT 234.1651421	0.7493807042091538	8.299811189616523E-5	8.525445167132542E-5	1.0271854349889666	false
1040	mz 368.080371 //RT 223.9593821	5.505383708170886E-4	1.0053331080996576E-4	7.805006533209482E-5	0.7763602402354962	false
1041	mz 368.0808626 //RT 281.2343704	0.6459312484765805	6.266560631418962E-5	6.008428865515526E-5	0.9588080637711812	false
1042	mz 368.1616894 //RT 337.2841187	0.09233498003553664	6.198172326998302E-5	4.994100527264338E-5	0.8057376051825456	false
1043	mz 368.9722179 //RT 6.413331425	0.02434463299499079	2.657112297143843E-4	2.015416954201151E-4	0.7584989751346012	false
1044	mz 368.9763016 //RT 378.6294257	0.19544045162355062	2.993492843622816E-5	2.8246691123447565E-5	0.943603095080814	false
1045	mz 369.0822372 //RT 36.80995999	0.08619581441091073	9.728644924209267E-5	1.0810771016233286E-4	1.1112309165823495	false
1046	mz 369.0826215 //RT 226.2822538	0.1236603688709812	5.626253612064525E-5	4.649919175126334E-5	0.8264681075085896	false
1047	mz 369.1578743 //RT 341.8024459	0.3230634872411269	3.7628002293629294E-4	3.5474960663698003E-4	0.9427808680054265	false
1048	mz 369.1737408 //RT 348.409489	0.43770533267551737	4.302447400236545E-4	4.558904347253515E-4	1.059607224251683	false
1049	mz 369.9755536 //RT 105.4490232	0.017864405807409556	4.6841932606985555E-5	3.527596943883704E-5	0.7530852694488596	false
1050	mz 370.0775191 //RT 24.95458702	0.1624286383507143	0.0010718371243365306	0.0012766140713556511	1.1910522992435795	false
1051	mz 370.0851675 //RT 175.6891094	0.4324910895438592	5.718450205432822E-5	5.396733602272632E-5	0.9437405955105559	false
1052	mz 370.0958099 //RT 215.8608151	0.06257601687883407	2.2078787290968774E-4	1.8481432486663522E-4	0.8370673734523121	false
1053	mz 370.132546 //RT 278.3628034	0.004988809263906102	3.548976639819144E-5	3.081828441938459E-5	0.8683710135932338	false
1054	mz 370.177391 //RT 349.0090127	0.5145223306111104	9.639471465453202E-5	1.015100973203955E-4	1.0530670450573607	false
1055	mz 371.0815806 //RT 124.5776986	0.15626390318147587	2.157222397745726E-4	2.543593617991717E-4	1.1791058820127887	false
1056	mz 371.0981659 //RT 161.557863	0.38488297419219153	2.2665636169273394E-4	2.458232181723362E-4	1.0845635054602427	false
1057	mz 371.0988892 //RT 212.1365247	0.6722610901846029	1.0928600846225664E-4	1.0654858295707534E-4	0.9749517294693153	false
1058	mz 371.1316852 //RT 193.5429091	0.21490163126790196	1.992667240779559E-4	1.7473002335647808E-4	0.8768650368745022	false
1059	mz 371.1724923 //RT 350.2986359	0.8493138382390777	1.0675154051538638E-4	1.0757306152297784E-4	1.0076956360875473	false
1060	mz 372.070009 //RT 205.7684739	0.9199086131579783	1.123276745490649E-4	1.1158775884406239E-4	0.9934128814829215	false
1061	mz 372.0758466 //RT 29.14471892	2.25559977942158E-5	6.392626058094129E-5	1.0704150298114616E-4	1.6744527524117228	false
1062	mz 372.0960283 //RT 215.3247561	0.584217439464698	3.27779818281524E-5	3.124010658511121E-5	0.9530820643228153	false
1063	mz 372.1015046 //RT 165.9795143	0.08949929308165294	4.0574496701303705E-5	4.816948172790004E-5	1.1871861795972025	false
1064	mz 372.1117963 //RT 28.81244921	0.10950926262086602	6.209601203519682E-4	5.408372365848944E-4	0.870969356741204	false
1065	mz 373.114062 //RT 234.3262879	0.8064667988389256	2.2140442090161477E-4	2.1890939180125923E-4	0.9887308975575323	false
1066	mz 373.11317 //RT 203.6633998	0.2014144815178991	3.0443935354199867E-4	4.04133523577288E-4	1.327468078208017	false
1067	mz 375.1296154 //RT 238.9054982	0.08691695310743253	2.1597310869345067E-4	2.287169094339937E-4	1.0590064236128185	false
1068	mz 375.12935 //RT 154.5097975	0.002913806175257383	4.649330675614776E-4	3.4447345237235787E-4	0.7409097704731629	false
1069	mz 375.1293337 //RT 117.1614485	0.030324376210534076	1.0129854375560226E-4	8.234987880916156E-5	0.8129423756361477	false
1070	mz 375.1301533 //RT 186.6230519	0.02979609037601727	1.0618465305602762E-4	8.65377584076216E-5	0.8149742539720928	false
1071	mz 376.133643 //RT 154.7112233	0.0022280978680799812	8.994881931057872E-5	6.563755997904059E-5	0.7297211956991311	false
1072	mz 376.1332611 //RT 116.8371975	0.004024899453123787	2.2323838147486006E-5	1.752445733383612E-5	0.785010947403309	false
1073	mz 377.144791 //RT 120.4281253	0.1330363880761627	1.5257289181864816E-4	1.2825134393504032E-4	0.840590634458728	false
1074	mz 377.1453732 //RT 266.7732866	0.006533067150923166	5.332977073840257E-5	6.0287050140658316E-5	1.1304577031913965	false
1075	mz 378.1016025 //RT 336.1376535	1.2585368394546492E-5	2.47086051697626E-4	1.8202173648253228E-4	0.7366734594362421	false
1076	mz 378.1491212 //RT 120.4377531	0.2243005705649075	3.13367708931045E-5	2.7520706358560568E-5	0.8782240663034099	false
1077	mz 379.0836103 //RT 306.9377061	0.0032753193511239065	2.9864991946157755E-5	2.312109451459109E-5	0.7741872007290365	false
1078	mz 379.1057518 //RT 35.91261278	0.3806770292277566	1.376062066472771E-4	1.6409584747202892E-4	1.192503241460991	false
1079	mz 379.1607211 //RT 237.9930152	0.002193647551680167	3.5307739166856426E-4	2.935973588693496E-4	0.8315382570429519	false
1080	mz 379.9735309 //RT 38.05201268	0.7064428634991509	3.71274041774282E-5	3.650738969205768E-5	0.98330035457347	false
1081	mz 380.1137514 //RT 333.5800212	0.05969708156265785	7.617696961749769E-5	6.217755190547656E-5	0.816225064053933	false
1082	mz 380.1657703 //RT 238.4084982	5.592151804914014E-4	7.208286751943345E-5	5.837629392809445E-5	0.8098497734202412	false
1083	mz 381.0294849 //RT 25.44690259	0.0022851648982307182	1.497846614173983E-4	1.272693712800844E-4	0.8496822710399462	false
1084	mz 381.0284569 //RT 297.1363111	0.417075372598402	9.915261268650414E-5	7.895115355938248E-5	0.7962589327727183	false
1085	mz 381.0483692 //RT 6.72388266	0.45666391252576766	3.894648362341084E-5	4.086120688826825E-5	1.0491629304296541	false
1086	mz 382.0318239 //RT 25.78775238	4.5234802345373026E-4	2.6766433345884446E-5	2.2450844642475286E-5	0.838768630558964	false
1087	mz 382.0999977 //RT 108.9044485	1.1595239790551659E-7	1.5797402511237823E-4	1.8530520072794067E-4	1.1730105667442468	false
1088	mz 383.0984814 //RT 224.9720207	0.9665588414476884	4.2233353776688534E-5	4.236324395772721E-5	1.0030755355524328	false
1089	mz 383.1187421 //RT 57.94696126	0.6889802755984837	8.136255012715605E-5	7.795484234391213E-5	0.958116998816799	false
1090	mz 383.1529102 //RT 302.853902	0.5499169944157565	2.696533057176872E-4	2.812031856593218E-4	1.0428323320972994	false
1091	mz 384.1557574 //RT 302.5747439	0.5538893071984512	6.608996645940348E-5	6.244598059675412E-5	0.9448632514454713	false
1092	mz 384.9414181 //RT 24.33714889	0.5094795851529512	3.65256407978556E-5	3.49260407329057E-5	0.9562061053547947	false
1093	mz 385.0625265 //RT 0.77553207	0.12431874517063823	1.0903351343092555E-4	1.2408807190049942E-4	1.1380727630969276	false
1094	mz 385.1674328 //RT 309.2454374	0.5566427545435648	1.823039628583754E-4	1.8691579864418798E-4	1.0252975070508772	false
1095	mz 386.1716262 //RT 75.63182241	0.03385243622795797	6.749290079141865E-5	7.695998727144393E-5	1.140267885496321	false
1096	mz 387.0186943 //RT 29.68116217	2.4603434911441013E-4	6.345636333118316E-5	5.33376505236541E-5	0.8405406128504592	false
1097	mz 387.0768338 //RT 277.3252885	0.0012296606723825043	3.72127699883709E-5	2.579067967421914E-5	0.6930599276076144	false
1098	mz 387.0799467 //RT 50.82699812	0.6038502427291257	6.167379744225297E-5	5.610512768269607E-5	0.9097076880214647	false
1099	mz 387.1662981 //RT 301.3476565	0.002089127029895499	4.065824746903851E-4	3.48426246274121E-4	0.8569632681277017	false
1100	mz 387.2014499 //RT 260.3763345	0.17977560405304516	8.659409306284563E-5	7.857539566965669E-5	0.9073990256198033	false
1101	mz 389.0910501 //RT 287.3584031	0.12025477803572104	3.501158187761435E-4	3.775596730591337E-4	1.0783850737705092	false
1102	mz 389.0984858 //RT 111.4499418	0.012274425979431847	4.887176416823357E-4	6.254066629398803E-4	1.2796891489061324	false
1103	mz 389.1008389 //RT 190.6020838	0.6146521985001394	3.407464805235128E-5	3.190724720379881E-5	0.9363925683040792	false
1104	mz 389.1817088 //RT 318.3464662	0.15979874524021653	2.951556605887311E-4	2.7268739649813464E-4	0.9238765604366855	false
1105	mz 390.0943499 //RT 287.4656711	0.11532512137425788	6.258261038697162E-5	6.843162721854962E-5	1.0934607360640816	false
1106	mz 390.1022631 //RT 11.75146231	0.02231287254184644	1.131551692591314E-4	1.421182210735637E-4	1.2559587158418308	false
1107	mz 391.0273783 //RT 121.3899302	2.358922999530222E-4	5.366593090855974E-5	9.351377617694408E-5	1.7425166133105985	false
1108	mz 391.1110263 //RT 115.751778	0.0018992390018857108	2.803614661277891E-4	3.4247814227362144E-4	1.2215592499345809	false
1109	mz 391.1968831 //RT 338.3940643	0.13443458743698633	1.6345128094199507E-4	1.464790374587699E-4	0.8961632886239159	false
1110	mz 392.060003 //RT 125.0412952	0.8365543361737555	6.640117104833559E-5	6.482042193387423E-5	0.9761939572826105	false
1111	mz 392.0593343 //RT 50.09846182	0.018580174038849595	2.499527922955044E-5	2.0809855025073716E-5	0.8325514123671583	false
1112	mz 393.0500632 //RT 197.5217698	0.0958506919120461	1.58402220266232E-4	1.7867286370430827E-4	1.1279694401000613	false
1113	mz 393.0634787 //RT 161.9282366	0.8670834927333959	5.5659998243411065E-5	5.507982319324972E-5	0.989576445050822	false
1114	mz 393.0668596 //RT 250.4471627	0.07810519183144793	7.007938147754816E-5	6.036874972685034E-5	0.8614338262416188	false
1115	mz 393.104409 //RT 113.0315415	0.29790604503754414	6.053716931894087E-5	5.6914375169618676E-5	0.9401558713418618	false
1116	mz 394.0459779 //RT 75.68356038	0.024861040061815665	2.5222984091026357E-5	2.8860625711858925E-5	1.1442193202717335	false
1117	mz 394.1346994 //RT 95.62962505	3.0920862004180094E-7	1.0198824089804164E-4	1.4442012809363135E-4	1.4160468581668073	false
1118	mz 395.1399382 //RT 95.24171291	6.391547510653517E-5	2.582338773895038E-5	3.395151099879061E-5	1.3147582084119924	false
1119	mz 395.2066482 //RT 363.3011258	4.039645627451627E-4	1.9171778044830323E-4	1.5214509220609938E-4	0.7935888463257343	false
1120	mz 396.1112696 //RT 281.4036182	0.03397859099024525	4.424830810081811E-5	3.656621598038522E-5	0.8263867603043819	false
1121	mz 396.1146104 //RT 19.18046302	0.003504566724372493	1.2726198652176712E-5	1.4299052700068411E-5	1.1235918195904222	false
1122	mz 396.2107585 //RT 362.7181759	0.0021104322453793234	4.420837489863173E-5	3.598313253794429E-5	0.8139437973110832	false
1123	mz 397.0033734 //RT 182.461605	0.04507478693777034	0.001860691774010615	0.0017110592805840864	0.9195823319495823	false
1124	mz 397.0031047 //RT 24.80984172	0.001746293536495136	2.9750167739642866E-5	2.5976801548689906E-5	0.8731648767840441	false
1125	mz 397.1108634 //RT 154.998048	0.014069384617759972	4.8816108238861045E-5	3.923385721470399E-5	0.803707190723391	false
1126	mz 397.1493745 //RT 273.7304505	0.03461049870843391	5.571600140492177E-4	9.060282694230207E-4	1.6261545096145127	false
1127	mz 397.2228985 //RT 81.89611966	0.029908313649981144	8.827831965746456E-5	7.828075951090721E-5	0.8867495418427804	false
1128	mz 398.00794 //RT 181.7240549	0.04666142303353782	3.6869797793923136E-4	3.39387229173859E-4	0.9205020083668499	false
1129	mz 399.0028193 //RT 181.5036015	0.08883271648400237	2.632865738593321E-4	2.450550679149611E-4	0.9307541372994139	false
1130	mz 399.1640265 //RT 332.0090134	0.0031890544408743615	2.00602393603946E-4	1.6440432657623767E-4	0.8195531649578668	false
1131	mz 399.1647182 //RT 226.2482136	0.001411504203358671	6.099049644404178E-5	4.661825193987506E-5	0.7643527214546758	false
1132	mz 400.1682601 //RT 332.1892429	0.0026561087905982994	3.891187290154858E-5	3.1503131586695045E-5	0.8096020375683667	false
1133	mz 401.0161719 //RT 138.767793	0.810433484039232	8.775762627343495E-5	8.922843390223235E-5	1.0167598839127059	false
1134	mz 401.1460184 //RT 238.9844186	7.260385309297845E-4	9.029640294199736E-5	7.803209185538819E-5	0.864177191039523	false
1135	mz 404.042817 //RT 190.8031905	0.08228906614215004	8.752012638665986E-5	7.002203414977746E-5	0.800067790583658	false
1136	mz 405.0277483 //RT 27.75357078	3.1984914716787216E-9	3.069633386166565E-4	2.042802332216139E-4	0.6654873971015939	false
1137	mz 405.046903 //RT 190.630927	0.024119540680261453	2.2191770328251536E-5	1.769149370925121E-5	0.7972096613999655	false
1138	mz 405.1762757 //RT 282.1921015	7.405451192310508E-5	8.429178323522133E-4	6.606855832917759E-4	0.7838078136846302	false
1139	mz 406.0326611 //RT 28.0647121	5.498126554037697E-8	4.745957680525678E-5	3.2795751129043235E-5	0.6910249382040564	false
1140	mz 406.1817122 //RT 282.0952108	1.743642594118633E-4	1.7824307987207133E-4	1.4008206142909375E-4	0.7859046282729938	false
1141	mz 407.0284525 //RT 99.61883443	0.16892676035206655	2.4210312660343295E-5	2.65493327154867E-5	1.0966125505258235	false
1142	mz 408.0468628 //RT 206.3049163	0.7344569978757389	2.963487817479741E-5	2.8945673657528E-5	0.9767434671671592	false
1143	mz 411.0754141 //RT 286.9439654	0.04370360204512069	2.3850264766388775E-4	4.066521109246759E-4	1.705021369396932	false
1144	mz 411.081459 //RT 191.0394431	0.8733501433432354	2.4119996247530732E-4	2.3576994099341973E-4	0.9774874696241154	false
1145	mz 411.0813029 //RT 111.4062953	0.2119330897058942	1.5311779593766978E-4	1.7344666550108366E-4	1.132766210739405	false
1146	mz 411.1263195 //RT 150.864437	0.031841390640933165	1.7779993238644862E-4	1.926989071121821E-4	1.0837962901659068	false
1147	mz 411.1289619 //RT 276.4014949	0.07744452574844884	5.625006901909435E-4	8.67419904455565E-4	1.5420779380041565	false
1148	mz 412.0863207 //RT 190.939028	0.9310569829014463	5.611614221293054E-5	5.540802215743436E-5	0.9873811700596016	false
1149	mz 412.0869083 //RT 103.9993627	0.7405825256444398	6.068288550124304E-5	6.212525959082813E-5	1.02376904258377	false
1150	mz 412.1300479 //RT 150.6222815	0.8178427551136225	4.06342908871587E-5	4.1229150955573834E-5	1.0146393613725673	false
1151	mz 413.0401632 //RT 202.3863916	0.18783451473519497	1.906554912947389E-5	1.766618867307433E-5	0.9266026670988325	false
1152	mz 413.0429781 //RT 144.2454436	0.011365091930993776	3.048310598316371E-5	2.561993584037509E-5	0.8404634309418921	false
1153	mz 413.1080864 //RT 136.3181062	0.4500164613016735	2.7424131577630258E-5	2.5894899053854672E-5	0.9442377046854977	false
1154	mz 413.2170598 //RT 344.0646879	0.015203654569988956	1.5911663355493798E-4	1.2910568820617262E-4	0.8113902696514534	false
1155	mz 414.1476226 //RT 77.9765592	0.4237422356183804	5.378761345655474E-5	5.80004450481209E-5	1.0783234525727554	false
1156	mz 415.0337004 //RT 204.1187856	0.7941431669347236	7.98180010080633E-5	8.192746652413196E-5	1.0264284433264066	false
1157	mz 415.1256141 //RT 309.1202723	0.14208980016899098	6.864061421547764E-5	6.024540836834762E-5	0.8776933169511615	false
1158	mz 415.1977106 //RT 323.2635315	0.01934744455849402	2.831509813007781E-4	2.603470371743589E-4	0.9194636584988712	false
1159	mz 417.2128313 //RT 341.9273058	0.049833971219122475	3.106429821131476E-4	3.4649295281763144E-4	1.1154056996897679	false
1160	mz 418.1097043 //RT 40.36606421	0.6536311654651703	5.4003755685390875E-5	5.296428351047921E-5	0.9807518539827618	false
1161	mz 418.2177064 //RT 341.9632138	0.23036526949942515	7.047030145710732E-5	7.514199462200183E-5	1.0662930776270056	false
1162	mz 421.0002752 //RT 27.82324105	5.399875213640826E-9	4.454040080902751E-5	3.260227985592603E-5	0.7319709581355665	false
1163	mz 423.0245267 //RT 127.0659231	0.9001443460103542	2.9661089718335215E-5	2.9478305994411654E-5	0.9938375924263305	false
1164	mz 424.0489622 //RT 33.44528357	0.04759300418074752	4.5768851687675103E-5	5.144441656330495E-5	1.1240049655245818	false
1165	mz 425.0121296 //RT 129.6725143	0.021420576911201694	1.059810979135707E-4	9.153767075206614E-5	0.8637169509860767	false
1166	mz 425.1449461 //RT 271.5821946	0.6530355359579556	2.102053758371612E-4	2.0638229944486475E-4	0.9818126611792362	false
1167	mz 425.1799785 //RT 305.8095585	0.1586935064869659	8.987403751141642E-5	8.320436721284219E-5	0.9257886873311216	false
1168	mz 426.0149425 //RT 129.1664059	0.008473900910549004	2.4990864515792185E-5	2.1529008923221266E-5	0.8614751566364057	false
1169	mz 427.010018 //RT 28.07846843	8.795165035158092E-6	6.32142807702344E-5	4.236691998304333E-5	0.6702112159914437	false
1170	mz 427.0111535 //RT 128.9825662	0.02812870862618788	1.6067836177447626E-5	1.4287240292106351E-5	0.8891825964817546	false
1171	mz 430.91982 //RT 24.97892162	6.487179899927753E-7	7.298106321619663E-5	5.282658740674778E-5	0.7238396520787329	false
1172	mz 433.2081387 //RT 307.8213025	0.0022680645069848016	5.707649308573019E-4	4.6467140327717066E-4	0.8141204516178379	false
1173	mz 435.1400417 //RT 108.0931174	0.7670422850306251	2.6820401190829114E-5	2.7363849273283042E-5	1.0202624889384486	false
1174	mz 435.2237692 //RT 328.659114	0.013620294735438243	2.5761645216192466E-4	2.1148206997946252E-4	0.8209183388898454	false
1175	mz 435.9577544 //RT 28.18022409	6.988069705982092E-5	3.15591620256751E-5	2.3290221941287718E-5	0.7379860695394844	false
1176	mz 437.9941207 //RT 132.5733366	0.19809466993500635	7.799930113073554E-5	7.328884195651893E-5	0.9396089566710174	false
1177	mz 439.1603396 //RT 91.92496622	0.020428023372384807	7.656611217177901E-4	9.404600888595647E-4	1.2282980840787716	false
1178	mz 441.0628564 //RT 46.51829693	0.002032164811432091	4.145906056199507E-5	3.595581054563295E-5	0.8672606194698277	false
1179	mz 441.1613664 //RT 307.9507622	6.65965632418164E-7	6.471657022393585E-5	1.3498514004226436E-4	2.0857894597192237	false
1180	mz 442.1909049 //RT 320.0929311	0.061374589674414004	1.5498060270210495E-4	1.2319484924670538E-4	0.7949049564835131	false
1181	mz 443.1554265 //RT 341.381814	0.0668539599143787	0.001269899276679818	0.0011950369771410718	0.9410486320344433	false
1182	mz 444.1604582 //RT 341.3363145	0.044282496286384365	3.156257435331366E-4	2.951236647445187E-4	0.9350430717117173	false
1183	mz 445.1646746 //RT 341.4550749	0.16898993490386816	8.39927334272529E-5	7.993873917403163E-5	0.951733988313019	false
1184	mz 445.1772186 //RT 248.5826187	0.7520038569141636	7.049217229841013E-5	7.137338788833377E-5	1.0125008999040808	false
1185	mz 446.9938298 //RT 130.4103657	3.793896488843984E-4	9.016107780765108E-4	7.683964615744271E-4	0.8522485314713273	false
1186	mz 447.2393079 //RT 394.3608005	0.9824655795445594	2.8231481260705764E-5	2.8272566934455297E-5	1.0014553141356672	false
1187	mz 447.9976294 //RT 130.1173867	2.3800827986986128E-4	1.9563877769098397E-4	1.6472822708366933E-4	0.8420019232785303	false
1188	mz 448.9931541 //RT 129.8739325	3.340120303050309E-4	1.2280306939404918E-4	1.0389020497290972E-4	0.8459902955645835	false
1189	mz 449.2030816 //RT 256.2044769	0.8655331644725279	6.901801451623175E-5	6.799957545750796E-5	0.9852438661722982	false
1190	mz 453.1757952 //RT 253.7537813	0.009512227354900649	1.452320665858851E-4	1.1334813587527385E-4	0.7804621840056499	false
1191	mz 453.1765673 //RT 309.5728947	0.7018472327473719	2.377567630424617E-4	2.4815864982397664E-4	1.0437501194431102	false
1192	mz 457.1355023 //RT 270.2781326	0.0012025405076871998	7.610778959728478E-5	6.679700685304912E-5	0.8776632090683155	false
1193	mz 458.9747199 //RT 184.6914271	0.005906282674249086	5.2343578633014425E-5	4.468015301604438E-5	0.8535937775538999	false
1194	mz 459.1505597 //RT 270.8679504	6.000603656786119E-4	3.807622569440272E-4	3.3556069758156005E-4	0.8812866597512793	false
1195	mz 460.1549949 //RT 271.0853603	0.008420876073821137	8.063008520046202E-5	7.177228515001081E-5	0.8901427422725773	false
1196	mz 461.0318101 //RT 78.05465649	4.0657412540978655E-4	1.8089232471045803E-4	3.083374521218694E-4	1.7045358481373052	false
1197	mz 461.144597 //RT 291.0123156	0.520271523413437	9.22065358595654E-5	8.891491062043679E-5	0.9643016060798347	false
1198	mz 465.249073 //RT 344.6576917	0.04740281891807574	0.0011524378281348234	0.0010632152604338324	0.922579278879283	false
1199	mz 466.1415698 //RT 341.6494965	0.11510033595102831	4.127298541591778E-5	3.8713847896322015E-5	0.9379948531998178	false
1200	mz 466.2541399 //RT 344.5781775	0.03840842485085649	3.524400314436467E-4	3.232372403288508E-4	0.9171411062608952	false
1201	mz 467.0915676 //RT 33.11666032	0.3864880376760631	2.188032922459152E-5	2.295599909756005E-5	1.0491615030983892	false
1202	mz 467.1932285 //RT 322.1223333	0.020990209413412897	2.1664903133110245E-4	2.9390299856225395E-4	1.3565857957291536	false
1203	mz 467.2566257 //RT 344.490882	0.052022372152914054	7.584916048256601E-5	6.995020632658733E-5	0.9222278253516787	false
1204	mz 469.2278499 //RT 339.466857	0.023953293475433846	6.722142152306873E-5	7.668926219003806E-5	1.1408455883920903	false
1205	mz 471.2428906 //RT 53.41139291	0.3862443152195292	1.4363393506569908E-4	1.5430477312336103E-4	1.0742919008156466	false
1206	mz 471.2444003 //RT 224.7427084	0.0353308670352972	8.008225560837086E-5	1.3885668643766265E-4	1.7339257664858805	false
1207	mz 472.2472082 //RT 354.4545835	0.15040224795618506	3.622195895565737E-5	4.112659389187338E-5	1.1354050161179914	false
1208	mz 476.114285 //RT 159.0935327	0.02435512696629072	3.466346694822549E-5	2.988659565153557E-5	0.862192916137765	false
1209	mz 481.2096124 //RT 329.5218617	0.8224340596189634	1.4703848268196566E-4	1.4595854165556284E-4	0.9926553851297646	false
1210	mz 481.2439976 //RT 12.66310627	0.24525582588058792	5.599428914453702E-4	5.391050100959798E-4	0.9627857024926204	false
1211	mz 482.213159 //RT 329.5829986	0.5819145610419727	3.47346234739051E-5	3.4024611615291675E-5	0.9795589591133229	false
1212	mz 482.2487015 //RT 312.636631	0.15503200900304148	1.6181565159168425E-4	1.5397523813745278E-4	0.9515472491251001	false
1213	mz 483.0151781 //RT 80.02102794	0.010154302086760714	2.1957512646071634E-4	3.244123849878524E-4	1.4774550752491187	false
1214	mz 484.0191828 //RT 79.90341935	0.0013733919548792883	4.998082061575497E-5	8.017228468119808E-5	1.6040609916661943	false
1215	mz 485.0156149 //RT 79.85606047	0.0031285679308696857	3.52704448728227E-5	5.313859804527568E-5	1.5066041337692655	false
1216	mz 495.2231958 //RT 34.61273626	0.7981438822896929	2.1675316504759766E-4	2.2121094518900438E-4	1.020566159393464	false
1217	mz 495.2240662 //RT 335.2799069	0.2776732243312474	1.3513754022892712E-4	1.2054614392348826E-4	0.8920255890352852	false
1218	mz 495.2962281 //RT 353.6950989	0.5519096148716887	1.5763981090993032E-4	1.6961123215448751E-4	1.0759416112938451	false
1219	mz 495.999496 //RT 135.367699	0.26608366555250873	3.573560520045264E-5	3.941214936651999E-5	1.1028818217977396	false
1220	mz 496.227455 //RT 234.5530601	0.8802382796032591	6.477542504526194E-5	6.556406463310528E-5	1.012174981287923	false
1221	mz 506.1165903 //RT 50.3949164	0.1677883221368619	2.981903498839888E-5	3.316214018465889E-5	1.1121131249740526	false
1222	mz 508.1325452 //RT 59.19740829	9.591044872347965E-5	3.783723854604726E-5	8.310259784933648E-5	2.1963177293766316	false
1223	mz 511.2903116 //RT 339.8251966	0.9971993872354186	2.943595208384602E-4	2.943218553665518E-4	0.9998720426239276	false
1224	mz 512.2694961 //RT 369.823468	0.019684025484480783	2.62689242664851E-4	3.23302236557765E-4	1.230740297082688	false
1225	mz 513.2348469 //RT 287.0277956	0.2887579870121173	7.942967241730759E-5	8.543498876165043E-5	1.0756054527430519	false
1226	mz 513.2731216 //RT 369.4483194	0.0117203567580344	9.444393335679177E-5	1.1643366298700895E-4	1.2328336913620912	false
1227	mz 514.2389503 //RT 286.9994328	0.44849462366677484	2.2588770850386694E-5	2.3936802021551188E-5	1.0596770483924502	false
1228	mz 514.2726474 //RT 370.1546916	0.048321571168056465	3.260368134083275E-5	3.9181297499580854E-5	1.2017445849131863	false
1229	mz 521.0547662 //RT 38.23559672	0.11774640773719969	3.061454965378585E-5	3.4392035913874785E-5	1.1233885947305389	false
1230	mz 523.2094245 //RT 345.7200299	0.026063928998183217	2.7552913430813555E-5	2.4479830065098962E-5	0.8884661190755299	false
1231	mz 526.2493779 //RT 30.75575979	0.0056245524989009255	9.939720649455053E-5	1.2510678794001406E-4	1.2586549698141976	false
1232	mz 527.214285 //RT 158.9570501	0.3771935024454067	0.0011420410946521029	0.0011108647668310902	0.9727012206767307	false
1233	mz 527.2512069 //RT 234.6922942	0.5181615114271112	2.828259671586534E-5	2.973059833921507E-5	1.0511976194370252	false
1234	mz 528.2187833 //RT 158.9212166	0.3229817474915264	4.051628097418598E-4	3.929594103422838E-4	0.9698802577478641	false
1235	mz 529.120854 //RT 152.8606974	0.6768295525245973	2.9830572762222867E-5	2.8605298079198018E-5	0.9589255394862373	false
1236	mz 529.2227764 //RT 159.0370303	0.17086404214799855	9.605702010304101E-5	9.210361287666649E-5	0.9588431202411476	false
1237	mz 532.1501599 //RT 81.71074699	0.5358128239847051	4.033870627534216E-5	3.762933808185317E-5	0.9328345293228915	false
1238	mz 534.2416765 //RT 344.9061935	0.004387578712495843	3.8395577169187614E-5	3.3199257999536034E-5	0.8646636005299689	false
1239	mz 534.2519393 //RT 369.3278449	0.10759925658528124	4.1615267233321E-5	4.8598185446321674E-5	1.1677970292453033	false
1240	mz 539.2493212 //RT 304.7209363	0.3043828037325025	8.478697007131982E-4	8.141706299128142E-4	0.9602544226170159	false
1241	mz 539.3092006 //RT 269.5515018	0.749332078298248	7.056761528128258E-5	6.886335463200969E-5	0.975849252628423	false
1242	mz 541.2648573 //RT 299.1146779	0.37949363374866074	9.041948267290178E-4	8.786597143053266E-4	0.9717592805567512	false
1243	mz 542.2704999 //RT 298.834652	0.15617015619885333	3.006557962280881E-4	2.8695877447993865E-4	0.9544428482005435	false
1244	mz 543.03696 //RT 38.24839925	0.23564678626012125	2.244027995341782E-5	2.4659478131967977E-5	1.0988935157296091	false
1245	mz 551.2049142 //RT 159.4094209	0.05980212835623777	5.615476852851268E-5	5.1764590675052796E-5	0.9218200347272243	false
1246	mz 561.2915721 //RT 269.4598032	0.4699803528649018	8.153355796956315E-5	7.773221607847234E-5	0.9533769654390666	false
1247	mz 567.318159 //RT 339.1474652	0.017932029538261007	1.246252654725496E-4	1.381033972101368E-4	1.108149272031488	false
1248	mz 568.3224325 //RT 338.1455809	0.021499493214098164	4.5221172561574784E-5	5.0513708091019286E-5	1.1170366717545415	false
1249	mz 572.2548528 //RT 280.4368572	0.5254821046351417	3.6344190427100964E-5	3.7891460024872396E-5	1.0425726802437638	false
1250	mz 575.1195077 //RT 146.0944394	8.943876545519647E-4	3.6235310738035205E-5	3.1157465135660524E-5	0.8598647148610041	false
1251	mz 583.0870806 //RT 126.8712771	0.7630845369477024	3.9017739978929755E-4	3.7369613483885424E-4	0.9577595602427422	false
1252	mz 600.2859136 //RT 299.6409572	0.5869998484836174	1.86937210400406E-4	1.8177867502839034E-4	0.9724049836789238	false
1253	mz 600.9846264 //RT 181.9585052	0.041110007289079764	1.2947350599577624E-4	1.173450182292977E-4	0.9063245590424175	false
1254	mz 601.9912035 //RT 182.426489	0.1362475723133425	3.032273758480583E-5	2.8080889739837855E-5	0.9260671026585897	false
1255	mz 607.0009226 //RT 179.2157278	0.11861488815573495	2.106783536151075E-4	1.9170685674472563E-4	0.9099504218404836	false
1256	mz 607.3493925 //RT 351.558049	4.2081182982656173E-10	5.380277893487711E-5	6.939840969570289E-5	1.2898666401544563	false
1257	mz 608.0045843 //RT 175.4981749	0.12784430221939513	5.51876147275299E-5	4.990628941806639E-5	0.9043023450906827	false
1258	mz 609.0014658 //RT 175.0370852	0.3552758067284256	3.7070257235349716E-5	3.482888752068775E-5	0.939537249487316	false
1259	mz 613.3595637 //RT 337.9140933	0.0	1.794317515498139E-4	2.627558340147254E-4	1.4643775794708165	false
1260	mz 627.3761655 //RT 345.5595674	5.193023788763185E-11	7.443381560803776E-5	1.1161850622639678E-4	1.4995671700369426	false
1261	mz 634.1781196 //RT 204.3677226	0.08497168078993456	2.934191895969788E-5	3.3655594863782374E-5	1.147014103270119	false
1262	MZ 61.04057539 // RT 23.69620098	0.02321165826924121	1.463256003257525E-4	1.2854324588763272E-4	0.878474071532716	false
1263	MZ 65.03960654 // RT 194.3244535	0.49545199746534907	1.6736411138251127E-5	1.808572784471614E-5	1.0806216276189071	false
1264	MZ 67.05509633 // RT 129.6460141	0.2994277362800881	1.7971456791383606E-5	2.0211165660347304E-5	1.1246258939919396	false
1265	MZ 69.03439623 // RT 134.5892937	0.0468390130148677	4.673332560690473E-5	5.1580263024047804E-5	1.1037147978278472	false
1266	MZ 69.07064049 // RT 168.1367301	0.022126183821869594	1.4520981981048129E-4	1.634254128601391E-4	1.1254432590952295	false
1267	MZ 69.07062811 // RT 46.95051744	0.6011260210035734	2.0763640197479828E-5	2.1244202460177802E-5	1.0231444129318086	false
1268	MZ 70.01279282 // RT 14.94648176	0.03913920174193697	1.5975259512008498E-4	1.4134711335782706E-4	0.8847875882803491	false
1269	MZ 71.04988884 // RT 28.98185787	0.6178347955286931	1.2495316897080978E-4	1.2269272997966584E-4	0.9819097105758718	false
1270	MZ 72.08143376 // RT 105.9502218	0.1496834671163283	6.0737666743999805E-5	6.394216639746752E-5	1.0527596765772087	false
1271	MZ 73.06558241 // RT 167.9220779	0.08861474136047898	2.3645294625543192E-5	2.5878182033238128E-5	1.0944326320756783	false
1272	MZ 74.06077671 // RT 30.57902135	0.9276838275942503	2.942939996953677E-5	2.9333489249821363E-5	0.9967409896289191	false
1273	MZ 76.03989099 // RT 23.89938449	0.011295315870557099	3.74001161374878E-5	3.367319886751875E-5	0.9003501150566375	false
1274	MZ 76.03985033 // RT 132.6887819	8.211436754641532E-4	5.606492951402835E-5	4.4134879035390174E-5	0.7872101047473343	false
1275	MZ 76.03987709 // RT 179.8110867	0.9049432892319609	2.694604027363694E-5	2.6641563436425152E-5	0.9887004979536946	false
1276	MZ 76.07630572 // RT 22.23912947	0.5922568593296327	6.727470220018826E-4	6.514594092224383E-4	0.9683571802130032	false
1277	MZ 80.94898765 // RT 20.18783398	0.061657212786456306	2.2628678677237863E-4	1.8700343102545931E-4	0.8264001345052712	false
1278	MZ 81.03409273 // RT 102.9673762	0.9558776585565725	1.999288466744087E-4	1.990863937507798E-4	0.9957862362653406	false
1279	MZ 81.07045202 // RT 95.38755267	0.9417841124937514	3.2365162788618556E-5	3.245700986232498E-5	1.0028378375324818	false
1280	MZ 81.52059787 // RT 15.71702875	0.048418649835536565	2.391295742353118E-4	2.0820943044369035E-4	0.8706971151916368	false
1281	MZ 82.01479402 // RT 15.92507996	0.3492480046488613	9.596175707037694E-4	9.322146711328784E-4	0.9714439372438815	false
1282	MZ 83.08610244 // RT 326.7958846	0.659953937907837	1.0081738848165083E-4	1.0915268588133015E-4	1.0826771802484885	false
1283	MZ 84.96043942 // RT 15.42880701	0.05085202113914544	0.0016024720199735007	0.0014750084899542474	0.9204581868322661	false
1284	MZ 85.02877861 // RT 205.7686647	0.1475434090582406	1.9551149479508201E-4	1.7787517858189805E-4	0.9097939677067642	false
1285	MZ 85.02882113 // RT 68.33419946	0.01415500093792299	4.088008315686955E-4	3.5537325593690635E-4	0.8693065876926646	false
1286	MZ 85.04826221 // RT 268.295938	0.07824837824473252	1.9275406039100614E-4	1.7143175791840438E-4	0.8893807869502257	false
1287	MZ 86.0715246 // RT 22.23909507	0.1903121549016431	3.5764440687141076E-4	3.7921964288058826E-4	1.0603259427371243	false
1288	MZ 87.10002277 // RT 39.14768705	0.30849144124052463	5.1692053020695486E-5	5.482793356530342E-5	1.0606646546491867	false
1289	MZ 88.0398825 // RT 25.58169247	0.6947544742978631	8.896217218075874E-5	8.600453008519203E-5	0.9667539357114934	false
1290	MZ 89.06010957 // RT 156.6482059	0.017401053979616332	2.6382395392094387E-5	6.955993480836143E-5	2.636604211807295	false
1291	MZ 90.0553622 // RT 23.41610559	0.28757654344447836	2.5843555126172073E-4	2.265085256044514E-4	0.8764603960198322	false
1292	MZ 90.05537701 // RT 219.2291974	0.8196742239166319	1.3871675050940705E-5	1.3680558945731175E-5	0.9862225647221624	false
1293	MZ 93.03402622 // RT 195.8286607	0.6375186369476471	7.331065768032578E-5	7.763450481930118E-5	1.058979789239236	false
1294	MZ 93.07041671 // RT 272.3455144	0.023096829649174033	2.401052057388955E-4	2.0226114191425077E-4	0.8423854921921244	false
1295	MZ 94.06574518 // RT 83.70420464	2.2768353868940494E-9	5.162054386959835E-5	7.907619108270326E-5	1.531874427407472	false
1296	MZ 95.0133018 // RT 272.7800998	0.12626231166615987	7.972203500962998E-5	7.166293316211749E-5	0.8989099833372417	false
1297	MZ 95.01328024 // RT 26.921213	0.812650231199916	5.4752962159968215E-5	5.341398234860099E-5	0.9755450708318718	false
1298	MZ 95.01321089 // RT 146.1254045	0.11429044216193818	2.5682769964263336E-5	2.745232270213513E-5	1.0689003849792706	false
1299	MZ 95.08614607 // RT 74.05664928	0.08983485481867226	1.6631811756923114E-4	1.5228959069255786E-4	0.9156524431510968	false
1300	MZ 96.04510205 // RT 26.28073718	0.908487547324035	2.1983781213573395E-4	2.2160196815721876E-4	1.0080248070354503	false
1301	MZ 96.9230851 // RT 20.04480672	0.005503220649989871	2.5080067438509234E-4	2.0619517898816205E-4	0.8221476257737621	false
1302	MZ 97.0288012 // RT 191.7536035	0.4448891486523807	4.909791203048501E-5	4.6968950393638105E-5	0.9566384485856542	false
1303	MZ 98.0971823 // RT 25.76190907	0.21652041296694935	1.2782468076295817E-4	1.349278389424201E-4	1.055569535844445	false
1304	MZ 98.92042939 // RT 20.10352251	0.006557353066199312	1.0708367551110806E-4	8.891560103901111E-5	0.8303375898765043	false
1305	MZ 100.0763705 // RT 96.68378217	0.20667224271071416	5.594935315791687E-4	6.272411570440698E-4	1.1210874150299532	false
1306	MZ 100.0763942 // RT 127.5182021	0.02624361317397228	1.1983386391247978E-4	1.681988084040846E-4	1.4035999751032646	false
1307	MZ 100.0765339 // RT 164.8416131	0.05830215687826912	4.212596129271176E-5	3.487455141430614E-5	0.827863634303339	false
1308	MZ 100.0764106 // RT 219.1824733	0.003216699208084872	3.348241291687797E-5	2.590725536632005E-5	0.7737571193162306	false
1309	MZ 100.1126039 // RT 80.20455967	0.6094252737513024	4.735925102024031E-4	5.038195265216828E-4	1.0638249458513633	false
1310	MZ 100.3290058 // RT 87.53823587	0.27213833153441835	5.1561329726404786E-5	5.9378588548043004E-5	1.151610884806855	false
1311	MZ 101.0060475 // RT 117.8257638	0.7412712907776358	1.4943815086864852E-5	1.4722722531075511E-5	0.9852050795259322	false
1312	MZ 101.0237939 // RT 123.9294008	0.052224301812914486	1.403060558544527E-5	1.6197889722609926E-5	1.1544683245470817	false
1313	MZ 101.0609907 // RT 25.83262187	0.016620061251979346	3.664739380492898E-5	3.3673714160012975E-5	0.918856995377498	false
1314	MZ 101.0602003 // RT 73.29579774	0.003284074681860538	4.758452400022949E-5	4.03411204249713E-5	0.8477781646986055	false
1315	MZ 101.0792245 // RT 86.74057804	0.6699699134293948	6.687486426387506E-5	6.962960167296905E-5	1.0411924186974695	false
1316	MZ 103.0398686 // RT 2.762562028	0.9399041752853625	3.4031035789406046E-5	3.4188926277952186E-5	1.004639602788561	false
1317	MZ 103.0397587 // RT 260.8715087	0.8745801860627342	3.299465245725594E-5	3.219030219683034E-5	0.975621799275879	false
1318	MZ 103.0550478 // RT 250.3198673	0.12444633196234012	8.842894153099134E-5	7.647709917600966E-5	0.8648424130374446	false
1319	MZ 104.0586342 // RT 52.14226369	0.2275194915563561	1.2552617338627893E-5	1.171543416570498E-5	0.9333060866639608	false
1320	MZ 104.1077799 // RT 20.80566935	0.11259084435198097	2.9283538153512833E-4	3.178027091497184E-4	1.0852606248729373	false
1321	MZ 105.0342921 // RT 154.5456894	0.004551835515846259	0.02065638539966153	0.01859995373273949	0.9004457155918607	false
1322	MZ 105.0343091 // RT 195.3157645	0.00531829043624521	2.0181244111765802E-4	1.7207360741549975E-4	0.8526412269855042	false
1323	MZ 105.0342112 // RT 386.6010872	0.03970039357810684	2.0966329186384954E-4	1.9462215140350728E-4	0.9282604965006959	false
1324	MZ 106.0379468 // RT 197.7370361	0.01472718559354358	2.399382880162919E-5	2.143962569305748E-5	0.8935474979967233	false
1325	MZ 107.0500537 // RT 290.5149165	0.48548986989780585	9.579763892509819E-5	9.013195867425511E-5	0.9408578299589102	false
1326	MZ 107.0864047 // RT 272.8458262	0.027720095567844494	4.8476709377466597E-4	4.049999423171572E-4	0.8354526277012794	false
1327	MZ 107.08623 // RT 202.5566141	0.2633737834716101	1.2104897148910327E-4	1.1307861174279323E-4	0.9341559069171642	false
1328	MZ 108.0450896 // RT 26.78835462	0.05414307411639374	1.5936235085683922E-5	1.759623117126478E-5	1.1041648844068628	false
1329	MZ 108.081521 // RT 25.43017226	0.8962796616769939	8.332982769992498E-5	8.235726488470472E-5	0.9883287552360901	false
1330	MZ 109.0291959 // RT 148.1666259	0.7046386974199568	2.467227830717683E-4	2.3855500215356988E-4	0.966894906029726	false
1331	MZ 109.1019402 // RT 234.6970543	0.4446097004867211	9.140713363041267E-5	8.858065416768638E-5	0.9690781304427002	false
1332	MZ 109.1020008 // RT 150.9189954	0.7156651242655006	5.516295650873253E-5	5.2719091456406794E-5	0.9556973518644009	false
1333	MZ 109.1020287 // RT 302.3875762	0.641428160399504	1.4032129068171261E-4	1.4226514864590324E-4	1.0138529082418422	false
1334	MZ 110.0095943 // RT 15.76919822	0.6233556998957168	0.0023848566049106006	0.0023466138678317036	0.9839643452775516	false
1335	MZ 110.0354506 // RT 83.30168239	0.244930366318044	1.2465252802217568E-4	1.1598629377067328E-4	0.9304768672644916	false
1336	MZ 110.0611435 // RT 146.7380925	0.4124753079675261	4.634754073309133E-5	4.434700406702241E-5	0.9568361851691395	false
1337	MZ 110.0609333 // RT 7.75190036	8.784965688657387E-4	1.3162785449371935E-4	1.9316525625491393E-4	1.4675104824726202	false
1338	MZ 110.0609763 // RT 104.9950565	0.02486882451175032	7.140890028770585E-5	9.864634798968304E-5	1.3814293119238321	false
1339	MZ 110.9909414 // RT 131.2530076	0.2806604134451183	1.633248162080397E-4	1.733421259907477E-4	1.0613336663422182	false
1340	MZ 111.0082999 // RT 218.1945544	0.5831701928626505	3.6000682960689475E-5	3.4361271673721136E-5	0.9544616614979645	false
1341	MZ 111.0449291 // RT 304.8347021	0.007082981836844748	4.5785506372683526E-5	4.020844083542442E-5	0.8781914632140775	false
1342	MZ 111.0812665 // RT 243.4896118	0.12472458547118692	3.3041413826273336E-5	3.541403191219051E-5	1.0718074020195394	false
1343	MZ 111.1175761 // RT 31.0992052	0.01140432923155621	2.0174115346522295E-5	2.4995082519330118E-5	1.2389679591892926	false
1344	MZ 112.0414302 // RT 31.2723282	0.4863198522886063	2.3194223595873008E-4	2.4252212033448387E-4	1.045614307079614	false
1345	MZ 112.0511417 // RT 98.51175562	0.19557626005805817	2.3425001119244918E-4	2.4577038032682323E-4	1.0491798018524296	false
1346	MZ 112.0764689 // RT 121.7799658	0.011261342883803538	7.750956546634106E-5	9.914413147433695E-5	1.2791212397828602	false
1347	MZ 112.8974134 // RT 19.58730876	0.0025514904626362522	7.52626461954192E-4	6.454969621436645E-4	0.8576591373994928	false
1348	MZ 113.9874312 // RT 155.2852332	0.011249943659245476	1.1564925711892078E-4	1.0070156810409966E-4	0.8707498051677878	false
1349	MZ 113.9870527 // RT 98.26787579	0.030387550515613038	1.3154507358507169E-4	1.1577841708453744E-4	0.8801425544048385	false
1350	MZ 113.9871273 // RT 197.921722	0.2035524225495713	1.1810241180139632E-4	1.0807126116358936E-4	0.9150639645304148	false
1351	MZ 114.0669109 // RT 323.8389673	0.002563926271878847	8.068058663164056E-4	7.276459115621943E-4	0.9018847556034414	false
1352	MZ 114.0668665 // RT 267.2983671	0.006050011887159812	4.683769181109827E-4	4.284727435834734E-4	0.9148032855921949	false
1353	MZ 114.066821 // RT 219.6313479	0.012869955858401116	3.8114351143710064E-4	3.513387943601968E-4	0.9218018510546716	false
1354	MZ 114.0921329 // RT 100.3430622	0.3234864296018882	2.473785560767604E-4	2.3648454994359586E-4	0.955962205027245	false
1355	MZ 118.0275363 // RT 28.20450543	0.054692382475951984	4.3149019735904666E-5	3.631034973002177E-5	0.8415104202195263	false
1356	MZ 118.0662305 // RT 8.773427057	0.350266449400396	4.1473953790945354E-5	4.338849209739627E-5	1.0461624256057522	false
1357	MZ 118.0868859 // RT 88.14885077	1.4964312938503532E-4	1.2620966074909458E-4	1.0788462549089986E-4	0.8548048132810928	false
1358	MZ 118.0874435 // RT 2.828456037	0.003201551473463349	8.103046444259082E-4	6.531267146765072E-4	0.8060261275427344	false
1359	MZ 119.0911017 // RT 22.19460844	0.01999108261825766	4.642655545328108E-5	3.8200084063443455E-5	0.8228067684643134	false
1360	MZ 121.0293708 // RT 193.0525574	0.9756037580528318	0.0052105717646184066	0.005191970704557178	0.9964301307224024	false
1361	MZ 121.0293031 // RT 243.9568779	0.7621697381564394	6.587068998086184E-5	6.949344206031334E-5	1.0549979373300031	false
1362	MZ 121.0656411 // RT 279.3420607	0.8899705691934825	1.2563994494775818E-4	1.2724513447396439E-4	1.0127761081626838	false
1363	MZ 122.097333 // RT 41.98133501	0.9578086222159223	4.362183107953568E-4	4.343011509867045E-4	0.9956050450858958	false
1364	MZ 124.321469 // RT 93.71781286	0.11392439741088722	5.033966874671556E-5	4.298758085789931E-5	0.8539504118350809	false
1365	MZ 125.0241755 // RT 87.09897294	0.4250687137102167	1.0564997829414337E-4	9.620710750050012E-5	0.9106211762074095	false
1366	MZ 125.0439705 // RT 94.03616446	0.9455022392434989	1.951315164341608E-4	1.9646285392515588E-4	1.006822770177386	false
1367	MZ 125.0608252 // RT 208.8589734	0.07744311260581549	5.970579464181103E-5	1.0568862598090097E-4	1.7701569272287834	false
1368	MZ 125.1081961 // RT 118.5449954	5.644644966618095E-5	2.675050676451817E-4	3.091851476570521E-4	1.155810431476217	false
1369	MZ 126.0559886 // RT 322.1384311	0.36002735003488695	2.805185308193534E-5	2.9187088588721567E-5	1.0404691805375699	false
1370	MZ 126.0923943 // RT 185.7511833	0.03199883450302665	2.904691110484564E-5	3.21158718265732E-5	1.1056553211682323	false
1371	MZ 127.0762827 // RT 140.4835651	0.9784507217495593	8.338103589365855E-5	8.350522260887446E-5	1.0014893880111335	false
1372	MZ 128.1078877 // RT 187.0920802	0.17868950060862	1.1936470614312376E-4	1.1262323550119219E-4	0.9435220773396097	false
1373	MZ 128.1082425 // RT 31.69153459	0.8818558815185065	5.505754442851338E-5	5.545158447882633E-5	1.0071568765807304	false
1374	MZ 128.1442324 // RT 109.298186	0.009436304736836876	1.7067247702777222E-5	2.1927816163177225E-5	1.2847892375528762	false
1375	MZ 129.0183695 // RT 26.02423592	3.88887749114275E-6	2.3026623532338228E-4	1.7962602999931548E-4	0.7800797617898756	false
1376	MZ 129.0664541 // RT 217.0270576	3.399292170347401E-5	5.150606866301566E-5	6.433284632615367E-5	1.2490342982117053	false
1377	MZ 129.1039562 // RT 25.05770809	0.7574898171019564	2.896341700504134E-4	2.8499410462771237E-4	0.9839795649046057	false
1378	MZ 130.0509862 // RT 4.996327054	0.36356735433097453	7.668707958808555E-4	7.954286909439016E-4	1.037239513118039	false
1379	MZ 130.0869725 // RT 75.14765009	0.32174759217367654	1.6976008318071617E-4	1.5083466558353905E-4	0.8885166804670431	false
1380	MZ 130.3388619 // RT 266.6246527	0.2929497720140195	3.8394776756312596E-5	3.629164268434254E-5	0.9452234327257998	false
1381	MZ 132.0439835 // RT 42.31633918	0.06449749361309265	7.74331321095972E-5	6.967297345371035E-5	0.8997824517171371	false
1382	MZ 132.0455399 // RT 233.0744589	0.02301931960857484	8.318379259249593E-5	7.417769690218378E-5	0.8917325670106007	false
1383	MZ 132.1026433 // RT 43.81980572	0.6149857036131461	5.351192292312586E-4	5.501365925456922E-4	1.028063583766196	false
1384	MZ 132.9881611 // RT 33.65646955	6.6204654369794724E-6	5.464081736239948E-5	4.41244241290011E-5	0.8075359458177664	false
1385	MZ 134.0276582 // RT 136.9473455	2.6110534375511918E-5	1.699069906007874E-5	2.320741182060921E-5	1.3658891690417392	false
1386	MZ 135.0449312 // RT 234.7230835	0.012531933418805652	1.1723538091822596E-4	1.5504192801014442E-4	1.322484106724482	false
1387	MZ 135.0811721 // RT 379.3589528	0.5157098135173936	5.03390680453942E-5	4.866694832171745E-5	0.9667828629213221	false
1388	MZ 135.1176883 // RT 272.8687498	0.045684897727133356	0.0010198027093085125	8.499858981174073E-4	0.8334807216718897	false
1389	MZ 135.1177123 // RT 204.6246397	0.31394601500818586	1.060320416988913E-4	9.81708254764782E-5	0.9258599938616923	false
1390	MZ 135.1181596 // RT 159.4171918	0.7174157477424901	7.311229917575364E-5	7.091436234101078E-5	0.9699375226942424	false
1391	MZ 135.1181459 // RT 121.0678929	0.9749651304893554	3.75732098674932E-5	3.740727013915756E-5	0.9955835626255823	false
1392	MZ 136.048814 // RT 187.6688089	0.015452498469920917	9.31201767551381E-5	8.075438608226561E-5	0.8672061082380819	false
1393	MZ 136.1215151 // RT 273.339005	0.017910152431362292	1.329353994032391E-4	1.0923362733272165E-4	0.8217045860100682	false
1394	MZ 136.3708465 // RT 42.93992538	0.1285917014460487	2.115434430003111E-5	1.8431361546078666E-5	0.8712802100914827	false
1395	MZ 137.0604817 // RT 265.6660078	0.6037257434997962	6.358090299445231E-5	6.492664943027886E-5	1.0211658905810754	false
1396	MZ 137.0607216 // RT 136.3670865	0.2802709223546602	2.3338230578678359E-4	3.264398512490828E-4	1.3987343648379065	false
1397	MZ 137.0968591 // RT 285.7985953	0.8338580947144902	1.0341963567518199E-4	1.0433507358777538E-4	1.0088516837892234	false
1398	MZ 137.0968281 // RT 147.2377231	0.35478363940762137	1.6685118185737582E-4	2.4291950713280772E-4	1.455905223017569	false
1399	MZ 137.1074048 // RT 153.1577657	0.7390130359677747	8.831675454141467E-5	9.601049265164939E-5	1.087115272183455	false
1400	MZ 138.0921374 // RT 47.56091815	0.14874655386329638	1.3605471561341237E-4	1.4726926628756158E-4	1.0824267694330743	false
1401	MZ 139.0035578 // RT 81.66833614	0.24954313407408835	1.0154288975141184E-4	1.1499830867365279E-4	1.1325097104797912	false
1402	MZ 139.0036696 // RT 124.1882805	0.5052756015242132	5.6991410850406556E-5	6.32006026285499E-5	1.1089496063615882	false
1403	MZ 139.0037408 // RT 219.4681429	0.8982949006345411	1.0678866754648594E-4	1.0912793408070595E-4	1.0219055690829901	false
1404	MZ 139.0080106 // RT 266.163112	4.766060084371304E-7	3.267025053601217E-5	2.551214052927379E-5	0.7808982211860284	false
1405	MZ 140.0170882 // RT 146.5393796	0.006679668470519484	2.5425823953892207E-5	3.2576832338225254E-5	1.2812498189754187	false
1406	MZ 141.0189753 // RT 273.0862813	0.25066992779352804	1.7537733492184248E-4	1.613005301685819E-4	0.9197341848105175	false
1407	MZ 141.018566 // RT 25.92222974	0.558010358540727	5.1445202768528774E-5	4.87137204695907E-5	0.9469050144242207	false
1408	MZ 141.0189027 // RT 326.908126	0.5337760653266712	1.0212236445025315E-4	1.0604822864968592E-4	1.0384427468024908	false
1409	MZ 141.9594967 // RT 10.45013357	0.11437710443907867	2.7025697178037315E-4	2.497261272309154E-4	0.9240321372129399	false
1410	MZ 142.0506852 // RT 91.05641243	0.06523076973058317	6.966886838483105E-5	6.13837983156582E-5	0.8810793075695089	false
1411	MZ 142.0610798 // RT 36.13293287	0.917202049386578	1.0582842765904677E-4	1.0508303262067694E-4	0.9929565707923838	false
1412	MZ 142.1236948 // RT 51.53433005	0.803774495643508	9.339413024174276E-5	9.150990155447143E-5	0.9798249774113837	false
1413	MZ 142.949498 // RT 21.20702075	0.1356614149471318	1.7921802332352758E-4	1.655225169958381E-4	0.9235818693136343	false
1414	MZ 143.1194382 // RT 25.83308731	0.47514361299715224	4.9751542814226E-4	5.070453329121697E-4	1.0191549934551674	false
1415	MZ 143.1188617 // RT 18.58520056	0.007308892660900401	1.4433294837155886E-4	1.6266156725587883E-4	1.1269884603003903	false
1416	MZ 144.066308 // RT 321.2021293	0.19120622289705347	2.4112113104405604E-5	2.5615167224734973E-5	1.062336059631984	false
1417	MZ 144.0815905 // RT 198.3946324	0.0069960019847914445	2.4839025656070744E-5	2.9364952865280198E-5	1.1822103359397795	false
1418	MZ 144.1029382 // RT 23.88416267	0.005162446956908928	0.012735486661733525	0.010251470585074071	0.8049531876843617	false
1419	MZ 144.1025591 // RT 102.1710662	0.42139029680646	6.0494967771617015E-5	5.847909625484762E-5	0.9666770379252073	false
1420	MZ 144.1023893 // RT 159.3888901	0.04809284169725969	1.4009464180494752E-4	1.245327743174193E-4	0.8889188959189827	false
1421	MZ 145.0655491 // RT 302.9555457	0.2573340831800479	3.400087681700175E-4	2.997337946621017E-4	0.8815472503115662	false
1422	MZ 145.1060989 // RT 3.666358784	0.006484834009923501	0.0011808497327042832	9.556165760495894E-4	0.8092617964701709	false
1423	MZ 145.1345084 // RT 31.91620138	0.3949291689367569	1.4226446878200813E-4	1.3501194019771323E-4	0.9490208015649505	false
1424	MZ 147.2017855 // RT 163.6565277	0.776135371649437	2.4687170141275342E-5	2.450350105867408E-5	0.9925601402854117	false
1425	MZ 147.3822709 // RT 163.7111324	0.6507728006212126	2.9156050581809852E-5	2.9526017997716075E-5	1.012689215738192	false
1426	MZ 148.0765842 // RT 239.4154682	0.5206038171229783	2.7225117102404502E-5	2.5369224350526828E-5	0.9318315970911375	false
1427	MZ 149.0239162 // RT 288.097907	0.8401291353220466	3.235361496250982E-4	3.1472188914093537E-4	0.9727564895163138	false
1428	MZ 149.0238978 // RT 239.3682426	0.07303480527184747	1.3735243247414827E-4	1.8327412550904067E-4	1.3343347635545917	false
1429	MZ 149.0239724 // RT 358.7158121	0.226439282787666	1.4887050794959656E-4	1.801508620250718E-4	1.2101178702639068	false
1430	MZ 149.0605142 // RT 290.2333257	0.3120905255764317	7.340874334927242E-5	7.014307709999477E-5	0.9555139333506925	false
1431	MZ 149.096724 // RT 322.6400869	2.2843025036967113E-4	9.649272177305881E-5	8.210112348968306E-5	0.8508530175237118	false
1432	MZ 149.0966739 // RT 382.9056927	0.09561250462156301	2.1138378406230836E-5	1.8800646909704756E-5	0.8894081915083419	false
1433	MZ 150.1370862 // RT 276.3371461	0.0011763498982757525	3.6626249507640526E-5	3.0572129341086335E-5	0.8347054299050943	false
1434	MZ 151.0760916 // RT 286.4422139	0.9620734726026927	4.456704394469513E-4	4.448719432503531E-4	0.9982083258705938	false
1435	MZ 151.1123826 // RT 303.5003434	1.0165932976402559E-4	1.4791839356167108E-4	1.3146624111988166E-4	0.8887754791973854	false
1436	MZ 152.0623154 // RT 92.08466258	0.00224051097711353	6.748799974999485E-4	0.0010539012376501434	1.5616127927250114	false
1437	MZ 153.0742003 // RT 78.92531768	0.02282722542583926	4.642769382954744E-4	6.354226099912607E-4	1.3686284145926413	false
1438	MZ 153.1282165 // RT 272.6244575	0.03842840741022591	9.067808967920549E-4	7.387055376997586E-4	0.8146461182774125	false
1439	MZ 153.1283052 // RT 205.0439025	0.12507136111323902	9.982947841384861E-5	9.011904984570965E-5	0.9027298477120772	false
1440	MZ 153.1287255 // RT 157.8783128	0.6956139142898128	9.341842867986916E-5	9.561112101814519E-5	1.0234717321759934	false
1441	MZ 154.0868991 // RT 185.2152554	0.08567310546673812	6.454506285971173E-5	7.5775861184947E-5	1.173999339804585	false
1442	MZ 155.0134266 // RT 247.4243894	2.560886502855908E-8	1.0220729581277706E-4	8.00314754377719E-5	0.7830309451134805	false
1443	MZ 156.0123725 // RT 115.2728509	0.031042593839256227	3.1108512678887754E-5	2.609140708971295E-5	0.8387224217061416	false
1444	MZ 156.0434187 // RT 20.13912516	3.7890548099106525E-6	1.2220120187270614E-4	8.927638423933979E-5	0.7305687904144896	false
1445	MZ 156.1394181 // RT 53.44068373	0.8765701126608862	8.078733810852315E-5	8.012273237767727E-5	0.9917733923854118	false
1446	MZ 157.0137848 // RT 217.6640627	0.33201749875239583	5.3824020547817935E-5	4.8098599362270026E-5	0.8936270251223359	false
1447	MZ 157.0493354 // RT 31.88760403	0.17714641114767127	1.3422284771329854E-4	1.4353446637588142E-4	1.0693743190613314	false
1448	MZ 158.0823752 // RT 123.5781407	0.5737203005316822	4.99330746389372E-5	4.865761038475141E-5	0.9744565247902599	false
1449	MZ 158.0822472 // RT 9.465098091	0.543617010310151	4.715425072355201E-5	4.8923876221801346E-5	1.0375284406197862	false
1450	MZ 158.1192537 // RT 6.434883063	0.8413811348281601	2.492700882925669E-4	2.469934954313465E-4	0.9908669633135109	false
1451	MZ 158.1180828 // RT 210.1482451	0.5716791540406876	1.0700270762429861E-4	1.0421618607116677E-4	0.9739584014741411	false
1452	MZ 158.9244048 // RT 1.917436445	0.01954726672906415	8.613632849308303E-5	7.769262541819896E-5	0.9019728002968908	false
1453	MZ 159.0923254 // RT 28.77457713	0.2542698500607321	1.7839243774832295E-4	1.8896184053038522E-4	1.0592480427728312	false
1454	MZ 159.092299 // RT 58.21302502	0.008761837027178476	5.984347905206785E-5	8.197156063145077E-5	1.3697659616368563	false
1455	MZ 159.1175739 // RT 263.4272712	0.056626623283284605	2.2310123531256733E-4	3.4573537351313775E-4	1.5496793329214813	false
1456	MZ 159.1176159 // RT 302.932742	0.45320497057373954	3.200409468579416E-4	3.8247302233814537E-4	1.1950752742520658	false
1457	MZ 159.1498266 // RT 51.21767937	0.6179497573669652	2.917905749677389E-4	3.104248336294785E-4	1.0638617565485105	false
1458	MZ 160.1002309 // RT 23.05551926	0.019792556914656423	5.597392932347467E-4	4.983074934511671E-4	0.8902492633158489	false
1459	MZ 160.1346116 // RT 26.02463347	0.0011851659655650604	6.780546149283645E-4	5.900911133708641E-4	0.8702707722639811	false
1460	MZ 160.1339746 // RT 11.59533148	4.333774130551582E-4	1.40923646259098E-4	1.1663537199433502E-4	0.8276494051246212	false
1461	MZ 160.1531696 // RT 18.31825764	0.779139677292656	3.4033031586722635E-5	3.3665920832855934E-5	0.9892131045413561	false
1462	MZ 160.1522225 // RT 51.14810743	0.8857367322599079	3.368484772153819E-5	3.433295678346765E-5	1.0192403738110134	false
1463	MZ 162.0227919 // RT 320.2845291	0.16541234331294863	3.1752037124503934E-5	1.3719117055562434E-5	0.43207045273246447	false
1464	MZ 162.0226395 // RT 64.64115322	0.013959498229439316	5.111276167136904E-5	4.40039492500022E-5	0.8609190310029979	false
1465	MZ 162.055527 // RT 114.4776178	0.3114647761355971	4.195791099674117E-5	3.7389111903713344E-5	0.89110994841038	false
1466	MZ 163.0760201 // RT 318.1098091	0.03550744260606242	1.2972530488733312E-4	1.9694622061758787E-4	1.518178899549601	false
1467	MZ 163.0760168 // RT 271.174378	0.1702594750171551	1.4992793568102642E-4	1.8129065687474648E-4	1.209185306602531	false
1468	MZ 163.1237098 // RT 119.7420659	0.003467170079081372	2.6113106932248415E-5	2.317334059842179E-5	0.8874218092295959	false
1469	MZ 164.0711894 // RT 89.82663309	0.9425941418613573	1.0482800325570398E-4	1.0566363431996082E-4	1.0079714488333666	false
1470	MZ 164.1076401 // RT 102.7393909	0.27657157744419436	9.07248979140279E-5	9.82880759468306E-5	1.0833638637981127	false
1471	MZ 165.0195243 // RT 144.1773397	0.003043552698942742	1.8962716446748847E-5	2.334729004964779E-5	1.2312207544320835	false
1472	MZ 165.0555305 // RT 178.1325774	0.3091967471331831	7.506735800710514E-5	7.084483570892856E-5	0.9437502209978281	false
1473	MZ 165.0914343 // RT 248.4062829	0.0772255174689358	1.3481379602499693E-4	1.1462458481380856E-4	0.8502437301932739	false
1474	MZ 165.1287867 // RT 274.5281401	0.10026302467587489	1.483536633299873E-4	1.3905809746533597E-4	0.9373418515188604	false
1475	MZ 166.2076386 // RT 33.58084191	0.33440958458058523	3.292531973659539E-5	3.4746304406213915E-5	1.0553065143842646	false
1476	MZ 167.0705009 // RT 278.7201987	0.0536026770634328	2.202177984304956E-4	1.998667382929202E-4	0.9075866697305188	false
1477	MZ 167.0704529 // RT 226.6033538	0.016512548909367375	1.3025098435857845E-4	2.9244238560322775E-4	2.2452220767724835	false
1478	MZ 167.1440606 // RT 276.7502965	0.13172607945885595	1.6865066470441811E-4	1.5448486475157257E-4	0.9160050748826106	false
1479	MZ 167.1439046 // RT 331.7818144	0.4629688247292574	7.347081502544977E-5	7.997421438236038E-5	1.0885167716549473	false
1480	MZ 168.1029444 // RT 281.0786249	0.04065692786743069	8.723387429366277E-5	2.6900559989217706E-4	3.0837286784558113	false
1481	MZ 169.0079915 // RT 129.116676	0.02613983014914223	2.935159823508118E-5	3.145957337526875E-5	1.0718180701202196	false
1482	MZ 169.0870938 // RT 69.33504818	0.902125225228045	2.869926086941223E-5	2.8581629676285264E-5	0.9959012465978754	false
1483	MZ 169.122983 // RT 232.5522565	0.3303113297565021	1.2634675918634543E-4	1.195054905648036E-4	0.9458532322823426	false
1484	MZ 169.1228836 // RT 309.6906489	0.14278402058422457	7.812110746235018E-5	7.175621394093557E-5	0.9185253034913501	false
1485	MZ 169.1231344 // RT 271.8427545	0.021538145075537418	4.281140143004961E-5	8.396297362158484E-5	1.9612292711037174	false
1486	MZ 169.3641778 // RT 30.60421315	0.12225707831803012	8.76626498465987E-5	8.03991024095179E-5	0.9171420502370017	false
1487	MZ 169.9872293 // RT 20.44305894	0.009427376333087212	9.48114055427354E-5	8.026510923221541E-5	0.8465765144261744	false
1488	MZ 170.0454568 // RT 93.6375563	0.21067050081112204	6.735270487820965E-4	6.018998785753E-4	0.8936536099978225	false
1489	MZ 170.0451561 // RT 190.6827757	0.7656379562659748	1.4262522979294917E-4	1.3788222327969213E-4	0.9667449684733723	false
1490	MZ 170.0605916 // RT 284.4949518	2.3090175844453498E-5	3.608919476261337E-5	5.677899206451119E-5	1.5732961746026939	false
1491	MZ 170.0933225 // RT 19.69048135	0.010028086024325367	8.498062202541976E-4	7.12020085150585E-4	0.8378617009153011	false
1492	MZ 170.0930182 // RT 49.72732561	0.13320502754953534	3.6713108968502664E-4	3.3931207375996616E-4	0.9242259326255172	false
1493	MZ 170.1175756 // RT 104.3602389	0.42069809433298744	8.372730446346028E-5	9.086436134294271E-5	1.0852416893774137	false
1494	MZ 171.0932365 // RT 209.1980795	0.40136754332786406	2.676911995998881E-5	2.5811566893868495E-5	0.9642291914134067	false
1495	MZ 172.0976881 // RT 130.9439408	0.3020875425116183	0.0011116105742406434	0.0021948928546050564	1.9745159910019912	false
1496	MZ 172.9766486 // RT 326.816626	8.738295173649213E-5	2.810750748898413E-4	2.387891062006634E-4	0.849556319763499	false
1497	MZ 173.0568148 // RT 267.0755838	0.7337878172589121	5.336080928901253E-5	5.2535919242352645E-5	0.9845412755606437	false
1498	MZ 173.1657005 // RT 92.76309079	0.12881370073423914	1.3704869392739785E-4	1.1166253547133443E-4	0.8147654112668024	false
1499	MZ 174.0545162 // RT 83.92291088	0.004034507033318535	1.3556004228787037E-4	1.9477628955748196E-4	1.436826709922841	false
1500	MZ 174.0536556 // RT 173.7662672	0.014430749529194209	3.9488081336643636E-5	3.2050791455490914E-5	0.811657350030548	false
1501	MZ 174.0557291 // RT 211.9129961	0.6966496355071168	5.65671845530733E-5	5.547206493620815E-5	0.9806403725849627	false
1502	MZ 174.1137493 // RT 161.937297	0.9662623844228655	3.393654044197566E-5	3.384226107103167E-5	0.9972218921046124	false
1503	MZ 174.1139332 // RT 106.4820809	0.1350851182113335	3.134160928381731E-4	3.488322585758958E-4	1.1130004698131735	false
1504	MZ 174.2629497 // RT 9.091430095	0.9318453272645171	5.4894330655034155E-5	5.4571329925925E-5	0.9941159546850302	false
1505	MZ 175.0881634 // RT 96.93074323	0.26238831294488474	4.975920730441677E-5	5.2943358046483187E-5	1.063991187049794	false
1506	MZ 175.1124396 // RT 235.4718081	0.017981215814862672	5.381553487916024E-5	7.764270449779292E-5	1.4427563466968274	false
1507	MZ 175.1236106 // RT 20.25222714	5.743297541926928E-4	6.113883457131049E-4	4.963131923928926E-4	0.8117805906391753	false
1508	MZ 175.1489168 // RT 243.8373173	0.8924636048167385	4.340417623892213E-5	4.390738134266031E-5	1.0115934720421427	false
1509	MZ 175.1489236 // RT 174.3856296	2.0494448176777702E-4	3.186800617335623E-4	4.4624226662153346E-4	1.4002829803472978	false
1510	MZ 176.0194385 // RT 147.7235749	1.6147313103065386E-5	1.2398064788304542E-5	1.8262832375801368E-5	1.4730389530654198	false
1511	MZ 176.0711692 // RT 259.778533	7.169135305362673E-4	3.3421581522451795E-4	2.5602253362341315E-4	0.7660395527704861	false
1512	MZ 176.0712903 // RT 102.7906108	0.8690583270890437	1.4352749732576684E-4	1.4572418563994923E-4	1.0153049997743395	false
1513	MZ 176.0829411 // RT 168.3624928	0.07765931749306465	9.466119674793785E-5	1.717709235377863E-4	1.814586434980057	false
1514	MZ 176.1056353 // RT 24.45721495	5.704543972973042E-6	2.1335235977063783E-4	1.7934559741485115E-4	0.8406075171029499	false
1515	MZ 177.074756 // RT 208.5002343	0.0037985483706322043	1.886497351000253E-4	2.227803364089846E-4	1.1809204836193525	false
1516	MZ 177.091398 // RT 314.5580619	0.047599340985194694	7.605223509332455E-5	9.43931013848755E-5	1.2411614368603983	false
1517	MZ 177.1281157 // RT 277.3444153	0.004644585425050973	1.7832242756633308E-4	3.5326128482484503E-4	1.9810255481938048	false
1518	MZ 177.127916 // RT 226.7717609	0.06013332574156638	7.676048762781675E-5	9.157918425323424E-5	1.193051100681745	false
1519	MZ 177.1643679 // RT 254.0674221	0.40057202509338996	5.059339999448125E-5	4.721177789785629E-5	0.9331608056190367	false
1520	MZ 177.9997801 // RT 43.05744268	0.20407882934457056	7.275294455811408E-5	6.612226305714302E-5	0.9088603005521713	false
1521	MZ 178.0595629 // RT 19.6892228	0.6511248829511211	4.6689431172737305E-5	4.543895927835365E-5	0.9732172386132255	false
1522	MZ 179.1149051 // RT 266.6504567	0.49173837247706476	4.158334786810938E-5	4.03513594145266E-5	0.9703730335159569	false
1523	MZ 179.1439532 // RT 333.8516959	0.2846831462978374	1.2886994400946518E-4	1.223210281779965E-4	0.9491819765903857	false
1524	MZ 180.0128391 // RT 9.69879015	9.111032950810394E-4	5.940709041040902E-5	4.716753743369936E-5	0.7939715126232625	false
1525	MZ 180.088595 // RT 113.9344638	3.510410693108312E-5	0.0019228179693105577	0.0021969680481554333	1.1425772398742322	false
1526	MZ 180.0895176 // RT 8.724881092	0.05539163331340391	8.576208679226467E-5	1.0962571834375999E-4	1.2782538583663254	false
1527	MZ 180.1001346 // RT 135.6716807	0.0012474548108856176	8.490390945576036E-5	6.294224449719795E-5	0.7413350563085007	false
1528	MZ 180.1026076 // RT 288.4366008	0.04717612720549358	1.3537180372286082E-4	1.6365857016907643E-4	1.2089561169187457	false
1529	MZ 180.1024065 // RT 79.50829649	0.6678727133481137	9.866943683936117E-5	9.544883338892533E-5	0.9673596652256247	false
1530	MZ 180.1023438 // RT 356.5856855	0.3656831869027837	4.906133915789845E-5	4.512955635124691E-5	0.9198598555576004	false
1531	MZ 180.1025523 // RT 197.8812266	2.4903630622086226E-4	3.206349325843564E-5	2.7636483358729982E-5	0.8619298944122084	false
1532	MZ 180.2303685 // RT 114.4952203	0.03937746839857237	7.068686768020761E-5	7.53460658564658E-5	1.0659132074904878	false
1533	MZ 180.9005026 // RT 19.98958795	6.874057219281582E-4	5.271356282499124E-4	4.5108853190425197E-4	0.8557352372516797	false
1534	MZ 181.0121279 // RT 21.64091608	0.9008492198878089	4.0156029022717985E-5	3.991618493588647E-5	0.9940271960981046	false
1535	MZ 181.0721919 // RT 31.37942075	0.12436816170692633	2.9799525587624647E-4	4.6926238927187674E-4	1.5747310737951992	false
1536	MZ 181.0859829 // RT 242.985205	0.0639597439556836	1.7765667725839132E-4	1.9436040555942751E-4	1.0940225189326354	false
1537	MZ 182.0281783 // RT 93.16948774	5.270248260469401E-6	2.4361376297120369E-4	4.5911467820745525E-4	1.8846007409758898	false
1538	MZ 182.0883847 // RT 242.0896667	0.006425857250751621	2.6379260672073278E-5	2.9997182181394723E-5	1.1371502239693776	false
1539	MZ 182.1180867 // RT 103.7323802	9.930513502245386E-4	7.433124741964894E-4	0.0010811605277877758	1.4545168624493967	false
1540	MZ 183.0847292 // RT 105.857817	8.238566871776598E-5	2.444288007964057E-4	3.0907992738289257E-4	1.2644988085521778	false
1541	MZ 183.1124442 // RT 137.2381119	0.001006559387186412	1.7981120094736987E-4	1.561968356853279E-4	0.8686713333895488	false
1542	MZ 183.1942486 // RT 70.53298159	0.002145450172253982	4.8761718878885344E-5	6.0644269199712005E-5	1.2436860429457093	false
1543	MZ 183.3930831 // RT 70.74659859	0.01699714085653259	5.0823088421467764E-5	6.248777031246948E-5	1.2295154083173452	false
1544	MZ 184.0603395 // RT 35.88743097	0.7755409896165448	6.16661407170117E-4	6.455541578980436E-4	1.046853508898046	false
1545	MZ 184.0977548 // RT 198.3704918	0.6798699025402981	5.835631770184466E-5	6.016032364022805E-5	1.030913635565569	false
1546	MZ 185.0138768 // RT 117.8506813	0.041393222259097584	6.262929996743221E-5	8.120726769564237E-5	1.2966338077843895	false
1547	MZ 185.0245236 // RT 165.7134648	0.02438325955646259	1.5898744208516958E-4	1.4248635698957816E-4	0.8962113933077067	false
1548	MZ 185.0423558 // RT 106.311754	0.03051197447587639	1.6671044534574076E-4	2.733323219117384E-4	1.639563263986696	false
1549	MZ 185.2716922 // RT 118.5721761	0.01367626629548302	4.9317756998023784E-5	5.43082388901594E-5	1.101190366227231	false
1550	MZ 185.4719012 // RT 18.69645768	0.08694373201799244	5.809911903603109E-5	6.270002862386922E-5	1.079190694526449	false
1551	MZ 186.0202992 // RT 292.7330255	0.952780945348835	6.297984779316673E-5	6.230359431272051E-5	0.9892623830615292	false
1552	MZ 186.0590655 // RT 141.0694925	0.17329579376340987	2.8200279741663777E-5	3.764696372616481E-5	1.3349854707485143	false
1553	MZ 186.0766527 // RT 23.31580752	0.034232028966950656	6.99257225091079E-5	8.17599929526036E-5	1.1692405887111754	false
1554	MZ 186.998512 // RT 86.52206915	0.00860121824567539	9.123460502279806E-5	7.138497960942333E-5	0.7824331523283887	false
1555	MZ 187.0716489 // RT 23.50426228	0.013448756284085928	1.6532152982281972E-4	1.4574980945364127E-4	0.8816142072351129	false
1556	MZ 187.1106483 // RT 24.72248793	0.047518347147118334	1.6366558496352221E-4	1.4630964981454152E-4	0.8939548888494243	false
1557	MZ 187.1131649 // RT 266.3364316	0.007218476963056553	2.0616775806486934E-5	3.527594307355308E-5	1.7110310266095892	false
1558	MZ 188.1072676 // RT 156.3606998	0.4236860629518	5.511412409188541E-5	6.034447010292052E-5	1.09490028367892	false
1559	MZ 189.0666777 // RT 233.7292606	0.005707446061870902	5.8221135588171784E-5	5.129989844787561E-5	0.8811215708801411	false
1560	MZ 189.0912375 // RT 98.61027372	0.32874489237033644	6.467963211899241E-5	6.78228421105946E-5	1.0485965966197761	false
1561	MZ 191.0420007 // RT 90.08280484	5.815913819418039E-4	5.155232314572735E-5	4.235450029667789E-5	0.8215827670258586	false
1562	MZ 191.0710573 // RT 234.3992761	0.6178949425883966	1.9921776657253596E-4	2.05607010289772E-4	1.0320716561939254	false
1563	MZ 191.1071461 // RT 305.16007	0.08043256268262367	5.860445092925588E-4	9.030978281698178E-4	1.5410055274811612	false
1564	MZ 192.0352699 // RT 25.33379646	0.8904049990808565	6.679005445021361E-5	6.733372441580366E-5	1.0081399838653418	false
1565	MZ 192.0659833 // RT 189.6235125	0.1320350373105168	5.8645762959902435E-5	5.3593429308660995E-5	0.9138499800114145	false
1566	MZ 192.1027908 // RT 116.9753425	0.8752983810601052	8.835106805836502E-5	8.716422722118083E-5	0.9865667629914766	false
1567	MZ 192.1029246 // RT 233.8626408	0.07315127593101578	6.119650116751783E-5	5.616281999611328E-5	0.9177456051347531	false
1568	MZ 193.0315676 // RT 93.71217723	0.003681653233668758	1.7830068362026743E-4	1.383470728767258E-4	0.7759200361304722	false
1569	MZ 193.045812 // RT 110.4931183	0.004907365134175334	6.243409992458534E-5	3.915753518156296E-5	0.6271818642194197	false
1570	MZ 193.0697451 // RT 145.2861693	0.020464715452638282	5.4550379775387026E-5	4.980914223262921E-5	0.9130851597682726	false
1571	MZ 193.0865532 // RT 251.4750758	0.1150063267132857	9.463282656213011E-5	8.79196649238633E-5	0.9290609624361229	false
1572	MZ 193.098677 // RT 26.13727811	2.6928070040455054E-7	1.6108875045195762E-4	3.7482142416340927E-4	2.326800742521088	false
1573	MZ 193.0986568 // RT 115.8416734	0.013740334950334887	2.8217743505127326E-5	3.237771920780216E-5	1.1474241092991344	false
1574	MZ 193.1228098 // RT 274.9102172	0.0016931595646969555	3.121581882231631E-4	2.555553114022106E-4	0.8186724585277035	false
1575	MZ 194.0282427 // RT 73.62142422	0.6028195376582406	2.065386048025247E-5	2.1751678484292606E-5	1.0531531625813866	false
1576	MZ 194.0805506 // RT 196.7929696	0.7778010798092021	1.1352436154484372E-4	1.1546862829200951E-4	1.0171264274972185	false
1577	MZ 194.1186036 // RT 306.0328417	0.011064124482675908	2.142696407632319E-5	5.74449829896109E-4	26.809669715686713	false
1578	MZ 194.9606697 // RT 7.706023195	0.5321590459809458	3.422538524783873E-5	3.206543255449994E-5	0.9368903321993962	false
1579	MZ 195.0270989 // RT 42.40324177	0.9650213336589522	5.577191902521188E-5	5.567821267157656E-5	0.9983198291313419	false
1580	MZ 195.0638174 // RT 193.4624791	0.29434081292332515	2.3839356067268706E-4	2.4843762000759925E-4	1.0421322593889297	false
1581	MZ 195.0883445 // RT 155.2721348	0.1443338047575684	0.0015060664339233846	0.0012791306147997737	0.8493188520692073	false
1582	MZ 195.1112506 // RT 88.34267183	0.031108497336310714	1.6013694423777105E-4	1.9732674655236255E-4	1.232237492051629	false
1583	MZ 195.1130665 // RT 121.646923	0.5114440214086278	1.6127948848889887E-4	1.6680039230887139E-4	1.0342319030876175	false
1584	MZ 195.1121928 // RT 188.4579544	0.9035584216020629	1.5136893982239453E-4	1.5218497013493753E-4	1.0053910023648212	false
1585	MZ 196.1342031 // RT 144.9886014	0.4321457360125831	6.422952431395774E-5	1.1105825082916837E-4	1.7290841247135667	false
1586	MZ 196.8742097 // RT 9.813112227	5.946244579524418E-4	4.904427184720667E-4	4.229940853619821E-4	0.8624739840766417	false
1587	MZ 197.0059512 // RT 37.65624859	0.1878836450106005	1.6371767344186336E-4	1.5568424481136192E-4	0.9509312069881439	false
1588	MZ 197.0135857 // RT 129.0628006	0.15512014108604433	6.789246434555079E-5	6.397428264499192E-5	0.9422884153885388	false
1589	MZ 197.0193478 // RT 232.5478749	0.008709940160732232	2.7481661074745695E-5	1.5654885314696112E-5	0.5696484383573956	false
1590	MZ 197.0543994 // RT 25.25329659	0.018507415178375064	6.4444842165388E-5	5.59906396337517E-5	0.8688149082599991	false
1591	MZ 197.0587875 // RT 116.0396727	0.002027970740570151	8.341422929813931E-4	0.0010326454319868038	1.2379727543797356	false
1592	MZ 197.0648746 // RT 197.0691063	0.8986047008873534	1.131060316367065E-4	1.1183941972192133E-4	0.9888015528751509	false
1593	MZ 197.0815336 // RT 12.7952845	0.0013146419820113664	8.350594256891502E-5	9.388915502952441E-5	1.124341000666395	false
1594	MZ 197.1175885 // RT 192.4916651	0.5062544816885879	1.1919078706148734E-4	1.136083885574652E-4	0.9531641778559418	false
1595	MZ 197.1638909 // RT 340.5576951	0.041722187485727424	5.47774365886851E-5	2.383922657321224E-4	4.352015730896123	false
1596	MZ 198.0386485 // RT 31.69854747	0.6634868762490025	7.842275060830539E-5	7.978923219265791E-5	1.0174245556774415	false
1597	MZ 198.0534215 // RT 208.3157097	0.9599506661578436	2.1652678641798646E-4	2.1704031770532165E-4	1.0023716755595489	false
1598	MZ 198.0524741 // RT 256.8467978	1.0207708281728678E-4	2.7366328714752855E-5	2.1203566860126056E-5	0.7748049466604364	false
1599	MZ 198.0542565 // RT 20.55803121	0.11435657825650547	1.1615004502700792E-4	1.0637071788331421E-4	0.9158043620093322	false
1600	MZ 198.0738453 // RT 107.0786807	0.001166779457041578	1.3467040293572508E-4	1.9050046216360477E-4	1.4145681457159227	false
1601	MZ 198.088669 // RT 23.96397124	0.09939660543535966	1.3934521356389498E-4	1.2909604755849055E-4	0.9264476637318813	false
1602	MZ 198.1137458 // RT 133.1283197	1.1950767341883939E-4	9.219997178442632E-5	1.7686609785406767E-4	1.9182879824258523	false
1603	MZ 198.1320191 // RT 151.3491258	0.15953180179618598	6.47837136010486E-5	7.220930663900867E-5	1.1146212933035669	false
1604	MZ 198.8709719 // RT 19.50956428	0.2237938940025781	5.592898462382627E-4	5.277071622175535E-4	0.9435307395027254	false
1605	MZ 199.0222081 // RT 205.0683461	0.6164423152834431	3.407743208743041E-4	3.4971310860243307E-4	1.026230813710362	false
1606	MZ 199.0225051 // RT 145.2951669	0.7706527519143058	1.1431799624398632E-4	1.1687435322112504E-4	1.0223618070743887	false
1607	MZ 199.0220389 // RT 313.1568646	0.07574236118574085	8.614280523866663E-5	7.594075046662951E-5	0.8815681153664385	false
1608	MZ 199.0221295 // RT 253.3884404	0.9855356981199497	5.035805678075211E-5	5.030738722566519E-5	0.9989938143302963	false
1609	MZ 199.0575171 // RT 89.50016989	0.6209878656187859	3.2742616366292806E-4	3.3846728895568144E-4	1.0337209622140024	false
1610	MZ 199.0838001 // RT 40.35915364	0.010291176463814056	1.0234195963942179E-4	1.2036987978680054E-4	1.176153751705517	false
1611	MZ 199.0945271 // RT 261.2531796	0.2890351579063193	3.0704667443180115E-4	2.624554563710117E-4	0.8547738120163432	false
1612	MZ 199.0970703 // RT 198.9397331	0.00864747412499911	6.401381943069997E-5	1.2227151730432117E-4	1.9100800169671142	false
1613	MZ 199.1453311 // RT 41.0978996	0.136690726728669	1.4883045869890449E-4	1.250428448562535E-4	0.8401697202937796	false
1614	MZ 199.1453251 // RT 195.9407139	0.00956779527171192	5.676949849471682E-5	9.973962522673153E-5	1.7569227819761992	false
1615	MZ 200.0260967 // RT 206.4903019	0.8759110625717323	3.523395275971223E-5	3.607697852721421E-5	1.0239265169381144	false
1616	MZ 200.0383928 // RT 109.9475682	3.946950525368642E-5	2.4778520441659304E-5	3.7743638341650264E-5	1.5232401963029696	false
1617	MZ 200.0419623 // RT 19.04627971	0.19100318267851701	5.254772729993304E-5	4.7648443054092066E-5	0.9067650591646574	false
1618	MZ 200.055178 // RT 89.70324786	0.5627318568161679	7.900826061890744E-5	7.509994577961992E-5	0.9505328327864465	false
1619	MZ 200.0724426 // RT 100.2716829	0.03974846633801965	3.8794146299099867E-4	3.438938864365488E-4	0.8864581882667388	false
1620	MZ 200.0929259 // RT 73.21815499	0.0038991613545762416	1.274606835790769E-4	1.0619569698236663E-4	0.833164345274224	false
1621	MZ 200.1115442 // RT 89.56075585	0.2802265287721972	8.313866385651731E-5	7.564958469430746E-5	0.909920621587873	false
1622	MZ 200.1076908 // RT 181.8904336	0.3319435019442287	1.5723732064836185E-4	1.7104340730871525E-4	1.0878041332898865	false
1623	MZ 200.1290236 // RT 104.3790877	0.9789647190533293	1.5860390429936738E-4	1.588868013086427E-4	1.0017836698946665	false
1624	MZ 200.128753 // RT 247.1768798	0.0028327235540377416	1.604101001380458E-5	1.9949811729193693E-5	1.2436755361430032	false
1625	MZ 200.9852749 // RT 2.35242518	0.7833588938011613	3.0983160582268374E-5	3.162130564662237E-5	1.02059651282701	false
1626	MZ 201.0341406 // RT 130.0181166	0.007202712036551873	3.2325566430238894E-5	3.538549147886607E-5	1.0946595956866134	false
1627	MZ 201.0551545 // RT 307.8090355	0.7505732060269374	1.6524316090798312E-4	1.5949768915917117E-4	0.9652301994391685	false
1628	MZ 201.1121948 // RT 182.2156128	0.8627731086272168	4.431029322147079E-5	4.50095232562481E-5	1.0157803071011613	false
1629	MZ 201.1236593 // RT 174.7840377	0.9490863066943875	2.0621368031675025E-5	2.0710127321254485E-5	1.004304238663658	false
1630	MZ 202.0537139 // RT 46.97075273	2.3047294133560214E-4	2.0091958137792882E-4	2.766626834305905E-4	1.3769821812946605	false
1631	MZ 202.0878671 // RT 163.7283801	0.6014990029740295	2.958900498643422E-5	2.9132841214218195E-5	0.9845833351805793	false
1632	MZ 202.1195134 // RT 38.10743662	1.688819412093423E-6	7.406890699441942E-4	9.859298228224614E-4	1.3310981123249792	false
1633	MZ 202.4070751 // RT 53.52815766	0.0019316530626729556	2.469128155154875E-4	2.10592032106957E-4	0.8529003716040315	false
1634	MZ 203.0350978 // RT 65.38596726	0.4787624428672861	5.173572265864853E-5	5.004399324319206E-5	0.967300555041659	false
1635	MZ 203.0455739 // RT 27.84319074	0.49917506153182445	1.613225835296803E-4	1.5736643563809337E-4	0.975476788153104	false
1636	MZ 203.0708446 // RT 247.7666256	0.3288376897043088	5.046050909245772E-5	5.4507026276907E-5	1.0801917629692346	false
1637	MZ 203.0815443 // RT 168.5449319	0.32471125320268435	7.472538030956524E-5	7.816998277363582E-5	1.046096820782987	false
1638	MZ 203.0821101 // RT 0.472720998	4.3621020545980826E-4	5.106995710527712E-4	5.930573232258596E-4	1.1612645806678743	false
1639	MZ 203.1072386 // RT 235.7672983	0.00771457691710431	6.453991742747242E-5	1.2841285620134802E-4	1.989665641355269	false
1640	MZ 203.1109125 // RT 275.1041253	0.7580342583415671	5.618174531465031E-4	5.545579292937443E-4	0.9870785006551482	false
1641	MZ 204.0493433 // RT 133.1775606	0.3586206921641586	9.550936999915956E-5	9.017550252523221E-5	0.9441534639588316	false
1642	MZ 204.0522737 // RT 63.45489817	1.6331511267986265E-4	1.0480226422179163E-4	1.249702896744443E-4	1.1924388332867633	false
1643	MZ 204.0637553 // RT 44.03250544	1.9361008609175556E-4	2.4825875542573657E-4	3.4582406491345965E-4	1.3929984637214878	false
1644	MZ 204.0639275 // RT 108.9729225	4.7040288613464654E-4	8.613644154705592E-5	1.2652782268668362E-4	1.468923261910722	false
1645	MZ 204.0639788 // RT 71.63465894	0.2607567897170042	1.9533102420592774E-4	1.7883259225855112E-4	0.915536039323773	false
1646	MZ 204.0797224 // RT 62.22069934	2.172767959500721E-4	1.0616856093177521E-4	1.252519481423702E-4	1.1797461229869937	false
1647	MZ 204.0871363 // RT 318.4476072	0.0200798886978637	2.185881200334236E-4	2.560357294663293E-4	1.1713158493113884	false
1648	MZ 204.0865516 // RT 94.86195148	1.2017368758687752E-4	6.708174500513139E-5	9.099668067969571E-5	1.35650437645495	false
1649	MZ 204.1231901 // RT 28.30564407	0.6992454225452254	0.003108833664262567	0.0031859330304084476	1.024800093691783	false
1650	MZ 204.1250884 // RT 32.18089594	0.18337904301210384	0.0018174616666885995	0.0016191978308009415	0.8909116821985614	false
1651	MZ 204.1345526 // RT 48.36620651	7.0248251660132155E-12	2.2799500542975857E-4	3.1361439568247754E-4	1.3755318678640829	false
1652	MZ 204.2733948 // RT 31.52535951	0.317535935096422	8.50499321460514E-5	7.939474486437853E-5	0.9335074451092854	false
1653	MZ 205.0445208 // RT 69.8206475	0.059409126568538806	9.068388703613287E-5	1.0607615172245744E-4	1.169735387282104	false
1654	MZ 205.0984676 // RT 128.8563002	0.06831477329117641	0.0011649345816922342	0.0012722736139541956	1.0921416824162231	false
1655	MZ 205.1227126 // RT 267.4933663	0.03542559814567836	3.1375836029923156E-4	4.945915251133343E-4	1.5763453271544445	false
1656	MZ 205.1228403 // RT 302.863571	0.3502019639197471	4.600698995943397E-4	5.803644201063049E-4	1.2614700953442797	false
1657	MZ 205.1276233 // RT 30.18025376	0.8739156666089958	2.3952324876413882E-4	2.4262563103357227E-4	1.012952322104183	false
1658	MZ 205.5227662 // RT 130.5741744	0.42103794195196365	7.547436757277762E-5	7.989286714194351E-5	1.058543048603955	false
1659	MZ 206.0438124 // RT 127.467714	1.9427871205568437E-4	4.274163129988418E-4	3.5048704681553736E-4	0.8200132661209099	false
1660	MZ 206.0797287 // RT 196.6476358	0.1683206974048983	2.180899956427362E-4	1.9276720785726208E-4	0.883888356681172	false
1661	MZ 206.1020733 // RT 28.80227057	0.030545008992755918	1.6576406502891622E-4	1.8439887799241033E-4	1.112417688117406	false
1662	MZ 207.027024 // RT 187.4011479	0.2582092493580881	1.9404059764711762E-4	1.7047943860063272E-4	0.8785761364777218	false
1663	MZ 207.0280946 // RT 154.3808032	0.13442228174970317	2.5922114594683314E-4	2.444512381583628E-4	0.9430219794202295	false
1664	MZ 207.0253536 // RT 106.0310352	0.9611612952410136	6.124265282536466E-5	6.0808016640272064E-5	0.992903047711993	false
1665	MZ 207.0499479 // RT 128.0196917	0.030929319843477687	1.0702368007588089E-4	1.411604544141575E-4	1.3189646843957643	false
1666	MZ 207.0646738 // RT 146.100228	0.20091593099122562	6.913209066423922E-5	8.363424099878447E-5	1.2097745084114309	false
1667	MZ 207.1023007 // RT 291.1182826	0.06170573429175641	1.356855461710299E-4	1.0088552754455702E-4	0.7435244975717024	false
1668	MZ 207.1108781 // RT 118.7268712	0.18276996945527846	0.004211913264778312	0.004424707152468921	1.050521906391111	false
1669	MZ 207.1744987 // RT 323.8107109	0.15226782063942146	1.2571276438115477E-4	1.171955829932515E-4	0.9322488736141414	false
1670	MZ 207.9834464 // RT 186.6258478	0.02743456691912738	6.58281570317499E-5	5.7563910265168564E-5	0.8744572666283917	false
1671	MZ 207.992379 // RT 93.76922022	0.009359980318381256	3.0148298184222265E-4	4.2336046701303573E-4	1.4042599168486272	false
1672	MZ 208.0325612 // RT 154.2633964	0.03125234640087471	1.062895500260178E-4	1.523562543570834E-4	1.4334076522084185	false
1673	MZ 208.0313898 // RT 188.6447243	0.011237561326767675	5.268117419687212E-5	4.3099650327480244E-5	0.8181224314859563	false
1674	MZ 208.0434556 // RT 92.96029013	9.605447215155216E-4	3.6785914825158874E-4	5.488481602183358E-4	1.4920062823691522	false
1675	MZ 208.0437563 // RT 148.6489868	1.8731507372637957E-4	2.614382058475998E-4	4.582351556289052E-4	1.7527474767633018	false
1676	MZ 208.09794 // RT 148.002799	0.5640164349195533	5.0908964288948666E-5	5.2826965796855696E-5	1.037675123324467	false
1677	MZ 208.1139473 // RT 118.6436478	0.10811172105658762	5.022855564377195E-4	5.319291806958684E-4	1.0590174729856574	false
1678	MZ 209.009776 // RT 1.362821358	0.04935314801875146	6.902224312168418E-5	8.111502309601879E-5	1.175201202212675	false
1679	MZ 209.0435154 // RT 126.7701345	0.13661402791789135	7.785410273169792E-5	8.662046908124536E-5	1.1125999278388479	false
1680	MZ 209.0801256 // RT 174.1909712	0.282051265629947	8.173060051593465E-5	7.734717038283163E-5	0.9463673323647194	false
1681	MZ 209.1160673 // RT 172.8351202	0.8308707659459764	8.892655665886208E-5	8.760510010730916E-5	0.9851399109422142	false
1682	MZ 209.1903172 // RT 375.877336	0.9469468977838686	2.7546350034616272E-5	2.7426178626112628E-5	0.9956374834287436	false
1683	MZ 210.0420737 // RT 93.11924763	0.003132909402361328	2.2742568364874655E-5	3.1872969363631556E-5	1.4014674531157432	false
1684	MZ 210.0418766 // RT 145.1988773	8.698745463409097E-5	1.9349069279745796E-5	3.0569723416792424E-5	1.5799066598408522	false
1685	MZ 210.063772 // RT 234.5595548	0.06979480393117399	7.600006845381708E-5	5.5186167418917E-5	0.7261331277938512	false
1686	MZ 210.0740594 // RT 164.4196539	0.13145003253034138	6.44714828823675E-5	5.57834545739405E-5	0.8652423068307753	false
1687	MZ 210.1135648 // RT 50.9667064	0.6405512081580573	6.390654174285168E-5	6.069614625763128E-5	0.9497642119622363	false
1688	MZ 210.1122172 // RT 241.0042474	0.7451129899144171	6.301163340700318E-5	6.959134327956838E-5	1.1044205572337047	false
1689	MZ 211.0587399 // RT 85.78482764	4.864796987469333E-8	2.770907584872444E-4	4.0515424915531993E-4	1.4621716414045285	false
1690	MZ 211.06049 // RT 261.5162407	1.395709769980158E-9	3.007651831412191E-4	2.2553007735693224E-4	0.7498543381965808	false
1691	MZ 211.0714984 // RT 89.67769158	4.60822491277213E-11	4.589191462780174E-4	7.051200978117133E-4	1.5364800172981783	false
1692	MZ 211.0705981 // RT 26.54864675	0.21405145753217347	1.3070763555382241E-4	1.2160454644604462E-4	0.9303553379325774	false
1693	MZ 211.0948965 // RT 264.4617553	6.397961493931348E-9	2.8408318454058894E-4	2.1356973900612332E-4	0.7517859226743817	false
1694	MZ 211.108435 // RT 92.96075575	1.4559139671632693E-8	3.7561183105036316E-4	5.456227446958695E-4	1.4526239580102862	false
1695	MZ 211.1083465 // RT 135.5250303	0.9472793315439783	0.0024507507546050063	0.0024590634899820537	1.0033919138294367	false
1696	MZ 211.1444097 // RT 7.417652469	0.1660741668834298	2.564221024137968E-4	2.795299698615271E-4	1.090116519715763	false
1697	MZ 212.0049352 // RT 30.10141092	0.0028033423171602845	7.711750797054776E-5	6.731104855840421E-5	0.8728374441781914	false
1698	MZ 212.033164 // RT 141.8011052	1.65501077287189E-7	5.796280838331728E-5	4.802914596303786E-5	0.828620063496811	false
1699	MZ 212.0536679 // RT 38.62580099	0.24499997082527858	1.40524960424878E-4	1.3392368430859564E-4	0.9530241738099526	false
1700	MZ 212.0621192 // RT 134.5909427	0.052298399955333696	2.827531617238507E-4	3.0757886325937325E-4	1.0877999078212552	false
1701	MZ 212.0789183 // RT 90.75659289	2.0794874711071998E-9	9.003113353366017E-5	1.1812435939482564E-4	1.3120390109346138	false
1702	MZ 212.0917 // RT 25.2017904	0.03293501477811844	1.1923283360659689E-4	1.350120456106535E-4	1.1323394867568053	false
1703	MZ 212.1047597 // RT 24.75484391	0.011463285609971896	6.295871341141042E-4	5.661459411285771E-4	0.8992336571890155	false
1704	MZ 212.8477043 // RT 19.41824982	0.44448988199801254	2.6854540046761753E-4	2.53576870064115E-4	0.9442607083292512	false
1705	MZ 212.9533995 // RT 116.0857454	0.29383666553462917	4.2383295710029045E-5	3.826764167388414E-5	0.902894431232939	false
1706	MZ 213.0228163 // RT 263.1079307	4.455478754346043E-4	2.2519765015283712E-5	1.992066403419525E-5	0.8845857858941022	false
1707	MZ 213.0241996 // RT 89.43070577	6.692082787329579E-4	2.4953443111968135E-5	2.0764015868752967E-5	0.8321102533058518	false
1708	MZ 213.0381492 // RT 123.697732	0.42482512773488246	1.0589301811441631E-4	1.159352618881249E-4	1.0948338611225346	false
1709	MZ 213.0741487 // RT 114.9316765	0.06585129772042042	1.5134645695245082E-4	1.6375991169641146E-4	1.0820201212101095	false
1710	MZ 213.1235782 // RT 128.0116338	0.005958720886364288	1.0660278375406004E-4	1.1776458476369465E-4	1.1047045922870613	false
1711	MZ 213.1238401 // RT 3.98248265	0.03254578368107608	8.513315378420748E-5	9.351193224484472E-5	1.0984196883140906	false
1712	MZ 213.1498597 // RT 276.26667	0.20798906436141262	6.898730536890578E-5	6.0676882546136296E-5	0.8795369267094872	false
1713	MZ 213.1489399 // RT 318.3456119	0.742056609920484	6.809943036386531E-5	7.043643475598002E-5	1.0343175321677105	false
1714	MZ 213.5745953 // RT 273.0025166	0.012293642889437129	8.20134102130832E-5	6.691041478812737E-5	0.8158472451552011	false
1715	MZ 213.574329 // RT 203.9587418	0.0011967129270489263	2.6689489720527373E-5	1.9670318212553465E-5	0.7370061555513616	false
1716	MZ 214.0099745 // RT 93.49089002	2.447070125881634E-4	3.3545995921539367E-4	2.3362872820318343E-4	0.6964429637135144	false
1717	MZ 214.0477365 // RT 189.6928172	0.0907894508981717	1.1475061759896651E-4	9.793650937000915E-5	0.8534726123416629	false
1718	MZ 214.087427 // RT 170.1679377	0.3638932560502526	5.09181252952995E-5	5.3759936812530577E-5	1.055811393305429	false
1719	MZ 214.1447297 // RT 141.2172506	0.22346551510186874	8.184406904240875E-5	7.575604622065968E-5	0.9256143677485723	false
1720	MZ 214.8443622 // RT 19.53290864	0.06987764076533276	7.994750678172337E-5	7.129558021771606E-5	0.8917799076883133	false
1721	MZ 215.0172169 // RT 32.24189695	2.1294077612310502E-13	0.005970605087960316	0.004151631661430401	0.6953452121296949	false
1722	MZ 215.0899147 // RT 130.5174742	0.04166955565791208	5.987646032944598E-5	7.273867661614147E-5	1.2148125693457221	false
1723	MZ 215.1032275 // RT 69.45031968	0.6215455432613206	1.0167317293336938E-4	1.0596892878156644E-4	1.0422506323375218	false
1724	MZ 215.1398185 // RT 39.59453407	4.650873558127433E-4	3.539873513137142E-4	3.0721365521054936E-4	0.8678661937225193	false
1725	MZ 215.1396788 // RT 28.77525992	0.39988026553459344	4.726659282640271E-5	5.0407403814270265E-5	1.0664488553131573	false
1726	MZ 215.1699905 // RT 32.13363533	2.312541269589019E-10	1.9187339240219316E-4	1.383114255854568E-4	0.7208473455013342	false
1727	MZ 215.385388 // RT 33.51105013	4.2999436187241E-6	1.7038542052745113E-4	1.330504162457763E-4	0.7808791141513207	false
1728	MZ 216.0207763 // RT 32.54068371	1.9817480989559044E-11	4.475751363249385E-4	3.1526652691494703E-4	0.7043879369699041	false
1729	MZ 216.0631015 // RT 181.3170631	0.011890075154561863	8.271685176804694E-5	6.75264562025314E-5	0.8163567007106103	false
1730	MZ 217.0328215 // RT 81.86465447	0.706922142247401	3.0607611294053944E-5	3.145829048423091E-5	1.0277930604255363	false
1731	MZ 217.0469015 // RT 281.4168801	0.10304306483166759	1.004570703799049E-4	7.910338868119655E-5	0.7874347557822086	false
1732	MZ 217.0463668 // RT 177.1503744	0.45060578864347267	4.234547547613098E-5	4.419752662157535E-5	1.0437366949979892	false
1733	MZ 217.0474395 // RT 115.4394051	0.6426945710758691	1.0348913416992387E-4	1.1051430790706964E-4	1.0678832013959145	false
1734	MZ 217.0659901 // RT 15.45547014	0.1728743496176568	2.2598631250954597E-5	2.4996481068070117E-5	1.1061059756446192	false
1735	MZ 217.0977899 // RT 160.1563957	0.08941514665536165	1.5897064601522567E-4	1.1669318698051611E-4	0.7340549334456352	false
1736	MZ 217.1052546 // RT 109.6086011	0.06600563476948174	2.892587403516759E-4	4.1681323129839226E-4	1.44097022199446	false
1737	MZ 217.0991625 // RT 160.1656443	0.017771897206066978	1.3725203164023024E-4	1.103197255164E-4	0.8037748089993587	false
1738	MZ 217.1189264 // RT 65.85667657	0.9013750310243229	1.482054661818354E-4	1.462294735385221E-4	0.9866672080711993	false
1739	MZ 217.1597215 // RT 229.0412073	0.0253450676758058	3.0141311066149772E-5	2.2801296215046727E-5	0.7564799077586822	false
1740	MZ 218.0140901 // RT 155.5324209	0.9881269013499949	1.8269949806327363E-4	1.8240524715746763E-4	0.9983894268516047	false
1741	MZ 218.043517 // RT 117.1468026	0.06797942831048731	0.0012820768691977783	0.0014463619955845627	1.1281398411700392	false
1742	MZ 218.0432381 // RT 177.3491534	0.21203806033311756	2.903978495224554E-4	3.300348257086632E-4	1.1364919755824254	false
1743	MZ 218.081777 // RT 4.491776317	0.3067727067511852	4.751958442817186E-4	4.280251867409524E-4	0.9007342801743838	false
1744	MZ 218.1390612 // RT 61.59765142	0.27762272515972386	6.175037767214264E-4	5.603210828253559E-4	0.9073970135054458	false
1745	MZ 218.139088 // RT 104.572703	4.813166401751445E-5	3.8377827933115E-5	5.660246222007679E-5	1.4748740423435047	false
1746	MZ 218.1976671 // RT 7.060983974	0.6688503055462369	4.6862873887898114E-5	4.8087360668823565E-5	1.0261291440182387	false
1747	MZ 218.4145676 // RT 106.7494491	0.963204927106478	5.2367828853616345E-5	5.2206527813201445E-5	0.9969198447988786	false
1748	MZ 218.9710332 // RT 120.2567128	0.07969273412973443	3.634342561313662E-4	3.1612537664291895E-4	0.8698282325061094	false
1749	MZ 218.9888461 // RT 37.7965505	0.19477710000090176	6.872350286976306E-5	6.504896615897661E-5	0.9465315858862723	false
1750	MZ 219.0471823 // RT 114.440589	0.6374910154973317	2.6716827087754275E-4	2.773222423289204E-4	1.0380059032385316	false
1751	MZ 219.0485479 // RT 192.1536999	0.2070864461350399	8.928178197537965E-5	1.0057195829647392E-4	1.1264555441356183	false
1752	MZ 219.0612134 // RT 212.7122558	0.24252801213527264	9.727186737290749E-5	9.040710507405829E-5	0.9294270534302378	false
1753	MZ 219.0632882 // RT 2.951724338	0.642718238816046	6.155719062358985E-5	6.397386579031912E-5	1.0392590230685927	false
1754	MZ 219.1021767 // RT 275.8916471	0.04979082492080833	2.103385172207912E-4	3.6531374719208357E-4	1.7367895905085977	false
1755	MZ 219.1143145 // RT 120.1867118	0.0030791133493468514	1.1560538327714638E-4	9.84225867716921E-5	0.8513668133925811	false
1756	MZ 219.1746802 // RT 13.77330432	4.3828267815682054E-5	9.969151948748905E-5	7.647979515495009E-5	0.7671645045449231	false
1757	MZ 219.1734322 // RT 23.23866369	0.017703758659654678	2.0628005452522164E-4	1.7080152379889016E-4	0.828007943821861	false
1758	MZ 220.0417726 // RT 144.5152309	5.621351582381084E-4	2.1747975410708835E-5	4.140152222349301E-5	1.9036954678138294	false
1759	MZ 220.0467418 // RT 106.4184906	0.324983710027573	4.221452584521428E-5	3.982289867113446E-5	0.9433458714460262	false
1760	MZ 220.0536656 // RT 106.2208177	0.179428609415623	0.0014160007767994114	0.0012069592352038248	0.8523718736453778	false
1761	MZ 220.0975669 // RT 300.8663885	0.10299852968042744	1.2741519242244373E-4	1.8022265365637773E-4	1.4144518422799333	false
1762	MZ 220.1204113 // RT 44.03214401	0.3247107132906857	2.640613167148809E-4	2.3877626415564132E-4	0.9042455257218118	false
1763	MZ 220.273781 // RT 106.446615	0.09047973274158849	6.007394074402466E-5	5.1578013160311294E-5	0.8585754908286348	false
1764	MZ 221.043396 // RT 8.012126513	0.03481471284768767	3.34568591815701E-5	2.838897672335258E-5	0.8485248591114257	false
1765	MZ 221.065469 // RT 38.3276818	0.2911421644145633	1.4933398243883835E-4	1.6020416402358993E-4	1.072791078140594	false
1766	MZ 221.0669713 // RT 82.71108842	0.9468488172591434	1.6792272243807476E-4	1.6860440269427987E-4	1.0040594878781608	false
1767	MZ 221.0788924 // RT 243.5126183	0.15471228390698766	4.607960642043686E-4	4.961325681621616E-4	1.076685776426512	false
1768	MZ 221.0788151 // RT 200.9174067	0.5873613151674872	9.549920082153486E-5	9.885649826145335E-5	1.035155241206599	false
1769	MZ 221.0754729 // RT 308.6738706	0.0032443297526165704	6.12319936327789E-5	8.978616054188042E-5	1.4663275718302893	false
1770	MZ 221.0816227 // RT 138.5727806	0.5047870683916131	6.252786141145075E-5	6.550533872669127E-5	1.0476184095862147	false
1771	MZ 221.0913775 // RT 5.237803666	0.06330552871492734	2.621266046132098E-4	2.8412328492078857E-4	1.0839162447475972	false
1772	MZ 221.091548 // RT 168.4910729	0.01610069645905221	1.1623786730416904E-4	1.3051427047142215E-4	1.1228205876308353	false
1773	MZ 221.1264614 // RT 140.3427957	0.8164722325503853	6.525693932156035E-5	6.634523071089149E-5	1.0166770216416137	false
1774	MZ 222.0786497 // RT 70.34697509	0.8519573523581137	2.507638216235126E-4	2.4861070453697056E-4	0.9914137650614743	false
1775	MZ 222.07489 // RT 108.206056	0.17573390931502897	8.127254008047633E-5	8.891707734509946E-5	1.094060518559571	false
1776	MZ 222.0823837 // RT 244.4865007	0.7834231764811905	6.616319394266383E-5	6.709185249948229E-5	1.0140358785826333	false
1777	MZ 222.0882301 // RT 95.52434926	0.327223865665097	7.626432128365189E-5	8.002947748304722E-5	1.049369825050845	false
1778	MZ 222.094493 // RT 59.81985627	0.004490101891329923	1.2468274660408626E-4	1.4403257600643005E-4	1.1551925180457134	false
1779	MZ 223.0202136 // RT 42.91350922	0.9753924249567874	8.679868740855683E-5	8.690684158877204E-5	1.001246034743661	false
1780	MZ 223.0583126 // RT 113.1958752	0.04402856333976035	8.48365739833685E-5	9.295691688811034E-5	1.0957174780105308	false
1781	MZ 223.0589483 // RT 178.7820848	0.15030447941297198	7.643033346975054E-5	8.040304051518255E-5	1.0519781461767967	false
1782	MZ 223.0591552 // RT 69.86962122	0.01509181063232834	2.234354945250235E-4	2.6078218652212835E-4	1.1671475343543602	false
1783	MZ 223.0732432 // RT 277.0525228	0.044700459775278034	1.8368381664011878E-4	1.6847810245882854E-4	0.9172179974293438	false
1784	MZ 223.0944041 // RT 236.8790721	0.19803320709488692	9.991116203473541E-5	9.590473471529819E-5	0.9599001028729468	false
1785	MZ 223.0959336 // RT 143.1291327	0.5275401963876845	1.201363909760783E-4	1.1418637528523332E-4	0.9504728280706405	false
1786	MZ 223.1058744 // RT 81.23828149	0.00913992603628655	5.398179064216339E-4	6.185629881507912E-4	1.1458734154469714	false
1787	MZ 223.1071129 // RT 112.0131008	0.11254614103337302	7.859068282561437E-5	8.443011748367817E-5	1.0743018694852287	false
1788	MZ 223.1423107 // RT 143.8430816	0.7472109302960397	1.2671660614319594E-4	1.230720854473719E-4	0.9712388075505624	false
1789	MZ 223.1449974 // RT 116.4589626	0.025841542010171192	7.70827993602796E-5	8.411233485847497E-5	1.0911946057555566	false
1790	MZ 223.1697682 // RT 302.2130499	0.011018483922167421	2.902293640470101E-4	2.4786191830006933E-4	0.8540208159637551	false
1791	MZ 224.0553885 // RT 74.12034822	1.863009965172857E-4	8.869557581299064E-5	1.0169042525632712E-4	1.146510683585113	false
1792	MZ 224.0672348 // RT 83.27339255	0.47582967935462617	1.2397144599490703E-4	1.3700322305469027E-4	1.105119182527875	false
1793	MZ 224.0978908 // RT 109.6909771	0.3259832621820953	4.3571361807592546E-5	4.918513331084857E-5	1.128840854872656	false
1794	MZ 224.1089696 // RT 82.41219024	1.0847004111691483E-4	1.0674335526482494E-4	1.273356638033649E-4	1.1929141958059262	false
1795	MZ 224.1284497 // RT 122.3969362	0.3753335626958014	7.313054119051044E-5	7.904493782226566E-5	1.080874509274419	false
1796	MZ 224.173546 // RT 302.019675	0.012911073815411012	4.0980908241107896E-5	3.459428077453784E-5	0.8441560292174384	false
1797	MZ 225.0254584 // RT 130.498368	0.026080185548872148	5.499177155223862E-5	4.6911941460398564E-5	0.8530720167077226	false
1798	MZ 225.0704651 // RT 92.30074513	9.779875190574217E-6	1.2101177138180755E-4	2.25106950222694E-4	1.8602070497129812	false
1799	MZ 225.0713837 // RT 163.5997049	3.5972901834657733E-5	1.599211766723149E-4	2.043413157745999E-4	1.2777627080202374	false
1800	MZ 225.1232631 // RT 118.4628319	0.7804233860475023	6.389992206431862E-5	6.483766118662802E-5	1.0146751215340375	false
1801	MZ 225.1604912 // RT 267.9436218	0.7146355430724725	2.95334584570859E-5	2.9093391019686215E-5	0.9850993598315235	false
1802	MZ 225.1850355 // RT 323.2253998	0.11231701615007528	8.187797971887635E-5	7.273143545397326E-5	0.8882905477601272	false
1803	MZ 226.0495585 // RT 267.4604023	0.7803174285973657	5.198237764849902E-5	5.372328551663609E-5	1.0334903470539374	false
1804	MZ 226.050095 // RT 170.9168111	1.364161693029331E-5	1.4829328990449746E-4	2.119395242074465E-4	1.4291915995925233	false
1805	MZ 226.0687288 // RT 76.83873501	0.7614630563792701	9.62785755898087E-5	9.751906977654812E-5	1.0128844260432819	false
1806	MZ 226.1118342 // RT 115.7206323	0.01820462366148523	5.324915074345333E-5	6.696047271347024E-5	1.257493721093808	false
1807	MZ 226.1429755 // RT 95.33086522	0.011024531739850296	7.595202760945915E-5	8.68521265831945E-5	1.1435129425350306	false
1808	MZ 226.1433164 // RT 147.1329696	0.008492243034730285	3.076148329206012E-5	3.7921836871536084E-5	1.2327701012169374	false
1809	MZ 226.1459294 // RT 267.4846967	0.9130298426660508	3.081307800696878E-5	3.1009696499787506E-5	1.0063810078556337	false
1810	MZ 226.9691752 // RT 191.4919841	0.3495219748681295	1.3814413994493106E-4	1.3104466401046627E-4	0.9486082005556307	false
1811	MZ 226.9871589 // RT 86.94004047	0.008397626500263655	5.535423747629683E-5	4.3632009984045944E-5	0.7882325179301685	false
1812	MZ 227.0154625 // RT 70.53069865	0.7909955887895213	5.314621632061091E-5	5.211034570532045E-5	0.9805090430325003	false
1813	MZ 227.0306265 // RT 172.9977924	0.027429996775491405	5.8868709245773595E-5	5.325786949407291E-5	0.9046889285736546	false
1814	MZ 227.0593737 // RT 265.090873	4.040545675820795E-12	1.0733382839051192E-4	7.724533729887538E-5	0.7196737362039692	false
1815	MZ 227.0810753 // RT 128.5069286	0.9548420300443614	2.616058455663987E-4	2.609430401058836E-4	0.9974663965972165	false
1816	MZ 227.1271728 // RT 22.7458065	0.7653459292709686	2.476088089323895E-4	2.504358357335702E-4	1.0114173110939386	false
1817	MZ 227.1264208 // RT 65.98033176	0.01768711696677272	7.979328054888259E-5	6.585507395567944E-5	0.825321048372433	false
1818	MZ 227.1256549 // RT 230.0725049	0.8037823641335571	6.492280881991815E-5	6.595618090271284E-5	1.0159169343036443	false
1819	MZ 227.1380881 // RT 192.4600855	0.0389761657254879	1.3068129256154986E-4	1.4629074748544223E-4	1.1194467441966909	false
1820	MZ 227.1763305 // RT 170.9152828	0.10483040143637368	1.2307935955722382E-5	1.4385961212404824E-5	1.168836209755893	false
1821	MZ 228.0251995 // RT 146.4241047	0.014165076663544385	5.148548634160526E-5	4.2574078033597456E-5	0.826914166666684	false
1822	MZ 228.0252429 // RT 104.6451203	0.5115922707917313	3.873339504228382E-5	3.4859600224319364E-5	0.8999882449308774	false
1823	MZ 228.0665324 // RT 156.9727579	0.644798393521302	4.9749468659409296E-5	5.12119987747744E-5	1.0293979042344705	false
1824	MZ 228.0892586 // RT 34.16483172	0.05567202464621879	5.78422748996428E-5	6.307354854390542E-5	1.0904403164180343	false
1825	MZ 229.0087846 // RT 188.016778	0.00207380100983956	3.396949921718619E-5	2.412205612903309E-5	0.7101092652207548	false
1826	MZ 229.0108214 // RT 154.5724106	0.03271806718247405	2.2481379466398903E-5	2.026050209547007E-5	0.9012125846526367	false
1827	MZ 229.0498158 // RT 197.5874904	0.03628027896022212	1.810732214537632E-4	1.4621251828880616E-4	0.8074773128512618	false
1828	MZ 229.0666972 // RT 248.4575504	0.06186868312599625	1.8416319046529929E-4	1.6692733764721884E-4	0.9064098923648476	false
1829	MZ 229.0686519 // RT 131.3467334	0.2838674097270759	2.36588305032983E-4	2.2543955513998023E-4	0.952877003402816	false
1830	MZ 229.1531562 // RT 25.78976441	0.6496739455309666	0.005072229949642774	0.005155954360370198	1.0165064304179112	false
1831	MZ 229.535148 // RT 37.64815103	0.6695579924494641	2.3363507760392076E-4	2.2942767300046545E-4	0.981991554322215	false
1832	MZ 230.0124868 // RT 84.38956956	6.458367739745619E-4	1.1933608003119586E-4	9.581030733504991E-5	0.8028611909323984	false
1833	MZ 230.012808 // RT 89.46515737	0.3279323710155464	1.6304327020889147E-5	1.4759697987329859E-5	0.9052626317185429	false
1834	MZ 230.0311663 // RT 19.9156017	0.1348508010891234	7.160207991522515E-5	6.707359199579943E-5	0.9367547992350596	false
1835	MZ 230.0438186 // RT 153.7216554	0.6802612324676385	1.0120805293155532E-4	9.664193083516596E-5	0.9548838065338799	false
1836	MZ 230.1006102 // RT 87.91716384	4.901660435554511E-4	1.1414476961401973E-4	1.3452514993276881E-4	1.1785485255931156	false
1837	MZ 230.1580729 // RT 42.997806	0.6030705082681356	0.0013232225254213334	0.0013032189877736765	0.9848827107585042	false
1838	MZ 230.9897971 // RT 32.21604228	8.227396541826693E-11	2.7791200409668746E-4	2.1145902279579097E-4	0.76088481130244	false
1839	MZ 230.9942814 // RT 89.5136752	1.1872506895627133E-4	2.4749069122812014E-5	2.0516957262220773E-5	0.8289991498431605	false
1840	MZ 231.0632427 // RT 174.1707905	0.20093227678840608	8.375815861327961E-5	7.648476449955236E-5	0.9131619625580681	false
1841	MZ 231.1135733 // RT 169.7534123	0.051098422880939465	9.192207459663228E-5	7.953507154118806E-5	0.8652445224958181	false
1842	MZ 231.1347718 // RT 97.06217915	0.020277607976809886	5.252491331617151E-5	9.614605427986946E-5	1.8304847777876818	false
1843	MZ 231.1339364 // RT 125.6047203	0.11573907672545558	2.0515033802058507E-4	2.2299213511222272E-4	1.0869693770129074	false
1844	MZ 231.1416384 // RT 317.7493877	0.05912182102035857	0.0012491466163265766	0.0011271158816257391	0.9023087177230653	false
1845	MZ 232.0279487 // RT 89.87194643	0.0010814202028306408	9.278964593285321E-4	0.0015246830204454706	1.643160726735395	false
1846	MZ 232.0582288 // RT 234.3742052	0.592661400816918	6.986834916793938E-5	7.399359608539512E-5	1.0590431428047637	false
1847	MZ 232.062982 // RT 141.062451	0.37554384894521853	6.10605673332646E-5	5.633810560284922E-5	0.9226593866276989	false
1848	MZ 232.0718192 // RT 123.0143857	0.4892533462007451	3.531495239437264E-5	3.6384566214284907E-5	1.030287845441998	false
1849	MZ 232.0884226 // RT 4.275059714	0.32432349070734734	9.367788842548993E-5	1.1186691178809673E-4	1.1941655994634646	false
1850	MZ 232.1311105 // RT 71.13358904	0.4751867620739023	3.1952332948460186E-5	3.4283833072942644E-5	1.0729680717912904	false
1851	MZ 232.1910929 // RT 220.9734046	0.00635609783896518	3.700408507653348E-5	4.4943321860078696E-5	1.214550279168501	false
1852	MZ 232.9866785 // RT 192.9696277	0.002228622680505943	0.0024104849390083577	0.002106222128255501	0.8737752699346769	false
1853	MZ 233.030842 // RT 87.950653	0.0010463738348314156	1.1636241561434887E-4	1.8176767699258368E-4	1.5620823616708208	false
1854	MZ 233.0410343 // RT 134.5573526	0.0015309782472145983	1.28140414979385E-4	1.0968134688065754E-4	0.8559465559581875	false
1855	MZ 233.0433787 // RT 173.3292103	0.14256119640539633	3.2269458198005453E-4	3.8488835770373643E-4	1.192732630780662	false
1856	MZ 233.0767766 // RT 269.0114117	9.290174440628185E-4	1.5697622842104716E-4	1.3627953323711608E-4	0.8681539530404714	false
1857	MZ 233.1175012 // RT 64.27021638	5.541017443078111E-5	2.053305260795769E-4	1.7726180134093033E-4	0.8632997963110055	false
1858	MZ 233.146979 // RT 187.2267345	0.01225063539802873	9.765692215122504E-5	8.651141076888765E-5	0.8858707489769319	false
1859	MZ 233.3704578 // RT 187.5052453	0.024432442980141023	1.0900027960845288E-4	9.530145034502965E-5	0.8743229896966164	false
1860	MZ 233.9823485 // RT 45.71013014	0.020930829732770162	5.099749184767961E-5	3.858678356300728E-5	0.7566408104590536	false
1861	MZ 233.9894272 // RT 188.4910739	0.05043260632792923	2.2411300969508508E-4	2.049774600822651E-4	0.914616515842366	false
1862	MZ 234.0057571 // RT 195.9776313	0.006550158729232924	1.547401107292014E-4	1.314388468365836E-4	0.8494167815777545	false
1863	MZ 234.0085225 // RT 117.7639026	0.7289175719044836	8.379858767609899E-5	8.519164932871695E-5	1.016623927577425	false
1864	MZ 234.0440959 // RT 49.93497177	0.013047005758404007	6.331588950370745E-5	4.572316706817055E-5	0.7221436424026427	false
1865	MZ 234.9655724 // RT 100.2423902	3.060588970267286E-4	1.6712515868354117E-4	1.3483755824426734E-4	0.806805865175501	false
1866	MZ 234.9946547 // RT 155.3587425	0.06840739400189855	2.6783680837281468E-5	2.3938292776944226E-5	0.8937641141401068	false
1867	MZ 235.0808767 // RT 101.4951224	0.5907215980887761	2.2769285256474543E-4	2.3666982141985505E-4	1.039425782381803	false
1868	MZ 235.1698416 // RT 227.9901232	0.4977535896158145	2.296692468253383E-4	2.0752529035251416E-4	0.9035832756064879	false
1869	MZ 235.1693455 // RT 292.5769896	0.9852409062415792	6.820797841824297E-5	6.826248452400698E-5	1.0007991162768348	false
1870	MZ 236.0923114 // RT 102.8324536	0.2951887951960539	5.781470318009144E-5	6.0797176307521196E-5	1.0515867584434262	false
1871	MZ 236.0952506 // RT 140.3842277	3.4970239032316996E-5	5.458949017977605E-5	6.951630244503549E-5	1.2734374733323564	false
1872	MZ 236.173414 // RT 227.6233867	0.8426973195567289	4.692850024624066E-5	4.566076003380096E-5	0.9729857079218879	false
1873	MZ 236.1717583 // RT 292.0523394	0.14574823379189827	4.750418334179441E-5	4.430649194455851E-5	0.9326861094689621	false
1874	MZ 236.9822394 // RT 69.68748826	0.006444448454799412	5.075790821399735E-5	3.98517104797413E-5	0.7851330340825888	false
1875	MZ 236.9996167 // RT 33.1702461	2.4768942452624287E-10	7.815191030234179E-4	5.563086112103574E-4	0.7118298312327855	false
1876	MZ 237.0180091 // RT 57.44198376	0.0027170898377617547	1.2392046656034956E-4	1.0128946686617822E-4	0.8173748023846408	false
1877	MZ 237.0443884 // RT 243.9504534	0.945804660622291	8.042001711187597E-5	8.068199766552014E-5	1.0032576535426463	false
1878	MZ 237.0741209 // RT 149.4497873	0.034430227976551375	1.145826199412231E-4	1.5763380285515238E-4	1.3757217537529955	false
1879	MZ 237.0869437 // RT 94.2914205	0.07274439003776512	2.9314138351651103E-5	4.7488355141314025E-5	1.6199812722327303	false
1880	MZ 237.1245099 // RT 120.1624047	0.023956739209470834	4.6614690557775934E-4	4.045143567824813E-4	0.867782992747987	false
1881	MZ 237.1240251 // RT 83.92991307	0.11552735829426863	9.021137853812928E-5	8.387769081145849E-5	0.9297905892880934	false
1882	MZ 238.003293 // RT 33.23679884	4.4147818734074917E-10	5.12369184757296E-5	3.5574940938984845E-5	0.6943224143316958	true
1883	MZ 238.0710256 // RT 5.014330668	0.23224169409011508	4.318253149481939E-5	4.5827615900852536E-5	1.0612535744077551	false
1884	MZ 238.095312 // RT 323.2502131	0.6940265266103349	8.080206349006366E-5	7.534294772862314E-5	0.9324384115250741	false
1885	MZ 238.1057629 // RT 146.1215539	0.012472379232532083	3.6030745865416175E-5	4.0897689127505465E-5	1.1350775052025994	false
1886	MZ 238.1263272 // RT 120.5537705	0.06716296062725147	9.116568316743798E-5	8.264015820636327E-5	0.9064831780461027	false
1887	MZ 239.0538936 // RT 116.1690212	0.005292344027567397	4.4272236126373566E-5	6.477904344224452E-5	1.4631979116061584	false
1888	MZ 239.0591265 // RT 285.6626958	0.5121635305942545	4.744462290721699E-5	4.9078342521288215E-5	1.0344342417320112	false
1889	MZ 239.1388896 // RT 183.8440326	0.6707808565186224	6.0251763898758664E-5	6.15923830350623E-5	1.0222502886148908	false
1890	MZ 240.0252685 // RT 107.8835681	0.08706139255040135	1.506488129619999E-4	1.3412111795689958E-4	0.8902899088274309	false
1891	MZ 240.0253122 // RT 194.3677447	0.5679217561830074	1.0646126946196127E-4	9.91431315271552E-5	0.9312600913760393	false
1892	MZ 240.085445 // RT 142.5745365	0.33018944102725767	5.330342244515856E-5	5.133723204968596E-5	0.9631132429161462	false
1893	MZ 240.0858332 // RT 72.87664773	0.0063311404939581095	1.6478590708752602E-4	1.3705289546205016E-4	0.831702770487858	false
1894	MZ 240.1038641 // RT 87.23823601	0.44465883040130105	5.2904837854961043E-5	4.790949281625015E-5	0.905578672173504	false
1895	MZ 240.1240979 // RT 217.9374184	6.354209654890752E-6	1.1270303529049457E-4	1.510353588789218E-4	1.3401179346201706	false
1896	MZ 241.0243684 // RT 21.44251396	0.7871613043869972	6.174993867306412E-5	6.243607022502844E-5	1.0111114531724	false
1897	MZ 241.0319015 // RT 120.3059402	0.28105701098953695	3.214302795139143E-5	3.535168809516263E-5	1.0998244517792015	false
1898	MZ 241.0344407 // RT 202.9969908	0.45413984929403717	3.648202742133164E-5	3.814208117405013E-5	1.0455033305453805	false
1899	MZ 241.0769229 // RT 201.2871558	0.16205774404113105	1.060292735303825E-4	1.1727581019362545E-4	1.1060701095911996	false
1900	MZ 241.0942605 // RT 82.96734134	1.233347328750689E-4	9.87423820204727E-5	1.1817104840057339E-4	1.1967611676217458	false
1901	MZ 241.1073349 // RT 124.4171252	0.8010893620808217	1.3017454829310606E-4	1.3153881556906514E-4	1.0104802919913902	false
1902	MZ 241.1809705 // RT 281.6780767	0.4003857711600711	3.453020225899624E-5	3.2231505180183815E-5	0.9334293769387483	false
1903	MZ 242.0125155 // RT 0.375663878	0.5906059139481774	3.561393820384778E-5	3.39868392286993E-5	0.9543128601550533	false
1904	MZ 242.0184273 // RT 25.07809668	0.020618107009498843	1.1932740763200564E-4	1.0593646141157885E-4	0.8877797943811602	false
1905	MZ 242.0470363 // RT 65.85015765	0.009844669630685976	1.816439041894832E-4	1.1845313442076488E-4	0.6521173113367988	false
1906	MZ 242.0522682 // RT 26.43891195	0.338636236115079	4.8782185568002785E-5	4.513092602343418E-5	0.9251517843644229	false
1907	MZ 242.1007956 // RT 106.4359661	0.11750353797222712	0.002166327467378044	0.0018667760647385018	0.8617238588577303	false
1908	MZ 242.1597117 // RT 39.5463883	0.6704744086680152	2.1415856254516135E-4	2.1093202783738452E-4	0.9849338981853858	false
1909	MZ 242.2633643 // RT 106.4459779	0.007947033198962394	6.571460202312826E-5	5.266980552562373E-5	0.8014931827036947	false
1910	MZ 243.0419573 // RT 0.644217238	4.67367989598344E-6	3.9340467775528144E-5	5.584340651638347E-5	1.4194901503210144	false
1911	MZ 243.0488015 // RT 124.0425031	0.58694599192808	3.513778222375603E-4	3.179585578005352E-4	0.9048907975346523	false
1912	MZ 243.0561069 // RT 99.46559066	0.71264730928488	6.417944674850613E-5	6.59300978156759E-5	1.0272774409232581	false
1913	MZ 243.0844744 // RT 131.2897347	0.5920259620795636	1.0923934572668953E-4	1.132516771311221E-4	1.036729727533074	false
1914	MZ 243.1004849 // RT 3.745031639	2.070121851716067E-9	4.250100952463317E-5	5.595134957981928E-5	1.3164710722316002	false
1915	MZ 243.1043971 // RT 106.4467396	0.11926780543864823	2.614187458043655E-4	2.2572037814096686E-4	0.8634437344821716	false
1916	MZ 243.1233941 // RT 203.2625853	0.20853832643446957	9.609422167054035E-5	8.692534698822495E-5	0.9045845366878463	false
1917	MZ 243.1339524 // RT 113.1536957	0.11631066158575232	8.074030267092027E-5	7.136887795681433E-5	0.8839312659960936	false
1918	MZ 244.0285912 // RT 118.8288664	0.2594035049898007	7.255376345178971E-5	6.232333192662438E-5	0.8589951638833564	false
1919	MZ 244.0287244 // RT 246.1231279	0.03379677893707256	2.2479750268594294E-5	1.8968807348399582E-5	0.8438175300772921	false
1920	MZ 244.0619221 // RT 98.29399478	5.37284536689997E-4	8.537471728924471E-5	1.1650134860778725E-4	1.3645883969733952	false
1921	MZ 244.0826071 // RT 22.69403624	0.0013069533195568805	6.436531177756074E-5	7.17980458553289E-5	1.1154773257908677	false
1922	MZ 244.118936 // RT 190.7089166	0.2587971665259916	4.8235995766743375E-5	5.4599418624688744E-5	1.1319227012274653	false
1923	MZ 244.1319038 // RT 77.69878539	0.5353418665948495	4.098908442547207E-5	4.304313372181118E-5	1.0501121048476665	false
1924	MZ 244.1548553 // RT 82.92041165	0.25546229160023337	1.6080083206546205E-5	1.7493725022499933E-5	1.0879125933489096	false
1925	MZ 244.1552798 // RT 56.83217341	3.490283617679779E-10	2.0325738964307554E-5	1.4694663857793402E-5	0.7229584067569478	false
1926	MZ 244.155256 // RT 148.1308701	1.0789195615412694E-4	8.075052680239745E-4	6.779995025445439E-4	0.839622389342003	false
1927	MZ 245.048966 // RT 127.8741401	0.22096550217798572	1.5063551504532156E-4	1.8366925334763778E-4	1.2192958167426677	false
1928	MZ 245.0658724 // RT 108.5413687	5.285589004109248E-4	2.2946592855160387E-4	3.4778927423388277E-4	1.5156466863256761	false
1929	MZ 245.0657234 // RT 43.29287643	0.018916610396182643	1.9143971351505358E-4	3.257809074790232E-4	1.701741511713064	false
1930	MZ 245.0788911 // RT 356.9796542	0.38189017460573504	1.601552183609399E-4	1.7897418297876973E-4	1.1175045359772027	false
1931	MZ 245.0796299 // RT 26.35584276	0.1362089881381563	1.8276255340334734E-4	2.3078449407254171E-4	1.2627559080071096	false
1932	MZ 245.0800481 // RT 110.2915617	0.0029204483189497754	2.167320495947137E-4	3.1115912193113737E-4	1.4356857811892665	false
1933	MZ 245.0918294 // RT 247.487687	0.8980570763876146	2.3709278053064757E-4	2.407593637890477E-4	1.0154647613064969	false
1934	MZ 245.0925082 // RT 156.6837427	0.14390628922118887	2.0817837198524255E-4	2.529980235184249E-4	1.215294466498948	false
1935	MZ 245.098119 // RT 89.35179637	0.20246309585018674	3.0275829127212266E-4	3.521280366507146E-4	1.1630665345981155	false
1936	MZ 245.1160449 // RT 68.00742514	0.03412626459352475	2.20671101206333E-4	2.973017083675372E-4	1.3472616339080696	false
1937	MZ 245.1501634 // RT 91.48249153	0.049752596438042085	2.3924631380387284E-4	3.001720917998294E-4	1.2546571231433965	false
1938	MZ 245.1612552 // RT 58.24313298	0.3840605882865402	1.6129734060782767E-4	1.70567107790205E-4	1.0574700559069694	false
1939	MZ 245.1589247 // RT 148.5045926	2.655309317978194E-6	1.3491868866560527E-4	1.1078057604443074E-4	0.8210914080183463	false
1940	MZ 246.0054908 // RT 19.39310623	0.37409491415348284	3.259633099452534E-5	3.0186601151578724E-5	0.9260735865226263	false
1941	MZ 246.038319 // RT 173.380058	0.734488397548656	8.314654080434418E-5	7.982951393149216E-5	0.9601062552841798	false
1942	MZ 246.1541895 // RT 305.9495561	0.959608604315858	3.979395161622726E-5	3.991533232405917E-5	1.0030502300702002	false
1943	MZ 246.1658334 // RT 0.486411919	0.5125326504784224	1.99755348798362E-5	2.0850589566392754E-5	1.0438063206727874	false
1944	MZ 247.0874279 // RT 139.6708904	0.01283115878656127	6.074235745320365E-5	5.1205050335313156E-5	0.8429875375640778	false
1945	MZ 247.0952643 // RT 298.7133163	0.04744355137823253	2.0184896507030118E-4	1.862005654999607E-4	0.922474709915454	false
1946	MZ 247.0970455 // RT 23.66165344	2.1538326677728037E-14	8.135090443080156E-5	1.0714103351263463E-4	1.3170232619081768	false
1947	MZ 247.1084322 // RT 163.8744583	0.9751994101165704	0.0017783191395396413	0.0017768692501496867	0.9991846854944552	false
1948	MZ 247.1286207 // RT 87.14896725	0.002635133392954181	6.595111928608064E-4	5.830494023167802E-4	0.8840629372606207	false
1949	MZ 247.1336432 // RT 284.9244692	0.867324012055541	3.2082778007832744E-4	3.2293324812768194E-4	1.006562611407405	false
1950	MZ 247.1325996 // RT 241.3775945	3.4338032118141903E-4	1.1481977013480964E-4	9.608557805209081E-5	0.8368382721832394	false
1951	MZ 247.1384435 // RT 26.80803383	6.383293893463815E-11	8.461939968147044E-5	1.0849415017195939E-4	1.2821427542662764	false
1952	MZ 248.0541228 // RT 32.05268607	0.5162521782420102	4.2541163860775744E-4	3.963893491768032E-4	0.9317783370339013	false
1953	MZ 248.0930051 // RT 163.7596673	0.8904231295958103	0.0037671999962558154	0.0037812862184382246	1.0037391755671081	false
1954	MZ 248.0966666 // RT 23.49426602	0.2833419121330343	3.5784116596234507E-4	3.750211184235754E-4	1.0480099946439312	false
1955	MZ 248.092321 // RT 198.5487812	0.0113542708792429	5.128111176285954E-5	4.5471230446231195E-5	0.8867052386949972	false
1956	MZ 249.0184189 // RT 93.29997167	0.006016537564204283	3.891640963761985E-5	3.182911654298655E-5	0.8178841994770727	false
1957	MZ 249.1007199 // RT 123.3386974	0.9935254902792017	6.978092228902724E-5	6.97594573842228E-5	0.9996923957995921	false
1958	MZ 249.1095333 // RT 22.20507978	0.006757390483358883	1.8030221555711805E-4	1.567306391862855E-4	0.8692662966009683	false
1959	MZ 250.0403603 // RT 37.08422654	0.014813833881595961	7.53724184747788E-5	8.373363002113144E-5	1.1109319790388636	false
1960	MZ 250.0461114 // RT 245.1073055	0.0019106540036717412	5.6081516463537376E-5	4.399187257237673E-5	0.7844273005880469	false
1961	MZ 250.1786684 // RT 343.4641811	0.003324286837356638	8.247220950528677E-5	7.237161157282387E-5	0.8775272544163447	false
1962	MZ 250.1813354 // RT 177.4369517	0.2273256014889542	1.3462187480292018E-4	2.4341054580487892E-4	1.8081054521133362	false
1963	MZ 250.9607392 // RT 54.97114887	3.3850948637725864E-5	1.0417502339029091E-4	7.912507807794844E-5	0.7595398158108106	false
1964	MZ 251.0790529 // RT 100.4917102	1.3568270238439872E-4	4.198216978802338E-5	4.8640015298605104E-5	1.1585874561557574	false
1965	MZ 251.0985406 // RT 92.41671841	0.6022312868501734	3.41880900211769E-5	3.3196579703866126E-5	0.9709983705817843	false
1966	MZ 251.1007842 // RT 130.0117692	0.34573392765784705	1.0310959071299883E-4	1.4243509035256587E-4	1.3813951676816165	false
1967	MZ 251.1374383 // RT 66.39697838	7.115118450862212E-6	3.1836825739870204E-4	2.3395114854205163E-4	0.7348444548259963	false
1968	MZ 251.1391527 // RT 138.256322	0.001693144194497398	7.326245974285467E-5	1.0174060899995552E-4	1.388714074807983	false
1969	MZ 251.138265 // RT 186.9205068	0.2555160958390321	6.531637339659738E-5	7.223980003443144E-5	1.1059983320842908	false
1970	MZ 251.964632 // RT 143.8020228	9.196418532722017E-4	8.890388900430867E-5	7.445336343951652E-5	0.8374590163981261	false
1971	MZ 252.0182346 // RT 189.818868	0.6532993441884631	4.625975231360452E-5	4.5153536022017956E-5	0.9760868522579349	false
1972	MZ 252.0739765 // RT 111.6174979	5.850437668653008E-5	3.63625995753424E-4	4.136093662954838E-4	1.1374581881542751	false
1973	MZ 252.0863924 // RT 160.0588022	0.649447515865778	4.25150953418372E-5	4.398297687622175E-5	1.034526125899101	false
1974	MZ 252.1327166 // RT 335.8246166	0.2408046852704493	1.0732266631125091E-4	1.0298351224982441E-4	0.959569080693147	false
1975	MZ 252.9745196 // RT 32.25163064	7.87148124459236E-13	2.9762980704658927E-4	2.0753501110478076E-4	0.6972924290217156	false
1976	MZ 252.9764797 // RT 91.85903111	1.880902100737103E-10	1.488105122398049E-4	9.953159770874748E-5	0.6688478939468637	false
1977	MZ 253.0686012 // RT 109.1731326	0.09933842562825168	1.2735472756481532E-4	1.450147971585849E-4	1.1386683473118948	false
1978	MZ 253.0656633 // RT 147.0453422	0.0013392233713098722	6.009607148021343E-5	8.847853180733306E-5	1.4722847871422764	false
1979	MZ 253.1063069 // RT 240.3716114	0.08010151160382684	9.803146749216124E-5	1.8359426664581725E-4	1.872809530883517	false
1980	MZ 253.1093357 // RT 339.0808336	2.789089619203988E-4	6.09068890542961E-5	5.4276731445615834E-5	0.8911427309516705	false
1981	MZ 253.1446207 // RT 291.876058	0.02086235618321841	1.7357891245289015E-4	1.4955134580272683E-4	0.8615755433040607	false
1982	MZ 253.1540387 // RT 268.2025568	0.327365205781996	1.3079887724578386E-4	1.2529824366026076E-4	0.9579458654282875	false
1983	MZ 253.1953591 // RT 306.9312498	0.20680879497028815	1.2716856622751625E-4	1.2164276517076018E-4	0.9565474297565807	false
1984	MZ 254.0110679 // RT 88.46895871	3.2577910282793887E-4	2.847311790838824E-4	4.533521988771427E-4	1.592211293247882	false
1985	MZ 254.0488752 // RT 93.53821825	1.7289084229377139E-4	2.1820645576065394E-4	3.484250830046906E-4	1.596767986492896	false
1986	MZ 254.0477021 // RT 59.76704165	0.6501294276732168	6.626037203887737E-5	6.824449052236211E-5	1.0299442701939643	false
1987	MZ 254.1032075 // RT 140.8416378	0.30310289410534974	1.0660877632030532E-4	1.3431550069445568E-4	1.2598915898903642	false
1988	MZ 254.1121239 // RT 70.83004239	0.9494214102996592	1.2936915178626251E-4	1.287937730993155E-4	0.9955524274604689	false
1989	MZ 254.1373153 // RT 112.8598338	0.19309654247553443	1.0214301511200227E-4	1.9782787524205096E-4	1.936773405652143	false
1990	MZ 254.1609783 // RT 85.47138371	0.128814128371189	3.6446358197088987E-4	4.151251024218415E-4	1.1390029702748135	false
1991	MZ 255.0527308 // RT 93.51922195	1.7819251323825114E-5	5.147983361542144E-5	7.30079129361795E-5	1.4181847105719674	false
1992	MZ 255.0768221 // RT 28.1005569	0.030144332600669177	2.936166675131578E-5	2.5819050856059772E-5	0.879345545153793	false
1993	MZ 255.0968401 // RT 105.9855922	0.15830041564837982	5.166191675950227E-5	5.520904416549066E-5	1.0686603910284835	false
1994	MZ 255.1036431 // RT 301.6521502	0.0510359371695539	5.8997036254854375E-5	5.271819927056684E-5	0.8935736880550351	false
1995	MZ 255.1214191 // RT 254.8289796	0.46283232708587696	9.754956355502546E-5	7.278872826030183E-5	0.7461717470344538	false
1996	MZ 255.1352871 // RT 120.4830626	0.5979646963369494	1.8335409768270832E-4	1.958192103232492E-4	1.0679838236400454	false
1997	MZ 255.1596712 // RT 325.0198626	0.49116785814595487	7.892650810983175E-5	7.643634009350786E-5	0.9684495351947074	false
1998	MZ 255.2116837 // RT 338.3218841	0.1293357947413225	4.50843199825116E-4	4.224781136828376E-4	0.9370843651334182	false
[truncated: 945 more rows]
